# Supplementary material for: Complete chloroplast genome sequences of Dioscorea: Characterization, genomic resources, and phylogenetic analyses
Source: PeerJ. 2018 Dec 4;6:e6032. doi: 10.7717/peerj.6032 (PMC6284424; doi:10.7717/peerj.6032)
Supplement: Supplemental Information 5 [file peerj-06-6032-s005.zip]

Archive with 6 entries (5 files):
- 原始序列/
- 原始序列/MG267378.TXT
- 原始序列/MG267381.TXT
- 原始序列/MG267382.TXT
- 原始序列/MG267383.TXT
- 原始序列/MG267384.TXT
