# Supplementary material for: Complete chloroplast genome sequences of Dioscorea: Characterization, genomic resources, and phylogenetic analyses
Source: PeerJ. 2018 Dec 4;6:e6032. doi: 10.7717/peerj.6032 (PMC6284424; doi:10.7717/peerj.6032)
Supplement: Supplemental Information 5 [file peerj-06-6032-s005.zip › 原始序列/MG267378.TXT]

>MG267378
GGGGAGCAATACCAAACTTCTTGCTCGAACAAGATATTGATATTGCTCCT
TCAACGATTCATATACATTAAGACAAAAGTCTTATCCATTTGTAGATGGA
ACTTCAACAGCAGCTAAGTCTAGAGGAAAGTTGTGAGCATTACGTTCATG
CATTACTTCCATACCAAGGTTAGCACGATTAATGATATCAGCCCAAGTGT
TAATGACACGGCCTTGACTGTCAACTACGGATTGGTTGAAATTGAAACCA
TTTAAGTTGAAAGCCATAGTACTAATACCCAAAGCAGTAAACCAAATACC
TACTACAGGCCAAGCAGCCAAGAAGAAATGTAAAGAACGAGAATTGTTGA
AACTAGCATATTGGAAGATCAATCGGCCAAAATAACCATGAGCAGCTACG
ATATTATAAGTTTCTCCCTCTTGACCGAATTTGTAACCTTCATTAGCAGA
CTCGTTTTCAGTGGTTTCCCTGATCAAACTAGAGGTTACCAAAGAACCAT
GCATAGCACTAAATAGGGAGCCGCCGAATACACCAGCTACGCCTAACATG
TGAAATGGGTGCATAAGGATATTGTGTTCTGCCTGGAATACAATCATAAA
GTTAAAAGTACCAGAAATTCCTAAAGGCATACCATCAGAAAAACTTCCTT
GACCAATAGGATAGATCAAGAAAACAGCAGTAGCAGCTGCAACAGGAGCT
GAATATGCAACAGCAATCCAAGGACGCATACCCAAACGGAAACTAAGTTC
CCACTCACGACCCATATAACAAGCTACACCAAGTAAGAAGTGTAGAACAA
TTAATTCATAAGGACCGCCATTGTATAACCACTCATCAACAGATGCTGCT
TCCCATATCGGATAAAAATGCAAACCTATAGCTGCAGAAGTAGGAATAAT
GGCACCAGAGATAATATTGTTTCCATAAAGTAGAGAACCAGAAACTGGTT
CACGAATACCATCAATATCTACTGGAGGAGCAGCAATGAAGGCGATAATA
AATACAGAAGTTGCGGTCAATAAGGTAGGGATCATCAAAACACCAAACCA
TCCGATGTAAAGACGGTTTTCAGTGCTGGTTATCCAGTTACAGAAGCGAC
CCCATAGGCTTGTACTTTCGCGTCTCTCTAAAATTGCAGTCATGGTAATT
GGTTTATTCAATTTTCAAGGACTCCCAAGCACACGTATTAACTCCATCTA
TCCAAAATCTAGATATAGATAATAAAAGGCTTGTTATTTAACAGTATAAC
ATGCCCCATATGTTAATGTCAACCAATCTCCGCAGATAGATGATATAGAT
ATCTGACTAAATCTAGCAGAACAATTTCTAATTCAAATGAGTTTAAAATA
GAAAAAAAAAGAGATTTTCTTTCCGTATGGGTTGCCCCGGACTCGAACCG
GGAACTAGTCGGATGGAGTAGGTAATTTTTCCTTGTTGGAATAGAAGAAG
AAGACCCCTCCCCAAACCGTGCTTGCATTTTTCATTGCACACGACTTTCC
CTATGTATACATATATAACTCATATCCTAAAAAGAATAAGAATTTTTAAT
AGTTAGTTTAGTTGGTTGATTCAACCACTATACTATTAGATTTAGATTAG
ATGAGCATTTCAGAATGAAAATTCATGAATTTTTCTTGATCAGTTAGAAA
TCATTTCCATTTTATTTGCACTCATTATAGGGTTTTATTTTATGATCAAT
CATGAGATTCCGCAGGTCATTGATACAGATAATATCCAAATACCAAATGC
GTCCTGTATGTGACCGAAAAAGAGCTTGAGGGAAGATCAAAGAAAGAATT
TCTTCTTCTTCTGTAAAGAATTCTTGTAATAATCCCGAACCTAATCTTTG
CAAAAAAGCGTGTACCCTACTTTTATGTTTACGAGCCAAAGTTCTAGCAC
ACGAAACACGAAGTATATACTTTATTCTATACAAACTCTGTTTTTTTGAG
GATCCACTGTGATAATGAGAAAGATTTCTACATATCCAACCAAATCGATG
AATAATATCCAAATCTGATAAATTTGTCCATATTGACTTACTAATAGGAT
GACCGGATACGGTACAAAATTTCGCTTTAGACAATGATCGAATAAGAGCA
ATAACTGAAACTCTGGTATCAAATTTCTTAGTAAGAGTATCTATTACAAA
TGAATTTTCTAGCATTTGACTCCTTACCACGGAAAAATTTATTAGTACAT
TTGAAAGATAACCCAGAAAACAGAAGGAATAATTTGATAATTGGTTTATA
TGAATCCTATGCGGATGAGACCAAAATTGAAAATAATATTGCCAAAAATG
GACAAGGTAAGATCTCCATTTCCTCATCAAAAGACGAGTTCCCTTTGACA
CCAGAATTGCTTTTCCTTGATATCGAACATAATGCAGAAAAGGATCTTTG
AAGAACCATTGGGTCTTCTGAAAATAATTACAACACACTACTAAAAAATG
CCCCATTTTTCCATAGAAATGTGTTCGCTCAAGAAAGACTCCAGAGGACC
TTGATCGTAAATAAGAGGATTGTTTATGAAAAAAAACTAATACAAATTCA
CATTCAAATACATAAGAATTATATAGGAATCGAAAAAATCTTTTATTTTC
TTTTGAAATTGAAATCACGTAAATAGGTTTTTTCGGAGTAATGAAACTAT
TCGAATTATGATATTCGTGGAGAAAGAATCGCAATAAATGCAAAGAGGAA
ACATCTTGAGTCCAGCATTGAAGTATTTGAACCAGGATTTCCAGATGGAT
GGGATGGGGTATTAATATATCTGACACATAATTTAAATGTGATGATTTAT
CCTCTAAGAAGGGAAATATTGAATGAATAGATCGCAAATTTTGTGATTTA
GGTATTTCCTTTTCTTCGAGGGAAGATCCTAATCGCAGTAAAAATGGAAT
TTCCATACTGACTGCAAAACCTTCTGATATCATTTGAGAATAAAAAAAAT
TGTTGTGTCCAACGATTCTATTTTGGTTCGAATCATCAGCTGAATAAATC
AAATAATTCTGTTGATACATTCGAATAATTAAATGTTTCACAAGTACTGA
ACTAGATTTATTGTCATAATCCAAAATTTCCACAAAAATCGAACCATTTA
AACCATGATCGTGAGCAAGTGTGTAAATATACTCCTGAAAGAGAAGTGGA
TATAGGAATAGGAAGTACCTTTGCCTAGATCCATCTTTTTCTAAATATCC
TTGTAATTCTTCCATTTTCATTTCTACTTAAACAGAAAGCAAGGGGCATT
TCTTGGGTTATAAAATGATACATAGTGCAATATGGTCAGAACAGGATATG
TATTATGTATGTATATAGTACAGTAAGAAATATATACCCCGAGGACAAGG
AATCCAATCAACAGATTTTTTTCTCTCCTTTTCTATCCAATCGGTTTATA
TTTATTTATATTTATATTCGTTAGTAGAAAAATCCTTTATTTTTGCAACC
TGATTGCTCTTTTGACTTTGGAATAAACTTTCTTTATCAGTATACTATTT
CTTCTACACATCTGTCTCCAACTAATATATTATATTATATATTATAGTTT
ATTATAGTTAGGATTCATTAAAAAAAAAGGAATCAATGGTTCACTCTCAG
GAGAACCTTTTCCCTCATCAGGTACTAATTAATTTTTAACATCTAATTAG
ATCGGGTAATTGAATTATTCAAATTTAAGAACATAAGTTCGTTTCTTTTT
ATTTTACCCGAATTGGGCCATAAGACTCTATCCATTTAGTCACTAGACCT
AACTCTAAATTGAGAATCAATTCTGTACCCTTCCAAAAATAAAAACAATA
TATTTTGTAACGATCCGGTAAGGATAAATTCAAAAAATTCTACTAAAAAA
AAAATGAAAATTCCAAATTTCTTAATTTTATTACGACATGCTGTTTTTTC
CATTCATTACCTTTCAGGATCAGTCATGGTCTTATAGACTCTACCAATAG
TCTAAACGAATTCGTTGCTTCATCCAAATGTGAAAAAAGATTATAGTCGC
ACTTAAAAGCCGAGTACTCTACCGTTGAGTTAGCAACCCGGATAAATATG
ATTCGTAAATACGATCGAAATCCAAAAAGATTAATTGAATTGCACTGCGC
AACCCCGACAAAACATTGAACTCAAAAAAGAAGAATGTTCTAATCAATTA
GAACCACCAAAATACCAAAATGGGCGAATCCGATTAAATTAAAAAACAAC
AAAAAAATTCCTAACAAATTCCTAATAGAGATGTCAAAATTGACAGACTT
ATCCATTTTTTTTATTTGATTTTCATTAATCAAATACGCCTTGTCTTCTA
TATTGTCTTCTATAATTAGAGAGTAAATCCGTCAAACCATCACATCATTT
GGCTGAACTGAAGGAAAACCCAATCAATATGGGGTGGGTGTAAACAGATC
TATTTATTTATGATCGAATTAATTATATTTGTTCAATACACCATTGTCAA
TATCAATGGAATGTTGAGAAAACAAATCAAATTAAGTAAATCAAATAATG
ACTTGTGTTTATTGGATTGGAACGACTAAAATAATAAATTGGATGGGAAA
AAATAAAGAATAGGAAGAGCAAAAATATCGGATTTATTCAATTAATAGAG
ATACAATAAACAAGATTAACTCCTTTTTTTGAATTCCACTAACAAGAAAA
AAAAATATGAATAGAGCAAAAAAAAGGAGGAAATAATTACACTAATTACA
CAAAGATAAATACTAGTTACTCCCACCCCTTTACTCTTCACTTCAAATTT
GAACCTTTCAGTTTATATATTGAAATATACTAACAAAATTTGTCTAGTTT
ATTGATTGTGACTAACCCTAGATTCTTTCCCCTGAGAAAAAATCAATACT
TTCTTTTCTGTTCGAGCTCCACAATGTACTATTTACAATCCAACACAAAT
TAATTAGGTTCCTGATAAAACAGAACAAACTATGCCGAGCCAAGAGGATC
TTAATTCTTATAGAAGATTAGAAGATGGCGAATATAAAAATCAATCGACA
GTCGATAATGTCCTTCAAGTCGCACGTTGCTTTCTACCACATTGTTTTAA
ACGAAGTTTTACCATAAAAATTCTCTAATTTCATAATTTCATTATAACTG
ATATAGAATTGATTCAATAATATGTAATCATAAATGGTCATTGGCTCAAC
CAGTATATAAAAAATAGTACACATTTTCTATATTCTATATAATAGATATA
TAGTATCTATCCAGAAAAGTTTTAGAAAGAATCCAATTTATTATTTATTA
ACCCCCATATTGTATCATATGAAAAATAAACATTTCTAAAAAGACGAATA
AACAAGTTTAAGACTTATTTTATTTATATCTTTAATAGATTGTTCGGTAA
GGTAAATCCTTACCTTAGGGAAGGCTCCATTTTTTTCTCGAGCAAATAAA
AAACTATAGACCTCAAACAAAACAAAAGGACCCTTTAGACTTAAAATATA
ATAGAAAAAGTAATATAATTTATTTTCAGTCCCGAAACAAAAAAAATCTA
AGATATTACAATGACTCCAATAACCCGAAAAGGTCATAAATTTTTCAATA
GAAATTTTTTAATAATATATAGATGGATATATCACAGCTCTTCGAGTACA
AAAGGTTCCTATGAAATAAAAAAATTAAAGAATCCCTCCGACTTCAACAT
CATAATTTGAAATTCCAGTCATGACTGAATGATATTTCTAAGTCAATCAA
CAAATGGACACAATCACAATGAGTAGATAAAGATTTTTAACAGATATTTC
ATTCACTAAATAGACGCAAACTTTACCATATCCAATTGAATTATCAATGA
TTTGATTTAAAGTGGGAAGGTAGATTGAAAATCTAATTTATTTGTTTTCA
TAGGTATGAAATATAAAGGGTTTTGTGTAAAGTAAGATAAAGACTACAAT
AACAATGCATAGCATCACAGGCCTTGTTTATTCATTTTATACGTTTATTT
CGGATTCCATAATCTTCTCATCAACTCCATCATCAATTTCAAATATATTG
AATATATAAATATCTCAGTCAACACACTACACTGATTTACAATTATTGAT
TTAAACCCCTTTTTTTATTCGCATTTTAGACTGGATTATATTTGTGAGAA
AGCAAATGAAAGAAAAGATATCATTCTGAGAATTTTTCTTAGAATTCAGA
AACGATCTGGGACGGAAGGATTCGAACCTCCGAGTAACGGGACCAAAACC
CGCTGCCTTACCACTTGGCCACGCCCCATTTCGATTTTTATTCGACACTA
ATAAACACTAATAATGATATTAGTTATTCGTCAATTCTAACTCAAATATC
TATCATATACATTGTCACTAGGATTCGATCGACACATATGATATAGAATA
AAAAAAAGATTGATTGATCATTACATATAATTCAATTAAGATATTGTATG
AGAGTATAATTCCTTATTAATTATTTTTTTCGGAACGTAAGAAAAGATTT
TGAATTTGGGAAAGTTCGGAGAAAAAAGGATTATTTGACCTTCTTTTTTT
ATTTCACTTCTTAGGAAAAGGAAAATAAGTAAATCAAAATCAAATTATAT
CATTTACAATAAGAAAATGTTTGTTATGCTTAATATCTTTAGTTTAATGT
GTATCTGTCTTAATTCTGTCTTTTATTCGAGTATGAGTGGTTTTTTCTTC
GCCAAATTACCCGAGGCTTATGCCCTTTTCAATCCAATCGTAGATGTTAT
GCCCGTCATACCTCTACTCTTTTTTCTCTTAGCCTTTGTTTGGCAAGCTG
CTGTAAGTTTTAGATGAAATCTTTAATACTTTCCTAAATTCATGATTCAT
TCGAAAAAAAAGATTTGAAAAATGGATAAGATCGGATATGCCTTATATTA
CTCGATTCAAAAAGAGAAATTATTGTATATGGAATTAAAGAACCCTGGTT
GGTGATGAATTTGGATTAGCTTATTTCTTCATTTCGACCTTAGGACGGGC
AGCACTTTATTAGGATTAGGTCGCCACAAACAATACCTAATTGTGGATAT
GATAAGAAATTTTTGGTAACAAAAGAATAAGAATCTTATTAGAAATTAGA
AAAACAAAATTCGTGAAATTTTCTTTTTATTTTGGCGTGTAAAAATAGTA
TATATGGTACAAAAATAAGTAATCTATTCCCCTTTTCAAAAAAATGATCT
TATTCTTATCTTGGAGATTGTGTAATGCTTACTCTCAAACTCTTCGTTTA
CACCGTGGTGATATTCTTTGTTTCTCTCTTCATCTTCGGATTCTTATCTA
ATGATCCGGGACGTAATCCTGGGCGTGAGGAATGAAAATAAGAGTTAGTC
TTTCTTTATTTTATTTTTTTTCGGAATTTTTTTTTCATATTATCTATTCC
CTAGATTTCCTTTTAATTCTTAGTTAAATCTAGGGATCAGGATTTTTTTC
GAATTCAAAACTATCAAGTGATCATAAGCAGCGGAGAAAGAGGGATTTGA
ACCCTCGGTACGAATAACTCGTACAACAGATTAGCAATCCGTCGCTTTAA
TCCACTCAGCCATCTCTCCCAATTAATTTTAATCTAATTTGCAAAGTTTT
TATTTGATATGTGAAGTAAAGGTTTATAAAAATCCTAGTTTTAACGATAT
AGAAATAGAAAAAAAAATAAATGATATCTACAAATTTGATCAGCAATTAA
ATTTTTATCAATGATTCGAAACAGATATTCCCAATAGAAAGGATACCTTA
CTTCTTTTATTTTGTACAAAAGTTTCTTTTATTCCCCAGCCCGGTTAAAT
ACTGGCTGGGCCAGAGTACTTCTTTTGATCCAATGAATCATTCATAGATC
CAATGGTTTTATTTATATTTATATATTTCTATTTTTTATATATTTATAAT
ATATAATATATGTTCTATTTTTCTTTAATATATTATAAATATATAATTTA
ATAATATAATTCTTATATTCTTATTTTTTTTTATTCTTTTTTTTATCAAT
TTACTTTACTTACCTGAAAAACTGTAATAAACAACATACATCATACATAG
TCATATATATTATATATTAATATTAAAATATTAAAATGAAATTAAACAAT
ATCCTACATACAATATCCTATATTAAAATTAAGCTAAACACACATGTTTC
TACAAACACATATTTCTATAATAGTAGAAAAAGACATTTATTTACTTGCT
CAAAGGATAAGCTTTATTTAAACACTTGAGATCCAATTGAACCAAATTCA
TAACATAAGATCTGAAGTTGAAAATCAAATTGAAAAAAAAAGAACCACAT
ATATATAGATATAGAATTCATCATTTTTATGGTCTAGCTTCAATAACTTC
TTCAGGTCGGGGCTCCCAGTAATGATTAATGACTTCCCGGCAAAAAAAAC
CTTCTCTTCTTTCTATTAAGTTAAGGTATTTAAATAAGCTTTCTGTTATT
ATTCGGGCGTTGCCAGCGTACACGTAAACACATGATTCTGATCCAATTTG
GATTGCGTCTCATTCTTTTTTTGTTCGACAAACGGTCCATTTATATACAA
AAATATATGTTGTAGCGGGTATAGTTTAGTGGTAAAAGTGCGATTCGTTC
TTTTAACTCCTTAAATGGTTAAGGGTTCCTTCAGTTTTTTTATATTCCGA
TCAAAAACTTTATTTAAAAATCAAAAGGGTTTAATCCTTTACCTTTCAAT
GGCATATTTTAAGAATAATATACATTCTCGCGATTTGTATCCAAAATTCA
ATAAAAAAAAATGTATTATGGAGTCGCGAAGCATAATTTTTTTAGTTGGA
TCAACTCTTCTCTTCCAATTTTGAAGAATAAGTATGAGTATTAAGTATGA
GTAAAGGATCTATGGATAAAGATCCAAAAGTTTATTTCCAATCGTAACTA
GATCCTCAATTTTGTTGTTGTAAAAGAAAAATTGAAGCCAAATAGCCAGA
GAAGGACGGTTTTAGTTTACTAAAACCGTCAGCATATTGTTTGAGCTCGG
TGGAAACAAAATTCTTTTCCTCAGGATCCTCCGAGTAGAAATAGGGAACG
AAGTAACTAGACTAGACGGATTTGGTATAATCTCCCTACTTTAGAGGGAT
CATCTAGAAAGCGAGTAGTTTTGGATACATTCAGACAGATAAGCTGACGT
AGATGCTATGGATCTCATTTTATTCTTCGGATTTAGGAAGACTCCCCTTT
TTTATACATCGTAACTTTTTTATTTCTGTTTTTCGTTTAGGCCTTAGATC
TGGAAATATATTGATTTCCCATAAAGGAGCCGAATGAAACAAAAATTTCA
TATTCGGTTTTGAATTAGAGGTGTTAAAAATGACCAACTAACATCGACTA
TAACCCCTAGCCTTCCAAGCTAACGATGCGGGTTCGATTCCCGCTACCCG
CTCCAAATTTCTTATATACATACATCATCAATTTGAATATGTATCCTTAG
TTTTTTATTCCATAAAAATCAATAAATTTATGTGCAATCAGATTTTTTTT
TCCGAAAAAAAAGGGTAAAGGGAAGAATGCGAAAGAAGAAAATAGGAATA
AAAAAGCGTCCATTGTCTAATGGATAGGACAGAGGTCTTCTAAACCTTTG
GTATAGGTTCAAATCCTATTGGACGCAATTTTTTCCAACTATTTTTTTAT
GGCTATGTCAAGAAACCCATTTTTAATGATTCGAATCAGAAAGTTTTCTC
AACAATTACTCTTGTGCTGAGGCTAGACTAGGAATAAGAATGAAAAATTT
ATGTTTGTTCTTGAAGTAGAAAGAGCTCAATTTGTTCCTGAACAGCTCCC
TTCAAAAGGGCTTCTGCTTCTTCAGTAAATGTCTTGGTAGAAGATATAAT
TTCTTTGAATTGAGATTTATTCTTTTTTAAGTAAGTACGTAACTGAACGA
GAAATTTCTTTACCTGCCCAATTTCTAACGAATCAAGATATCCATTCGCT
CCAGTATAAATAGTAGCTATTTGTTCTTCTACCGCGAGAGGATCTGATTG
GGATTGTTTGAGCAACTCGCGTAATCGTTGACCTCTTGCCAATTGATTCT
GAGTAGCTTTATCGAGATCAGAAGCGAATTGTGCAAAAGCTTCTAATTCT
GCGAATTGAGCTAGTTCCAATTTTGATTTGCCGGCTACTTGTTTCATGGC
TTTAATTTGAGCTGCGGATCCCACTCTGGAAACAGAAATACCCACATTAA
TAGCAGGTCGTATTCCAGCATTGAATAAATCGGCGGATAAAAATATTTGT
CCATCCGTAATGGAAATTACATTAGTGGGAATATAAGCTGAAACGTCTCC
AGATTGAGTCTCAACTATTGGTAAAGCGGTCATACTTCCTTCACCTAAAC
GAGAACTTGATTTAGCAGCTCTTTCCAAAAGGCGTGAATGCAAATAAAAG
ACATCCCCCGGATAAGCTTCACGACCGGGGGGTCTTCTTAATAGAAGAGA
CATTTGACGATAAGCTTGTGCTTGTTTGGAGAGATCATCATAAATTATTG
AAGTATGTTGCTCACGGTACATAAAATATTCAGCTAGAGCCGCTCCTGTA
TAAGGTGCGAGATATTGTAATGTAGCGGGTGAATCTGCTGTTTCGGCTAC
CACAATAGTGTATTCCATCGCCCCTCGCTCCTGGAAGGTAGTCACTACCT
GAGCCACAGAAGATGCTTTTTGACCAATAGCTACATAAACACATATTACA
TTTTGTCCCTTTTGATTGAGAATCGTATCTGTGGCTACTGCTGTTTTGCC
GGTCTGTCTATCTCCAATAATTAATTCTCGTTGACCACGTCCTATAGGGA
TCATAGAATCAATAGCAATAAGCCCTGTTTGAAGAGGCTCATATACGGAG
CGTCTCGAAATAATACCTGGGGCAGGAGATTCAATTAAGCGAGATTCGGA
AGCTGAAATTTCTCCTCTCCCATCAATAGGTTTAGCCAGAGCATTTATAA
CACGACCCAAATAAGCCTCACTCACAGGTATCTGGGCAATTCTTCCTGTT
GCTTTGACAGAACTTCCCTCTTGTATCATCAAACCATCGCCCATTAATAC
AACGCCAACATTATTTGATTCCAAATTCAGAGCAATGCCTACTGTACCCT
CTTCAAATTCTACTAATTCGCCTGCCATCACTTCATCAAGACCATGAATA
CGAGCAATACCATCCCCTACTTGAAGTACGGTACCGGTATTCACAATCTT
TACTCCTATATTATATTGTTCGATACGTTCACGGATAATATTACTAATTT
CGTCGGCTCGAAGAGTTACCATTAGTGTCTCTTTATTCTGCAAAAAAAAA
AAGAATAATGCCTAAAATTTAAACTAAAGTAAAAGTGGGAGGGTTAATCG
GTTATTTCTTCCATGGCTCCGAGGATGCCAATATTCGCACTGATTGTACG
GAAATGTAAATCACTATTCAAACAACTATTCAGAGTTCCTAGAGCTCCTT
GTAAGGCTTCCTGAAAAATTCGTTGTCGTACTTTATTAATCGCTCTTTGT
TGTTCAAAATGAAGGGTTTCATTTTTGTAATTTTCTAATCGTTCCAAACT
ATCATAAGTAGCATTAATCAAATTTGTTTTTTCTCGTTCTATCTCAGAGT
ATCCATTAATTCGATACTCATCTGCTTCTATTTCCACTTTGCGTAAGCGA
TCTCGAGCTCTTTCGAGTTGCTCAACGGTCTTTTTACGCAATTCTTCCGA
ATTTTGAATAGTACTCAAGATCCTCTGTTTTCGATTATCTAATAAATCAT
TTAATGAAAGTAGATTATTTTACTATTATATTAATTTTACAATTTCCATG
ATCTCTTCCCGAACCAAACATGAATCTTTCAATTCATTTGGCTCTCACGC
TCAATTATTTATTTTATGGGCATTGCCATATAATGTAATGAGCCTGCCCC
ACCTTTTCTGCTCGTATTCATCGAAACTCGTACAAGACCAGAATAGAATA
TTATAGTAAAAGGACTCTTCCGAGTTGTTTCTTTATTTGATTTCTTCTTT
ATTTAATTTCAAATACAAATAAAAAATATATAAAATATATAATAATCAAA
TAGATATTTATAGAATATCTAAAATAAAATATTGAATTTAATTAGTTAAC
TTTAACTATTTTATTTATTATAATTATTTATTATTTTAATTATTATTTTT
TATTTTTTAATTAAATATTAAAATAAAATTCCTTTATAATTTTCCCTTTC
TTCAAATCCAAAAAATTCTTCTTTTTTTATACATAGGTCGTCGATTTGGC
ATTGGATAAAAAGAGGTAAGGTGCCCCTTTTTTTTAGTCAATTTTCACTA
GGAACTAGTAAATGGTTCAAATCGTTTTATCGATATGAGTGTCTTATATC
GGATAAATAACTAATTATTCTATTCATTTTTAAGTCATTTCGACCTATAC
TAACATAGTGGTAGAAAGAATACCCATGTTATGCTTGGACTTCAAACAGT
TTAGCTTTAACCATCTTAATGGTCTCACATTATTGGTTGATAGAGAATCA
AAGTTGATTTACCAATGAGTCACGAAATGCTATGGTTCTTACATATATAT
GATTATTGAATTTCATTTATTCAGAAGTAATTCGTCTAGATCGTACATCT
TTCTTTCCTATTTTTTATCCTATTTCCTATTAATAAATAAAAGAACAGAA
AGAAAGTACCGCCGGTTGGATCCAACCTATTCTTGAAATAAACAACTCGC
ACACACTCCCTTTCCAAAAAAAATCAATACACCAAGCACTATACTCAGAT
TTATTGGATTTGTTGCTAAAATATCGGTATTAAATGCGAAACTTCCAGCG
AATGGATAGTGCCCTACCAAGTAAACAAAAGAATCGGTTACATTTTTCAT
ATGCTTTCTTCATATAGATAGGACTAACAAAGAACCAGAATTCTTTTTAT
ATCACCTCACTTGTTTTTTTGTAATCGATTTCTTTCTTTTTTTTATTATT
TTTTATTGAAGTTTCCAATAAGATATTATTAGATTAGGTTTTAGGTTTCA
TGTTAATTGTGAAATATCCCCTTTATTGAATTGAAATTGAAACGCTTTCT
AAAAAATAAAATAAAAAAAGGTATGTAAGATACTTTTTTACATTTCTAGG
ATTACATTAAACAAAAGGATTCGCAAATAAAAGCGCCAATGCCACGACCA
GCCCATAAATTGTTAAAGCTTCCATAAAAGCTAGACTAAGCAATAAAGTA
CCTCGTATTTTACCCTCTGCTTCTGGTTGCCTCGCAATACCTTCTACGGC
TTGACCTGCAGCAGTACCTTGACCAACTCCAGGTCCAATAGAAGCAAGCC
CTACAGCCAATCCAGCAGCAATAACGGAAGCAGCAGAAATCAGTGGATTC
ATGGGTAAGTTCCTCGCACTAAAAAAAAAAGAAATGGTTAATGATACAAT
CAACCAATGGATTATTACTTAATATTTTATCACTAAGATCCATCGGGTGG
AGAAGTAACTCAAGATTCTGAATTAAAATACAAATTTTATTGAATCAACT
GAATCGTCAGAACTACTTCGATATCTTGTTTTTTTTTTACTTTCTACCCA
CAATGGGTTTTTTGTAAATCGATGTGCACATAGCTATAGTTATTGCATTT
CTTTCGAACCATTCTTTCATCAATTCTTTGTTCTTTACTCTATTCCATTC
CCGAATTCATCTGTTTTGTTTTTTCATTCAATCCATGCATAATAGTCGCA
GACGAAAGAGAAGAAAATAGTATTGAAATCCATCTACATATAAATACAGT
GGACTGTAAATTGTAAATAAAATAGATTTTAGATAGGAATAATCTATAGG
GATAATCCTATATAACTAATGAATATCTAATATCACATATACATTTGTTT
CCTCCATAACGTGTACTATCCTGTCCGCATTTCATATTGAATGGTATTCT
AGAATAATTTTTGAAAGATACACATAGACTGGACTTATAGACATTACATA
TATCTAATTTGACCTCCCTAAGTCATCCTTTTTTCGATTCCGTAATATAG
TCCATCTTTCCTCGTACGATTGATTTTAGACCAAATATACTATGATATAT
ATTTGTATCAGTATCTATTATGTTCCCCAACCGATTGGATTCTCTTGAGC
CATGCATGAATTGGAATCAGTTTAAAAGAAAATGAAGACTAGTTAATGAT
GACCTTCCATGGATTCGCCTATATAAGCCGCAGCCAAAGTTGCAAAAATA
AGAGCTTGAATACCACTTGTAAATAAGCCAAGAAACATAACGGGTATAGG
AACTAATGAAGGTACTAAAGAAACAAGAACAACAACTACTAATTCATCAG
CCAATATATTCCCGAAAAGTCGAAAACTAAGAGATAAGGGTTTTGTGAAA
TCTTCTAGGATATTTATTGGTAAAAGAATTGGAGTTGGTTGAATGTATTT
TTTGAAATAACCCAATCCTTTTTTGGTAAGACCTGCATAAAAATATGCTA
CTGACGTGGGTAAAGCTAAAGCAACAGTAGTATTTATATCATTCGTGGGC
GCAGCTAACTCCCCGTGAGGTAACTGTATGATTTTCCAAGGTAAAAGAGC
ACCTGACCAGTTAGAAACAAAAATAAATAGGAACATAGTTCCAATAAAGG
GAACCCAAGGACCATATTCTTCTCCAATTTGGGTTTTGCTCAAATCTCGA
ATAAATTCAAGGACATATTCGAAGAAATTCTGACCACCGCTCGGAATGGT
TTGTGGATTCCGAACAGCTATGATGACTGAACCTAATAAGATAGCAATTA
CGACCCAAGAAGTGATAAGTACTTGGGCATGTATTTGTAAAGCCCCTATT
TGCCAATATAAATGTTGGCCTACTTCTACACCCGATATATCATATAATCC
TTTGAGTGTTTTAATGGAACACGGTATAACATTCATATTGTCCTCTGATA
GAAATCGAACTTCAAAAAAAAAGAATTATTTTGATTCAACCATCTCTTTA
TGAACTCACCTACTTTAATAATAAATCGATTATTTCCAAGTAATCACATA
AGATCAATATCCCAAGTACTTTTTTTTATTTATCTCTTTTAAAAAGTTCA
GGAATAGTAACCGATCCAATAAATCTATGGAATTCCCAAATCAAATAATT
AAGCAATTTGATTATTTTTTATTTTTAATAATAATCAACGATTTCCTATA
TAGCTATAACGACCCTCGCAAATTGCAAATACTAATTTGTTAAGAATCAA
TCGGATTGAAGCTATAGCATCATCGTTGGCTGGAATCGAAATATCTGCAA
GATCTGGGTTACAATTTGTATCGATTAAACAAATTGTCGGAATCCCCAAA
ATGGCACATTCTTGAAGAGCCATATATTCTTTTTCCTGATCAACGATGAT
TACAATATCGGGCAAACCCGTCATATATTTGATCCCACCCAGATATGATT
GCAGGGCAGATAATTTTCTCTTCAACATCGCTGCATCTCTTTTGGGGAGA
CGGTTCAGTTTCCCCATGTTTTGTTCTGCTCTTAAGTCCCTGAACTTATG
AAGTCTTGTTTCCGTAGTGGACCAATTCGTTAACATACCACCAAGCCATT
TTTTATTAACATAATGACACCGAGCCTTTATTGCGGCCGATGCTACTGAA
TCCGCTGCTTTATTTTTGGTACCAACGATTAAAAAGCTTTTTCCTCTACT
TGCTGCATCAAAAACTAAATCACAGGCTTCTGATAAAAAACGAGCAGTTA
TAGTAAGATTTGTAATATGAATTCCTTTACGTTTTGCGGAGATGTAAGGG
GCCATTCTAGGATTCCATTTCTTAGTACCATGACCAAAATGAACTCCTGC
TTCCATCATCTCCGGCAAATTGATGTTCCAATATCTTCTTTTCACTTTCC
CCCACATTCCCTCTTTGTTTTTTGCAAAGAGACGAGATACCCTAAAAAAA
ATAATGATTGTTCCGAGGGAACCTTCTAACGGGGATTGACCGTCGATACG
CGGTTCAAACCATTACATTAATTTCTTTTTATTACTTATTTTTTTTTACC
AAATCAATGATCGGACCAAATAAAATAAAATAAATAGTGAAATTAAAAAA
AGGGTAAAAAAAAAAAAAAATGAATCAACCCTTAGGAATTCGTAAATGAT
TGTTCTGATGTCTCATATAAATTAATTGTCTTGGATGCAAGAACAAAATA
ATTCTCTATGGTGTAACAAAATATCTCTCATCTCTAAGTCGAATAGATTA
TTCTTTTTAATTTCCAAATGAATGTTCTTGTCTTGTCTTGAACGGTGCAC
TAATTTTTGGAATCCGGTACCAACAGGTATAATCCCCCCCAGAACAACGT
TCTCTTTCAGTCCTTTCAACCAATCAATACGCCCTCGTAGAGCAGCTTTT
GCTAAAACCCGAGTAGTTTCTTGAAAACTCGCTTCGGATATGAAACTTTG
AGTATTCAGAGATGCCCTCGTTATTCCCAATAAGATTGCCCGATAACAAA
TCGCTTCGTCTAAAGCACGTCCCGCGCGTTCTGCTCGCAATAATCCGATT
AATTCTCCAGGTGAAAAAACATTAGACATTCCATCTTCTGAAACCAACAC
TCTTGATGTTACTTGACGTACAATAATTTCTATATGTCTATTATGGATCT
GTACCCCCTGGGATCGATAAACCTTTTGAATCCTATTAACCAAAGAGATA
CGACTTTGGGCTATGGTTAGCTCAGATCCAATCATGAATCCCCAGGGTCT
TCCAAGAATTCTTGATATACATTCGTTCCAACTATTAACTCTCTTTTCGA
GGTTCATCGATATGGAATCAATCGAACGCACTTCTAAGACTTGTTCCACT
TTTGGAAGACCCTGCGTTATGTCACCAGATCTCGATCTTTCATATATAAA
TGTAACTAATCTATCTCCTTCATAAAGTATTTTCCCATAATGACCATGAA
CAGTTGCTCCCAGAGTGACCAAATAGGGCTTTGCTGATCTTATCACTAAG
GAATCAACGTGAACGATTATAATTTGACCAGATTTTTTTATGTTTATGTT
CGGTCCATATTTGAATAGACATACATTTTCACAAAAAAATTGTCCAAGGC
TAATTATTGTGGATGTCTCTTCACAATAATTGTGACGGAGAAAGCACCAA
TTCAAACGGAATGGATTCAAGATGATGTTACTGCATGGATCGGAACTATA
AATCCGACTATTTTCATCTATTAAACCGTATTTAAGTACTTGGAAAGTCT
GTTTAGAATTGTCAAGTAGCAAAAATCTCTTTAACAAGATCTGATTATGA
GTTATTAAATGGTAAGATGAATAAAAATTCGCTATTTTAGGTACAATAGT
ACCTAGAGAACCCAGAAAATCCATAATTGGAATTATGTTCTCCGATTCTT
TTGTCACATTCTTATATTTCGAACCATTAAATGGACCAATTTGAGAACAA
TTGGATGATGACAAAATTCTCAAAGATTGGCATTCTTTATTTCGATTCAA
CAAGGTACCCATACCGATAGTTTCTTGGTCTTGAGTAAGTGATTGAATCT
TCGACTTGGAATAAAAAGGATTGATATTGGTGCTATTTAATCCATTATCG
AGAATCAATCCCGAACTCCCCGTATCATTCCTTTTTCCGGTATATGAAAT
AGTGGACTTGATTAAATCAATTCTTATGAAATCGCGAATTAGATCATTTG
CTCTTACCTCAATAAAGGAAGTATGAACCTCTTCTATAGAATCATTTTGT
TCTTGGTCCCAATTCAATACTAAGCAAGTCCGAACTAATTGACTACTTGT
GTGATAAATTCCGCGAATTGACTTGCCATTTCCATAATAGATATAATTGA
TAACCCTAAGTTGGACATTATCTTTTTCCTGTAAGAGGTCCTGAGGGAAA
AGTGTTGCTAAATTTATGCCATCAGCTATTTCATATGTGACTACAGGTCG
AACTGAAACAAAATACTTTTTCTTGGTGGGTGTGATTCGTTGAACATAAA
TCCAATTTTTCAATTCTTTTTTTGATTCATTAAAATTTTTCTTCCCTGTT
CCCGGTGGTATCAAGATGCCGCTGTACCTGGATATCTTATCTGTCTCTCC
AGGGAAATGGATATTTCCAGAAAAGATTTTCAGTTCAATACTTTTTTTTT
TTCTCTCCACTCGGACTAATCCGCCTATTTTGCTTCTTGTATTTAAAGTG
AGTCGTGTATGTACTCCAATGAGACTATTGTTCCGGACCATTATGGACGA
AGATCCAGGTAAGATATGCACCTCTTCGGGAATGAAAAAAAAGCGATCTA
CTTTTATTTGTATTTGGTTAAATTCTTTTGTTCCTCGATACTCAATCAAA
TCTTCCTTTTTTACAATTGAATCTACCTCTACGGTCCCATATTTAGTAAT
TCCTGAACTGCTTCTTCTATATACTGGATCATCGAAATAAGCAAGAATAC
TATTTCCACGTAAAATACCATTTATGGGTATTTCAATAGAAATATCAAAA
CAGGGTATTAGTTCTTTCTCTCGTTCTTGATCATATTGTAATGGGATGAT
GAATCTATTTCTTCGCCTTTTCGCCAAGAAATCCAAATTCTCTTGAAGAA
TAGAAGGAGATATGAAATCCCAATGACCATTGGATATGATTCGATCAGAT
ATTGGATATTCAAGAATTTCTCTATTTTTTTTATCAGAAGTATCCAACAA
TTTATGTTTTACTCGATGATTAGTCATTGAAAGGTCAAAGATATAGATAT
ATTTTTCTTCGACAGAAAAAGAATGAACATTCATTTGATCTTGATCCTTG
TGGAGCGAAAAAGACACTATACTGGATCTACGTGACGTTCCTGCTAATAT
CCATAAATGACTTGTTTTTGGTAATAAATGAATATTACCATATGAGTATT
CGGGTGCATGGTATACATTGATACTCCAGTGCATTTCTCCCTCTGATTCA
GAATAAATATGCTTTCGGACCCTCTCTTTAAAATTTAAAGTGAATGCTCC
GGCACGAATCTCGGCAATCAATTGTTCTGATTCCACATATTGACCATTTT
GAACTAAAATCAAACCTTTTGGCGGAATATTCAGATTATGTATAATATCC
CGACCCTCAAGAGTTACATACAAGTCTATAGAGCATAAAAAAGCAGGATG
TCCATGACGGGTACGTGTGCGATGAACCAAATCCTCATTGAATTTTATTT
TTCCACTGGAAGGGGCTCGTACATGTTCGGCAGTACCGCCTGTAAATACA
CCACCAGTATGAAAAGTTCTTAATGTTAGTTGAGTCCCCGGTTCCCCAAT
TGATTGACTCGCAATAATACCTACGGCTTCTCCCAATTCAACCAGGTCAC
CATGAGTGGGACTTCGACCATAACATAATTGACAAATCCAAGATGTACTT
CTACATGTAAAAGGGGTTCGAATATATATTGGTCGTGCTCGAAAAGTTAT
GAATCGATTGACAAGTCCAATCCCAATCTCTTGCTTTCGAACGGCAATGC
ATCGTAGACCCATATATATATCGTCTGCTAATACACGACCAATTAGTGTT
TGGACAAAAATTTTTTCCGTCATCCCTTTTCGAGGACTCACGGAAATACT
TCGGATAGTACCACAATCCGTTCTACGTACAATAATGTGTTGAACTACTT
CAACAAGTCTACGCGTGAGGTATCCAGCATCTGATGTTCGTACAGCAGTA
TCTACAACGCCTTTGCGGGCTCCGTAGCAGGAAATTATATATTCCGTCAA
AGAAAGTCCTTCGCGTAAATTGCTTTGAATGGGTAAATCAATCATTTGTC
CTTGGGGATCTGACATTAATCCTCTCATACCCACTAATTGGTGTACCTGA
GATGCATTTCCTCGAGCTCCTGAAAAGGACATTAAATGGACTGGATTAGA
AGGATCAGTCATACGAAAATTAGGATTCATTTCTTGTCTCAAATATTCAC
TTGTAGCATACCATATCTCAATGGATTGACGTAATTTTTCTACCGCGTGT
ACATTCGCATAATGATAGTGTTTTTCCAAAATAAAACGTTGTTGTTCAGT
GTCTTGGACCAACCATTCCTTAGAAGGTATTGTTAAAAGATCATCAATCC
CCAATGAAATAGACGTAGCAGTGGCTTGCTGGAAACCCAGAATCTTCGAT
TGATCCAGGATATGTGATGTATATCCCATTCCGAAATGATCTATTAATCT
ACTAATAAGTCGTTTCATAGCAGTTCCATCTATCACTTTATTGTAAAAGA
CCAGATCAGCCCGTTCCGTCATAAATACCCCCATATTATGCTTAATAGGA
TTCAACAATGGGCCTAAGTCAATGATTCGAAAACTTCTTTCCCCTAATCT
TGATTCACATAGAAATTTGAGTCTCGCCAATTTTTCCGGTATCAGAATTC
CCGAATTCCCATGGCACGGATATCGCCTGATCTAATTTATTTTATTAGTT
TAAATAACGTATGAATAGGCCCGACAAAACCCCTGTACGGCTTCTTCTAT
TTCTCGATAAAAAGAAATATGACCAATGGTGGTTCGAATGTATATCCAAC
GAATTTTTTTTTTTACACTTCTTACAATTAGATAGTGCCTATAAATCTCA
TGATAAGTGCCCAAAGATTCATATTGAATTTCGATGGGAACTTCTCTTGA
GCCAATGACACGTTGATCTAGTCGCCACCGGAGCCACAAAGGACTATCTA
AATCGATTCGTTTTTGCCGATAAGCTCCAAGTGCATCATAGGAACTGCAA
CAATACGTCGCTTTCATTTTCATATAGTTATACTTATTATTGTTAACTAT
TTTATTTTGCGAATTTCTGCAATTATATGTATTATACCTATTTGCACAAA
TACCTCGACGATTCCCGATCGTTAATACATAGAGCCCAATAAGCATATCT
TGGGTTGGTACGGAAATGGGATCTCCAATAGCTGGAGACAAGAGATTCAT
ATGGGAAAACATAAGTAAACGAGCCTCCGCTTGAGCTTCCAAAGATAAAG
GTACATGAACAGCCATTTGATCCCCATCAAAGTCTGCATTGAAACCTCTA
CAAACTAATGGATGTAAACAAATAGCACGTTCCTCTACTAAAATGGGTTG
GAACGCCTGTATACCCAATCTATGCAGGGTAGGTGCTCTATTCAACAATA
TAGGATGCCCCCGCATAACTTCTTGAAGTATTTCCCATACAATCGGTTCC
TTTTCCCGAATTTTACTTTTAGCAATTCCTATGTTAGAAGCAACATGTTG
TTTAATTAGACCATGAATTAGAAATGTTTGGAAAAGCTCTATTGCTATTT
CGCGAGGTAATCCACATTGATGTAATGAAAGCGAAGGACCCACAACAATG
ACAGAACGCCCCGAATAATCGACCCGTTTGCCAAGGAGAGTCTCACGAAA
TCTTCCCTCTTTGCCTTCAATTACATCTGAAAATGACTTGTAAACTTTAT
TATGACCATCTTTCATGGGTTGCCCACGGATCCCATTATCAAGAAGTGTA
TCCACGGCTTCTTGTACCAATTTCTCCTGACACATTACTAATTCACCTGG
CATAGATCTACTTGTTGCTAATAGATCGGTAAGAGTATTGTTCCGATAGA
TAACTCTTCTATAGAGTTCATTAATATCCGAACTCATTAATTTACCTCCA
TCTATCTGAATGATTGGTCTCAACTCGGGAGGAAGAACTGGTAATAGGCA
CAAAACCATCCGTTTTGGTTCTACATTTGTTCGAATAAAATGTTTAGCTA
ATTCCATGCGTTTAACCAAAAAATCCTTTCTTCTTCTAATTTTTCTATCT
TCCCATTCATTTCCAGTTCCAGTCACCTCCTCATCTCCTAATTCCTTCCA
TTCTACCAATGAATTATTTAGAATAATTTGCAAATCCGAATCGGCTAATT
GTTCTCTAATAGCACCTGCTCCTGTCGAGATTTCTCGATTTCGAAATGTC
TCGAAGCTTTGAGTAGTAAAAAAAAGTGGGATGCTGTATTTCCAGGATTG
GATTTCATACTCGAATGAACCTCGTAATCGTAAGAAAGTTGGTTTTTTAG
ATATGGGCCTAGCAAAAGAAAAATCGAGATAGGTTCCTATAAGATTGGGT
TCCCCCCTTAAAAATCGGACGTGAAGGTTTCCTCTCATCCGGCTCAAGTA
GTTATACCAAATAAAGAAAGAGAGGTTCTTTTAAAGTTCAATAAAACCCT
GCAAAGGCTACTCCTTACTCAAGTTCACAGAGAGGACTAACCTTTCATTA
ATTCATTCTTCTTTTGACTTTGAGTTTCTAAATTACTTAATTTACGACAA
AAAAAGAAAATGTGAAATTATTGAGTAGTCTACTTCCCCTCAAATACGGA
ATCCCTTAAAGTAAAGGAATACTTTGTTGGGACTCATAAAGGATTTACTT
GTCTATATATCGTCCCATTCGATCTTTTAGGTCTCTACTCACCTCGATGG
TCATGCTTATACCACGATATCCTTTGAAGCATATATGGGATATATAAACT
CCTGTAACCATGCCATATTTACTTGCTTCAACAGAATCGCTCTCTCAAAG
AAATGGAATGGTTAATTCCACGAAGCAAGTATTTTGTTTTCACGAGGTAT
AACTAGTAATTCCTATTTATCTGTTACGGGAATCGACCATGGATCAATTC
CCCTTTTGTTGTTTGTTTGGAAGTATTGAATACACCCAACATTCTGAGCT
TCATGTTAGTCCTTCCAAGACACATGTCAGAACGGGGACATCCCAATAAT
CAGATTGAATGGGATGACAGTTTTCGAATCTGTAAAATGAAAATTTTGAT
CAAATCACACATCACAGTATACTAGGCCTTCTAATTCCTTAAGGGGTTTA
TCTAAAAGATTCGCGATATAACTAGGAAGACGTTTCAAATACCACACATG
AGTCGCCGGGCATGCGAGTTTGATGTATCCCATTTGATATCTTCGTATCC
GAGAATCAACAAATTCCACCCCGCATTGTTCACAAAACTTCGGGTCTTCT
TTTTCAGCCCCAATCACTCGATAATTTCCACAAGCACAAATTCCACTTTT
TATAGGTCCAGAGATTCTTTCACAAAACAATCCATCTTTTTCCGGTTTAT
TGGTTTTGTAATGAAAAGTATACGGTTTTGTCACCTCACCAATTATCTCT
CCATTAGGTAGTATTTTGGTAGCCCAAGCCCTTATTTGTTGAGGAGAAAC
TGGTCCAATTCGAAGTTGTTGATGTTTATACTGGTCGATCATAGAATAGA
AATTCTGATTCATTCAGATCAAGCTTCCTTCCTATTAATCTGGAAATTCT
TTTCAGATACGAGGAAATGATTCAGTTCCAGAGCCAAAGATCGTAGTTCT
CGAACGAGCAATCGAAAGGATTCTGGAGCATCTTCGGGGTTAGGTACTGT
TCCTCCAACAATTGTAGCACCAAGTACCTCTTGACGAGCTCTAATATGAT
CAGATTTATAAGTAAGCATCTCTTGTAAAATATGAGCAACACCAAATCCC
TCTAGAGCCCAAACTTCCATTTCTCCTACTCGTTGTCCCCCTTGTTTGGC
CCTTCCTCTAAGGGGTTGTTGTGTAACAAGTGCGTAATGTCCACTGGAAC
GCCCATGGATTTTATCATCAACTTGATGGATTAATTTCAAGATATAGGGT
TTTCCTATTAGAACAGGTTGTTCAAAAGGATCCCCTGTTCTTCCATCAAA
TATTCTGCTTTTTCCCGGATACTCGGGTTCAAATACCCATGGATTTTTTG
TTTGCTTACTGGCTGAATATAATTCAGAAAACACTAGTTTTCTCGAAGCC
TCTTGCTCATATCTCTCATCAAAAGGTGCTATTCTATAATGTCTTTTTAG
CAGATCCCCCGCTAACCCGAGTGAGCATTCAAATATCTGTCCTACATTCA
TTCGTGAGGGTACTCCTAATGGGTTGAAGACCATATCAACAGGTGTTCCA
TCTTGCAAATAGGGCATATCTTGCCTAGGCAAAATTTTGGAAATGATACC
TTTATTCCCATGTCTTCCGGCTACTTTATCACCTACTCTGATTTCACGTT
TTTGTGAAATATATACACGAATCATCTCTGGATTATAAATGGAACCACCC
CTTTTCTGAATCCATCTCACATCAATAACTCGGCCCCTTCCACCTATAGA
TAATTTTAGAGAAGTTTCTTTTGCAGTGGATACCTGAATGCCGAGTATGG
CTCGTAATAATCTATCTTCCGGAGCATACGATGATTCGGTCGCTGTCTGA
GGCGTTAATTTACCTACTAAAATATCACCTGTTTCTATCCAAGATCCAAG
CATCACAATTCCATTTCTGTCTAAATTGCGGAGTAAGCGATCCTCTAAAT
GTGGTATTTCCTTAGTGATTCTTTCAGGACCTTGGCTTGTCACATGAGTC
TGAATTTCATATTTCCGAATGTAAAAAGAAGTATAAATATCTTCATATAC
TAAACGTTCACTAATTAGTACTGCGTCTTCAGAATTGTAACCTTCCCATG
GCATATGAGCTACTAATACGTTTTTTCCTAAAGCGAGTTCCCCACCAACT
GTAGTCGCACCGTCTGCTAAAATTTGTCCCTTTTTAATGCATTTACCCCT
CGGAACCTGAGGTTTTTGATGCATACATGTATTTTTGTTAGAACGTTGAT
ACATAACTAATGGAATGCTCATAGTGTCTCCATTACTTGAGAAAATGATC
TTGTGAGTATCAGTATAAATGATCTTTCCCTCCCGTTCGGCTATAGCTGA
AACCCCAGAATCTAGAGCCGTTTGACGTTCCAGTCCAGTTCCAACAATAC
ACTTTTCCGATCGAGAAAGCGGAACTGCTTGACGTTGCATATTAGAACTC
ATTAAAGCTCGATTTGCATCATTATGCTCAATAAAAGGAATGAGAGAAGC
TCCAATAGAAAAATATTGGAAGGGAAAGATGCTTCTAAGATGAATCTGTT
CCCATGCAATAGTTAGGAATTCTTGACGGTATCGAGCTGGCACAACCTGT
TCCTCTTGAATACCCCGGTTCAAGGCCAAAGAATTTCCTGCTGCTACCAT
ATAATATTCATCTCTACTTGGCGATAAATAAATCATCTGTGCCTTTTTTG
ATCTCTCAGATATTTCATAAAAGGGACTCTCTATAGATCCCCAATGACCA
ATCCTTACATGAATAGCTAAAGATCCAATAAGTCCAACATTGATTCCTTC
AGACGTATCAATTGGGCAAATACGTCCATAGTGACTAGGGTGGATATCTC
GTATCCGAAAACTAGCAGTTCGCCCTGTCAACCCCCCAGGACCCAAATAA
CTCAACCTACGCCCATGAGCAATTTGGGTCAATGGATTAGTCCGATCCAA
AACTTGAGATAAAGGGTGTAGGCCAAAAAACGATTCATAAGTGGTTGTTA
ATGAAGTTGAAGTTACCAAATTTTGAGGATTCGGTATCAATTTATGCCTG
ATTGCCCCACATATAGTTCCTCGAACCCCATTTTCTAAACGAACAAGAGC
CAATCCGAATTGATCCTGTAACAGATCCGCTACAGAACGAATACGTTTAT
TTTTCAAGTGATTCATATCGTCAAGCGTACCCATTCCAAATTTCATTCGG
ATCAAATGATCCGCAGCAGCTAATACATCTCGTGGTAACAAAAATGTATT
CTTCTGGGGTATATCAAGATTCAGTCTCTGATTCGTATTTCGTCGACCAA
TCCTTCCTAATTCACATCTTTGTTGAAAAAATTTCTTTTGTAATTCCTTA
CATAAGGACTCAGAAAATACGGGATCCCCGCCTACACAAGCAAATTGTTG
ATAAAACTCCAAAATAGCATTTTCTTTTGACCCAATCTTTTTTTTTTCCT
TATCATTTGGGAAAGACAAGAAAATTTCAGGGTAACAAACATTATCTAGA
ATTTCTCTTAGATTCGAACCCATAGCCGATAATAGAACTAGAATAGATAT
TTTTTGTTTCCTACTCACGCGCGCCCATATCCTCGCTTTTCTATCAATTT
CTAATTCCAATCGTCCTCCCCAATCTGATATTATAGTACTGGTATAAACA
GAAATTCCGTTATGGTCTAATTCTGAACGGTAGTAAACACCGGGATTTTG
CAATATTTGATTGATTACAATTCTGTATATTCCATTTATTATAGAAGTTC
CCAACGAATTCATTAAAGGAATGTTTCCAATAAAAATGGTTTGTTCTTGT
ATAGCTCTACTCGTTTTCCAAATTAATCCCGCGGGTACATATAATTCAGA
AGAATATGTGAGTGATTCATACACAGCATCTCTTTCTTTTATCAAGGGTT
CTACCAATTGATATGTTTCCACAAATAATTGAAATTCAATTTCTTGATCT
GTATCTTCAATTTTTGGAAACTTATGAAGTTCTTCCATCAAGCCCTGATT
AATGAACCTACAAAATCCCTCAAATTGGATCTGATTAAATCCAGGTATTG
TGTACATTCCCTCATTTCCATCCCGAATCATCTTAATCTTAAGTTTCCTC
TTTATCGAAAAATTCCTCACTCTTCATCGAGCCATACGAATCGATCTAGA
AATGATGGAATGCATATTTTGTTTACTGAATCACATAAAATTTTAGCCAA
CTCCATACATTTATTTTATTCATACGTATGAAGTGAAAGGAGACGAAGGA
GTTAAGAATATTTTTGACGCAAGTTCGAATTTGCGACAGGTACAAATGGA
AATGAGTTGATAAAACATTCCGGAAAAAATCCTGTCACTTACCTTACAAA
CACTTATAGAGTCTTGTATAGAATATCTAAATTGATCCCATTTTACCTAT
GTTGATATTAGGATCAATAGGTTGGGTAGCAAAAAAATAAATGGATTCAG
AATTTAATCTACTTTTTATGATTGATATGAATTGAATACAATAAAGACAG
AATAATTGGGGGTAGGATAGAGTTTTTTAGCACACTTAATTTATTTAATT
TGAATTTATTTCATTTTTTAATGTTAAAAAAAAAAAGAATCCGTAAAGGA
AATTGGAATTCTTTTTTTTTCCTAGTAAAATTTCGAGAATACGATTGAAT
TGTATAATAAAAATAGTATTTATTAGACGTATGCCGATATAGTTATCTAG
CTATCTTCATATCGTATCCTTGATATTGTAGTTTTATTTTTTTGAGCAAC
CTAAACATAGATGGGGTCACACTATGATTACAATTCCCATTTTTTATTCA
ATATATTTATTCAATGAAAAATTCAAGCACGGCGGTTTTTTTCTATAGGG
ATATGTGCATAAGAGGGAGACTCCACTTGATACGATATCTGTGTCATAAT
TTCTGTTCTGGGGTTTACATATATACATATATATTGTTATAATGGAAATT
GAAAATGATCTATTATTCAAAATAATTTATACTGATTAGTCGTAAATCGA
TTTGCTTTTTTTCTTATACAATTAAGGAAACACAGTTTGTCCTGAATTTT
TCAGCCTGTGACCGGAAATCCATTTTTCTTTTTTTTTTCAATAGAAAGAA
AGGAAGTTTTTAAGTGATATGTGTGTTTTGAGATACAATCAATCGAAGAG
AATAATCTAAACGAGATTCAATAAAGAATAGAGATTCATTTTTGGAAAGG
AAAGGGAATTTAAGTATAATGGGATTCAAGATCCAAATAAAAAGGGGGTG
AGGGGTTCTCAGTAATTTCCAAAAGAATTAATAATAGAATTTAATAATAG
AATATGGATAATATTTTTATTCATTTTGGATCAGATTTGGCGGCATGGCC
AAGTGGTAAGGCGGGGGACTGCAAATCCTTTATCCCCAGTTCAAATCTGG
GTGTCGCCTAATCAACAAAAAACTTGGAATTTCTTATCCCATTAATTGTT
CGACGAATTCTTGACCCGCAGAAGCAGGAACAAAAGACTAGACCTGTTGA
TACTTGATTTTTAGAATACATAGATTCTCTAAAAAACTGTCCATTTAATA
ATACCAACCAATAGGGATGAAACAATGTTCGCTTATTAATGATTGTTTCA
AGTCATTTTTTTGATAAAAAAATTGAATCAACTAAATAGTGAGAGTCAAT
TTTAGGATTCAGAACTATCAAAGTAATACGTTGGAAATCTTATAAGGGTT
CCTAAACTAAAGGACTCCCCCTTTTTTTTCTTCTAGGAGAAAGCATTATA
CGAAAGACTATCAAAACTTCTTACTTATCTTACACCACCTATACTAAGGT
AGTGTCTACTGATTCTATCTGGAATTAGATTAGAAAGGCTAATCTAATGG
GAAATCCATTTAGGAGTTGTGGAAAGGACTGAAAATACTTTATATCCAGG
CTCACTAAAAGCTCTGAGTGCTCAGACATTCAAACAGAATGGGGCTGTTC
ACCTTTTCTTTTATTTTATTCTTAATATTCTTATCTTATTTCTTAATATT
CTTATCTTATATAGTACAGTAAAATATATAGTATATATAGTAAAAAGCTA
AAGTTGAAGAAAAAATTTTCTTTGTCTTTTCAAGTCAAGGGGGGATTAGA
AAATAACAAAAAACAAATGTATGTAATAGTGGTACCGTCTCCCGATTCTT
TCACAGAGAATAAAGGTTTAGATCAAAGGGGAAATCGAACTATCTGATAA
ATAGTTATCCATTTTACTTGTTATGGGTGGATTCATTGGATTAATAGCCT
TAAGTCAGAATCCTTTTTGACTATGCGCTATTAATTCCACTATGATTATT
GATCAATAATGGAATAATTCCTTCATAGAGATAGGGGCATAATTCAACAT
GGATATAGTAAGTCTCGCTTGGGCTGCTTTAATGGTGGTCTTTTCCTTTT
CCCTTTCACTTGTAGTATGGGGAAGGAGTGGACTCTAGGGGTAGTACCCA
TTGAGTAATCAATTAAGTAATCAAATTGTATTAATTATTAATTCTTAAAT
TGATCGTTTTGCGAAGCCTTAAAAAAACGTTTCTCTTTACAAATTATATT
GGAATACGATAATGAACAAGAAAATACAATAATGAATAATAATCATTTGA
TTAAAGAATGAATGATTATCATAGTTATATTCCGAGATTCAAATTTACAC
ATAACATAATAGGAAATTTTTTTCCAACTGAATTCTTCCTAAATATTCTA
TTTTAATGGACCAGTTCTTAACAGAATAATGAATATTACAATGAGAAAAA
TGAATCCCTAATTCTATTTTTTTTTTTTTCTTTTTTTCTATAGTATATGG
GCATACTATTCTTCTTCTATTGATTCTTTCGACGGCCATATGTCCTACTA
TATAAAATTAAAAGAAACCTAGGAATTAGAAAAGTTGGTCTTCGATTATT
TTCTTTGGATTAATCGAAATCCACACAAATTGATCTATTGAAGAAGAGAA
AATGGAGTGCTATTTAATTTAAACGTACATCTATCTAATATATGACATGT
ATATTGTCATCTATATAAAAAAATAACTGTATACAACTTTAAATAAAAAA
AAATACTATACAACTATAGAATAGTGGATTAGATAGTAGTAAAGAACTAG
AATATTATTCTAGTTCTTTACTACCATAATATACTCAGAGACTTCTGAAT
TCCACCCCCGATCGTTTCATTTAAGACTTGGAGTTTGAATCCCTTTCTTT
CATTTCTTCAATCATTGATAAGAACTAATAATTCAAGTTTCAGTTAAATT
AATCATTTTGACTAACTGTTTTTACGTAGATGATAAGTAAAAAAGCAGTA
GGAACTAGAATAAAGAGTGCAGTAGCAATAAATGCGAGAATATTTACTTC
CATAATCTCATTGTTTTTTGTTTCACAATAACTCGGGATCTAATCCCATA
GAGATGAGAAATTTAACTCCTGTAAATTCAATGGGATGAATTGAGATACT
GAATCGATCGGATCAATATTATGAATAATAATATCTGATCTATCAAATAG
ATTCATCGTCGAGAATTGAATAGTATAATAACATAGGAAAATCTTTTATC
CATTATCCATAAATAATCAAAAACGGGATTCCTGTGATCCAATAAAGAAT
CCCATTGAATTTTGCATCTCATACTTTTCCACTTTTTTTTATAACCTACC
GTCTTCTTTATACTTATACATACAATTACCTTATGAAATAGCATATGACC
GCTATTCTACGGGTCACACATATCCAAAGAGTAGAGGTGAGATGGAAAAA
GAGCAGGTTAAGTATAAAAGATTTATTTAATATTCCAACAAATTGACTAA
AAAAAAAAGAAAATGGGAAATTTGAATGAGAATGAAATAGATTGTTTCCA
ATTAGTAATTGAGAATACACAACCAAAGTCAGAACTGGAAAGAGTGTAAT
TTAACCCGAAAAGTATTCTGCCTAGGTAATTATGGTAAGTGCATTCTGTA
TCGTACGATAAACCAATACAATTTGTGTATGTACTCCTGATAAAAATATT
GGCATCCTATTCCATTTCATTGATCAAGAACAATCGAAAAAGAAAGTTAA
ACGAGTATCTCTTTCCATACTTAATTTAATTTAATATAGTAATATGGCCA
CTTGTACCAATCCACCTATGTTTCCACCCCATCAATCGATACTGGATTTG
TCTGATGATAAATACGAAACAAAAAGCAAAAGAAAAAAGATCCCCCACCT
GGAGGGAATTAGATCTTGGTGCCTGCCCCTTTTTCACAGAGAATAGAGAG
ATGAATTGATGGTCCTAGTTCGGGACTGACGGGGCTCGAACCCGCAGCTT
CCGCCTTGACAGGGCGGTGCTCTGACCGATTGAACTACAATCCCGGTGAG
GTCTATGATGACATACATAGGGTTTGTTTCATAAAAATATTCTTTTTGTT
GTGTTGTAAACGAGACATGAATGATATACTGATATCAACATGGCTGACTA
TAGATTATTAGTAACCACTGGAGATTATTAGTAACCACTGGTTATTGCCT
ACAATGTATAATCCATTTTTTAAGGACTCTTTTTCTTTCTTGATACTTAA
GGATCATCAATCTAAATCCTTAGATTGATCAAAACGGATGAGAAAAATAT
AAATATATGAATAGAGCAAAAAAAAATGGACTCTTTCTCTTTATTTCTAC
TTATTGGATTTGGATATTTCTGTAGAACAAATTGGTTATATCATATTCAT
GGGGCGGCAAACTTTTGGGCCGAGCTGGATTTGAACCAGCGTAGACATAT
CGCCAACGAATTTACAGTCCGTCCCCATTAACCGCTCGGGCATCGACCCA
GGAAGACTTAATTCTAGGTTTATTGATAATCTAATCCATGATCCACTTTT
TTTCGTAGTACCATACCCCTAGGGGAAGTCGAATCCCCGTTGCCTCCTTG
AAAGAGAGATGTCCTGAACCACTAGACGATAGGGGCATATCGGCCCGACC
GTCATCATACTATCATGATAGTATGAGTAGTTTTTTGGAATTGTCAATAT
AATCTAATGTAATGGTATGAGTAGATCCGAATAGTCTTTCCTATGTTTAG
GATTCTATAGAATAGAATTTTTTTTATTTTATTTGGATGGTTCATGAATG
AACCTAATTTATATATATATAAACTATAAACGAAGTATAGGATTCCTTCA
GTTCAGGCAATGCTTGGTCCGCCAGAAAAGAAGGGGGTAAAAACTCATTT
AATTTAACTTCTTCAATTTGAACTTATTGATTCGTTCATCGTTCAGATGA
GATAGGCATATCTCAGACTAAACCAGAAAAGTAAAAAACGGTAGAAATTT
GCTTCTTTATGAGAATTCGGTTCAGGGTATAAATCGAATTCCATTATCAC
ATGATTCCATCAAAATATCTTGAATTTCTTTATGTCGATGTCGGATTGGT
ACACGTATTAATCAAGTCAATCTTATTATCTTATTCTGACTGATCAGAAA
TGATATTGGTCTTGAAACAATTCACTGCATTTTTTTTTTTACTAAAAAAA
ATAAGAATAATTTGACGCATTTATTATTAGGCAAATCAAATTTATTGTCC
TTGAATGAGTGCATATGCATATATATGTACATATAGCACATATATCGAAT
ATACATATGGTATATATATATATAGATGCATATATACAGTAAACTCGTAA
TGGAAGATGGCTAATTCATGAATTAAAAAAGAATGGGCCCTTTTAACTCA
GTGGTAGAGTAACGCCATGGTAAGGCGTAAGTCATCGGTTCAAATCCGAT
AAAGGGCTTAAACTCAAGCTTAGTCCTTAGTCTTCGTTTTTCAGCGGGTA
TCAGTTTTTGTTATGAGAAGTTATAGTTACAAAGTTGAACAATTATTCAT
TATCATAATGAATAGAATAATTGTACTGAGTCTATCTTGTAGAGACATAA
GAGTCTCTCATTCTGGTGGGACATAAAAAATATTCTAGATATCCAATCCC
GATTATTAATCACCAAAGCAAACTATTCCTAATTCTTTCTATCAAACAAA
CCCGCCATAAAATTGAAAATCAAGAAAAAGTAAGTGAACCTGACCCATTG
AGTCATAACTATATCAGCTATTCTGATATTTAAATTCGATATACATTTTT
TTTTGTAAAAGCGGATTTTTTTATTTCCTTGAACCACGCAAAAATTTGTT
AATATTTCCGATTTCATCTTCTTATTACCAGATGCTCCATAGGAATAAAT
CATTATTCTTTTCCACTACAAATAAATATTTCAAAAATCTATTTTTTATT
ATTTTTATTTGATTCCAAAATTAGCTATTGTTTTGTTATTGCAACAATGC
AATGCAATAGAGAACAAATGTGAGAAGGGAAAGGGGTTTTCATTTCCAGT
CTACTATCTACTATATAATATAATATATAATATTTAACTTAGTATTTAAT
ATTTAATTTAGGGTCAGGGGAAAAATAGAGAATTTTCTTTTTTTTTGTTT
GGCCCACTCGGTGGTATGAGTCATAGAACAATTAATTCAGGGTTCAAATG
GTTATTAAAGAATGGGAATAGTAAGGGCTAATCGAATCGAACTGATGGAT
TTACCTAGGTTGGTTTGTGGTCCAATAGAAAAGAAAATAGAAAGGAAGAA
TTTGTATCTTCGAAACCTATCGTAAAAGGCATTGAACGAGGAATCGCCCA
ATAGATAATCGAACTATTGTATGCCCCAAAAATGATATGAGGTGTTCGGA
AATGGTTGAAGTAGTTGAATAGGAGGATCACTATGACTCTAACCCTTGGT
AAATTTACCAAAGAAGAAAATGATTTATTTGATATTATGGATGATTGGTT
ACGCAGAGACCGTTTCGTTTTTGTGGGTTGGTCCGGTCTATTGCTCTTTC
CTTGTGCTTATTTCGCTTTAGGAGGTTGGTTCACAGGTACAACTTTTGTA
ACTTCATGGTATACCCATGGATTGGCCAGTTCCTATTTGGAAGGTTGTAA
TTTCTTAACCGCTGCAGTTTCTACTCCTGCGAATAGTTTAGCGCATTCTT
TGTTGCTACTATGGGGTCCCGAAGCACAAGGAGATTTTACTCGTTGGTGT
CAATTAGGCGGTCTGTGGACTTTTGTAGCTCTCCATGGTGCTTTCGGACT
AATAGGTTTTATGTTACGTCAATTTGAACTTGCTCGATCTGTTCAATTAC
GACCTTATAATGCAATCTCATTCTCTGCTCCAATTGCTGTTTTTGTTTCT
GTATTCCTGATTTATCCACTAGGTCAGTCTGGTTGGTTCTTTGCGCCCAG
TTTTGGCGTAGCAGCTATATTTCGATTCATCCTCTTCTTCCAAGGGTTTC
ATAATTGGACGTTGAACCCATTTCATATGATGGGAGTTGCCGGAGTATTA
GGCGCTGCTTTGCTATGCGCTATTCATGGTGCTACCGTAGAAAATACTTT
GTTCGAAGATGGCGACGGTGCAAACACCTTCCGTGCTTTTAACCCAACTC
AAGCTGAAGAGACTTATTCAATGGTGACTGCTAACCGCTTTTGGTCCCAA
ATCTTTGGGGTTGCTTTTTCCAATAAACGTTGGTTACATTTCTTTATGTT
ATTTGTACCAGTAACCGGTTTATGGATGAGTGCTCTTGGGGTAGTTGGTC
TGGCTCTGAACCTACGTGCCTATGACTTCGTTTCCCAAGAAATCCGTGCA
GCAGAAGATCCGGAATTTGAGACTTTCTACACCAAAAATATTCTCTTAAA
TGAAGGTATTCGTGCTTGGATGGCAGCTCAGGATCAGCCTCATGAAAACC
TTATATTCCCTGAGGAGGTTCTACCCCGTGGAAACGCTCTTTAATGGAAC
TTTAGCTTTAGCTGGTCGTGACCAAGAAACTACCGGTTTCGCTTGGTGGG
CCGGGAATGCCAGACTTATAAATTTGTCTGGTAAACTACTTGGGGCTCAC
GTAGCCCATGCCGGATTAATCGTATTCTGGGCCGGAGCAATGAACCTATT
TGAAGTGGCTCATTTCGTACCAGAGAAACCCATGTATGAACAGGGATTGA
TTTTACTTCCCCACCTAGCTACTCTGGGTTGGGGGGTAGGTCCGGGGGGG
GAAGTTATAGACACCTTTCCCTACTTTGTATCTGGAGTACTTCACTTAAT
TTCTTCTGCAGTCTTAGGCTTTGGGGGTATTTATCATGCACTTCTCGGAC
CTGAGACTCTTGAAGAATCCTTTCCATTCTTCGGTTATGTATGGAAAGAT
AGAAATAAAATGACTACAATTTTAGGTATTCACTTAATTTTGTTGGGTAT
AGGTGCTTTTCTTCTAGTACTCAAAGCTCTTTATTTTGGTGGTGTATACG
ATACTTGGGCCCCGGGGGGAGGAGATGTAAGAAAAATTACCAACTTGACC
CTTAGCCCAAGCGTTATATTTGGTTATTTACTAAAATCCCCTTTTGGGGG
AGAAGGTTGGATTGTTAGTGTGGACGATTTAGAAGATATAATTGGGGGGC
ATGTATGGTTAGGTTCTATTTGTATATTTGGCGGAATTTGGCATATCTTA
ACCAAACCCTTTGCATGGGCTCGCCGTGCATTTGTATGGTCTGGAGAGGC
TTACTTGTCTTATAGTTTAGGTGCTTTATCTGTCTTTGGTTTCATCGCTT
GTTGTTTCGTCTGGTTTAATAATACCGCCTATCCTAGTGAATTTTACGGA
CCCACCGGACCAGAAGCTTCTCAAGCTCAGGCATTTACTTTTCTAGTTAG
AGACCAACGTCTGGGGGCTAACGTGGGATCTGCCCAAGGACCTACTGGGT
TAGGTAAATATCTAATGCGGTCCCCGACCGGAGAGGTTATTTTTGGAGGA
GAAACTATGCGTTTTTGGGATCTACGTGCTCCTTGGTTGGAACCCCTAAG
GGGTCCCAATGGTTTGGACTTGGGTAGACTGAAAAAAGACATACAACCTT
GGCAAGAACGACGTTCGGCGGAATATATGACCCATGCTCCCTTAGGTTCT
TTAAATTCCGTGGGTGGCGTTGCTACTGAGATCAATGCAGTCAATTATGT
CTCTCCTAGAAGTTGGTTGGCTACCTCTCATTTTGTTCTAGGATTCTTCC
TATTTGTGGGACATTTGTGGCATGCGGGAAGAGCCCGTGCAGCTGCAGCA
GGATTTGAAAAAGGAATCGATCGTGATTTGGAACCTGTTCTTTCCATGAC
CCCTCTTAGCTGAGATTTTCTTATTTAGTTCTATTTTTTTTTTCTGTTCT
GGCTCTCGGCTATCCCACCTAGCCGAGCCATTCCCTTTTATGATAAGATA
GCGGGCCAAACCAAACGAATAAAGAAACAAATTTATTCAACAAACAAAAG
GAGAGAGAGGGATTCGAACCCTCGATAGTTCTTTGTTAAAAACTATACCG
GTTTTCAAGACCGGAGCTATCAACCACTCAGCCATCTCTCCGATGAGTAA
TCTGTATTTTATTACTACGAATAGAACCTGACCATATGAGGTAATACACT
ATCTGTAGAAACATCTCAGATGCAAATCTATATATATATATTTCTATGTA
TCTATATACTATGATATACATATCATCAACTATGGCCGTTTGTGAAGTAA
ATTAAGTAAATACTAAACTCTCCTCGACCACATGCCCGAATAAAATAAAG
CGGTAATAAATAAGTTCTAAAGAATCAATTGATTCGTGATCAAATCCCTA
CATGATGCATTTTATTACAATTTTTATTAAGGCAAGGGATGAAATGAAAT
GGTATAGTTTATAGTTCATTTGTTGGTAGCTTGGAGGATTACAAACATGA
CTATTGCTTTCCAATTAGCTGTTTTTGCATTAATTGCGACTTCATCAATC
TTACTAATTAGTGTACCCGTTGTATTTGCCTCTTCTGATGGTTGGTCAAG
TAAAAAAAATGTTGTATTTTCAGGTACATCATTATGGATTGGATTAGTCT
TTCTAGTAGCTATCCTTAATTCTCTCATCTCTTGATTTCTTGAACTTCTT
TGGTATTTCCCCGATCCAAAAATGTCACTTAAAAAAAAAGGATCCATATT
GTAAGAGTGAGACACATTAAGATTCAATCTGAGTTGAGTTGCGAAGATAA
AATATATAATTAATTCTTATTAATTGATATAATAATAAGATTATCTTAAT
TGGAATTATAATCTATAGTATCTGGTCCTGCGCAAATATGATCCAGACGC
ATATATGATATATCATATATGCGTGGACCGTGAACATATGCGTGTGTATC
ATAAACGAAGAAAATGCGGATATGGTTGAATGGTAAAATTTCTCTTTGCC
AAGGAGAAGATGCGGGTTCGATCCCCGCTATCCGCCCATAGTGAAGTAAT
GTACTCTAATAAAAAATAAAATAAAAAATTAGGTATAGTTGACTACGATA
GTATCGTAGTTCTATCTTCCCCCTCTTTTCCTCCCATCCAAACAAAAAAA
ATATTGCGGAGACAGGATTTGAACCTGTAACCTCAAGGTTATGAGCCTTG
CGAGCTACCAAACTGCTCTACTCCGCGCTAAAGAACTGGGATGGGCGATG
AAAGATTAGATATGCCTCTCTACCATATCTATACAAATAGAATAGTCTAT
TTATAGAGAATGGTAAAGAGGACCCTCTATGATCACAAATCATAGAGATC
TATACAAATATGAAAGAAAGGCTATTTTGACCCTTACCAACTTGATCTTA
TTGCGCCCGGTAACAAACATGCATAAACCATTTCACGAAGTATGTGTCCG
GATAGCCCAAAGTCTCGATAGTTAGCTCTAGGTCTTCCAGTCAAAAAACA
ACGTCGATGAAGACGTATAGGTGCACTATTACGTGGTGACGATTGCAATT
TCCTATGAATTTTCCATTTTTCACTCAACGGTAGAACTTTGCTTATTTCT
TTTTTTGAGGATCGACGAATCAACTGATATTTCTGTTCCAGTTTCTGCCG
TTTCTTCTCCCTATGAATCAAACTTTTTCTTGCCATAATGTTCAGTTCCT
ATTCCTATTATTATCAATAATACAGTTCGAATCCTAGATGTAAAAATATA
AGAAGGTGGATTGCAGTACATAAATAAAAAAACTAAAAAAACTAAATAAC
TAAATTAACCAAATTTTCCAGATGTAGAGGCAATCAAGAAAGCTGCATAA
GTAAATATATAACCTACGGAAAAGTGGGCTAATCCAACCAATCTTGCTTG
AACAATGGAAAGAGCCACTGGCTTATCTCTCCACCGAATTAAATTAGCCA
AAGGTGTGCGTTCATGAGCCCATGCTAAAGTTTCAATCAATTCTTGCCAA
TAACCACGCCAGGAAATTAAGAACATAAATCCAGTAGCCCAAACAAGATG
CCCAAATAAGAACATCCACGCCCATACTGATAAACTATTCATACCAAAAG
GGTTATATCCATTGATAAGTTGTGAAGAGTTCAACCATAGATAATCTCTT
AACCATCCCATCAAATAAGTGGAGGATTCATTAAATTGTGAAACGTTACC
CTGCCATAATGTGATGTGTTTCCAATGCCAATAAAAAGTAACCCATCCAA
TGGTATTTAACATCCAGAAAACTGCCAAATAAAATGCATCCCAAGCGGAA
ATATCACAAGTACCGCCACGTCCTGGGCCGTCGCAAGGAAAACTATAACC
AAAATCCTTTTTATCTGGCATTAGCTTGGAACCACGTGCATCTAAAGCAC
CTTTTACTAAAATCAATGTAGTTGTATGCAAACCTAGAGCAATAGCATGA
TGGACCAAGAAATCCCCAGGACCTATTGTTAAGAAGAGTGAATTACTATT
CTCATTAACAGCATTCAACCAACCAGGTAACCATATGCTTCGACCCGCAT
TGAATGCTGGGCCATTCGTTGAAGATAAGAGTACATCGAACCCATATGAA
GTCTTACCATGAGCGGATTGTATCCATTGGGCAAATATGGGTTCAATCAA
GATTTGTTTTTCCGGAGTACCAAAAGCGAGCATGACGTCGTTATGAACAT
AAAGTCCCAAAGTATGGAATCCCAGAAACAAGCTGGCCCAACTTAAATGA
GATATGATAGCTTCTTTATGGTCTAACATTCTTGCCAATACATTATCTTC
ATTCTGTTCCGGATTGTAATCTCTAATGAAGAATATAGCTCCATGAGCAA
AGGCTCCTGTCATGATGAACCCTGCGATGTATTGGTGATGAGTATATAAC
GCAGCTTGAGTAGTAAAGTCTTGTGCTATGAATGCATAAGCAGGTAAAGA
GTACATGTGTTGAGCTACTAAGGAAGTAATAACCCCTAAAGAGGCTAGAG
CAAGACCTAATTGAAAATGAATCGAATTATTGATTGTGTCATAAAGACCT
TTATGCCCACGTCCTAATCGACCCCCGGGAGGAATATGTGCTTCTAAAAG
ATCTTTGATACTGTGCCCAATCCCGAAGTTAGTTCTATACATATGACCAG
CAACGAGAAAAAGAAATGCAATGGCTAAATGATGATGAGCCATATCGGTC
AGCCATAAACTTTGCGTTTGTGGATGGAATCCCCCAAGAAGAGTTAGAAT
GGCAGTTCCCGCCCCCTTGGAGGTACCAAATAAATGACTGCTGGAATCAG
GGTTTTGGGCATAAAGATTCCACTGACCCGTAAGAAGGGGTTCCAACCCT
TGGGGATGTGGTAATACGTTTAAGAAATTATTCCATCTGACGTACTCCCC
CCGGGATCCGGGGATAGCAACATGAACTAAATGTCCTGCCCAAGCCAAGG
AACTTACTCCGAAAAGTCCTGACAAATGATGATTGAGGCGAGATTCGGCA
TTTTTAAACCACGAAAGGCTGGGTTTCCATTTGGGTTGTAGGTGTAACCA
ACCTGCTATTAAAGATATAGCAGAAAGACATAATAGAAAAAGAGCTCCAG
TATAAAGATCTTCATTGGTGCGTAATCCGATTGTATACCACCACTGATAA
ACACCGGAATAAGCAATATTCACGGGGCCGATAGCACCTCCTCGAGTAAA
GGCCTCTACAGCGGGTTGACCAAAATGAGGATCCCAAATTGCATGAGCAA
TAGGTCTTACATGTAAGGGGTCCTGTATCCATGACTCAAAATTTCCTTGC
CAAGCTACATGAAACAGATTTCCGGACGTCCACAGAAAAATTATTGCTAA
CTGCCCAAAATGAGAAGCAAAAATGTTCTGATAAAGACGTTCCTCAGTAA
TATCATCATGACTCTCGAAGTCATGTGCAGTAGCAATACCAAACCAAATA
CGACGAGTAGTGGGGTCCTGAGCTAAGCCTTGGCTAAACCTTGGAAATCT
TAATGCCATAATGCTTTCAAATCCTCCCAGCCATTATCCTACTGCAATAA
TTCTTGCTAAGAAGAATGCCCATGTTGTGGCAATTCCACCCAGAAGGTAA
TGGGTTACTCCTACAGCGCGTCCTTGTACGATACTCAAGGCTCTAGGCTG
AGTAGCAGGAGCAACTTTTAATTTGTTATGAGCCCAAATGATGGATTCAA
TGAGTTCTTGCCAATAACCACGGCCGCTGAATAGAAACATTAAACTGAAA
GCCCATACAAAATGAGCACCTAAGAAAAAAAGACCATATGCAGATAATGA
AGAACCATAAGACTGAATTACCTGAGATGCCTGTGCCCATAAGAAATCCC
GTAACCACCCATTAATAGTAATGGAACTCTGTGCAAAGTTTCCTCCTGTG
ATATGGGTTACCACTCCTTGATCACTTATAGTACCCCAAACATCTGACTG
CATTTTCCAACTAAAATGGAAAATTACTACCGAAATTGCATTGTACATCC
AGAATAGACCTAAGAAGATATGATCCCAAGCAGATACTTGACATGTTCCT
CCTCTTCCAGGCCCATCGCAGGGGAAACGAAAACCAAGATTTGCTTTATC
AGGTATCAAACGGGAACTGCGAGCAAATAGAACGCCTTTCAGTAGTATCA
ATACAGTCACATGGATTGTAAATGCATGAATGTGATGGACCAAAAAATCT
GCGGTTCCTAATGGAATAGGTAACAAAGCTACTTTGCCGCCTACTGCTAC
TAATTGATCACCTCCCCAAGTTAAGCTGGTACTTGTTGTTGCACCAGGAG
CTGTTACACCCGGCGCTAAAGCATGGGTGTTTTGTACCCATTGAGCAAAG
ACGGGTTGTAGTTGTATAGCGGTATCTGAAAACATATCTTGGGGACGACC
TAAAGCGCTCATGGTATCGTTATGAATATATAAGCCAAAACTGTGAAAGC
CTAAAAATATACATGCCCAATTAAGATGTGATATGATTGCATCACGGTGC
CTAAGGACACGATCTAATAGATCGTTGTATCGAGTAGTTGGATCGTAGTC
TCTTACCATAAAAATGGCTGCATGTGCAGCAGCACCAACTATGAGAAATC
CACCGATCCACATGTGATGTGTGAACAAGGAAAGTTGTGTACCATAATCA
ATAGCCAGGTATGGATAGGGGGGCATGGAATACATATGGTGAGCTACAAC
AATTGTTAAAGAACCTAACATAGCCAGGTTAAGAGATAATTGAGCATGCC
ATGATGTTGTTAGAATTTCATAAAGACCCTTATGACCCTGTCCTGTAAAT
GGACCTTTATGGGCTTCTAAAATGTCTTTAAGGCCATGACCAATACCCCA
GTTGGTCCTATACATATGACCGGCGATCAGGAAAAGAATTGCAATAGCTA
AATGATGGTGTGCTATATCGCTCAGCCACAGACCCCCTGTTATTGGATCT
AATCCCCCACGAAAACTCAGAAATTCTGCGTATTTTGACCAATTCAAGGT
GAAAAAAGGGGTTGCTCCCTCGGCAAAACTGGGATAAAGTTGAACCAAAA
GATCCCGATTCAAGATAAATTCATGAGGAAGTGGTATTTCTTTAGGATCA
ACTCCAGCGTCGAGAAATTGGTTAATCGGTAAAGATACATGGATTTGGTG
CCCCGCCCAAGAAAGAGACCCAAGCCCTAGTAACCCTGCTAAGTGGTGAT
TCAACATAGATTCCACATCTTGGAACCAAGCCAATTTTGGGGCGGCTTTG
TGATAATGGAACCAACCGGCAAAAAGCATTAACGATGCAAAGACCAATCC
ACCAATTGCGGTACAATAGAGTTGTAATTCATTAGTTATTCCAGATGCTC
GCCAAATCTGAAAAAAACCGGAGGTTATTTGTATTCCCCGGAAACCCCCG
CCCACATCACCATTCAATATTTCTTGACCTACTATTGGCCAAACCACCTG
CGCACTGGGTGCAATATGAGTAGGATCACTTAGCCATGCTTCATAATTGG
AAAAACGGGCACCATGGAAATACATGCCACTCAGCCAAAGAAAGATAATG
GAGAGTTGACCGAAATGAGCACTAAATACTTTTCGAGAAATCTCTTCCAA
ATCACTGGTATGACTATCGAAATCGTGAGCATCGGCATGTAGGTTCCAGA
TCCAAGTGGTAGTATCGGGGCCCTTTGCTATTGTTCTTGAGAAATGGCCG
GGTCGGGCCCATTCCTCGAAAGACGTTTTTATGGGATCCCTATCTACAAC
AATTTTCACTTCTGGTTCCGGTGAACGAATAATCATTAAGTCCTCCTCTT
TCCGGATAACACATACAAAGAGACCTGCCAATAGTCATATTTTTAGCGAA
CCTCTACTCTAAAAGATGGATATTTTATTTATGATTAGTCTCTCTTTTTC
CTATCTCCCATCCATCTATTTTCTTTAGTTATTCACTAGAGCAATTAGGA
TATCCAAGTCGATCCGGGGCAAGTGTTCGGATCTATTATGACATAACGAG
TAGGTGCCCAACGGACCTTTAAAATCTTATAAAATCTTTTCCCATAACGG
GTACGAAAAAACTATTTATTTTTGTGCAACCTAACCTAGTCTAGTGTATT
TCTATCTGAATGTATAAATAGATCTACTTACTTTATTACAAAACAAATAA
AAAAAAAAGAATTCAAATAGGATCCATTTCGATATTTAGTCATTCGATGG
TATCCTTTATTAGTTTTCTGTATCTGTATCAGATATCCTATAAAATACCA
TACAATAATGATTTTAGAAGGAAGAGGGATATAATGAAATTCTTGATTGG
ATCTCATCATAGGATATAATCTATTTTATTTTATTTGATTAATGGATCCA
ACAACCCATTTTAATGAATTAAAAAGAAAAAAGAGAATGATCTTATTCGA
ATTCTAAACGTCTCGTAATCTTCAACCAATTATGTGCTTCAATATAATTA
CCTGGGGTAAGCCCTATAGCCTGTTTCCAATACTCAGCAGCCTGATCGAA
CCAAGCCTCTGCAATTTCAGAATCACCTCGTAGAATGGCCCGTTCTCCCT
GGTCGGAATAGGTAAGTAAATTCCTTTCCTTAGAACCGCACTTGAGAGTT
TCCTACCTCATACGGCTCAGCAATTGATTCTTTTGGCATCACATTTTAAT
CTATACGAAAAGAATTATATTTTTAAGAAAATTATCCCCCTTTTGGGGGG
ATTAGGCCGAAGAAGTTAATTACATAAGTTTCAAACTCTAATTTTTTTTG
ATCAAAAATCAGTTTTCTCTTTTTTCCCACCTTCAGAAGAATGAAGCATA
GATATCTCCCTATCTCATTACGTTAGATTTTTCTGAAAGGGAACTATCTC
GTTTTCATATATGAAATTTATATAGAATCTTTGAAAAAGACTTTCCTTCC
ATAAATAAGAAAAAAACTTACTATCTTTGGGATCTAACACTACACCGCTG
CTCAATACCTTATACCTTAATGGATCGACTTTATTACATAAGTTGATTAC
CTCCCATATTATGATATGACATAAGTATAAGTAATAAGCAGTATTGTATT
GACCCAATAGTTCGTTAATTGATCTTTACGGTGCTTTATCTATCAATTTG
ATCCTTTATCCATAGAATAAAGTATATAGGCGTACCCATTTCTTCATATT
TTGTTTCTTGTGAAGTTTCTTTCCTTGCTACAGCTGAGAAAAATCGTTTC
TTTGGACGATGCATATGTAGAAAGCCTTTTTTATAGCATTTACTAGCTAA
TTTGATCTTTTTTTCCTTCTTTCTATAGTGGAGATAGCCACACGTAATGG
CAGATCACGGCCATATTATTAAAAGCTTGCGGTAAGAATGGATTTCGTTC
TATTGCCTGGAAATAATATTCCAAAGCCTTTGTATGCTCTCCGTTGCTTG
TGTGTATAAGGCCTATGTTATAGAGTATATAACTTCGATCATAGGGATCA
ATTTCTGATCGTGTAGCTTCATAATAATTCTGCAAAGCTTCCGCATAATT
TCCTTCCGATTGAGCTGACATCCGTTACGGTCGTTCATTTTATGCAAAGA
ATCTCCGTTCCAGAACTGTACGTGAAATTTTCATTTCATACGGCTCCTCC
CTTCAGTGCATAGTACTAAGTAATCCATGCAATCCAAAATTTACTAGTCT
CATTATGAACTAAGAGGGGCTAGTATTTTTACAAGAAATTTCTAGCCAAC
CTCCCTGCCAGAGGTTTTTTCCTTTCTTAACACTAATCTATTTCTATATA
GAAATAATAACTCCAACAATTTCTTTGTACTCAACGCCCCCTATTTTCAG
GAATTAGTCACTTTAACGGTCTTTGATGGTTATATGGATATCCAAAGTAC
AAACGAGATGGATGTTTGTTGTCCTAACCATTCTTCTTAGTCCCGATACC
AATACGGAAAAGGAGAATTTAAAACAAAGTTTTCATGTTGTTGATTCCTA
GGTGTAGTGCTTCTTTCCCTATGCCGCCTATGGGTACTAGTGAAGTAGGA
TTGACCTGCAATACATAACCTATAGGTGTACCCTTTCGCTCAATACTAAA
ATCGACAATTGAAGCATCTGAGGTTGAATCTCTCGAGAATACACAAGAGA
AGGAATTATTCTATATCCAAACTTCACCTTCATCAAGCGTAGGTTTATTT
CAATAATTTGTTTCTTTACATCTCGAACCACGCTCCCTTTTCATAAGACT
GAGGGCTAAAAAAGCAAGAAAAAAGAATCAAATCGCACCATCTCTGTAAT
AAGTAAATGCCTTTTTTTCTCCTGAAGTTGTCGGAATTATTCGTAATAAG
ATATTGGCTACAATTGAAGAGGTCTTATCAATAAAATTTCTATTTATCTG
AGATCTAGGCATAATTAATTAGCAATCCATTCTATAATTCTTTTCATTAC
CCCGAAGGGTAATGATCCCACAAACACAGGAATTGTACAGTACGAAATAA
CATAAAAACAACCAGACTAATTCGAAAAAAGAGGGGGATCCTACACTCAA
ACTATTCTTTTTGGTAAGGAGAGATATGAAATATTTGAATCAGATTGGAT
TTCATTCGAATTGCAATAATATAATATGAATGACTCGCTATTCACTCGGT
TTCTGGTCAATAATAACATTATATTATGCAGGAGAGATGGCCGAGTGGTT
CAAGGCGTAGCATTGGAACTGCTATGTAGGCTTTTGTTTACCGAGGGTTC
GAATCCCTCTCTTTCCGTTTCTGTTAATTGACCAACATTATCCATCACAA
CAATATATCAAATAACAATCGATACCCTTATTGCAACCCAAGACTCTCAT
TTGATAGAGATTCCCTATTCCTAATTACATTACTTTGATTTGATACGTAA
AATGCAACTATCGGAAAGAAAAGAACGAAAAGGAAAATCCTACTGTTGAT
CCATTTGTAATACGTAAATGGGAAAATGCGGATTAAAGCCCTTAGATCTA
TTTATTTTACTTCAGTGAAAAGGGAGTAAAATTGTCTGAATCTTTCCTTC
TTAATTTTCGTTAGGTTCAAGTCTGACGGGAATAATATTCTACGACTAAC
AACTCATTTATTTTCAAACCAATCAATTTACTATCTATTATTTGATTTAC
TAATCCTTTATATTGGAATGAGTCAATAGTCAAATGTTTTGGCAATTCCT
CATGGGGGGACGATTCAATAGAATTTTGAATCAGAACTTTCGATCTTTGT
TTATCTTTGGTAGTAATAATATCTCTGGGTTTGCAACGATAACTTGGTAT
ATCCACTATACGACCATTAACTAAAATATGTCTATGGTTAACTAATTGCC
TGGCTGCAGGAATGGTCGAAGCCATACCCAATCGAAAAAGTATGTTATCC
AAACGCATCTCAAGTAGTTGTAATAAAACCTGATCTGTTGACCCTTTGGC
TTTTCCAGCAATATGTACATATCTAAGTAATTGTTGTTCTGTCAGACCAT
AATGAAAACGCAATTTCTGTTTTTCTTCTAGACGAATACGATATTGGGAT
TTTTTCCCAAAACGCGATTGGTTTTTAAAATCACTTCCGGATCTAGGCCT
TTTACTAGTTAGTCCCGGTAAAGCCCCCAGACGGCGTATTTTTTTGAAAC
GAGGTCCTCGGTAACGAGACATAAAATAAAGACTCCTTTACTTTTTTTCT
TATTTTATTGACATTTCAATATTACAGAATAAGTCTAAATTAAGACTGAA
CTAAAGGATAAACAAAGTAAAGCTAAATCTATTGAAGTACTACAAACATT
GAAGTACTACAAACAAAGTAGAATGAAATAAATTGTATCAATATTCGGAT
TTTTTGTATATGGAAAATGTATATATAAGAAATTTAGACTCTGTCTTCTG
ATTTGTTTTATAGAAATCTAATTCCTCCAATTCATTTTGTATTTGTAGTT
ACAAGTTATCACGAGATAATAGATCGGATTGGCGACCAACATTTGGAGAA
AAGGAGAGGGTAGATTATCAATCATGGAAAAAATAGATAGAGAAAAAAGC
CGGCTATCGGAGTCGAACCGATGACCATCGCATTACAAATGCGATGCTCT
AACCTCTGAGCTAAGCGGGCTCATATAACAGAATATAATGTATAGAAATA
CACTAAACTACCTGAGCTTAGTTAGCTATTAACTAGTAAGAATTCAATTT
CTTACTAAAATTTATTAAATTAACTTTAATTAGCACTATAATACAATTAC
TATAACTAGATATAATACGTTAATATATAGTTCAGTATTCTTAATTTAAT
TGTTAATTTAACGATGATATGGTTCTATAGTTAGTAGAAAAGTAATAAAT
CATATAACCAATTTTCAAATATATGACTAATTAGAATTGGGATTATACCA
TCGTGGATATTCCATTTTTTTTTTTATTATTAATTAAATTTAAATATTAA
TATTTAATATATAAAATATAATGATTTAAAATTGTGACTAAAAAAAATCT
AATTATTTATTTTTTGGAGTTATAACAAACTATATTAACTATCCGATCGG
CCCTCAGAAAAGGAAAGGATAAGATAAGAATAAAGATACAATCCAAATTC
TATTCTTCTGATTTCATTTAGAAACGTAGGGGATAAGAAAGAATGAATAT
CGACCGTTCCAGTATTGCCAATCATGACAGAAAAATGAAAGAGAGGGGAA
ACATATATATGTGAGATATATATATCCATATTGAATTGTAGATACATCAA
TGATAGAATCATTTCTGATTGAAAGAAATCTAGTTTATCTAATAAATATG
AAAATAATAGAAGATGGCGAAAAAAATAGGAGTATACACTTTTTTTCGAT
ATAAGAATCATTATCTAATGAATTCAACGGTTCAAATATAAATCAAAGAA
GTAGATAGAATTATAACCGGATCCTGGTCTCAAGGGGGGATATGGCGAAA
TTGGTAGACGCTACGGACTTGATTGAATTGAGCCTTGGTATGGAAACCTG
CTAAGTGATAACTTCCAAATTCAGAGAAACCCTGGAATTTGAAATGGGCA
ATCCTGAGCCAAATCTTTATTTGTTTTGTTTTTTATAAACCCTTTGGTTT
ATAAAAAAACAAAACAAACTAGAATCAAAAATCAAAAAGGATAGGTGCAG
AGACTCAATGGAAGCTGTTCTAACGAATGGAATTGACTACGTTATGTTGG
TAGTTGGAAAACCTACATTGAAATTATGAAAAGGGGAGTTCTATATACCC
AATACGTACGTATACATACTAACATATTAAAGGATTAATCACGACCCGAA
TCCATTATTTTATTTATATATATTATGAAAAAATGGAAAGTTATATTGTG
AATCTATTTCAACCGAAGTTGAAGGAAGAATCAAATATTTAACGATCAAA
TCATTGATTCTAGAGTCTGATAGATCTTTTGAAAAACGAATTAATCGGAC
GAGAATAAAGAGAGAGTCCTGCTCTACATGTCAATACTGACAACAATGAA
ATTTATAGTAAGAAGAAAATCCGTCGACTTTAGAAATCGTGAGGGTTCAA
GTCCCTCTATCCCCAAAAAAGTCCATTTTATTTCCTAATTATTTATACTC
TTTTTTTTGAAGATCGAAGGACTGGATAAGATTTTTTAAGAGTCCCCTTA
ATTGAGATAGATAGATATAAGTACTCTAGCAGGATGATGCGAGAAAAGAA
AATGGTTGGGATAGCTCAGTTGGTAGAGCAGAGGACTGAAAATCCTCGTG
TCACCAGTTCAAATCTGGTTCCTGACACGCAAATAATATACCGGATAGCT
ATTCATACAAATTAATTGAAACGGATCGAGATACATATTCGTATTATTAG
GACATGATGTATACTTATTGATCTAGGTGTATAGATATATACCTCTATTT
TTTGAAATGGGTAAAAAAGAAATATATGTATGGCAAAAAAGAAAATGAGA
TTATGCTCCCTCTTTCTCCTTTGTTCATACTTTGGTTTTTCTCACTCGAA
AAGAATGTTAAGTTATATATATATATCCAAAAAAAGGAATTAAATAGGTT
GGCTAAAAAACTGCAAAATCTAGAAGAGTTGAAGGATAAGAATAGACGAG
ATACATACATTTTAGACACAGTACAAATAAAATCCGATCCCTTTTCATTT
CTAAATTTCGTATTTTTTTTTCATATTTATTCATTCCTACTTATGTTACT
TTACGGTGTCCATCTAAGTGATGTGCGCGGTACAAAGTTCATGGTACGGA
ACTTTTTTTATTCATCCTATTTATTGTTTCTGCTCATACGAAATGGATCT
TCCAAATTGGGAAATATCAATAAAGCCCTTTTTTTTAGCCCTTACATAAT
ACGAATTCGAGTCCAGTTATTCTGTTTCATCTAGAACAGAACATAAAAAT
ATTTCTTGACTTAAATGAAATCTCGAGTCGTGTCATATAAGTGAACATAA
GTTTCTTATCATTCAACGAGCATCTTGTATTTCATAGAAATTGGGAGTAA
TATAGTCCTTACGTAGGGGCCAACCTATCCAACTTTCGGGCATCAAGATA
CGTTTAAGGTGTGGATGATTAGCATAAGAGATTCCCAACATATCATAAGA
TTCCCGCTCTTGAAAATCAGCACTTTTCCAAATCCAGAAAACAGAAGGAA
TTCTAGGATTATTCCTTGAGACAAATACTTTTAAGCATACCTCTTCCATT
TTATCTATACCATATTGTATTCTCGTAAGATGATACACACTAGCTAAAAA
TCCGCCCGGTGCTACATCATAGGCACACTGGGAGCGTAAATAATTGTAAC
CATATATATATGAAATGACAGCAATGGAGTCCCAATCCTCCGTTTTTATT
TGTAAAGTCTCTATTCCCTGGTAGTCGAAGCCCAAGGATCTATGGACTAG
CTCATGCTTGACTAGCCAATCAGATAAACGGCTCTGCATCTTCTTGATTT
CTCCCACATTTATTTGTACTTATACTTAATTATTTATTTGTACTTATACT
TATAAGTAAGTATTTCTCAAATACTAATAAAAATCCAAATTTTTAAAGAT
TGACTGGCCCTTTCTTATTCTATACAACAGGACCCTGCCTAATTCACTAA
TTCGCGGGAAGATACTGAATTTTTGGATTTGAAAAATCTTTTAGAAGATA
TCTCTGAAGTATATGATGATTGATAGAACAATCCTTGATCATAATTTCCA
GTATGAGTACTGCGTCGAACATCAAACTTGTGATTGGTAGTAAAAGATCG
ATTTTCCCGTTGAGACATAGCCCTATCTTCAGAGATTTCTCGAGATATCT
TCTTACGAAGTTTCGTTATAGCATCTATAACTGCCTCTGGTTTAGGGGGG
CAGCCCGGCAAATAGACATCCACAGGAATTAGCTTATCGACTCCCCGAAC
AGTACTATAAGAATCAGTACTGAACATCCCTCCCGTAATAGTACAAGCTC
CCATAGCAATAACATATTTTGGTTCAGCCATTTGCTCATATAATCTCACT
AAAGAAGGAGCCATTTTCATTGTTACTGTACCGGCTGTTAAAATTAGATC
CGCTTGCCTAGGACTCGATCTTGGTACCAATCCATAACGATCAAAGTCGA
ATCGCGAACCTATTAATGAAGCAAATTCAATGAAACAACAACTGGTACCA
TAGAGAAGTGGCCATAAACTGGATAGTCTTGACCAATTCGAAAGATCATT
CGATGTAGTTGAGATAACTGAATTGGGGGTCGTTTGGTCAAGTAACGTAA
ACTCAATCAAATTCATAACTGTCTCAATGTAATCTTTTTTTTCTTTTTTA
TTTTGATTGTCTGAATATTCAGCTAAGACCATTCCAATGCTCCTTTTCGC
CATGCATAAACTAAACCAACAATTGGGATAAGCACGAAAATGAAAGCTTC
TATAAATACGGATATGCCCAATACATCGAAACTCATTGCCCATGGATAAA
GAAAGACCGTTTCAACATCAAAAACAACAAAAACTAGAGCAAACATGTAA
TAGCGGATTCGGAATTGTAACCAAGCATTCCCCATAGGTTCTATACCCGA
TTCATAACTAGAGAGTTTCTCTGATCCTTCCCTAATCGGGGTTAAAACTC
CGGAAATTAGAAATGCCAAGATAGGAATAATGCTTGATATTATCAGAAAT
GCCCAGAAAATATCATATTCGTGAAGCAAAAACATAAATGTACTCCTATT
AATCTGGAATATACTGAATTATTCGATTCCGGATTGGGATTATCAATTGA
TTTATAGAACTTCTTAATCGAAAGAAGAATTGATTTTGATTGAATCAAAC
CACATAACTTAGAGTTTGTTTGCTGTGCGGCATGTCTTGTTTAAACATTC
ATCCAACGGAGTCTCGCTTACATTTATTTTGATTCATAGTATAAATACTA
ATAAACTAATAAATAAACTAATAAAATAAATAGAACTATAATACTATGTT
TCCTTATAATGAAAAGGAATATATATTATCAATATAAAGAAAAGAATCAC
ACATTATTGAACAATTCGACAAAACAAATCCCCAAAACAACTCAACTCAT
AGCATAAAATAGAGTTGAAGAAATGTTGATACATTTAGGGATCTCTGAAA
TAATCAATTGGGGTTCTTGTTTTACCAAAAAGCGGACTTCTACAAATACA
AGACTAAGAATAGTTCTGAATCCATGTGACTTAGGATTATATTTAGTTAG
GTCTTGGAGTTTCTATACAGGATCATGATTTTCACTTCATAAATTGACTG
GGATTGGGTATACCAAAAGAAAATGTATCACTAATTCTTTGATCGCGAAC
AGGAAAAGAGAAAAAAAGTCATATGTAATTCCATTCACGAAGATTTATTA
ATAAGTATGGATATTTTATCCGAGATTTCACAAATACCATACCGATTGAA
TCCATTAGATTAGAAAGAATGGATTATTTTTTTCTTGTCCCTACATATTT
ACTTTACATATGTATGTGGTAATGCTTTCATTTCTATAGATCGACTGACC
ATCTATCTATTCTAAACTCAAATGGAATGTCTATATAAAAATAGACTGTA
TTAGGGCTATACGGATTCGAACCGTAGACCTTCTCGGTAAAACAGATCAA
ACTTATTATTATCGAAATGATTCGAACTGTTTCAAAGACCCAACATGCAT
TTTGTTGCATTGGGCTCTTTCATCAATTGATGTAAAGATCAGTTAGTCCA
CCATATTTTTTCTTCATAGGAAGATAATAAGATAGTTCCGTGCACTCTGA
TTCATTATTTGAATTCTGATCTAGGAGTAATACCAAAGTCTTTCAAAGAA
GGATTACTTTGAATTAGGTCTGCTTCCGGTCTAGATCAATCTAAGTTAAA
TGGACTCTCTATCACTCCTCCGCAAGAGTCAAATATGAGACTTCATACAC
CTTAAAGTTCATAGGACGAAAAAAGATTATTTTGAGGTCCTTATACTCAT
TATGCCTAGCATTGAATGGACTGGGTATTTACCTTATCAATTAGAAAATC
AACGATAGGTTCTATTTGGCACTTAAATACGCACCTAAATCGGACCGAAC
CAAACCACATATTTGTCAGGCTACTGTTCCCTCAAATCTATGGAGTAAGA
CATCGATTTTTCATCTCAATAAGATGAATTATATTCATTGTATAACTGAC
TTCTTTTGAAAAGCATTGGCGCACGTGTAAACGAGGTGCTCTACCTAACT
GAGCTATAGCCCTTGTCATAGATATCTTAACATATAGATAATTTCTTGTC
AAGATGGGCAGCTGATGATCCCACATGATAGCTCTCCGAACCGTTTACTG
TTAACGAATTAGGATTGCTTAGAAATTATATTCTATCTATAATCCCCGGA
GTGATGAGTCTTTTGTGGTGATAAATAACCTACTTAACTCAGTGGTTAGA
GTATTGCTTTCATACGGCAGAAGTCATTGGTTCAAATCCAATAGTAGGTA
CAACTTATTAGATACCATTGACTGCGGTATCCAATAAGTTTTTCTACCCA
TCTTCTTTTTTTCGTTGTATCAGATTACACTTGATTATGTTCAATTGGTG
GTGTAGTGTATAATAAAGAACTTCTTTTGATTATTTTGATTTGATGTATT
GTTGTTTGTCTAGGAGGAGATAACATTGATAGCCTCTATTCGTGTCCTAG
CTCGTCTAAGAGCTAGATTGGCTTCAATTACTTGTCTTTTACCCTCAGCT
CTACTCAAGTTAGCTTCAGCTATTTCAAGAGTTTGTTGAGCTTCTTGCGG
ATCAATGTCAGTATTTATCTCCGCATCATTTCCTAAAATGGTGATCTCAT
TATTACCTATTCTAGCGAAACCGCCCATCAGAGCCACCGTTAACCATTGG
TCATTGAGGCGTATTCTCAAAAGACCTATATCTACGGCCGTGGCAATAGG
TGCGTGGTTTGGTAATACGCCAATTTGGCCACTATTAGTAGATAAAATTA
TTTCTTTCACTTCTGAATCCCAAATAATTCGATTAGGAGTCAGTACACAA
AGATTTAAGGTCATTTCTTCAATTTATTCTCCACTTCTAAGTTCATAGCT
TTCGCGGTAGCTTCATCGATGTTACCCACCAAATAAAAGGCCTGTTCGGG
AAGACTATCTAATTCTCCGGAAAGAATGAGTTGAAACCCCCTAATTGTTT
CTGCGAGACCAACATATTTCCCTGGAGAACCCGTAAATACTTCTGCTACG
AAGAAGGGTTGTGATAAGAAACGCTCAATTTTTCGTGCTCTTGCTACAGT
TAAACGATCTTCTTCGGATAATTCGTCCAACCCAAGGATAGCTATAATGT
CTTGAAGTTCTTTGTAACGTTGTGAAGTTTGCTTAACTTTTTGCGCAGTT
TCATAATGTTCCTCGCCAACGATGCCAGGCTGTAACATAGTTGACGTTGA
ATCTAAAGGATCTACCGCTGGATAAATACCTTTGGCAGCTAATCCTCTTG
ATAGTACGGTAGTAGCATCTAAATGTGCAAATGTCGTGGCAGGAGCAGGG
TCGGTCAAATCGTCCGCAGGTACATAAACTGCTTGGATCGAAGTTATAGA
TCCCTCTTTGGTAGAAGTAATTCTTTCTTGCAAAGAACCCATTTCTGTAC
TAAGGGTGGGTTGATAACCCACTGCAGAAGGCATTCTCCCCAATAAGGCG
GAGACTTCTGATCCTGCTTGGACGAAACGAAAAATATTGTCAATGAATAG
AAGCACGTCTTGTTCATTAACATCCCGGAAATATTCCGCCATGGTTAGGG
CAGTCAAACCAACTCTCATACGAGCTCCCGGTGGTTCATTCATTTGACCA
TAGACTAGAGCCACTTTTGATTCTGCAATATTTTTTTCATTAATCACTCC
AGATTCTTTCATTTCGATGTAAAGATCATTTCCTTCACGAGTACGCTCGC
CTACTCCGCCAAATACAGACACACCCCCATGAGCTTTGGCAATGTTGTTG
ATCAATTCCATGATGAGGACTGTTTTACCCACCCCAGCTCCCCCAAATAG
CCCGATTTTTCCCCCACGACGATAAGGAGCTAAAAGATCCACCACTTTAA
TCCCTGTTTCAAAGATTGATAATTTCGTATCTAACTGTATAAAGGCAGGC
GCAGATCTATGAATAGGAGATGTTGTGCGAGTATCTACAGGCCCTAAATT
ATCAACAGGTTCTCCAAGAACGTTGAAAATTCGTCCGAGAGTAGCCCCGC
CAACCGGAACACTTAGAGGAGCTCCCGTGTCAATCACTTCCATTCCTCTC
ATCAGACCATCTGTAGCACTCATAGCTACAGCTCTAACTCGATTATTTCC
TAATAATTGCTGTACCTCACAAGTCACATTAATTTGTTGACCGGCTCGAC
CTTTAACTACCAAAGCGTTATAAATATTAGGCATCTTTCCTGGGGGAAAA
AGGGCATCCAGTACTGGGCCAATAATTTGAACGATACGTCCTAAGTTTTT
TTCTTCAAGTGTGGAAATCATAGGACCAGAAGTAGTAGGATTGATTCTCA
TAATAAAACGAAATATGTCGAAATTTTTTTGGAATAGTACCTAATCAAAA
AATAAATGTCCGATAGGAAGTTGATCGGTTAATTCAATAAGAAATAAACG
GGGTTAACACTGTATTTAGTTAGTACCGTCCAAAGCAATCCAATTCCATT
GTTTACTGACTAAATTTTCAAGTTCAACCAATCCTTTTTTTAATATCAAG
AACAGGAATCATGAGTTAAGTTAAGTATGTTTCATTTTTCTATCATTATA
GAAAATACCGTCTATATTATCTATGGAATTCCAACCCGAACTCGATTTAT
GATTTAGTATTTCGATCTCATTGGTTATTGTTTTTTTGCATATGCATTTC
TGTCTATTCTTTTTTATACCTTTTTCATGGACGAATTATGCCTATTTTCA
CATCTAGGATTTACATATACAACATATATCACTGTCAAGAGTGCATTTTT
GTTAGTATTTATAGATACTTAGATGAAAAATTAGAAGGGAATCAATTCAA
TTATAAACTTTCTAAACAAGGATTGGGTTGCGCCATATATATGAAAGAGT
ATAGAATAATGATGTATTTGTTGAATCAAATACATGGTCTAATAACGAAC
CATTTTATCATTTTAATTAGTTGATAATATTAGTTGACTATTTTTTGAAA
GATTTTTCTCAGATATTTTATTCACACGTAATCCATATTGAGCAGACCTT
GTCGTTGTGAGAATTCTTAATTCATGAGTTGTAAGGAGGAACTTATGTCA
CCACAAACAGAGACTAAAGCAAGTGTTGGATTCAAAGCTGGTGTTAAAGA
TTATAAATTGACTTATTATACTCCTGACTACGAAACCAAAGATACTGATA
TCTTAGCGGCATTCCGAGTAACTCCTCAACCTGGGGTTCCGCCCGAAGAA
GCAGGAGCTGCAGTAGCCGCCGAATCGTCCACCGGTACATGGACAACTGT
GTGGACTGATGGACTTACCAGTCTTGATCGTTACAAAGGACGATGCTACC
ACATCGAGACCGTTGTTGGGGAGGAAGACCAATATATTGCTTATGTAGCT
TATCCTTTAGACCTTTTTGAGGAAGGTTCTGTTACCAATATGTTTACTTC
CATTGTAGGTAATGTATTTGGTTTCAAAGCCCTACGAGCCCTACGTCTGG
AGGATCTGCGAATTCCTACTTCTTATTCCAAAACTTTCCAAGGCCCACCG
CATGGCATCCAAGTTGAAAGAGATAAGTTGAACAAGTATGGCCGTCCCCT
ATTGGGATGCACTATTAAACCAAAATTGGGGTTATCCGCAAAGAACTACG
GCAGAGCCGTTTATGAATGTCTACGTGGTGGACTTGATTTTACCAAGGAT
GATGAAAATGTGAACTCACAACCATTTATGCGTTGGAGAGACCGTTTCTT
ATTTTGTGCCGAAGCACTTTTTAAAGCACAGGCCGAAACAGGCGAAATCA
AGGGACATTACTTGAATGCTACTGCGGGTACATGTGAAGAAATGATGAAA
AGGGCTATATTTGCAAGAGAATTGGGAGTTCCTATCGTAATGCATGACTA
CTTAACAGGGGGCTTCACCGCAAATACTAGCTTGGCTCATTATTGTCGCG
ATAACGGCCTACTTCTTCACATCCATCGTGCAATGCATGCAGTTATTGAT
AGACAGAAAAATCATGGTATGCATTTTCGTGTACTAGCTAAAGCATTACG
TATGTCTGGTGGAGATCATATTCACGCTGGTACAGTAGTAGGTAAACTAG
AAGGGGAACGCGAGATGACTTTGGGTTTTGTTGATTTATTACGTGATGAT
TTTATTGAAAAAGACCGAAGTCGCGGTATTTTTTTCACTCAAGATTGGGT
CTCTATGCCGGGTGTTATACCCGTGGCTTCTGGGGGTATTCATGTTTGGC
ATATGCCTGCTCTGACCGAAATCTTTGGGGATGATTCCGTACTACAGTTC
GGTGGAGGAACTTTGGGGCACCCTTGGGGAAACGCACCTGGTGCAGTAGC
TAATCGGGTGGCTTTAGAAGCGTGTGTACAAGCTCGTAATGAGGGACGTG
ACCTTGCTCGTGAAGGTAATGAAATTATCCGCGAAGCTAGCAAATGGAGT
CCTGAACTAGCTGCTGCTTGTGAAGTATGGAAGGAGATCAAATTCGAATA
CAAGCCAGTAGATACACTAGACTTGTAGACATGTTAGATGAAGAGAAAAA
GAATTTGGTAATTCTTGTTTGTTCTCCTAATTATAATTAAACTCGGCCCA
ATCTTTTACTAAAAAAGGATTGAGCCGAATAAAATAAAGAATGAGTATCT
TATACTATGTATTTGTATATATCTTTGATATGTACACCCCTTGGATCTTT
GGATTGGCGGATTCTTTTTTATATTCCGCAATTTCATTTCAGACCATAAA
TCAAGCCAACGAAAGGGCTCCTTTTACCCCATTCTGTATATTGTCTTTTT
CGTTCCATGCTACAATAGAAACTTAATCTATTATATTATTTGATTATATA
ATACGAGATTGTACGAGAATAAATTCTTTATTTTATAGGAAAAAACAACT
ATTTTTTATTTATCTTTCGATGATAAAATTTGTACATGACATGAGAGAAA
CCATTATTTTCTTCTATTTATAATGGAGAAAAAGATTGTATCAATATATA
GTGATATTCCGGATTCACCAAAGGAGAATCATTTCTTTCAATACTCACTC
GTTATTAGTTAACAATCCTAATGATTAGATCCATATGCTTAATTCTGATA
GGAAATCAAATAGTAAAATGATTATTCATCGAATGACTATTCATTTATTG
TATTTTTATCAAATAGGGGGCAGGAAGACTTTATGGAGAAATGGTGGTGG
TTCAATTCTATATTGTCTAATGAGAGGTTAGAACATAGGTATGGTCTAAG
TAAATCAATGGATAGTCTTGATGGTATTGAATATACCAATGAAAGTGAAG
ACTCCATTCTAAATGATACGGAAAAAAACATTCTTGGTTGGAGTGATAGC
AGCAATTATAGTTTCAGTACTGTTGATTATTTATTTGAGATCAGGAATAT
TTGGAGTTTGATCTCTGATGACACTTTTTTAGTTAGGGATAGTAATGGCG
ATAGTTATTCTGTATATTTTGATATTGAAAATCAGATTTTTGAGATTGAC
AATAATAGTTCTTTTCTGGGTGAACTAGAAAGTTTCTTTTCTAGTTATTT
GAATAGGGGGTCTAAAAATAAGTACTATCATTACATGTATGATACTCAAT
TTAGTTGGAATAATCACATTACTAATTGTATTGATAGTTATCTTCGTTTT
GAAATCGGTATTAGTATTACTAGTTACATTTCGGGTGATATTGTCAATTA
CAGCGATGGTTACATTTATAGTTTCATTTGTACTGAAAGTGTAAGTAGTA
ATGAAAATGGTAGTTCTAGTATAAGAACTAGTAGTAATGGCAGCGATTTC
AATATGAGAGAAAATTCTAACGATTCTGATATAAATAAAAAATACAGACA
TTTATGGGTTCAATGCGAAAATTGTTATGGATTAAATTATAAAAAATTTT
TTAGGTCAAAAATGAATATTTGTGAACAGTGTGGATATCATTTGAAAATG
AGTAGTTCAGATAGAATCGAAATTTCGATTGATCCGGATACTTGGGATCC
TATGGATGAAGATATGGTCTCTATAGACCCCATAGAATTTCATTCAGAGG
AGGAACCATATAGAGATCGTATTGATTCTTATCAAAGAAAGACAGGTTTA
ACTGAAGCTATTCAAACAGGCATAGGTCAACTAAATGGTATTCCTATAGC
AATTGGGGTTATGGATTTTCAGTTTATGGGAGGTAGTATGGGATCCGTAG
TAGGCGAGAAAATCACCCGTTTGATCGAGTATGCTACTAATGAATCTCTA
CCTGTCATTATTGTGTGTGCTTCTGGGGGAGCGCGCATGCAAGAAGGAAG
TTTGAGCTTGATGCAAATGGCTAAAATATCTTCTGTTTCATATGATTATC
AATCAAATAAAAAGTTATTCTATGTATCAATTCTTACATCTCCTACAACT
GGTGGAGTGACAGCAAGTTTTGGTATGTTGGGAGATGTCATTATTGCTGA
ACCTAATGCCTACATTGCATTTGCGGGTAAAAGAGTAATTGAACAAACAT
TGAATAAGACAGTGCCTGATGGTTTACAATCGGCTGAATATTTATTCCAT
AAGGGCTTATTCGATCCAATTGTACCACGTAATCCTTTAAAAGGCGTTCT
GAGTGAGTTATTTCAACTTCACGGTTTCCTTCCTTTGAATCAAAATAAAA
AAGAAAATTAAAATAGAGCACTAGACCCAGTTATTTGTAGCTAACAAGTA
TTTCGTTCATCGTAATCAAAAAAACTAAGAAAAATGGTGATTTCTTTGGT
AACATAAGTTCCATTTGTGGGAAGAGTCAGAAGGTGGAATTACTTTTTCT
TTTTCCCTCTAGATCCATTTTTATCTTACTTCTATTCATGATTAGTACCA
ATCATTCTATCAACAGGATAAAAGGATGAATTTTTTTCTTCCTGAGCAAT
TGAATTGGGAAAAAGAAAAATACAAATTTTCTCTCACTTTCTTAGGTATT
AATACATTCTTAGGTAGCAATACAGACAATAATAAAAAATAGAAAAATAT
AGAAAGAAGAAATATAGAATAGAGATGATTTCTATATCTACCGAGAACCC
CATTTTTACTATGAATCCCTGTTTGTTGGATCAGGTTAGTTAGAGTCGTG
AACTGATAAGAAACTCTTTTATATTCGTGTAAAAAGTAACTTAATTTAGT
TTTATATTAGATCCCTTGCACTTATTAACTAGTTATTGTTATTTATAATA
GATATAGTTATCATAAGACCTCTTTATAAGAGGTACAAATATTAAATCGA
GGTACCCATTCTATGACAGATCTTAACTTCCCCTCTATTTTTGTGCCCTT
AGTAGGCCTAGTATTTCCGGCAATTGCAATGGCTTCATTATCTCTTTATG
TCCAAAAAAATAAGATTGTCTAGATACGATGGGAACAAATCTTATCAATT
TATTTGAACACTGGCTAGATTATAATACAGATATTTATTTAGTGTAATAT
GGTACGATATGTGGCTCTTTCTGAACACAAATGTTGTTATCCACGTAGAT
AGATTATATCTGCTGCAAGTTAATGTATTTGACTAATTACTACTAATGCT
TCGCATCAGAATAGTGCTAGTTGATGAGAGTTACTTCAGCATCAAGAAAA
GTAAAGTCAAATTCCATTTGGATTATTTTATTCTCTCAATTCCAATCGAA
TACAACTGGATCTAGTATAGTATGAACTGGCGATCAGAACATATATGGAT
AGAACTTATAACAGGGTCTCGAAAAACAAGTAATTTTTGCTGGGCCTGTA
TCCTTTTTTTAGGTTCACTAGGATTCTTAGTGGTTGGAACTTCCAGTTAT
CTTGGTAGGAATCTGATATCTGTATTTCCATCTCAGCAAATCATTTTTTT
TCCACAAGGTATTGTCATGTCTTTCTATGGGATTGCGGGACTATTCATTA
GCTCCTATTTGTGGTGCACAATTTCGTGGAATGTAGGTAGCGGTTATGAC
CGATTCGATAGAAAAGAAGGAATAGTGTGTATTTTTCGTTGGGGATTTCC
TGGAATAAATCGCCGCATCTTCCTTCGCTTCCTTATGCGAGATATCCAAT
CAATCAGAATGCAGGTTAAAGAGGGTCTTTATCCTCGTCGTGTCCTTTAT
ATGGAAATCAGAGGCCAAGGAGCCATTCCCTTGACTCGTACTGATGAGAA
TTTTACTCCACGAGAAATTGAACAAAAAGCTGCTGAATTGGCCTATTTCT
TGCGTGTACCGATTGAAGGAAAAAGAAACTGAAAAATAACTGTATTTCTC
AGTATGAGGGAAAAACTTGCTAACCCCCTTTTATTTACTACAACTGAAGT
TTCTTCAGAATGCTCATTCGAGTAAATTAAATTCTATTTTATGTTGCTGT
TCTGTTGGCGCGTAGCGCCCCCTAGAATAAAACAAAAGCGGAGAACCCAT
ATGGGTAACTATAATGAAATTAACTATAAAAAAAAAGAAAATATTCTTAA
AAAGAATAAGTTATTTGTATACCAAACCCATTTTGTATATGTAAAGAGCC
CAACTCCATTCTTTAAATATATTCGAAATTTATTTCGTAATAATAAATTC
GTCTTTTTAGGTTCAAGATTTGGAATTGATACCCTATTTCCGGAATGTGT
TTAGGCGGTGAAAGTTAAACATTTCGAAAAAATTCATTGATCGGGGGACT
CGTCTCGAAATCTAAATAATATTTCTTTCGTTACTTGAAGTATATTTCTT
TCGTTACTTGAAGTAGTTTTTGAGTATTCATCAAAAGAAAAAGGAAAAAA
TGAAGATGAAATTGGTTCGAATTTGCCCAATTGAAATATCTGGAAATACT
ATTTTCTTTTCTTATTTTTTTCATACGAATCCAAAAGGAGTTTTATTCTA
TTTTTCTATTCTTTATAGATCCAAGGATTCCATTTTTACACAAAAATGAG
AATAGATCCATAGGCTCGATACTTTGTTATATAACTCGTTCTTTAGAAAA
ATATCAGATAGAGTCAACGATTGAAGTAAGTTCATTACCAATTAATTCCC
AGATAAAAAATGAAAAAAAAGAAAGCATTGATTTCCATACCATATCTTGT
ATCTATAGTATTTTTGCCCTGGTGGGTCTCTCTCTCATTTAATAAAAGTC
TGGAACCTTGGATTACTAACTGGTGGAATAGCGGGCAATCCGAAACCTTT
TTGAATGATATTCAAGAGAAAAACGTTCTAGAAAGATTCATAGAACTAGA
AGAACTATTCCTCTTGGACGAAATGATAAAAGAAAACCCAGAGACACATA
TACAAAAGTTTCGTATAGAAATACACAAGCAAACAATACAATTGATCAAA
ACACACAATGAATATAATCTCCATATCATTTTGCATTTCTCCACAAATAT
AATCTGTTTTGTTATTCTAAGTGGTTATTTTTTTCTGAGTAATGAAGAAC
TTATCATTCTTAATTCTTGGATTCAGGAATTATTGTATAACTTAAGTGAC
ACAATAAAGGCTTTTTCAATTCTTTTAATCACTGATTTATGGATCGGATT
CCACTCCACCCATGGTTGGGAACTAATGATTGGTTCGGTCTACAACGATT
TTGGATTGGCTCATAACGATCAAATTGTATCTGGTCTTGTTTCCACTTTT
CCAGTTATTCTAGATACAATTGTGAAATATTGGATTTTCCATTATTTAAA
TCGTGTATCTCCTTCACTTGTAATTATTTATCATTCAATGAATGAATGAA
GAACTCATTTGATCTCTCGATATCAATCAAATCATAACATAATCTTTTTT
CGTGTATAAAAAAAGCATTTTCAATCTTACTTATTCTTTATATTTCTTTT
CTACCTGTTAAAGGTATTCATCCTATCCTATATATACTATATTCCACTAC
AATTATTCCAGTATAATAGCAGATTCGTGGGTAGGGAACTATATTAGCTA
CCTATCTAATTTATTGTAGAAATTCCGTGATCAATGATTGTACCATGCAA
AATAGAAATACTTTTTGGGGGGTAAAGGAACAGATAACTCGATCCATCTT
TGTATCGATCATGATATATGTAATAACTCGGGCATCTATTTCAAATGCAT
ATCCCATTTTTGCACAACAGGGTTATGAAAATCCACGAGAAGCAACTGGA
CGAATTGTATGTGCCAATTGCCATTTAGCTAGTAAGCCCGTGGATATTGA
AGTTCCCCAAGCTGTGCTTCCTGATACTGTATTTGAAGCAGTTGTTCGAA
TCCCTTATGATATGCAACTGAAACAAGTTCTTGCTAATGGTAAAAAAGGA
GCTTTGAATGTGGGGGCTGTTCTTATTTTACCCGAAGGATTCGAATTAGC
CCCTCCCGATCGCATTTCTCCTGAGGTGAAAGAAAAGATGGGAAATCTTT
CTTTTCAGAATTATCGTCCCAATAAAAAAAATATTCTTGTGATAGGTCCC
GCTCCTGGTCAGAAATATAGTGAAATCGTCTTTCCTATTCTTTCCCCCGA
CCCTGCTACGAAAAAAGACGTTCACTTTTTAAAATATCCTATATATGTAG
GTGGGAACAGAGGAAGGGGACAGATTTATCCTGATGGAAGCAAAAGTAAC
AATACAGTCTATAATGCTACATCAGCAGGTATAGTAAGCAAAATAGTACG
TAAAGAAAAGGGGGGATATGAAATAACTATAATTGATGCATTGGACGGAC
ATCAGGTGGTTGATATTATACCTCGAGGACCAGAACTTCTTGTTTCAGAG
GGTGAATCCATCAAGCTTGATCAACCATTAACAAGTAATCCAAATGTGGG
GGGCTTTGGTCAGGGAGATGCAGAAATAGTGCTTCAAGATCCATTACGCA
TCCAAGGTCTTTTGTTCTTCTTGGCATCTGTGATTTTGGCACAAATTTTT
TTGGTTCTTAAAAAGAAACAATTTGAAAAGGTTCAATTGTACGAAATGAA
TTTCTAGATCCAGACATTTCTTAATAGCAAAGCAAGTTAAAAAAAAAAAA
GAGTTTAGTTTTTGAGATGTCTAGAATTCATTAATGGACAATAAACATAC
AAAAAGAAAATACATATTGACGGGATAAATGAAAGGAACAAATACTTATA
GGGGGGATTACTAGTCTTCTTAATCTTCTATTCGACACAAGAAAAAGGAC
TTTTCTTGTGTCGTTTTGTATCGAAAAAATAATGATTTTTTCTCTTGTTC
ATCAAAGATTACTATTCCTTCTTTTCCGGGTCTATTGGGACTCCTTTCTT
TAGATTCATAAAAAGTATTGGACAAACAAAAAAACTTTTCCTGTTCTGGT
TGGTTGAAAACCAGATTCGATTTTTACACATAAATCCTTTATGAATTGAT
TATCATATCACAGTTTTATTTTCAATTTTCTTTTTTCTATTATAGTTTCT
ATTATAGAGTAAGTTTTATTTAGTTTAGTATAGAAAAAATTTTGAGGATC
TCTCATCCGTAGAAATCGATGTAGAAATCCATAAATAATAAATAAAATAA
TATAAAAAATACTAATATTTAGTATATATACTAAATATTATATAAATAAT
TCTTATTTTATTGGATTATCTTATCCACAAGATTCCTTCTTTCTTGGTAA
GAATGAATTTTATGGAGAAATGACAGCGACTATGAATCAATCAATAGATT
AAATTCTTCAAAAAATTATAAGAAATAAAAGATCCGTTTTGTCATTTCTA
TATTTTATAATTTGATTATGTTGATTGAATCATTTTCCAAAATTGGTATG
TTATGAAATAAATCAAAGTCTCGTCTTAAAAGTAAGAACTCAGAGGGTTG
AGGTCCCTCTGAGTTCTTACTTTTTCATGTCTACAATCCTGTTCATGGGA
TTACTACAGAGATGAACCCAACCCCGAATATGAACCATAAAAGAAAATAC
CTATTGAACCGATCACAGGAATGCCAGTTACAGTACCTATTAGCCAAAGA
GGAATCCTTCCAGTAGTATCGGCCATTTCCCCCCTTTTTCCTCCACATTT
TATCAAGTGTTCATGCTAGAGACAAAAACAGTCATGGATAATTATGAGGA
TAGTATCCTTCCGAATGGGATAAGAGAATTCCTACTATTCTCTTTCTCTC
AATTGAAAAAATAATTGGAAAATAAAACAGCAAGTACAAAAATAAGTAAT
AAACCCCAGTATAGACTGGTACGATTTAATTCAACATTTTGTTCATTCGG
ATTTGATTGTGTCATAGTTCTATAATTCGAATTAGGTTTATCGTTGGATG
AACTGCATTGCTGATATTGATCCCAAAAAAAAAACAGTAGGTACAGCTAG
TCCATGAACAGCCAACCATCGCACTGTAAAAATTGGATAGGTTCGATCTA
TGGTCATTGGGGGCCTCCTAAAAGGATCTACTAAATTCATCGAGTTGTTC
CAAAGAGTCAAAACGGCCAGTTATTAGTGGAATCCCCTGTCGGCTCTCTG
TGAAATATTCGTTTGGCCGAGGACTTCCAAACACATCGTAAGCTAAACCT
GTACTTACGAATAACCAACCCGCAATGAATAGGGAAGGTATAGTAATGCT
ATGAATGACCCAGTATCGAATACTGGTAATAATATCAGCAAAAGAACGTT
CTCCCGTGCTTCCAGACATGCTGAGCTCCAAAAATTCTTGTACACATACA
GTTAAAAAAAAGGGAATCGATTTCGTAAAAGATGGGATCAGTAAATAGAA
AACTACTGATATTTCATCTTTGTTTGTGAGATCGTCAATTTTGTACCAAA
GGTGTATTTCGAGTATACCGAATCAGTATAGCTATCCTTCCTCCAGCACA
GCAACGCTGTGTCCCGAAACATTATATAATTCTTCTCTTTTTGTTTCTTG
TATGCATAATTGTATTCAATAGACCAATACAAAATTCCTAAAATTCCTTA
TAAGGTTTTGGTTTCCATTATTGGATTCGTAATAGAAAATAAGGATGTTG
ATAAAATGTGAATCAATGGGTTCTAATAATTCATGAAAGATATTATCATA
TTCGTGCAATTCAATTATATGTGAAATATATACCTTTTTCTTTTACTTTA
TATTAATATTTAGGGTATAAAGTTTTTTGTTCGAATCCTTTCATTTCATT
TCAATTCGAGTAATTGGTTGGTCATACAATAAATATACTATATATACTAT
AATAGTAGTGTACTATTTGATGAAAAAAAAGAACAAAGTAAGGTTTGGTT
TTATTTATTTTTGTATAGATTGTATAGATTTAGATTGCGGGAAACCTTTT
TTTCTTCTTATTCGAAATATTATGGCCAATTAACCAAGCTTTACTGTACC
GAATCCAATGAGTTAAAATAAAAAAAAAAAGGTAAAGGTGATATCGGGTC
GTTTACTCCAAACAAAATGGATTTAATTATATTGAAAAGAATAGAAATAA
TCCAAATTGAAGTTCTTTTCAATATAATTCTTTCATTCCAAAATTACTTT
TTTATTACGTATAATCTGATTTTGTAATCAAGCTACACGACACACACAAT
TCTTATTACTATACCCAACTCATGAATTGAACAATGAACCTGTTGATTCG
GAAAAAATAGAAACTTAGGTAAGTGTTTTATCAATGTATGTAGCAAAAAA
AAAATATAGTTTTTAAGTTCATTTAGCTTTTTCATGCTTACTATAACTAG
TTATTTTGGTTTTCTGTTGGCTGCTTTAACTATAACCCCGGCTCTATTAA
TTAGTTTGAACAAGATACAACTTATTTGAAATGAATTGAATAACCAATTC
ATAAAAATAAATATTTCTCCGGAATTGCGGGTATTGTATGATTCCTTTCC
GTATCAATTGTCATCATTGAGATTCATGAATAATTCAGATTAATATTTAG
AGATAGATCTTACTTCTATTTTTACCTCCTCAAAACAAAAAAATCGAAAT
GATTGAAGTTTTTCTATTTGGAATTGTCTTAGGTCTAATTCCTATTACTT
TGGCAGGATTATTTGTAACTGCATATTTACAATATAGACGCGGTGATCAG
TTGGACCTTTAATTGAGTAATATTTCTTTTTTTGATTGACCTCCTGCAAA
GAGGAGGTCAAATTCAAATTGTAATTCAACTTTTTAAAAATTAAGTTATT
TTATTGTGATTCGACATAAGATAAACAAAATCACGCTCTGTAGGATTTGA
ACCTACGACATCGGGTTTTGGAGACCCGCGTTCTACCGAACTGAACTAAG
AGCGCTTTCTTATGATAGGATATACGACTGTAAAGAAAAGAATTTTTCAT
ACTCCAATACACCTTGCATACATATACATATAGTATGAAATAATTCAAAA
TTATATAAAATTTTAATCGATTTAAATTAATCCCTCCTTACTTCCTATAG
AATAGAAGTAGTAATAGGTAGGGATGACAGGATTTGAACCCGTGACATTT
TGTACCCAAAACAAACGCGCTACCAAGCTGCGCTACATCCCTTTTCAAAA
TTGTTGTACAGCGGCCATTGTACAAAATCCTTGTTTTATTTTCCAGATCG
TTATTTTCTCCTCTATCTATATACAATATACAATATAATTTTTCTGTCGT
TTTTTTATTTTTCTTTCATATAATAAAAGAATTATATATATCTGAAACTA
ACGTATAAAAAAAAGAATGAATATTTATTATTGGTAATGCTCCGGAAGAA
GGGGTCATCTGTTCCGACTTTTAGGTATAGGAAAATCTCATCTACTGGTT
CGTTCATTGTACATATTCATTTTAGTTAAGAATTTCACATAAGACTGAAT
ACAAATGATCTTGAACTACAGCATCTGATCATATATGTTTTACACTAAAA
TAAAGAAGGAGGATTTTCAATGCGAAATATAAAAACATATCTTTCCACGG
TTCCTGTACTAACTACTCTATGGTTTGGATCTTTGGCGGGTCTCTTGATA
GAAATTAATCGTTTATTCCCGGATGCCTTATTATTCCCTTTTTTTTCATT
CTAGTTATTAATATGTAAAGAAATAAGGAGAATGAAAAATACATTTCCAC
GTGACTCAAATTTCGCTCCTCTTTTTCAGTTCTTATTCTTAGGATAGGAA
AGAAAAAGTGTATTGAACCTAAGAAAAATGCAGTGGATCTAAGATTGAAT
TTTGGAGAACAGAAATAGAAATGTGAGTCCGATATATTCTATGGCAGGCT
ACACAAAATTATAAGAGAGAAAAAAGATACTTAAATGAAATACTGAGATT
AGGATAGTAGGATGCTGGTTCGAAAGCAATTGTATTACTTAATTATTACT
CAATTAATATTAATTTATTTACAACCAAATCTTTAGAAATTGAATTTCTA
GTTAGTAACTTCTATTGATTTTTTTATTCTTTTCTTCTTCTTCGGTTCGG
ATCGAAAATAGAAGAATTTAAGTCGATCCAAAATCCAAAGGAGGTTCATG
GCCAAGGGTAAGGATGTCAGAGTCAGAGTTATTTTGGAATGCGCCAGTTG
TGTCCGAAATGGTATCAATAAAGAATTGCCGGGTATTTCTAGATATATTA
CTCAAAAGAGTCGACACAATACACCTAATCGATTAGAATTAAGAAAATAT
TGTCACTATTGTCGCACACATACAATTCATGGAGAAATAAAGAAATAGAT
CGAAAGGAACATGTGTACGATCTTTCCAAGGAGCAGGAAGAGGAAAGGAA
GAACTTAACATATATACAACACTATAACAACATATATAATCAAATGCTAT
TCGGTCGGATCTAAAATGAATAAAGAAATAGAATTTTCGAGATAAGGAAT
AAAAAAAATAACCCATGGATAAATCCAAGCAACCTTTTCGTAAATCCAAG
CGATCTTTTCGTAGGCGTTTGCCCCCAATTGGGTCGGGGGATCAAATCAA
TTATAGAAACATGAGTTTAATTAGTCGATTTATTAGTGAACAAGGAAAAA
TATTATCTAGACGTGTCAATAGATTGACCTTGAAGCAACAACGATTAATT
ACTATTGCTATAAAACAAGCTCGTATTTTATCTTTGTTACCTTTTCTTAA
TAATGAGAAACAATTTGAGAGAGTCGAGTCGATCCCTCGAACTACTGGTC
CTAGAACCAGAAATAAATAGGCATACCCCTCAATTGACTCAAAACTCTCA
AGCATCAAATTGCTGTTTTGTTAAGAAAAAGGAATTCTTGTATTGAAAGA
TTTCGTTCATTCCTACTACTTATACTTATCTTATAAGTATCTTATAATTT
ATTTTCATTCTATCTTCCCGGAGTTCATTCTCCGGGGACTTTTTTTTCAA
TCATTCCTGTATATTACTAAATAATCTCTTTTATTTGAGAGATCTTATTC
GAAATCATGTAAAGACAATTTTGATTCTCTATAGCTATTTGCGCAAGTAT
TTTACGGTTAAGAAGCAATTGCCTCTTGTACAGATTGTGTATGAATTTAT
TATAACTATAGAATACCCCGTTGTCGCGAGTTACTGCATTTATACGAGTG
ATCCACAAACGACGAAAATCCCTCTTTTGCCTGTCTCTATCTCGATGAGA
AGAAACTAAGGCTCTCATTTTTTGTTGAGTAATTGTTCGAGTAAGTCTTG
AATGAGCCCCCCTAAAAGTTGATGCAAATAAACGAATTTTTATTCGACGT
CTCCGAGCTGTATATCCTCGTCTAACTCTGGTCATTGAATCAAATTAAAC
TTTAATGAATAACTAATTGATTTCTCTTCATTCAGTCATTCTTTTTTCCC
TCCTCCGTTCGATTAATAACAAAGCGGATTATTCCAGTATATAAAAAAGA
AATTCCCATGGCTTTTGCTACTATGACCTTCCCAACCACGATTTTTTATT
CCTTCCAGACATTTGACCTGGAAATAAGAAATTATGCCGAAACTAAAAAA
AATAGTGAGTTTCATCGTTTCTATGGTTACTTCTTAAACGGTTAGGTACT
TTCTATACACCGGAGCCCCTTCTATCATTTAATCAAATATTATTGTGAAC
TTGTATAGTTCACACCCTTTGGCTCTACCCATCAATTATACAGTAATATA
TCTTTTCACAATAAGAGTTATCCATATAGTAACGGTATTTAATTATGAAA
GTTGGCTAAGTAGCTGGCCCTATTAGTCCGTTCTTTCAAGAATAAGAGCA
TAATCAATAGCATTTCCTCCGCTTAATGGATAACCATTTGCTACCAATGG
ATAATTGCTTCTCATCTCAAATCGAATTGATTGGATTTGCACCAATGGAA
ACCAAAAATTCTATACACAAGGAATATGATGGATCTTCCTTTTTAGTTTT
AGATAGTAAATGGCCTTTTTCCAATCTATCTATCCTATTCATTGGTACTG
ATTGATCGTTGATACTAGAAAAATTGTCTCATTTGTTCGAGCTCATGATC
TGAACGAGTCGCACATACACCCTAGTACATGTTCCTCGACGCTGAGGACA
TCCTCGAAGAGCGGGGGATTTCGTGACATTTCTTATTTTCTGTCTTGTAT
TTCTAATAAGTTGTTTAATAGTTGGCATATCATATATATAGAATTAATTA
TAGAATAGCTTGGTTTAGATCGATCTTAACCGGATGATAGTTGATGATTA
TGAATTATTTCTTATTTCTATTCAATGCCCAATCAAAGAAAATTCTAATT
ATGGTTTGAAATGGAATCATGGAAAATCGTTCGTATTTTCATTTTCGACC
GCTACAAGATCAACAATGCCATAAGCTTGGGCTTCTGTTGCTGACATAAA
AGCATCCCTTTCCATGTCTTCGGAGACAGCCCATAAGGGATTGCCCGTTC
TTTGTACATAAACCTTTGTGAGTGTTTCACGAAGTTTCAGTAGTTCTTCT
GCTTCCAGGATAAATTCCCCTGCTTGTGCCTCATAAAAAGAACTAGCAGG
TTGGTGAATCATAACCCTGATGTTACTGATATAACAGTATGAACGTTCTT
CTATTTCCCATGATTGGGCTAAATAAGGGATAAAAAATAACAAGAAGAAT
GAACAACCGTACAGGCATTTTTGTGCATTGCATACGGCTATACAATGGAA
TTGAATTTTCCCCTTTTCTCTTAAAGGACGAGGGAAATATAATCCATCCG
ATCCAGATCGCTGAATGATCCATTTACCACCCTTCCTTTCGTTGGAGTAA
GAACTCCCTTTCGCCGGAGTACTAAAATACTATGATGGCTCTGTTGCTTT
CTATATTTATTTATCTCGTCTATGATTTAGCAATCCCAAAGTTTCTTTAT
GATACGATCAAATAGGGAAAATGATTGTTTTTTTTTTTTCATTTTTGTAC
TCTTTAATAAGGAATAATGTGACGCTGAAATGTACTCCCGATACGTAAGA
TTAAATCGAAAATAACCTTTATTTCATATTACTATCTCGATACATAACCT
CATGTTATGAAAAAACAATAATGGTTTATTCATATCGAACTCAAAGTGCC
ATGCTATTATTACTTATAATTCATATTCGATATGGCGAAGGCATAGTCTT
CTTTCTTTTTTTTTCAAAAAAACAAACTCATTGGCGCCAAGCGTGAGGGA
ATGCTAGGCGTTTGGTAATTTCTCCTCCGACTAGAATTAAGGATCCCATC
GAAGCGGCTAATCCCATGCATATTGTATGCACATCGGGTGGCACAAATTG
CATAGTATCATAAATGGCCATTCCTGGGATTACCCATCCGCCGGGAGAGT
TTATAAACAAATAAAGATCCCTAGTAGCATCTTCTATACTGAGATATACC
ATGAGACCAACAAGTTGATTTGAGACCTCATTATCAACCTCTTGGCCCAA
AAAAAGTAATCTTTCTCGATGAAGTCGGTTGATTAGGACAAAATTCTATC
TCCCAGAAACCGTACGTGCACCTTTGGATGCATACGGTTCAAAAAAAAAA
TTGCGAAATAAAGAATCAATGTGTCGATTCTAGTTCCATTTCTTTTTTTT
TTTTGTAACAGGTTTTAAAATGAAATGAAAGGATTTGTTTTTCTTCAAAA
AAAAGGTTTTTTGGACCCCGCCCTATACTATATATAAAAACTATAAAACT
ATAAAATAAGAAAAAAGAATTTACTGAACTTATTAAACTAACCTCTCATT
GATATATTGTTTCATCACGATTTAAATCACAATGTCGTTTTCTTGTTCCT
TAATGGGCCTTTTCAATTCTTTTAGGTTCATGTTCTACTCCGGGTAAAGA
TCTGTCCGAATTCCATTTGTACATATAGGACAAATAATTTCAGTACCACT
TCTTTTTTTTTTTTCAATTCGTTTCATGCTTTACTTACCTTCCCACAAAC
TATTCGTTGTGTTCATCTATTATACAAGTGGTAATTGTAGATATATTACC
AATTTGGTATTTTCTGAACGAAGCCTGAATATTTTATCGGTCTAAGTCAA
CCATAAATTCTTCTAATCGATAATGTTGATCCCGAATATAAATTGATCTA
ATTGCACTTCACGCTACAAATAATTAACAGTAAATATTTCTTGGGCGAAG
CGTAGGATATCTCGATCGGGGGAAAGAACGGGGTAAATCCCATATGACCC
AATATGTCTGACAAGTCGCACTATACGTCAACCCAAACCGCATCTTCCTC
TCCAGGACTCCGAAAAGGTACTTTTGGAACACCAATAGGCATTAAATTAA
ACAAAAAAATCAAGCACTATACTTCACTTTAATATAGAAACGTAACAATG
CAATGGGTTTATTGTCTTCATCTTCCTTCTTTTTTTTTCTGTTTATTCTA
TTTTATCCCTAAATTAGAAGGGAAAACTTAGTGAATAAAGAAAAATTTTA
ATGAAAGGATCGATCGTTCGAATGATAAACAAGTTTCTATGCATTCGTTC
CCCAAAAATGGGACCAACCCTTCCATTGCGTATTCGTACTCATCGGGTAT
AGTATAGAATAGATCTGCTTCTCTTTGTTCTTATAAACTGAACAGAATTG
TTCCCTTATTTTCAAGGGAACGGAATAAAATAAATATTAATTCTTTCGAA
TACAGAATCCACTGTAAAGGTTAAGTACATAGTATAGTCTTTTCCAATGC
GATAAAGTTACATAGTGTTTATTTATTTATTTTTTGATAAAGGGGTATCT
CCATGGGTTTACCTTGGTATCGTGTTCATACTGTCGTATTGAATGATCCC
GGTCGATTACTTTCTGTCCATATAATGCATACAGCTCTAGTTTCTGGTTG
GGCCGGCTCGATGGCTCTATACGAATTAGCGGTTTTTGATCCCTCTGACC
CCGTTCTTGATCCAATGTGGAGACAAGGTATGTTTGTTATACCCTTCATG
ACCCGTTTAGGAATAACCAATTCATGGGGTGGTTGGAGTATTTCAGGGGG
AAGTATAACGAATCCGGGTATTTGGAGTTATGAAGGTGTGGCAGGGGCAC
ATATTGTGTTTTCCGGCTTGTGCTTTTTGGCAGCTATCTGGCATTGGGTG
TATTGGGACCTAGAAATATTCTGTGATGAACGTACGGGAAAACCTTCTTT
GGATTTGCCCAAAATCTTTGGAATTCATTTATTTCTCTCAGGATTGGCTT
GTTTTGGCTTTGGCGCATTTCATGTAACAGGCTTGTATGGTCCTGGAATA
TGGGTGTCCGATCCTTATGGACTAACCGGAAAAGTACAATCTATAAATCC
AGCATGGGGTGTGGAAGGTTTTGATCCTTTTGTTCCGGGAGGAATAGCCT
CTCATCATATTGCAGCGGGTACATTGGGCATATTAGCGGGTCTATTCCAT
CTTAGTGTTCGTCCACCTCAACGTCTATACAAAGGATTACGTATGGGAAA
TATTGAAACTGTACTTTCCAGTAGTATCGCTGCTGTTTTTTTTGCAGCTT
TCGTAGTTGCCGGAACTATGTGGTATGGTTCAGCAACTACCCCAATCGAA
TTATTTGGCCCCACTCGTTATCAGTGGGATCAGGGATACTTCCAGCAAGA
AATATATCGAAGAGTTGGGGCTGGACTGGCCGAAAATCTGAGTTTATCAG
AAGCTTGGTCTAAAATTCCCGAAAAATTAGCTTTTTATGATTATATTGGT
AATAATCCAGCAAAAGGGGGATTATTTAGAGCAGGCTCAATGGACAACGG
GGATGGAATAGCTGTTGGCTGGTTAGGACACCCCATCTTTAGAGATAAAG
AAGGGCGTGAGCTTTTTGTACGTCGTATGCCTACCTTTTTTGAAACATTC
CCGGTAGTTTTGGTAGATGTAGACGGAATTGTTAGAGCCGACGTTCCTTT
TAGAAGGGCGGAATCCAAATATAGTGTTGAACAAGTAGGTGTAACTGTTG
AGTTCTATGGTGGCGAACTCAATGGAGTCAGTTATAGTGATCCCACTACT
GTGAAAAAATATGCTAGACGTGCCCAATTAGGTGAAATTTTTGAATTAGA
CCGGGCTACTTTGAAATCCGATGGTGTTTTTCGTAGTAGTCCAAGAGGTT
GGTTCACTTTTGGGCATGCCTCATTTGCTCTGCTCTTCTTTTTCGGACAC
ATTTGGCATGGTGCTAGAACCTTGTTCAGAGATGTTTTTGCTGGTATTGA
TCCAGATTTGGATGCTCAAGTGGAATTTGGAACATTCCAAAAAATTGGAG
ATCCAACTACACGGAGACAGGCAGTCTGATACAACATTGTTGGGTTATCT
TCCGCTTATATATTTTTGTTTTATTTGATATAGTGTACTAAAGACAATGT
ACTGAATAAATTTTGACTTGAATCACCATCTTTTTTTTTTACTCTTTCAC
TTTCTTTATACGGTAAATGATCCCAAATGAATAGGAATAGATGTGGAAGC
TATAATTGTAAATAACAATCGAATCTATGGAAGCATTGGTTTATACATTC
CTCTTAGTCTCGACGTTAGGGATAATTTTTTTCGCTATCTTTTTTCGAGA
ACCACCTAAGGTTCCGACTAAAAAAATGAAATAATTTTTCATTACCTTAA
TTGAAGTAATGAGCCCCCGCCAATATTGGCGGGGCTCATTACTTCAATTA
GTCCCCGTGTTCTTCGAATGGATCTCTTAGTTGTTGAGAAGGTTGGCCAA
AGGCGATATATAAAGCGTATCCAGTAAAGCTTACAAGTAAACCAGATATG
AAGATGGTGACTAGGGTTGCTGTTTCCATTTTTAGATAATTTTAAGATCA
CAATGGATCTACAATAAGATCGTTTAATAGTTTATTTACAACTACAACGG
AATGGTATACAAAGTCAACAGATCTTAACCAATAATTAAATAAAATAGGA
TTTATGGCTACACAAACCGTAGAGGGTAGTTCTAGATCTGGGCCAAGACG
AACTATTATAGGGGATTTATTAAAACCGTTGAATTCGGAATATGGTAAAG
TAGCTCCAGGCTGGGGTACTACACCCCTTATGGGGGTGGCAATGGCTTTA
TTTGCGGTATTCCTATCTATTATTTTGGAAATTTATAATTCTTCTGTTTT
ACTGGATGGAATTTCAGCGAGTTAAGTTTATAAGAATTATGAAGGAAGTC
CTAGATTTTCAATCAAAAAAAATTACTTAAAACTCGGATTTCTAGATCAT
TCCGGTAGTTCGACCGTGGAATTTCTTTGTTTCGGTATTTCCGGAATATG
AGTGTGTGACTTGTTATAATTGATCCTATTGATAATACAGAGAATGAGTC
TGTCATCTTTACCAAGGCGATTCTACCCCGTCAGATATTTATTCTAGTAT
CTTGAGCACGGAATATAATATATAGAATAGATAAAAAAAAGAAATATTTG
AACTATGATTCATACTCACTTCGCGACCGGACTAAAAAAAAAATAGGTAT
TTCCGAAATCAAACGATTTTTCTTCCTTTAGACTTATTTTCACCGAAATA
CAGCTCTTTCTATAGATTTTGTTGAGTTATTACATCTATTTATTGAATAA
GTGATGATCAAAGGATTCTTACTCAAAAAACCTTTGAGTTTAGTTTGGGA
CTTTATTCAATATCATCGTGGTTCTAGTATGAATCTGAGGTTTAAATTGA
TTCATGGGGTCTCAACAAGAGAATTCCTATTCTATTATTTTATTAATAGT
ATATTCTATTAATAATAAAACAAGAGTAAATCTGCATTACGTACAAAAAA
ACAACAGATCAAATAAAAAAAATAGGGAAGAGAAGATTCAAAACTCCTTT
AACGATCAACATAAAGAAAGACGGATGAGCCAACTTGATTTGGTATTATC
TTTCACAAAGAAGAAATTCCGTCTTTTTGTTATTTCGTATTTTCGGGCAA
AATAGAATCAAGTGGCTAAGAAGTTTTGAACTTTTTATTACATATCTGTT
GAAAACCAGTATTTGTGTGTTACTGCTTGAGCCGTACGAGATGAAATTCT
CATATACGGTTCTCAGGGGGGGTTCCTATCTCAATAAAGTATATGATTGG
TTCGAGGAACGTCTCGAGATTCAGGCGATTGCAGATGATATAACTAGTAA
ATATGTTCCTCCTCATGTTAACATATTTTATTGTCTAGGAGGGATCACAC
TTACTTGCTTTTTAGTACAAGTAGCTACGGGTTTTGCTATGACTTTTTAC
TATCGTCCAACCGTTACGGAAGCCTTTTCCTCTGTTCAATACATAATGAC
TGAGGCCAACTTTGGCTGGTTAATCCGATCAGTTCATCGATGGTCGGCAA
GTATGATGGTTCTAATGATGATCTTGCACGTATTTCGTGTGTATCTCACA
GGTGGATTTAAAAAACCTCGCGAATTAACTTGGGTTACAGGCGTGGTTTT
AGCTGTATTGACTGCATCTTTTGGTGTAACTGGTTATTCCTTACCTCGGG
ACCAAATTGGTTATTGGGCCGTAAAAATTGTGACAGGTGTACCTGAAGCT
ATTCCTGTAATAGGATCCCCTTTGGTAGAGTTGTTACGTGGAAGTACTAG
TGTGGGACAATCCACTTTGACTCGTTTTTATAGTTTACACACTTTTGTAT
TGCCTCTTCTTACTGCTGTATTTATGTTAATGCACTTTCTAATGATACGT
AAGCAAGGTATTTCAGGTCCTTTATAGAGAAGATAGATCATAGATATTTG
TAATTGATAATATATTATTTCGGGGAGGAAAATAGTGTTTCATTGCTACA
AATATGGATTATTGAAAAAAAAATAAGACATATTGTTTGGATACTTCTCT
TCAACTCCGAAGTATTGTATTCTTTAGTTTATATGAATAGTTGAAGTGGA
TTTTCCGAAGAGAAGATGGGTTATGGGAGTGTGTGACTTGAACTATTTGA
TTGGTTCCTGCAGATATATGCTTTTATCTGCCACATTAGAATTCACAACC
AAATGTGTCTCCGTACCCAACCACCACGTAAGGTACTTACGTAGCGAAGG
ATAGGCTGGTTTGTGAAGAATCTTTTCTATGATCATATGTCATGCATGAA
TAGGCTCCGCAAGATCTCGTAGAATATGGAATTAAGTGATGTGGCATGAA
TCAGATTATGTTCAATCTATCTATTTCACTTATTTATAGTATAGAAATGC
ATTCATTTCCTCTGCATCGATCTGATCTATGATACTATCGGAGTGAAATA
AAAGATCTAAAGAAAAACAGAGGTTGGACTTTATTAGATTAGTAACAAGT
AAATATTTTGTATGTAATACAATTGAGATGTTGTGGGGATAAAAAAAGAC
ATGAGATAATCCAGGAAGCACTTACTCATGATCAAAGATCAAATTACTAA
GCCTACTTGGATATTGAGCATTTACTTTTAAGAACTGAGCAATGAATAGT
TGTTTGCAAATTGAATTTGGTAAATCTTTTGAGTCATTATACTTATACAT
TATAATTATATTATGTGTGTGGATATGTATGAAATATATATTTCATCATA
TGAATCCATTTCTGTTATTCCTTTGATTCTTGCTCGAGCCGGATGATGAA
AAATTATCATGTCCGGTTCCTTCGGGGGATGGATCCATAAGAATTCATCT
ATCCCAATAACAAAGAAACCTGATTTAAATGATCCTGTATTGAGAGCTAA
ATTGGCCAAAGGAATGGGGCATAATTATTATGGAGAACCTGCTTGGCCCA
ATGATCTTTTATATATTTTTCCAGTAGTAATTCTAGGTACTATTGCATGT
AACGTAGGCTTAGCAGTTCTAGAACCGTCAATGATTGGTGAACCGGCGGA
TCCATTTGCAACTCCTTTGGAAATATTACCCGAATGGTACTTTTTTCCCG
TATTTCAAATACTTCGGACAGTACCAAATAAGTTATTGGGTGTTCTTTTA
ATGGTTTCAGTACCAATAGGATTATTGACAGTGCCATTTTTGGAAAATGT
GAATAAATTCCAAAATCCATTTCGTCGTCCAGTAGCTACAACAGTTTTTT
TGATCGGTACCGCAGTAGCTCTTTGGTTAGGTATTGGAGCAACATTACCT
ATTGATAAATCTTTGACTTTAGGTCTTTTTCAAATTGATTTAACTTCAAT
CATGAAATACCGTGGCGTAGGTATCTAGGGGATAGTCGCTTTAAAGCGAC
TATCCCCTAGATACCTTAATTTTATTACGATTCATTCTGTAAAAAAAAAT
GGGTATTATGCCGAAGATGAAAAACGAATTTTCTTCTTTTTTTTCTTTCT
AAAAAGAAGATGAAATAATTATAATGGATTTCAAATTAAAACTTTAGGTA
AATCAACTGCAAAATGCTTCTGTAGAGTGTCCAATATCTGTTTTACATCT
TCTATGTGAAAATATTCCATTTTTATAAGATTTTCTTGACCTTTACTCAA
AAGGTCCAATAATGTATGTATATTGGACCTTTTGAGACAATTATAGGTCC
TGGAAGGCAATTCTGATTGGTCAATAAAAATATATTTTAATGGAATTCCC
TTTTTGTTTTTCTTTAGATGATCTAATCTATCTTGAAAGGTCAAAGAGGG
TAAAGTAAACTTGTTTTTATTTTCCTCGAAATTAATGTCTGCTTCCTCTG
CATGGAGAAAAGGAACAAATAGATCAATTAAATTACGAGAAGCTTCATAA
AGTGCTTCTTTAGGAGTTAAACTTCCATTTGTCCATATTTCTAGAAAAAG
TATTTCTTGTTTTTCATTCCCATTACCATAAGAATGAATACTATGATTTG
CATTTCGAACAGGCATGAATACAGCATCTATAGGATAACTTCCATCTTGA
GAATTAGTTATGGGTTTCATACGATATCCGCGATCTCTCTTGATTTGTAA
TTCAATGCACAAATCAATCGGTTCTGTCAGGTTAGCTATATACTGTGTCG
TATCAACTATTTCCACGTAAGGTGGTGAGATGATATCTTGAGCAGTTACG
TACCTAGGACCTCTAACACAAATGGATGCGTCTCTAATTTCATAGAGATT
ACTTCTCAATACAATTTCTTTCAAATTTAATAAAATTTCATGTACTGATT
CTTCAATACCTACTACTGTAGAATATTCATGTGGTACCTTCTCAGATTTT
GCACGTGTGATACATGTTCCTTCTATTTCTCCAAGTAAAGCCCTCCGCAT
GGATATACCTATAGTATCCGCTTGTCCTTTCATAAGCGGGGACAGAATGA
AACGTCCATAATAAAGACGCTTACTGTCTACTCGTGATTCAACACACTTC
CACTGTAGTGTTCGAGTGGATTCTGCTATTTCCTCTCGAACCATACTAAT
ATTCTAATTTGATCAGATCATTGAATCATTTATTTCTCTTGATAGTTGTT
TAATTCTTATTTCTACACACGTCTTTTTTGGGGAGGTCGACATCCATTAT
GTGGCATAGGTGTTACATCACGTACGAAACTTAATAGTATACCACTTCTA
CGAATGGCTCGTAATGCTGCATCTCTTCCGAAACCAGCACCCTTTATCAT
AACTTCTGCTCGTTGCATATCCTGATCAATTATTGTACGAATAGCGTTTA
CTGCTGCAGCTTGAGCAGCATAGGGTGTTCCTCTTCTTGTGCCTTTGAAT
CCAGAAGTACCCGCGGAGGCCCAAGAAACCACCTGACCACGTACATCTGA
AACAGTTACAATGGTATTATTGAAACTCGCTTGAACATGAATAACTCCTT
TTGGTATTCTACGTGCAGTCTTGCGTGAACCAATACGTCCATTCCTACGG
GAACCAATTCTTGGTATAGATTTTGTCATATTTTATTATCTCATAATAAT
GAGTCAGAAATATATGTAAATATACGGAGATATCCATTTCATGTTAAAAC
GGATCCCTTATACAATACAGGGATTAGAAAGAAAGTTCTTTTTTTTTTTA
AGGATTACCCTTGTCTCTGTTTATGTCTCGGATTGGAACAAATCACCATA
ATTCGTCCACGCCTACGAATCAGTCGACATTTCTCACAAATTTTACGAAC
GGAAGCCCTTATTTTCATATTTATCATTCCTTTACCCCTGAATCTATTCC
TTGGAAGAAAATGAGTCTCTTGAATTTTTGAACTTCGAATTGTATACCGT
ACCCTACCCACGAAAGGAATGTTTTAAAAAATCACTTAATCGTTTGAATC
CTTGTTACGAAGTCTATAAATTATACGTCCCTTGGTTGAATCATAACGAC
TTACTTCGATTTTGACTCTATCTCCAGGTAGTATCCGTATAAAACTGCGT
CGTATCCTTCCTGAAACATAACCTAGAATTAAATCTTCATTATCTAAACG
TACCCGGAACATACCATTGGGAAGTGATTCAATAATTACACCTTCATGAA
TCAATTTTTGTTCTTTCATTCCAGGTAACCCCTTTAAAGTATCAACTAAT
GGAGAAGAGTTATATAACTTACTTTTCCCCTATTTCACAAATGGGAATTT
AGAGCTCAAATTAGGATACCGGAGGAGGATCACCATATATAACACAAAAT
TTCTCCTCCAATTTTTTTTAGTCGAGCTTCTCGATCTGTCATTATACCTT
GAGAAGTAGAAAGAATTACAATCCCTATTCCACCTAAAATCTTAGGAATT
CGTTGATAGTTGGAATAGATTCGTAGACCGGGTCGGCTGATACGTTTTAA
AATAGTTCTATATACTCCTTTACTAGTCCTTCTATGTCGTAGGGTTGAAA
CCAAGAAAAATCTCTGATTTTCCTGATGTTTTCGAACGTTTTCAATAAAA
CCTTCTCGTAGAAGTATTTTAACAATGTTTTCGGTGATATTAGTGGATGC
TATTCGAACCGTTCCTTTTTTATCCATGTCAGCATTTCTTATAGAAGTTA
TTATATTGGCAATAGTATCCCTACCCATGACGAACTAGAATTATTGGTGT
CTCCTAATTTTGATATAATCAACATGTTTTTTCTTTGTTTTATTTTTTTT
TTATTTAAAGTATATGCGTGAGACCTAATCCACTAATAATTAATTGTTCT
ATTTTTGATACCCGAAACTATTATAGGTTTATCTACTAGTATTTATAATA
CCTCGGGAGCTAATGAAACTATTTTAGTAAAATTAAACTGTCTCAATTCC
CGAGGAATCGCACCAAAAACTCGAGTTCCTTTTGGATTTCCTTCTTGATC
AATGACAACTGCTGCATTGTCATCATATCGTATTATGATACCGTTGTTAC
GTTTGAGTTCTTTACATGTACGTACAATTACAGCTCTAATTACTTCTGAT
CTTTCTAGAGGCATATTGGGTACTGCTTCTTTGATTACAGCAACAATAAC
GTCACCAATATGAGCATATCGGGGATTCCCTGTCCCTATGATTCGAATAC
ACATCAATTTTCGAGCCCCGCTGTTATCTGCTACATTCAAAAGGGTTTGG
GGTTGAATCATATCATTTTTTTTTATCTGTTATTTCAATGCAAAGAATGT
CAATGCAAGGAATGAAGGAAAAAAAGAAATATTGTCTTTCCAGAAATAAA
GAAATCTGTGGTTGTTTGTTTTTTCATCCTCAATATAATGAAATAACCCT
TTTATTTTTGTTTAGTTCTATACCCCTATCCTGTAATAACAAATTGAGTT
GGTATAGGCATTTTGGACGCAGCTATTGAAATAGCGGTCCTAGCTACAGT
TTCGGATACTCCGCTCATTTCATAAAGTATTCGACCCGGTTTAACAACGG
ATACCCAATATTCGGGAGATCCCTTTCCTGAACCCATACGTGTTTCCGTG
GGTCTTACCGTAACAGGTTTGTCGGGAAATATACGTACCCATATTTTTCC
ACCACGACGCGCATATCGTGTCATTGCTCTTCGCCCTGCTTCTATTTGTC
TAGCTGTGATCCAAGCGGGTTCAAGTGCCTGAAGAGCATATCTACCAAAA
CTAATCTGATTGCCCCGACAAGATATTCCCCTCATTCTTCCTCTATGTTG
TTTACGAAATCTGGTTCTTTTGGGGTTATAGTTGATGGTCATTTCTTGAT
TCCATCTCTACTGCAGAACCGGACATGAGAGTTTCTTCTCATCCAGCTCC
TCGCGAATGAAATGATTCAATAATATTACATATTTCTAATAAATAATGCA
CTAAACCACTAAACTAAGTAATGTCTTTGATATTTAATTTATTGAACTGT
ATATATAATCAAGATACAAAGCTAGACATATATATTTATCTGTAAATATG
GATAATGCTTTTTTTTTTATTTATATTATACCAAATCATTCTTTCTTTTT
TTTATCCCTATTGAATTACGCCAAATAAAAAAGAAAATATGGTAATCCAA
TAAACAAGGGTTTCGCGAGCGAATATTGACTCTTTTCTGCTTCATTCGTA
GTTTCAATCCATGACTTCTCAAAATAAATCAATTTGTTTTTGGTTCGTTC
CGCCATCCCGCTCAATGAATCATTAGCATTCGTTTTCAATAGAATCTATG
CAGTCACAAGTTTCACCGTTCCTATAGCTTCTCCATTAATGCCTAGGTCT
GAATTCTGCAACGGAGCTCTCAACAAAATTTGGTCCCCGGTCAATCTTCT
CAGTTTCTATTAACTCCAGGCTCTTTATTATTTTATACTTAATTTTTTTA
TACTATATTCTTATTTTTATTTTATATTCAGTATTGATGCTTTATCACAT
TGCCCTTATATGACATGATTCATAGACCATACATACTTGGAATCATATAT
CATTAGTATTTTTGTTCTCTCTTTCTATCATCTTTCCATTTATCCACATC
CCCTTACTTTTGCCTCACAACCCATAATAAGATTTTTTCTTATGGGAAAA
ATTGCAGTTGCTACAACTATATGATTGATTCAGTCATATAGTGACTCTTT
CTTGGGATCTCGATAATACGAAGCAATAAGTTGCTTATTTCTTATTTATA
TGGTTATTAAGTTCATAGTAGAGTTCAGTCTATATTTTTTCGGAATTCCA
ACTCTAAACTGACTTTTAAGTTAAAGAAAAAATTAACGAGTCACACACTA
AGCATAGCAATTCTAACAAAAAATGGTTAATCGAATTTTTATTCAACCCT
ATAGAATTAGAATTGCTCTTTTTTTTTTTTAATAGAAAAAGAATGAAATG
TCATTTTTTGTTCTATCACTATACATTAGCCAGAATAGTAAAACAAATAA
AAGTCCATTATTCCTAGTCTACAAATATCCAAATTTTTATGCCTAATACT
CCATAGATAGTTCGAATTGTATAGGAACAATGATCAATTTTAGCGCGAAT
TGTTTGTAGGGGAACTCTCCCTTCTCTGATCCATTCAACACGTGCAATTT
CTTTTCCGTCGATACGCCCTGCAATTTGCACTTGAATTCCTTTTGTATCC
GTTTGTTCAGTTAATTCAATAGCCTTTTTCATTGCCTTTCGAAACGAAAC
TCTATTTTTTAATTGTAAAGCTATATATTCTGCAAGAATATTTGCTTGTT
CATAAGGTTTTTCAACTCTTGTGATAGCAATCTTGAGTCTGCGATTCGAA
AAATGAAACTCTTTTTGCACATTTATCTGTAATTCTTCAATTCCTCGTGT
TCGTCCTTCTATTAACAAATTCGGGAATCCAATGTGGATTATGACCTGAA
TCAAATCAATTCTTTTTTTTATTCTTATACGTGCAATTCCTTCGAAACCT
GAGGATATTCTCCTATTTTTTTGTATATAGTTCTTGATACTATTTCGTAT
TTTTTCATCTTCCTGTAGACCCATGGAAAAATTTCTTGGTTGTGCGAACC
AAAAGGAATGATGACTTTGGGTTGTACCAAGTCTGAAACCGAGTGGATTT
ATTTTTTGTCCCATATTTTTTTTCTATTATCTTTCCATCCATATTTTTTT
CTAAATAGAAATCTAAATCTTAGATCTTAGATTCATTTAAAAACGACTTA
GATTTATCCTTCAATACAATTGTTATATGACAAGTAGGTTTTTTTACAGG
ATAACTACGCCCTTGAGCTCTAGGTCTTAACTTTTTCACAATAGTACCTC
CATTGACTTCGGCCTTACTAATGAATAAATCAGCTTTGTTCAAACCCATG
TTATGATTCGCGTTTGCTGCTGCAGAATAAACCAATTTCAAAATAGGATA
AGATGCTCGATAAGGCATGAGTTCCAGTATCATAAGTGTTTCTTCATAGG
AACGCCCACGAATCTGATTAATTATTCTTCGTGCTTTGAAAACAGACATA
CATATATGTTGAGCTAAAACTTTAGCTTCTGCACCTGAAGTTGAGTTCTT
TATCATAAGGTTATCTCCTACTAATGAATGATAAGTCACTATTCCTTTAA
TAAAAAAAATCAAATTAACGACGAGATTTATTATCATTTCTCGTATGTCT
TGCGAAAGTAAGAGTAGGGGCAAATTCTCCCAATTTGTGACCTACCATTT
GATCTGTTATGTAAATAGGGAAATGCTCCTTTCCATTATGAATGGCGATT
GTATGTCCCATCATTGCGGGTATAATGGTAGATCCCCGAGACCAAGTTAC
TATTATTTCTTTCTCCTCCCTCATGTTGAGTTTTTCAATTTTTCCCGATA
AATGATCAACTACAAAAGGATTTTTTTTTAGTGAACGTGTCACAGCGGAT
TACTCCTTTATTTTTTACATTTTTAAGATTGGCATTGTATGTTCAATATC
TCGATCTAATAAGGTAAGAATAAATTTAAATACAATAATGATGAATGGAA
AAAGAGAAAATCCTTTAGCTAGGGCGGATGTAGCCAAGTGGATCAAGGCA
GTGGATTGTGAATCCACCATGCGCGGGTTCAATTCCCGTCGTTCGCCCAT
GACAATTCCTATTTACGGCGACGAAGAATAAAACTATCACTATATTTTTT
TCTTTTCCTACTTCTTCTTCCAAGCGCAGGATAACCCCAAGGGGTTGTGG
GTTTTTTTCTACCAATGGGGGCTCTTCCTTCACCGCCCCCATGGGGATGG
TCTACAGGGTTCATAACTACTCCTCTTACTACAGGGCGCTTACCTAGCCA
ACACTTAGATCCGGCTCTACCCAAACTTTTTTGATTCACCCCAACATTAC
CCACTTGTCCGACTGTTGCTAAGCAGTTTTTGGATATCAAACGGACCTCC
CCAGATGGTAATCTTAATGTGGCCGATTTACCCTCTTTTGCAATCAGTTT
CGCTACAGCACCCGCTGCTCTAGCTAATTGTCCACCCTTTCCAAGTGTGA
TTTCTATGTTATGTATGGCCGTGCCTAAGGGCATATCGGTTGAAGTAGAT
TCTTCTTTTTTATCAATAAAAACCCCTTCCCAAACTGTACAAGCTTCTTC
CAAAGCATACGGCTTTCTAGATGTATATGATGATATCTAGACAGATGGAT
CTTATATGAATCGTATGATGAAGTACCACATGAGTGGATATATAGGAATC
CAAATCTGCCGAATCACTCATGTTATGATCTTCTACATCCTAGGTCTCCC
CGTTCCGTCATCTGGCTTATGTTCTTCATGTAGCATTCAGACCGAATGAC
TCTATGAAATTACGTCGATACTTCCACATATTGCGGGTAACGTAGGAGAC
ATCTCTATTTTTCCCCCCAGGATCTTTATAATTACCACTGCTTAGCTTTC
AATTCGCCTCTGACCATCAAATTAAATGTGAATAACCCGTCCTCTTCTCT
TTGAAACAAGGGGTGCTTCCGGTTCTGTGCGTGCTTCAAACAATTTTGTC
TTCTCCATATTACCATATCTCTAGAGTCAATAATTTTCTATGAGGAACTA
CTGAACTCAATCACTTGCTGCCGTTACTCAACAGTTTTCTGTTGAGGTCT
ATCCCGTAGAGGTACTCAAATTGGATCAGTGATCGATTTCTAGGTTTCGT
CGTAAACCTAATTGGTTACTTCCAATTACGTAAATCAATAGTTCAAACCG
CACTCAAAGGTAGGGCATTTCCCATTGATATAGGAACTTCTGTACCAGAA
ACAATGGTATCTCCAATTATAGCCCCTCTGGGATGTAAAATATATCTCTT
CTCACCATCCCCATAGTGTATGAGACAAATGTATGCATTTCGATTAGGGT
CGTATTCTATGGTTACGATTCTACCAGATATGTCTTTTTCATTCCGTCGA
AAATCGATTTTACGGTATAGACGCTTATGACCTCCCCCTCTATGCCCTGC
GGTAATGATTCCTCTGGCATTACGACCTTTACCACAACGATGCTGTCCAG
AGATCAAATTATTTCGTAGATTGGATTTAACTTGACTGTCTACGGCTCCA
TTGCGTGTGCTCGGGGTAGAAGTTTTGTATAAATGTATCGCCGTGTTATT
AAGTATTTTCCTTTAAGTTCTTTTCTCTATAAGAGGTGGAATAGAATAAC
CCGGTTGAAGCGTAATGATCATACGTCTGTAATGCATTGTATGTCCCATA
ATAGGTCCCATTCTTCTACCCTTTCCCGGGAGTCGATGACTATTCATAGC
TATTACCTTGACACCAAAGAAGAGTTCGACCCAATGCTTTATTTCTGTCC
TAGTTGATCCTGATTCGACATTAGAAGTATATTGATTGTTCCCCAATAAC
CGAATACTTTTTTCTGTAAATACTGCATATTTGATTACATCCATAAATCC
ATTTTCTTCCCTATGAGTTCCAGTATCGATAAGAATTCTAGTTCTTACTG
TTCATATGTTATGGTATGAATATACCATACCCATTCGTTATGTATGGATG
ATGAGATTCCATTGATACAGAGCTAATTCCAATAGACTTATTGAACGTTC
CCATTGGCGTGCATCCAGCAGGAATTGAACCTACGAATTTGCCAATTATG
AGTTGGGCGCTTTAACCATTCAGCCATGGATGCTTAACAGGGATCATCGT
ACATCGTGAATAACCAAATTCCAATTGAAATGAAATCTTTAGGAGGAATC
AATGAAACGACATCAATTCAAATCCTGGATCTTCGAATTGAGAGAGATAT
GGAGAGAGATCAAGAATTCTCACTATTTCTTAGATTCATGGATCAAATTC
GATTCAGTGGGATTTTTCACTCACATTTTTTTCCACCAAGAACGTTTTAT
GAAACTCTTTGACCCCCGAATTGGGAGTATCCTACTTTCACGTGATTCAC
AGGGTTCAACAAGCAATCGATATTTCACGATCAAAGGTGTAGTACTGCTT
GTAGTAGCGGTCCTTATATCTCGTATTAACAATCGAAAGATGGTCGAAAG
AAAAAATCTCTATTTGATGGGGCTTCTTCCTATACCTATGAATTCCATTG
GACCCAGAAATGAGACATTGGAAGAATCTTTTTGGTCTTCCAATATCAAT
AGGTTAATTGTTTCGCTCCTGTATCTTCCAAAAAGGAAAAAGATTTCTGA
GAGTTGTTTCATGGATCCGCAAGAGCGTACTTGGGTTCTCCCAATAAATA
AAAAGTGTATCATGCCTGAATCTAACCGGGGTTCGCGGTGGTGGAGGAAC
CGGATCGGAAAAAGGAGGGATTCTAGTTGTAAGATATCTAATGAAACCGT
AGCTGGAATTGAGATCTCATTCAAAGAGAAAGATAGCAAATATCTGGAGT
TTCTTTTTTTATCCTATACGGATAATCCGATCCACAAGGACCGTGATTGG
GAATTGTTTGATCGTCTTTCTCCGAGGAAGAAGCGAAACATAATCAACTT
GAATTCGGGACAGCTATTCGAAATCTTAGGGAAAGACTTGATTTGTTATC
TCATGTCTGCTTTTCGTGAAAAAAGACCAATTGAAGGGGAGGGTTTCTTC
AAACAACAAGGAGCTGAGGCAACTATTCAATCAAATGATATTGAGCATGT
TTCCCATCTCTTCTCGAGAAACAAGTGGGGTATTTCATTGCAAAATTGTG
CTCAATTTCATATGTGGCAATTCCGCCAAGATCTCTTCGTTAGTTGGGGA
AAGAATCAGCACGAATCGGATTTTTTGAGGAACGTATCGAGAGAGAATTT
GATTTGGTTAGACAATGTGTGGTTGGTAAACAAGGATCGGTTTTTTAGCA
AGGTACGGAATGTATTGTCAAATATTCAATATGATTCCACAAGATCTATT
TTCGTTCAAGTAACGGATTCTAGCCAATGGAAAGGATTTTCTGATCAATC
CAGAGATCATTTCGATTCCATTAGAAATGTGGATTCAGAATATCACACAT
TGATCGATCAAACAGAGATTCAGCAACTAAAAGAAAGATCGATTCTTTGG
GATCCTTCCTTTCTTCAAACGGAACGAACAGAGATAGAATCAGATCGATT
CCCGAAATGCCTTTTTGGATCTTCCTCAATGTCCCGGCTATTCACGGAAC
GTGAGAAGCAGATGAATAATCATCTGCTTCCGGAAGAAATCGAAGAATTT
CTTGGGAATCCTACAAGATCAATTCGTTCTTTATTCTCTGACAGATGGTC
AGAACTTCATCTGGGTTCGAATCCTACTGAGAGGTCCACTAGAGATCAGA
AATTTTGGAAGAAAAAACAAGATGTTTCTTTTGTCCTTTCCAGGCGATCG
GAAAATAAAGAAATGGTTGATATATTCAAGATAATTACGTATTTACAAAA
TACCGTCTCAATTCATCCTATTTCATCAGATCCGGGATGTGATATGGTTC
CGAAGGATGAACCAGATATGGACAGTTCCAATAAGATTTCATTCTTGAAC
AAAAATCCATTTTCAGAAGAGAGATTTCAAGAAATGGCAGATCTATTCAC
TCTATCAATAACCGAGCCGGATCTGGTGTATCATAGGGGATTTGCCTTTT
CTATTGATTCCTACGGATTGGATGAAAAAAAATTCTTGAATGAGGTATTC
AACTCCAGAGATGAATCGAAAAAGAAATCTTTATTGGTTCTACCTCCTCT
TTTTTATGAAGAGAATGAATCTTTTTATCGAAGGATCAGAAAAAAATCGG
TCCGGATCTACTGCGGGAATGATTTGGAAGATCCAAAACTAAAAACAGCG
GTATTTGCTAGCAACAACATAATGGAGGCAGTCAATCAATATAGATTGAT
CCGAGATCTGATTCAAGTCCAATATAGAACCTATGGGTACATAAGAAATG
TATCGAATCGATTCTTTTTAATGAATAGATCCGATCGCAACTTCGAATAT
GGAATTCAAAGGGATCAAATAGGAAATGATACTCTGAATCATATAACTAT
AATGAAATATATGATCAACCAACATTTATCGAATCTGAAAAAGAGTAAAT
GGTTTGATTCTCTTATTTCTCGAACCGAGAGATCCATGAATCGGGATCCT
GATGCATATAGATACAAATGGTCCAATGGGAGCAAGAATTTCCAGAAACA
TTTGGAACATTTCATTTCTGAACAGAAGAACCGTTTTCAAGTAGTGTTCG
ATCGATTACGTATTAATCAATATTCGATTGATTGGTCCGAGGCTATCGAC
AAACAAGATTTGTCTAAGTCACTTCGTTTCTTTTTGTCCAAGTCACTTCT
CTTTTTGTCCAAGTCACTTCCCTTTTTGTCCAAGTCACTTCCCTTTTTCT
TTGTGAGTATCGGGGATATCCCCATTCATAGGTCCGAGATCCACATCTAT
GAATTGAAAGGTCCGAATGATCAACTCTGCAATCAGTTGTTAGAATCAAT
AGGTGTTCAAATCGTTCATTTGAATAAATTAAAACCCTTCTTATTGGATG
ATCATGATACTTCCCAAAGACCTAAATTCTTGATCAATGGAGGAACAATA
TTACCATTTTTGTTCAAAAAGATACAAAAGTGGATGATTGACTCATTCCA
TACTAGAAAGAATCGCAGGAAATCCTTTGATAACACGGATTTCTATTTCT
CAATGATATCCCACGATCGAGACGATTGGCTGAATACCGTGAAACCATTT
CATAGAAGTTCATTGATATCTTCTTTTTATAAAGCAAATCGACTTCGATT
CTTGAATGATCCACATCACTTCTGGTTCTATTGTAACAAAAGGTTCCCTT
TTTATGTGGAAAAGACCCGTATCAATAATTATGATCTTACATATGGACAA
TTCCTCAATATCTTGTTCATTCGCAACAAAATATTTTCTTTGTGCGTCGG
TAAAAAAAAACATATTCTTTTGGAGAGAGAGACTATTTCACCAATCGAGT
CACAGGTATCTGACATATTCATACCTAACGATTTTCCACAAAGTGGTGAC
GAAACGTATAAATTGTACAAATCTTTCCATTTTCCAATTCGATCCGATCC
ATTCGTTCGTAGAGCTATTTATTCGATCGCAGACATTTCTGCAACACCTC
TAACAGAGGAACAAATAGCCAATTTTGAAAGAACTTATTGTCAGCCTCTT
TCAGATATGAATCTATTTGATTCAGAAGGGAAGAACTTGCATCAGTATCT
CAGTTTCAATTCAAACATGGGTTTGATTCACACTCTATGTTCTGAGAAAT
ATTTACCATCCGGAAAGAGGAAAAAACAGAGTTTTTGTCTAAAGAAATGC
GTTGAGAAACGGCGGATGTATAGAACCTTTCAACGAGATAGTGCTTTTTC
AAATCTCTCAAAATGGAATCTGTTCCAAACATATATGCCATGGCTCCTTA
CTTCGACAGGGTGCAAATATCTAAATTTCACCCTTTTAGATACTTTTTCA
GACCCATTGCCGATACCAAGTAGCAGTCAAAAATTTGTATCCATTTTTCA
TGATATTATGCACGGATCAGCATGGCCCATTCCTCAGAAAAAATTGTGGG
CGATTCTTCCACAATGGACTCTGATAAGTGAGATTTCGAGTAAGTGTTTA
CAGAATCTTCTTCTTCTGTCCGAAGAAATGATTCATCGAAATAATGAGTC
ACCCGTTCTATTGATATGGACACATCTGAGATCAACAAATGTTCGGGAGT
TCCTCTATTCAATCCTTTTCCTTCTTCTTGTTGCTGGATATCTCGTTCGT
ATACATCTTCTCTTTGTTTTCCGAGCCTCTAGTGAGTTACAGACAGGGTT
AGAAAAGATCAAATCTTTGATGATTCCATCATACATGATTGAGTTGCGAA
AACTTCTGTATAGGTATCCTACATCTGAACTGAATTCTTTCTGGTTAAAG
AATCTCCTTCTAGTTGCTCTGGAACAATTAGGAGATTCTCTGGAAGAAAT
ACGGGGTTCTGTTTCTGGTGGCAACATGCTATTGGGTGGCGGTCCCGCTT
ATGGGATCAAATCAATACGTTCTAAGAAGAAATATTTGAATATCAATCTC
ATCGATCTCATAAGTATCATACCAAATCCCATCAATCGAATCACTTTTTC
GAGAAATACGAGACATTTAAGTCGTACAAGTAAAGAGATCTATTCATTGA
TAAGAAAAAGAAAAAACGTGAACGGTGATTGGATTGATGATAAAATAGAA
TCCTGGGTCGCCAACAGTGATTCAATTGATGATGAAGAAAGAGAATTCTT
GATTCAGTTCTCCACCTTAACGACAGAAAAAAGGATTGATCAAATTCTAT
TGAGTCTGACTCATAGTGATCATTTATCAAAGAATGACTCTGGTTATCAA
ATGATTGAACAACCGGGATCAATTTACTTAAGATACTTAGTTGACATTCA
TAAAAAGTATCTAATGAATTATGAGTTCAATAGATCCTGTTTAGCAGAAA
GACGGATATTCCTTGCTCATTATCAGACAATCACTTATTCACAAACCTCG
TGTGGGGCTAATAGTTTTCATTTCCCATCTCATGGAAAACCCTTTTCGCT
CCGCTTAGCCCTATCCCCTTCTAGGGGTATTTTAGTGATAGGTTCTATAG
GAACTGGACGGTCCTATTTGGTCAAATACCTAGCGACAAACTCCTATGTT
CCTTTCATTACGGTATTTCCGAACAAGTTCCTGGATGACAAGCCTAAAGG
TTATCTTATTGATGATATCGATATTGATGAGAGTGACGATATTGATGATG
ACCTTGATACGGAGCTGCTAACTATGACGAATGTGCTAACTATGTATATG
ACGCCGAAAATAGACCAATTTGATATCACCCTTCAATTCGAATTAGCAAA
AGCAATGTCTCCTTGCATAATATGGATTCCAAACATTCATGATTTGTATG
TGAATGAGTCGAATTACTTATCCATCGGTCTATTAGAGAACTATCTCTCC
AGGGATTGTGAAAGATGTTCCACTAGTAATATTCTTGTTATTGCTTCGAC
TCATATTCCCCAAAAAGTGGATCCCGCTTTAATAGCTCCGAATAAATTAA
ATACATGCATTAAGATACGAAGGCTTCTTATTCCACAACGACGAAAGCAC
TTTTTCATTCTTTCATATACTAGGGGATTTCGTTTGGAAAAGAAAATGTT
CCATACTAACGGATTCGAGTCCATAACCATGGGTTCCAATGCACGAGATC
TTGTAGCACTTATCAATGAGGCCCTATCAATTAGTATTACGCAGAAGAAA
TCAATTATAGAAACTAATACAATTAGATCAGCTCTTCATAGACAAACTTG
GGATTTGCGATCCCAGGTAAGATCGGTTCAGGATCATGGGATCCTTTTCT
ATCAGATAGGAAGGGCTGTTGCACAAAACGTACTTCTAAGTAATTGCCCC
ATAGATCCTATATCTATCTATATGAAGAAGAAATCACGTAAGGAAGGGGA
TTCTTATTTGTACGAATGGTACTTCGAACTTGGAACGAGCATGAAGAAAT
TAACGATACTTCTTTATCTTTTGAGTTGTTCCGCCGGATCGGTCGCTCAA
GATCTTTGGTCTTCACCCGGACCCGATGAAAAAAATGGGATCACTTCTTA
TGGATTCGTTGAGAATGATTCTGATCTAGTTCATGGCCTATTAGAAGTAG
AAGGCGCTCTGGTGGGATCCTCACGGACAGAAAAAGATTGCAGTCAGTTT
GATAATAATCGAGTGACATTACTCGAACCAAAGAATCAGTTAGATATGAT
GCAAAATGGATCTTGTTCTATCGTTGATCAGAGATTTCAATATGAAAAAT
ACGAATCGGAGTTTGAAGAAGGGGAAGGAGAAGGAGCCCTCGACCCGCAA
CAGATAGAGGAGGATTTATTCAATCACATAGTTTGGGCTCCTAGAATATG
GCGCCCGTGTGGCAATCTATTTAATTGTATCGAAAGGTCCACTGAATTGG
GATTTCCCTATTGGGCTGGGTCATTTCGGGGCAAGCAGATCATTTATCAT
AAAGAGGATGAGCTTCAAGAGAATGATTCGGAGTTCTTGCAGAGTGGAAC
CATGCAGTACCAGACACGAGATAGATCTTCCAAAGAACAAGGCTTTTTTC
GAATAAGCCAATTCATTTGGGACCCTGCAGATCCATTCTTTTTCCTATTC
AAAGATCAGCCCTTTGTCTCTGTGTTTTCACGTCGAGAATTCTTTGCAGA
TGAAGAGATGTCAAAGGGGCTTATTACTTCCCAAACAAATCCCCCTACAT
CTATATATAAACGCTGGTTCATCAAGAATACGCAAGAAAAGCACTTCGAA
TTGTTGATTCATCGCCAGAGATGGCTTAGAACCAATAGTTCATTATCTAA
TGGATCTTTCCGTTCTAATACTCTATCCGAGAGTTATCAGTATTTATCAA
ATCTGTTCCTATCTAACGGAACGCTATTGGATCAAATGACAAAGACATTG
TTGAGAAAGAGATGGCTTTTCCCGGATGAAATGAAACATTTGATTCATGT
AACAGGAGAAAGATTTCCCATTCCTTAGCCGTAAAGATATGTGGCTAAGA
AAAGGGGGTTAAGTGGAACAGAATTGGCCGGGTGGTAGAGTCGTGGAAAC
ACTTGTTTATTCCATATTTTGGACCTTAGCTCCATGGAACAATATGCTAC
TGCTGAAACATGGAAGAATTGAAATCTTAGATCAAAACACTATGTATGGA
TGATATGAACTGCCTAAACAAGAATTCTTGAACGGCGAACAACCAGGGCC
TCTTACTCACTACATCAAACAATTTTCATTAATGAAACCATGTAAATCCA
TCGGAAAATCAAAAATACACATACATGTCCGATAAAATGGTTGTTGCTAT
CTGCTCCAATAACGAATCATTAACTGAATAACTAAAGAAAATAGATAGAC
CTTTCTTTTCGTCTCAGGTCGATGGATCTTCTCAATTGGAAGATCCCCCA
TATGGATAATACACATTCCAGTTGACCGAGCCTAATTCTAATTGTTTTGT
TCCGAAGCAAAGATATCCACGGAGGCCAGTTCGTCCTATTCAGATATTCA
CGACCAAGAGGTACTGGATTCTCTTTCGGATAGGCCCTGAAAGGAGAAGG
GGGGCTGGAATGCCAACAGACGTCTGTCTATTCTCTAATTCACCCGACCC
GATAGTACCCATTTTTGGAACGTCCAGTGCCAAAGTCACTGAATGGGTAA
GTTGCCAATCCCTAAAACGGACTCCTCATTCATTAGATAGAGAAGATCGC
CAAGATTTCGTGATCCGCTGCCAAACCTATTCCAATTCCAACAGCCCGGA
CTCGGATCGTGGGGATCGCCGGAATACTTCGTATCAACAGATAAGATACT
CGGTATATCAATATTGATTAGATCGGAAATCTGTTATTGAATTGCTCATT
CAATGAGCATTCTCAATATTATGCCTTGAAGAGGATTCGAACCTCCACGC
TCTTTAGCACGAGATTTTGAGTCTCGCGTGTCTACCATTTCACCATCAAG
GCATCTTGAAAGTGAATTGTATTCCATGAATATGATATCTATCTAGTGTC
ATATATGACAAAGGTGGAGTATTTCTATCGATCGGTCATATAGGCCCGAG
TCAGACATCAAATTGCTTCGATTTGCATTATCCGGAGGATACCTTATATA
TATCAAAAAGATGTACAATCAAACCTATTTCTCGATTCAATAGAAGCCCA
AATGAATATGGTACCCAAATAACGATAGATATGGCAAAAGCGGGTCTGAT
TACGCCTATTCCTAATCCTAAATAGAATGTAACGACGTAGGGATCCATAT
GTAAACATAGTATCTATTTACATACGCTCGAATGACCCCTTCTCATAATA
AGAATATACATAACCCTATTCCGGTCTGGTCCGGTATGGAATGAACTTAT
AATCTGATGATCGAGTCGATTCCATGATTATAAGTTCATAACCCCAGCCC
CTTCCCATTTTGGGCGGAACAGATCTATTAATTCTTTTATTCCAGTTAGT
AAGAAAGAGGGATCTTGAACTAAGAAATAGACCTAGAAGCTAAAAGAGGG
TATCCTGAGCAATTGCAAGAATTGGGTTCATTGATATTCCCGGTATAGTA
GATGCTATCACACATACAGTCATACTCAATTCGATGGAATTGTTTGATCT
TAAAGGAGATCTTCTATAATTTCGCACGTGAGGGGTTATTTCTTGGTTTC
GCCCAGTCATTAATAACTTGATTATTTTTAGATAATAGTAGATAGAAACA
ACGCTCGTAAGGAGTCCTATTGAAACCAAGAAATATAGGCCCGCCTGCCA
TCCACACCAGAATAGATGGAGTTTTCCGAAAAAACCTGCTAGTGGAGGAA
GACCTCCTAGGGATAAGAGACATAGGGCTGAAGAGAGGGCCAAAAAAGGA
TCTTTCGTGTATAATCCTGCATAATCTCGAATGTTATCAGTTCCGGTACG
TAGACCAAATGATACAATGCAAGCAAAAGTTCCTAGATTCATGGAGATAT
AGAACAGCATATAAGTTATCATGCTTGCATATCCATCATTTGAGTCTCCA
ACAATTATTCCAATAATTACATATCCAATTTGACCGATGGACGAATATGC
AAGCATACGTTTCATGCTTGTTTGAGTAATAGCAATGAGATTCCCCAATA
TCATGCTAAGAATAGCTAGGATTTCCAGAAGAAGATGCCATTCATTTGAT
GAGAAATAAAAAGGAATATCGAAAATTCGCGTGGCTGAAGCTGAAGCAGC
TACTTTCGAAGTAACAGAAAGAAAAGCAACGACTGGAGTGGGAGAGTCAG
AGTCGAAAAGAGGATTCCTCACTTCTTTCTCTCATTCAAAACCGTGCATG
AGACTTTCATCTCGCACGGCTCCTAAGTGATAAAAGAAAGAAGAACTCAT
CTTCTTTCTTTTTTGATTACCTTCCTCGCGTATGTATAAGACCGAATCCA
TTCGATTTCTAAAAAGGATTACTAATCCTTAACTTTTCGAGGAATCCTTC
ATCAGTGGTTGTGAATGACTGACTTTTTCAATCTTTTCGACCTTGGTTCC
GTAGGAGCAAGTCAGAAAGATTGAGAAATAGAACCATCTGATTTGATTCG
TTCTCAATAGCCATGAGATGATCATCTTAGGGTGATCCTTTTGTCAACGT
CAACGGATGCTCCTATTCCACTCGTAGTCTCTGAAGGATGAGAACTAACT
ATGTAGCATCTACATCGATAATTCAAGTATTGTATACGTCATTAGTCCGA
TCCTTTGTAGGAACTACCCGTAATAACGAACTTGCAAAATGATCTGTTTA
TCATAAAGAGATTCGTTGTTCCTGACCCTGCTTCACCTTAATTGTTATTT
GAACAAAAAGATCACAATAAACTTTTGGTAAAAGTTATGTCTTGGTCCGA
GTGGGGATAGTATTTCTCTTCTGCATGTCTATGGAGTTTTGAAAAATCCA
AACATCTCAGAGATAGATATAGAGGTAGGAATTTGTCGAACGAACCGCAC
TCCTTCGTATACGTCAGGAGTCCATTGATGAAAAGGGGCTGGGGAAAGCT
TGAACCCAATTCCTACAGTGATGGATATAAGCGCAATTGAAATTCCTGGG
GAGTTATACATTTGTGTATTGATAAGACCATTCACTATTTCTTGAAGCTC
GATCTCCCCCCCAGATGAACCATATAGCCAAGAGAAACCATGAACCAGAA
TAGAAGAGCTTGCCCCACCCATGAGTAAATATTTCATAGTAGCCTCATTA
GACCGTACATCTCTCTTGGTATATCCAGATAATAAGTAGGAACATAAACT
GAAACATTCTGGAGCTACAAAGAGAGTTATTAAATCGTTAGCACCACATA
AAAACATTCCTCCTAGAGTAGCTGTTAATACGAATAACAGAAACTCTGTT
ATAGCCATTTCTGTACATTCAATGTACTCTACGGATAGAGGAATACATAG
AGTTGAACATAGTAAAATAAGAAATTGAAAGATTTCGTTGAAATTGTTCG
TTTGGAAATTTCCCGAAAAGCTAATTATAGGTTCTTCTCTCCATCGGAAC
AATAGGGCCGTTATGCTCATTACTAAAGTTGTTGAAGAGATGAAATAGAA
CCAAGGTCTATCTTTTTGATCAGAGGTTGAATCGATCATCAGAAGAAGAA
TTAGGCCAAAAATTAGGATACATTCTGGGAAAATGAAACTTCCATGGAAG
AGAAGCAAATGGAACGCTTTCATAAAAATTCTCGTAGAATCGAGAATGAA
GTTTTCATTCTGTACATGCCAGATCATGAATTAGTAACTGCATCCAATCT
CCGAAAAAGTCCCAATTGTTTCGAACTTTCTATTTTTGGAATGGGATATT
TACGGAATACCCATGAATAAATAGAATCAAACCTTATTCTATGATATTTC
CATAAGATTCCTCTTTCTTATTCTTAAGCAAGCCCCCGAGAGGGCTTAGT
TGATTCATGATTTATTTTCATCTTTCTTTTCCTTTTTGTTTGTTTCGAGA
AAGATATTGATCAATTCCGATTCTTTCTTTTTCTATTGATTCTTTTCCGA
TCGAGATGTATGGATCCATGGACTATATAGATCCTGTTCATGGATTAACG
AAAATGTGCAAAAGCTCTATTTGCCTCTGCCATTCTATGAGTCTCTTCCT
TTTTACGTATGGCATCGCCACTCCCTTTGGCAGCATCTACTAATTCGGAA
CTTAATTTGAAAGCCATATTTCGACCCGGACGTTTTCGGGATGCCCCTAA
TAACCAACGAATGGCAAGTGCTTTTCCTTGTGTAGATCCTATTTCAATAG
GAACTTGATGAGTCGATCCGCCTACACGTCTTGCTTTTACTGCTATATCG
GGAGTTACTCCACGTATTGCTTGACGTAAAACAGATAGTGGATTTGTTTC
TGTCTTTTGTTGAATCTTTTTCACGGTTCGATAGATAATTTGATAAGCCA
ATGATTTTTTTCCGTGTTTCAGAATACGGTTAACCAACATGTTAACTAAT
CGATTACGATAAATTGGATCGGATTTTGCAGTTTTTTCTTCTGCAGTACC
TCGACGTGACATGAGCGTGAAAGAGGTTCAAGAATCAGTTTTCTTTTTAT
AAGGGCTAAAAACGAATCACTTATTTTGGCTTTTTTACCCCATATTGTAG
GGTGGATCCCGAAAGATATGAAAGATCTCCCTCCAAGCCGTACATACGAC
TTTCATCGAATACGGCTTTCCACAGAATTCTATATGTATCTTATCTATAA
GATCGAGTATGGAATTCTGTTTACTCACTTTAAATTGAGTATCCGTTTCC
CTCCTTTTCCTGCTAGGATTGGAAATCCTGTATTTTACATATCCATACGA
TCGAGTCCTTGGGTTTCCGAAATAGTGTAAGAAGTGCTTCGAATCATTGC
TATTTGACTCGGACCTGTTCTGAAAAAGTCGAGGTATTTCGAATTGTTTG
TTGACACGGACAAAGTAAGGGAAAACCTCTGAAATGATTTCAATATTGGA
CCTTGGACATATAATAGTTCCGAATCGAATCTCTTTAGAAAGAAGATCTT
TTGTCTCATGGTAGCCTGCTCCAGTCCCCTTGCGAAACTTTCGTTATTGG
GTTAGCCATACACTTCACATGTTTCTAGCGATTCACATGGCATCATCAAA
TGATACAAGTCTTGGATAATAATCTACAACGCACTAGAACGCCCTTGTTG
ACGATCCTTTACTCCGACAGCATCTAGGGTTCCCCGAACAATGTGATATC
TCACACCCGGTAAATCTTTAACCCTTCCTCCTCTTACTAATACTACAGAA
TGTTCTTGTAAATTATGGCCAATACCAGGTATATAAGCAGTGATTTCAAA
TCCAGAGGTTAATCGTACTCTGGCAACTTTACGTAAGGCAGAGTTTGGTT
TTTTGGGGGTGATAGTGGAAAAGTTGACAGATAAGTCACTCTTACTGTCA
CTCTACAGAACCGTACATGAGATTTTCGCCTCATACGGCTCCTCGTTCAA
TTCTTTCGAAGTAATTGGATCCTTTTCTTCGTTTGAGAATCTCCTCCCTT
CTTCCACTCCGTCCCGAAGAGTAACTAAGACCAATTCAGTCAGGTTTTCA
TGTTCCAATTGAACACTTTCCATTTATAATCAAAGGAGAAGATTATTCTT
TTTACCAAACATATGCGGATCAAATCACGATCTTATAACTTATAATAAGA
AGAAGAGATCTTTCTTGATCAATCCCCTTGCCCCTCATTCTTCGAGAATC
AGAAAGATTCTTTTCGAGTTTGAATTTGTTCATTTGGAATCTGGGCTCTT
CTATCTTCTACTTAATCTACTTAATTTATTTATATTTACTTATATTTTTT
GTTTTATTCTTTATTTCATTTCGATTTTCTTTCCCTCTATTTTTATTCCC
TTCCATCATTCCTTAAGTTCCATAGGTTTGTTAATCCTGTAGAATCTGAC
CCATTGATTTTTCGATCAAAAGTACTATGTGAAACCTTCGGCTTTTTTCC
TCTTCCTCTATCCCTATTCCATAGGTACAGCGTTTGAATCAATAGAGAAC
CTTTTCTTCTGTATGAATCGATATTATTACATTCCAATTCCTTCCCGATA
CCTACCAAGGAAAATCCCGAATTGGATCCAAAATTGACGGGTTGGTGTGA
GCTTATCCATGCAGTTATGCACTCTTCAAATAGGAATCAATTTTCTGAAA
GATCCTGGCTTTCGTGCTTTGGTGAGTCGTCCAAGATCCTTTCGATGACC
TATGTTGTGTTGAAGGGATATCTATATGATCCGATCGATTGCGTAAGGCC
GGCGGTAGCAACGGAACCGGGGGAAGTATACAGAAAAGACAGTTCTTTTC
TATTATATTAGTATTAGTTAGTGATCCCGGCTCGGTGAGTCCTTTCTTCC
GTGATGAACTGTTGGTACCAATCCTACATTTTATTTTGTCTCTGTGGACC
GAGGAGAAAGGGGGCTCAGCGAGAAGAGGGTTGTACCATGAGAGAAGCAA
GGGGGTCAACCTGCTTCAAATATACAACATGGATTCTGACAATGGAGTTG
GACCCTCATGTCGATCCGAATGAATCAGTCTTTCCACAGAGGTAAATCTT
TGCCTGCTAGGTAAGAGTATAGCAAGTTACAAATTCTGTCTCGGTAGGAC
ATGTATTTCTATTACTATTAAATTAATAAATGAAAATGAAGTGAAGTAGT
TAATGGTGGGGTTACCATTATCCTTTTTGTAGTGACGAATCTTGTATGTG
TTCCTAAGAAAAGGAATTAGGAACTCTTGAATGGAAATTGAAAAGAAATG
TAGCTCTAGTTCCTTCGGAAATGGTAAGATCTTTGGCGCAAGAAGAAGGG
GTGATCCGTATCGTATCATCTTGACTTGGTTCTGCTTCCCCTCTTTTTTT
ACCAATACCGAGTCGGGTTCTTCTCCTACCAGTATCGAATAGAACATGCT
GAACAAAATCTTCTTCATGTAAAACAAAACCTGCTCGATTTAGATGCAGT
TGACAATTGAATCCAATTTTTCCCATTATTTTACTATCCATATCCATAAT
AATAATAGTAATAATAATAATAATAATAGTAATAATGCGAAAAGAAGGCC
CGGCTCCAAGTTGTTCAGGAATAGTGGCGTTGAGTTTCTCGACCCTTTGC
CTTAGGATTAGTTAGTTCTATTTCTCGATGGGGCCGGGAAGGGATATAAC
TCAGCGGTAGAGTGTCACCTTGACGTGGTGGAAGTCATCAGTTCGAGCCT
GATTATCCCTAAACCCAATGTGAGTTTTTCTATTTTGACTTGCTCCACCG
CCGTGATCGAACGAGAATGGATAAGAGGCTCGTGGGATTGACGTGATAGG
GCAGGGATGGCTATATTGCTGGGAGCAAACTCCAGGCTAATATGAAGCGC
ATGGATACAAGTTATGCCTTGGAATGAAAGACAGTTCCGAATCAGCTTTG
TCCACGAACAAGGAAGCTATAAGTAATGCAACTATGAATCTCATGGAGAG
TTCGATCCTGGCTCAGGATGAACGCTGGCGGCATGCTTAACACATGCAAG
TCGGACGGGAAGTGGTGTTTCCAGTGGCGGACGGGTGAGTAAGGCGTAAG
AACCTGCCCTTGGGAGGGGAACAACAACTGGAAACGGTTGCTAATACCCC
GTAGGCTGAGGAGCAAAAGGAGGAATCCGCCCGAGGAGGGGCTCGCGTCT
GATTAGCTAGTTGGTGAGGCAATAGCTTACCAAGGCGATGATCAGTAGCT
GGTCCGAGAGGATGATCAGCCACACTGGGACTGAGACACGGCCCAGACTC
CTACGGGAGGCAGCAGTGGGGAATTTTCCGCAATGGGCGAAAGCCTGACG
GAGCAATGCCGCGTGGAGGTAGAAGGCCCACGGGTCGTGAACTTCTTTTC
TCGGAGAAGAAGCAATGACGGTATCTGAGGAATAAGCATCGGCTAACTCT
GTGCCAGCAGCCGCGGTAAGACAGAGGATGCAAGCGTTATCCGGAATGAT
TGGGCGTAAAGCGTCTGTAGGTGGCTTTTCAAGTCCGCCGTCAAATCCCA
GGGCTCAACCCTGGACAGGCGGTGGAAACTACCAAGCTGGAGTACGGTAG
GGGCAGAGGGAATTTCCGGTGGAGCGGTGAAATGCGTAGAGATCGGAAAG
AACACCAACGGCGAAAGCACTCTGCTGGGCCGACACTGACACTGAGAGAC
GAAAGCTAGGGGAGCAAATGGGATTAGATACCCCAGTAGTCCTAGCCGTA
AACGATGGATACTAGGCGCTGTGCGTATCGACCCGTGCAGTGCTGTAGCT
AACGCGTTAAGTATCCCGCCTGGGGAGTACGTTCGCAAGAATGAAACTCA
AAGGAATTGACGGGGGCCCGCACAAGCGGTGGAGCATGTGGTTTAATTCG
ATGCAAAGCGAAGAACCTTACCAGGGCTTGACATGCCGCGAATCCTCTTG
AAAGAGAGGGGTGCCCTCGGGAACGCGGACACAGGTGGTGCATGGCTGTC
GTCAGCTCGTGCCGTAAGGTGTTGGGTTAAGTCCCGCAACGAGCGCAACC
CTCGTGTTTAGTTGCCACCATTGAGTTTGGAACCCTGAACAGACTGCCGG
TGATAAGCCGGAGGAAGGTGAGGATGACGTCAAGTCATCATGCCCCTTAT
GCCCTGGGCGACACACGTGCTACAATGGGCGGGACAAAGGGTCGCGATCC
CGCGAGGGTGAGCTAACTCCAAAAACCCGTCCTCAGTTCGGATTGCAGGC
TGCAACTCGCCTGCATGAAGTCGGAATCGCTAGTAATCGCCGGTCAGCCA
TACGGCGGTGAATTCGTTCCCGGGCCTTGTACACACCGCCCGTCACACTA
TGGGAGCTGGCCATGCCCGAAGTCGTTACCTTAACCGCAAGGAGGGGGAT
GCCGAAGGCGGGGCTAGTGACTGGAGTGAAGTCGTAACAAGGTAGCCGTA
CTGGAAGGTGCGGCTGGATCACCTCCTTTTCAGGGAGAGCTAATGCTTGT
TGGGTATTTTGGTTTGACACTGCTTCACACCCAAAAAGAAGCGAGCTACG
TCTGAGCTAAGCTTGGATATGGAAGTCTTCTTTCGTTTCTCGACGGTGAA
GTAAGACCAAGCTCATGAGCTTATTATCCTAGGTCGGAACAAGTTGATAG
GATTCCCTTTTTTACGTCCCCGTGTCCCTCCTGTGTGGCGACACGGGGAC
GTAAAAAAGAAAGAGAGGGATGGGGTTTCTCTCGCTTTTGGCATAGCAGG
CCTCCCACTGGGAGGCCCCCACGACGGGCTATTAGCTCAGTGGTAGAGCG
CGCCCCTGATAATTGCGTCGTTGTGCCTGGGCTGTGAGGGCTCTCAGCCA
CATGGATAGTTCAATGTGCTCATCAGCGCCTGACCCGGGGATGTGGATCA
TCCAAGGCACATTAGCATGGCGTACTCCTCCTGTTCGAATCGGAGTTTGA
AACCAAACTTCTCCTCAGGAGGATAGATGGGGCGATTCAGGTGAGATCCA
ATGTAGATCTAACTTTCTATTCACTCGTGGGATCCGGGCGGTCCGGGGGG
GACCACCACGGCTCCTCTCTTCTCGAGAATCCATACATCCCTTATCAGTG
TATGGACAGCTATCTCTCGAGCACAGGTTTAGGTTCGGCCTCAATGGGAA
AATGGAGCACCTAACAACGCATCTTCACAGACCAAGAACTACGAGATCAC
CCCTTTCATTCTGGGGTGACGGAGGGATCGTACCGTTCGAGCCTTTTTTC
ATGCTTTACCGGAGGTCTGGAGAAAGCAGCAATCAATAGGATTTCTCTAA
TCCTCCCTTCCCGAAAGGAAGAAAAGAACGTGAAATTCTTTTTCCTCTCC
GCAGGGACCAGGAGATTGGATCTAGCCATAAGAAGAATGCTTGGTATAAA
TAACTAACTTCTTGGTCTTCGACCCCCTCAGTCACTACGAGCGCCCCCCG
ATCAGTGCAATGGGATGTGTCTATTTATTTATCTCTTGACTCGAAATGGG
AGCAGAGCAGGTTTGAAAAAGGATCTTAGAGTGTCTAGGGTTGGACCAGG
AGGGTCTCTTAACGCCTTCTTTTTTCTTCCCATCGGAGTTATTTCACAAA
GACTTGCCATGGTAAGGGAGAAGGGGGAACAAGCACACTTGAAGAGCGCA
GTACGACGGAGAGCTGTATGCTGCGTTCGGGAAGGATGAATCGCTCCCGA
AAAAGAATTCTTGATTCTCTCCCAATTGGTTGGATCGTAGGTGCGATGAT
TTACTTCACGGGCGAGGTCTCTGGTTCAAGTCCAGGATGGCCCAGCTGCG
CCAGGGAAAAGAATAGAAGAAGCATCTGACTCTTTCATGCATACTCCACT
TGCCTCGGGGGGATATAGCTCAGTTGGTAGAGCTCCGCTCTTGCAATTGG
GTCGTTGCGATTACGGGTTGGATGTCTAATTGTCCAGGCGGTAATGATAG
TATCTTGTACCTGAACCGGTGGCTCACTTTTTCTAAGTAATGGGGAAGAG
GACCGAAACATGCCACTGAAAGACTCTACTGAGACAAAAAGATGGGCTGT
CAAGAACGTAGAGGAGGTAGGATGGGCAGTTGGTCAGATCTAGTATGGAT
CGTACATGGACGATAGTTGGAGTCGGCGGCTCTCCTAGGGTTCCCTCATC
TGGGATCCCTGGGGAAGAGGATCAAGTTGGCCCTTGCGAATAGCTTGATG
CACTATCTCCCTTCAACCCTTTGAGCGAAATGTGGCAAAAGGAAGGAAAA
TCCATGGACCGACCCCATCGTCTCCACCCCGTAGGAACTACGAGATCACC
CCAAGGACGCCTTGGGCATCCAGGGGTCACGGACCGACCATAGACCCTGT
TCAATAAGTGGAACGCATTAGCTGTCCGCTCTCCAGTTGGGCAGTAAGGG
TCGGAGAAGGGCAATCACTCGTTCTTAAAACCAGCATTCTTAAGACCAAA
AAGTCGGGCGGAAAAAGGGGGAGAGCTCTCCGTTCCTGTTCTCCTGTAGC
TGGATTCTCCGGAACCACAAGAATCCTTAGAATGGGATTCCAACTCAGCA
CCTTTTGAGAAGAGTTGCTCTTTGGAGAGCACAGTACGATGAAAGTTGTA
AGCTGTGTTCGGGGGGGAGTCATTGTCTATCGTTGGCCTCTATGGTAGAA
TTAGTCGGGGAGGCCTGAGAGGCGGTGGTTTACCCTGTGGCGGATGTCAG
CGGTTCGAGTCCGCTTATCTCCAGCCCGTGAACTTAGCTGATACTATGAT
AGCACCCAATTTTTCCGATTCGGTAGTTCGATCTATGATTTCTCATTCAT
GGACGTTGATAAGATCCTTCCATTTAGCAGCACCTTAGGATGGCATAGCC
TTAACGTTAATGGCGAGGTTCAAACGAGGAAAGGCTTACGGTGGATACCT
AGGCACCCAGAGACGAGGAAGGGCGTAGCAAGCGACGAAATGCTTCGGGG
AGTTGAAAATAAGCATAGATCCGGAGATTCCCGAATAGGTCAACCTTTCG
AACTGCTGCCGAATCCATGGGCAGGCAAGAGACAACCTGGCGAACTGAAA
CATCTTAGTAGCCAGAGGAAAAGAAAGCAAAAGCGATTCCCGTAGTAGCG
GCGAGCGAAATGGGAGCAGCCTAAACCGTGAAAACGGGGTTGTGGGAGAG
CAATACAAGCGTCGTGCTGCTAGGCGAAGCGGTGGAGTGCTGCACCCTAG
ATGGCGAGAGTCCAGTAGCCGAAAGCATCACTAGCTTACGCTCTGACCCG
AGTAGCATGGGGCACGTGGAATCCCGTGTGAATCAGCAAGGACCACCTTG
CAAGGCTAAATACTCCTGGGTGACCGATAGCGAAGTAGTACCGTGAGGGA
AAGGTGAAAAGAACCCCCATCGGGGAGTGAAATAGAACATGAAACCGTGA
GCTCCCAAGCAGTGGGAGGAGAATGTCATCTCTGACCGCGTGCCTGTTGA
AGAATGAGCCGGCGACTCATAGGCAGTGGCTTGGTTAAGGGAACCCACCG
GAGCCGTAGCGAAAGCGAGTCTTCATAGGGCGATTGTCACTGCTTATGGA
CCCGAACCTGGGTGATCTATCCATGACCAGGATGAAGCTTGGGTGAAACT
AAGTGGAGGTCCGAACCGACTGATGTTGAAGAATCAGCGGATGAGTTGTG
GTTAGGGGTGAAATGCCACTCGAACCCAGAGCTAGCTGGTTCTCCCCGAA
ATGCGTTGAGGCGCAGCAGTTGACTGGACATCTAGGGGTAAAGCACTGTT
TCGGTGCGGGCCGCGAGAGCGGTACCAAATCGAGGCAAACTCTGAATACT
AGATATGACCCCAGAATAACAGGGGTCAAGGTCGACCAGTGAGACGATGG
GGGATAAGCTTCATCGTCGAGAGGGAAACAGCCCGGATCACCAGCTAAGG
CCCCTAAATGACCGCTCAGTGATAAAGGAGGTAGGGGTGCAGAGACAGCC
AGGAGGTTTGCCTAGAAGCAGCCACCCTTGAAAGAGTGCGTAATAGCTCA
CTGATCGAGCGCTCTTGCGCCGAAGATGAACGGGGCTAAGCGATCTGCCG
AAGCTGTGGGATGTAAAAATGCATCGGTAGGGGAGCGTTCCGCCTTAGAG
GGAAGCACCCGCGCAAGCAGGTGTGGACGAAGCGGAAGCGAGAATGTCGG
CTTGAGTAACGCAAACATTGGTGAGAATCCAATGCCCCGAAAACCTAAGG
GTTCCTCCGCAAGGTTCGTCCACGGAGGGTGAGTCAGGGCCTAAGATCAG
GCCGAAAGGCGTAGTCGATGGACAACAGGTGAATATTCCTGTACTACCCC
TTGTTGGTCACGAGGGACGGAGGAGGCTAGGTTAGCCGAAAGATGGTTAT
CGGTTCAAGGACGCAAGGTGACCTTGCTTTTTCAGGGTAAGAAGGGGTAG
AGGAAATGCCTCGAGCCAATGTCCGAGTACCAGGCGCTACGGCGCTGAAG
TAACCCATGCCATACTCCCAGGAAAAGCTCGAACGACCTTCAACAAAAGG
GTACCTGTACCCGAAACCGACACAGGTGGGTAGGTAGAGAATACCTAGGG
GCGCGAGACAACTCTCTCTAAGGAACTCGGCAAAATAGCCCCGTAACTTC
GGGAGAAGGGGTGCCTCCTCACAAAGGGGGTCGCAGTGACCAGGCCCGGG
CGACTGTTTACCAAAAACACAGGTCTCCGCAAAGTCGTAAGACCATGTAT
GGGGGCTGACGCCTGCCCAGTGCCGGAAGGTCAAGGAAGTTGGTGACCTG
ATGACAGGGTAGCCGGCGACCGAAGCCCCGGTGAACGGCGGCCGTAACTA
TAACGGTCCTAAGGTAGCGAAATTCCTTGTCGGGTAAGTTCCGACCCGCA
CGAAAGGCGTAACGATCTGGGCACTGTCTCGGAGAGAGGCTCGGTGAAAT
AGACATGTCTGTGAAGATGCGGACTACCTGCACCTGGACAGAAAGACCCT
ATGAAGCTTTACTGTTCCCTGGGATTGGCTTTGGGCCTTTCCTGCGCAGC
TTAGGTGGAAGGCGAAGAAGGCCTCCTTCCGGGGGGGCCCGAGCCATCAG
TGAGATACCACTCTGGAAGAGCTAGAATTCTAACCTTGTGTCAGGACCTA
CGGGCCAAGGGACAGTCTCAGGTAGACAGTTTCTATGGGGCGTAGGCCTC
CCAAAGGGTAACGGAGGCGTGCAAAGGTTTCCTCGGGCCGGACGGAGATT
GGCCCTCGAGTGCAAAGGCAGAAGGGAGCTTGACTGCAAGACCCACCCGT
CGAGCAGGGACGAAAGTCGGCCTTAGTGATCCGACGGTGCCGAGTGGAAG
GGCCGTCGCTCAACGGATAAAAGTTACTCTAGGGATAACAGGCTGATCTT
CCCCAAGAGTTCACATCGACGGGAAGGTTTGGCACCTCGATGTCGGCTCT
TCGCCACCTGGGGCTGTAGTATGTTCCAAGGGTTGGGCTGTTCGCCCATT
AAAGCGGTACGTGAGCTGGGTTCAGAACGTCGTGAGACAGTTCGGTCCAT
ATCCGGTGCGGGCGTTAGAGCATTGAGAGGACCTTTCCCTAGTACGAGAG
GACCGGGAAGGACGCACCTCTGGTGTACCAGTTATCGTGCCCACGGTAAA
CGCTGGGTAGCCAAGTGCGGAGCGGATAACTGCTGAAAGCATCTAAGTAG
TAAGCCCACCCCAAGATGAGTGCTCTCCTATTCCGACTTCCCCAGAGCCT
CCGGTAGCACAGCCGAGACAGCGACGGGTTCTCTGCCCCTGCGGGGATGG
AGCGACAGAAGTATTGGGAATCCAAGATAAGGTCACGGCGAGACGAGCCG
TTTATCATTACGATAGGTGTCAAGTGGAAGTGCAGTGATGTATGCAGCTG
AGGCATCCTAACAGACCGAGAGATTTGAACCTTGTTCCTACACGACCTGA
TCAATTCGATCAGGCACTCGCCATCTATTTTCATTGTTCAACTGTTTGAC
AACATGAAAAAACCAAAAAAAAGCCCCGCCCTCCTTCTCTATCTATTCAA
GGGATGGAAGGGCAGAGGCCTTTGGTGTCCCTTCCAGTCAAGAATTGGGG
CCTCACAATCACTAGCCAATATGCTTTTCTCTCATCCTTTCTTCGTTCAT
GATTCGATATTCTGGTGTCCTAGGCGTAGAGGAACCACACCAATCCATCC
CGAACTTGGTGGTTAAACTCTACTGCGGTGACGATACTGTGGGGGAGGTC
CTGCGGAAAAATAGCTCGACGCCAGAATGATAAAAAGCTTAACACCCCTT
TAAAATCAAAAATAAAATAGGAAAAAGATAAAAAGAAAAAATGCAAAGGT
CGTCTTATTCAAAACCCCAATTATGACATCTCTTCTCTCCCACTTCACAC
CTCGGAACGCACTGTTCTTATAGTCTTATAGAGAGAAACGCGCTTTCACA
TCTTCTTAACCCGAAATAGCTGAGGAGAGGAAAGGTTCCTTTTTGAGGGT
ACTCCCGGGAACAGATCCAGTGGAGACGGGGTGGGGCCTGTAGCTCAGAG
GATTAGAGCACGTGGCTACGAACCACGGTGTCGGGGGTTCGAATCCCTCC
TCGCCCACAACCGGCCAAAAAGGGAAGGACCTTTCCTTTACCTCTGGGGG
TAGGAAAATCATGATCGGGATAGCGGACGCAAAGCTATTGAACTATGGGT
CTTTTGTCGAAATGGAATGGCCTTACTTTTTCTTTTTATTTATCGTGAAT
TCTGCGATCATTACATATAGTAACCGGGTGGGAATCAGCATATTTGTGTT
TTACTCCCCGTAATTCTTCCTCAGCCAGGCTTGGGCAGAATAGTAGAGCA
AGTACAAGTATTAGTAGCATAGCTAAAATGCGTTCCTCGTCATTGTCATT
AATATGTTTGCTCGCGGTAATTGTGGCCTATCGGGAGAATCGATGACTGC
ATCTTTGATGCACTGCTAGTACATCATCTGAGAATTCTTAATTGGCTAGT
TGTAAGTAAATAGCCCCCAGGCTATTTACAAGGTATTATCCCGGATCTAC
GCCGAGGACGGTGATTCTCAAATATCGTAGAACAGAATGGGATACGATGA
GATAGAATGCAATAGAAGGAACGGAACGGGTTACCTACTCCTAACGGTCA
AAGCGAGCCCTTTAATTCAATTCTTCATTCTTTAATTAGGAATTAATCAA
ATCTCCCCAAGTAGGATTCGAACCTACGACCAGTCAGTTAACAGCCAACC
GCTCTACCACTGAGCTACTGAGGAACAACGGGAGATTCGACCTCATAGAG
TTCAACTCCCGTTCTCAACCCATGAACAATATGAGTCCGAAGCTTCCTTC
GTAACTCTCGGAACTTCTTCGTAGTGGCTCCGTTCCATGCCTCATTTCAT
AGGGAACCTCAAAGTGGCTCTATTTCATTATATTCCATCTATATTCCAAT
TCCATTCATTTAATATCCCTTTGGTGTCAGTGACATAACATAAGAGATGT
CATTTATAGTCTATCTCTTTCTATATATGGAAAGTTAAGAAATCATCATA
TAATAATCGAGAAATTGCAATAGAAAAGAAAAAGGGGAGGTTTGTGATGA
TTTTGAAATCTTTTCTACTAGGTAATCTATTATCCTTATGCATAAAGATA
ATAAATTCGGTCGTTGTGGTCGGACTCTATTATGGATTTCTGACCACATT
CTCCATAGGGCCCTCTTATCTCTTCCTTCTCCGAGCTCGGGTTATGGAAG
AAGGAACCGAGAAGGAGGTATCAGCAACAACTGGTTTTATTACGGGACAG
CTCATGATGTTCATATCGATCTATTATGCGCCTCTGCATCTAGCATTGGG
TAGACCTCATACAATGACTGTCTTAGTTCTACCATATCTTTTGTTTCATT
TCTTCTGGAAAAATCAAAAAAACTTTAACAGTATTAGAAATACCAGTACC
AGAAACTCAATGCGTAATCTCCGCAATCTCAACATTCAATGTGTATTCTT
GAATAATCTAATCTTTCAATTATTGAACCATTTTTTTTTACCAAGTTCAA
CGTTAATCAGATTAGTCAACATTTATATGTTTCGATGCAACAACAAGATC
TTATTTGTAACAAGTAGTTTTGTTGGTTGGTTAATTGGTCACTTTTTATT
CATGAAATGGCTTGGGTTGGTATTATTCTGGATACCAGAAAATTTTTCTA
TTCGATCTAATAAGTATCTTGTGTCAGAATTGAGAAATTCTATGGGGCGA
ATCTTTAGTATTCTCTTATTTATCACTTGTGTCTACTATTTAGGCAGAAT
GCCGTCGCCTATTGTCACTAAGAAACTGAAAGAAGTCTCAGAAACAGAAG
AAGGGGGAGAAAGTGAGGAAGAAAGCGATGTAGAAACAACTTTCGAAACG
AGGGATACTAAACAGGAACAGGAGGAATTCACCGAGGAAGACCCTTACCT
TTGTTGGGAAGTAAAGGAGGATCCGAAAAAAATAGATGAAAGGAAAGAGA
TCGGAGTAAATGAAAAGGAAAAAACAAAGAATGAATTCGACTTTCACTTT
AAAGAGACATACTATAAAGATAACCCAGTTCACGAAGATTCTTATCTTGA
TACCTATCAAGATAATTGGCAATTGGCAAGATTTAAAGAAGATAAAAAAG
AAAAGACTTATTTAATATATAAAAAACCTCTTGTGAATTTTCTTTTCGAT
TATAAACGATGGAATCGCCCATTACGATATATAAAAAATGATCGATTTGA
AAATGTTGTACGAAATGAAATCTCACAATATTTTTTTTATACATGTCCAA
GTGATGGAAAAAAAAGAATATCTTTTACATATCCACTCAGTTTATACACT
TTTTCAGAAATGATAGAACGGAAAATTTTTTTGTACACGACAGAAAAAGT
ATCCCGTGAGGGCCTGTATAATTATTGGGTTTATACCAATGAACAAAAAA
AGTACAACATGAATAATGAATTATTAAGTCGAATAAAAGTTCTAGAAAAA
GAAAAGAGATCTCTTGTTATAGATATGCTCGAAAAAAGGACCAGATTGTA
CAATGATGAAAATGAACAAAAATGCTTGCACAAAACATATGATCCTCTTT
TGAATGGACCATATCGCGGAACAATAAAAAAATTATATTCAAAGAATGAT
TTAATCAGCAATAGAAATAGAACAACGGAAGATGCCATAGAAACGTTTTG
GATAAATAAGATTCATGATATACTTTATATATATAATGATTCCCGAAAAT
TTGAACACCAAAAAAATTTACTTGATGGGGAATCGGTATTGAATTTTATT
GGAAATTCTTTATCCTCAATATCAATAGGGAAATTTTCTTTTGAATCCAC
ACATAGTTCTAATTTGAAAAAATTTTCTTTGTTGTCTTTATTAGCAGAAC
AAAAAACGATTGATTTAGAAAGTCAAGCAAAAGCTTTAAAATTTCGAATT
GATGGAATTACAACTGATCTCAATGATGAAACGACAATTAGAAATAAATC
TATTGGAATAGAAGAAATTTTGAAAAAGGTTCCTCGATGGTCATATAAAT
TGACCAATGGTTTAGAAGAAGAGGACGAAAATGAAGAAGAATCAACCGAA
GATCCCGGGCTTCGTTCAAGAAAAGCCAAACGTGTGGTAATTTATACTGA
TAACGACCAAAATACCAATTCTATTACTACTAATAATAGTATTAGTAATA
ATGATGAAGTGGAAGAAGTAGCTTTGATACGTTACTCACAACAATCTGAT
TTTCGTCGGGATATAATCAAAGGATCCATGCGTGCTCAAAGACGTAAAAC
AGTTACTTGGGAAATGTTTCAAGCAAATATGCATTCTGCACTTTTTTTGG
ATCGAATAGACAAAACATTTTTTTTCTCTTTTTTTGATATATCTGAAATG
AGAAATAGAATTTTTAGGAATTGGCTGAGAAGAGAACCAGAATTGAGAAT
TTCCGAATGTGAAGAAGAGACAAAAGAAAAAGGGAAAAAATACAAGGAAA
AGAAAGAGGAAAATAAACGGATACGGATAGCAATATCCGAAACTTGGGAT
ACCATTATATTTGCTCAAGCAATAAGGGGTTCCATGTTAATAACGCAATC
TTTTCTTAGAAAATACATTATATTGCCCTCATTGATAATAGCTAAAAATA
TCGGTCGTATATTATTATTCCAATTCCCCGAGTGGGACGAGGATTTGAAA
GAATGGAATAGGGAAATGCATGTTAAATGCACCTATAATGGTGTTCAATT
ATCAGAAACAGAATTTCCAAAGGATTGGTTAACAGACGGTATTCAGATAA
AGATTCTATTTCCTTTCTGTCTGAAACCTTGGCGAAAGCCTAAGGTACGA
TCTAGTCTAACGAAAAAAAAAAGAAAAAAAGAAAATTTTTGTTTTTTAAC
AATCTGGGGAATGGAAGCAGAGCTTCCCTTCGGTTCTCCCCGAAAACAAT
CTCCTTTTTTTGAACCTATTTATAAGGAACTCGAAAAAAAAATTCGAAAA
GTAAAAAAGAAATTTTTTCGAGTTTTAAGAGTTTTCAAAGAAAGAAAAAA
ATGGTTTCTGAAAGTTAGGAAAGAAAGAACGGGATGGATCCTCCCAATAG
TTCTAATTCGAAAACAAATAATGAAAGAATTTGAAAAAGTAAACCCAATT
TTCTTATTTAAATTGAGTAAAGTGAAAGTATATGAACCACATGAAAAGAA
AAAAAATGACAAAACTCCTAATAAGATTACTCGTGAATCGAGTATTCAAA
TTCAATCTATGAATTGGACAAGTTATTCACTCATAGAAAAAAAAATGAAA
GATCTTGCCGATAGGACACTCACAACAAGGAATCAAATAGAACAAATCAC
AAAAGACAATAAAAAAATAGCTATAATTTGTGATGGTAAAAGATTGGAAT
CGTGTAAAAATATTTTTCAGATACTCAAAAGACAATACATTCGATTATTA
CGTAAATCAGATTATTTTATGAAATCTTTCATCGAAAAAATATACATAAA
TATCTTCCATATTTTCAGTATCAATATACAACTTTTCTTTGAATCAAAAA
AAAAAAATTTGAATAAATCTACCATTTACAACGATGAAACAAATCAAAAT
ACAATGAACTTTATTTCGACTCTAAAAAAGTCCTTTTCTAATAGTATTAA
TAGTACTACTCTTATTACTGAAATTGGTAATAATTCAAATATTTATTACA
ACTTATCCTCCTTGTCTCAAGCATATGTATTTTACATATTATCGCAAACT
CAATTATTTAACAAGTATGACTTGAGATCTATACTTCACTATGACAGAAC
TTATCCATTTCTTAGGGATACAATTAAGAATTATTGTATGACACAAGGAA
TATTTGATACCAAATCAAGGTACAAGAAAATTAATAAGTCTGAAATAAAT
GAATGGAAAAACTGGTTAAGGGATCATTATCAATACAAATTATCTCAGAC
GAAATGGTTTCGATTAGTACCCCAAAAATGGGGAAATAAAGTAAATAAAC
ATTATATAATTCAAAATAAAGATAAAGACTCAATAAAATTGGATTCATAT
AAAAAAGAAAAAGACCAATTAATTCATTACATGAAACAAAATCATAATTA
TGATGCAGTGGATTCATTAACGAGTCAAAAAGAAAAATTGAAAAAACACT
ACAGATATGATCTTTTATCACATGAATATATGAATTATGGGAATAAAGAG
GACTCATATATTTATGAATCTACATTACAAGTAAATGGGAACCAAGAAAT
TCCATATAATTTATACACAATGAAAGCCGAATCATATTATATATTAATAA
CTATAGTTATTAATGATTACCTAGAGGAAGGATATATTGTCGATATGGAT
CAAAATATGAATAGAAAATATTTGGATTCTAGAATTCTTTGTTTTTCTAT
TAGAAAAAATATTGATATTGAAGCTTGGATCAATGCGCATATCGATACCA
AGATTAATAAAAATCTTAAGACTGAAACTAATAATTATCAAAAACTTGAA
AAAAAAAAACTTTTTGTTTTTGATTGGATAGGAATGAATGAAGAAAGATT
ATATCATAAGATATCAAATCCAGAACCTTGGTTCTTCCCAGAATTTGGGC
TACTTTTTAATGCGTATAAAATTAAACCACAGATCATACCAATTCAATTA
CTTTTTTTAAATTTTTATTTCTATGAAAATCTTAGTCAATCTAATAACAT
TAACTTAAATCAAAAAAAGAATCCTCATATATCATCTAATCAAAAAGAAT
ATCTTGAATTTGAAAATTCCAACCAAGAAAAAAATGAACAACAAGGCCAA
GGAGATCTTAGATCAGATCTACGAAAAAAAAAAAAAAAAGATGTTGAAGA
GAATCATACGAAATCAGAAATTAAAAAACATAAAAAGAAAAAACAATCCA
AAAGCAATAAGGAAGCAGAACTCTATTTTTTCTTGAAAAAATATTTCCTT
TTTCAATTAAGATGGGATGACTCCTTGAATCAAAGAATGATCGATAATAT
CAAGGTATATTGTCTCCTACTTAGACTAATAAATACAAAGGAAATTGTTA
TATCCTCGATTCAAAGAGGAGAGATGTGTCTGGATGTGATGCTGATTCAA
AAGGATCTAGCTCTTACAGAACTAATAAAAAAAGGAATATTGATTATCGA
ACCAATTCGTCTATTTCTAGAAAGGGGTGTAAAATTGATTATATATCAAA
CCATAGGTATTTCATTGATCAATAAGAACCAAACTAATGGAAAATACCTA
AAAAAAAGATATGTTGATAAGAAAAGTTTCGATAGATACATTGGACGATA
TAACAATATGCTTGCGAATGGAGACAAAAATCATTATGATTTTTTTGTTC
CTGAAAATATTCTATCTCCTAGACGTCGTAGAGAATTAAGAATTCTAATT
TGTTTCAATTCCTGTAATTGGAATGTTGTGGATAGAAATCCAGCATTTTG
CAATGAAAACAAGATAAAAAACTACAGACAATTTTTGAATAAGCATCTTA
ATACAGATACAAATAAATTCACTAAATTCAAATTCTTTCTTTGGCCCAAT
TACCGATTAGAAGATTTAGCTTGTATGAATCGTTATTGGTTTGATACCAA
TAATGGCAGTCGATTCAGTATGTCAAGGATACATATGTATCCGCGATTCA
GAATTATCTAATGATATATTTCCTATCTAATCAGATAATATGCGAGATAT
CTAGTAGATAAAAGCAAAAAAAAAATATACATATATCCTGTTACATTCTA
GTACATGATACTTGATTAAATAGTGTATTCATATCCATTCAACTGGATCT
AGGAGGAAATCCGCAGAATCTTTTTTTTTTTTTTTTATATACAAAGAAAT
CATTCTCTTTCGTGAATGCAAAAATACCCTTTTCTATTTTCTATCTAATC
AAATTTTCAATTCGATTTGGATGAAGTCAAAAAGTGGTATATGAATAAAT
CTAAATTTTTATCTGGTAGAGACAAAAATTACTGGCATAATAATTTATTA
TTTTTCCCGATCGGTAAAATCCACAAAAAAGAAAGAAAAAGATGAAAAAA
ATTTATGATCAAAAATTCATTCATCTCAGTTATTCCACAAGAAGAAAAAG
AGAAAAACAAGGGATCTGTTGAATTTCAAGTATTCAGTTTCACCAATAAG
ATACGTAGACTTACTTCCCATTTAGAATTGCACAAAAAGGATTTTTTATC
GCAAAGAGGTCTACGAAAAATTCTGGGAAAACGTCAACGACTGCTGACTT
ATTTGTCAAAGAAAAATGGAGTACGTTATAAGAAATTAATTGGTCAGTTG
GATATTCGGGAACCAAAAACTCATTAATTTAAAAATTTCAAGATTCGTTT
TGAATTTATTATTAGTTATGAGATTTTTCCTTTTAATGAAAAATTTAGGA
AATAATGAATCGGGGAAGAAAAAATATGACTGTACCGGATACAAGAAAGG
GTTTGATGATAGTCAATATGGGTCCTCACCACCCATCAATGCATGGTGTT
CTTCGACTGATCGTTACTCTCGAGGGTGAAGATGTTATTGACTGTGAACC
CATATTGGGCTATTTACACAGAGGAATGGAAAAAATAGCAGAAAACCGAA
CAATTATACAATATCTGCCTTATGTAACACGTTGGGATTATTTAGCTACT
ATGTTCACAGAGGCAATAACGGTAAATGCGCCAGAACAGTTGGGAAATGT
TCAAGTACCCCAAAGAGCGAGTTATATAAGAGTAATTATGCTAGAACTCA
GTCGTATAGCTTCTCATTTGTTATGGCTTGGACCTTTTATGGCGGATATT
GGTGCACAGACTCCCTTTTTCTATATTTTCAGAGAGAGGGAATTACTATA
TGATTTATTTGAAGCTTCTACAGGTATGCGAATGATGCATAATTATTTCC
GTATCGGAGGAGTAGCTGCTGATCTACCTTATGGATGGATAGATAAATGT
TTGGATTTCTGCGATTATTTTTTAACCAGAGTTGCTGAATATGAAAAACT
TATTACGCGGAATCCTATTTTTTTGGACCGAGTTGAAGGAGTGGGCATTA
TTGGTGGGGAGGAAGCAATAAATTGGGGCTTATCAGGACCCATGTTACGA
GCTTCTGGAATACCATGGGATCTTCGTAAAGTTGATCATTATGAGTGTTA
CAATGAATTCGATTGGGAAGTCCAATGGCAAAAAGAAGGAGATTCATTAG
CTCGTTATTTAGTACGAATAGGTGAAATGACGGAGTCCATAAAAATTATT
CAACAGGCTATAGAAGGGATTCCGGGGGGGCCCTATGAGAATTTGGAAGT
CCGACGCTTTGATTTTGATAGAGCAAAAAATTCTGAATGGAATGATTTGG
AATATGGATTCATTAGTAAAAAACCTTCACCCAATTTTGAATTGTCGAAA
CAAGAACTTTATATGAGAGTAGAAGCCCCAAAAGGAGAATTAGGAATTTA
TATGATAGGAGATAATAGTGTTTTCCCTTGGAGATGGAAAATTCGTCCAC
CCGGTTTCATCAATTTGCAAATTCTTCCCCAATTAGTTAAAAGAATGAAA
TTGGCTGATATCATGACGATACTAGGTAGTATAGATATCATTATGGGAGA
AGTTGATCGTTGAAATGATAATTGATATGACAGAAGTGCAAGCTATCAAT
TCTTTTTCTAGTTCGGAATCCGTAAAAGAAGTCTATGGACTCATATCGCT
GTTTATCCCCATTTTGTCCCTTATATTAGGAATCATAATAGGGGTACTCG
TAATTGTGTGGTTAGAAAGAGAAATATCCGCAGCGATACAACAACGTATT
GGGCCTGAATATGCTGGCCCATTGGGAATTCTTCAAGCTATAGCGGATGG
GACCAAATTACTTTTTAAAGAGGACCTTTTCCCATCTAGAGGTAATATTC
GTTTGTTTAGTATTGGACCGTCTCTAGCGGTTATATCGATTCTACTAAGT
TATTTAGTAATGCCCTTCGGGTATCGTCTTGTTTTAGCCGATCTCAGTAT
CGGTGTTTTTTTATGGATCGCCATTTCAAGTATTGCCCCTATTGGGCTTC
TTATGTCAGGATATGGCTCGAATAATAAATATTCCTTTTCGGGTGGTCTA
CGGGCTGCTGCTCAATCTATTAGTTATGAAATACCATTAACTCTATGTGT
GTTATCAATATCTCTACGTGCGATTCGTTGGAACATGAACTTTTTCCTTC
TCTACTCGAAATAAAGAAAAGAGCTTGAACGTATTGAATAGATATTCCCC
TTTTTATTTATCATTCGGATTGATGAGTTAAACCAGATAGTTATATGAGT
GAAAGAAAACAGCCTCTAAATTCGCAGTAAGAAGACAAAATCTCATTCCC
TATGTACAAGAATAAAATGGAAGTAAACATAAGATAAGCAGTGTAAACAG
TTTACCCCAAGATTAGATTCTTTGATTAGTTATCATATCTTGAAGCGGGC
ACAAAAGATCAACTGTATGGAGTTTCCACTACTGTTTTGTATGTATTACC
ATACCTGGGATCAATCTAAAATAGTGGACGGTTAGAAACACTAAGGTACA
CAAAAGATTAGTAATGGAGATAGTTTTAGGTAGGAAAAAAGAGGTATTTC
CACATAAAAAGAATCATAAGAAGGGCTTTAAGTTGGTAGAAATGATCAAG
CAGTACTTCCTCACAATTCCGATCTAGAGTATGCTCCTATTCACTGATTA
AGGGAATGACTATAAAGAACGAATTAATCCTTTTTTCGAAGTAGCTTCTT
CTCAGAAAGAAGAACAGGAACAAAAGAAATGGAATACATACAATAATACA
GACAATAAAAATATATATAGATAGAATAAGAAAAATGAAGAAAAAAAATA
AATATTTTTTTTTCTTCTATCCATACATATGGAATTCTTATCATGATTCA
TGAAATGAACTAGTCTCTAATTCTTTAATATCTATTGACATAACAAGTAT
TTTATTAAAGGATTAAGTTATTACTGAAACAAAGATAAATTTGAATTCTA
AAGGATGAGAATGAGATCAATTCGGAAGTGTTTTTTTTCTTATTCTAGCA
GACGGAATTTCATTGGTCTAATTTGGGATTATGTGACGTATCTTTATTCT
TCTATTTACCTACAAAGATGTTGACGGAATCGGTCCTTACATTTATTTGT
AACCATAGAGGAGCCGTATGAAGCTGAGGTCTCATGTACGGTTTTGGAAT
AGCGATAGGAACAGTGAGTGATGTTATTATCGACTATGATTATCTAATAG
TTTAAGTACAGTTGATATAGTTGAGGCGCAGTCAAAATATGGTTTTTGGG
GATGGAATCTATGGCGTCAACCTATAGGATTTATAGTTTTTCTAATTTCT
TCTCTAGCAGAATGTGAGAGATTACCTTTTGATTTACCAGAAGCAGAAGA
GGAATTAGTAGCAGGTTATCAAACCGAATATTCAGGTATCAAATACGGTT
TATTTTACGTTGCTTCTTACCTAAATTTATTAGTTTCTTCATTATTTGTA
ACAGTTCTTTACTTAGGTGGGTGGAATTTATTTATTCCATACATATTCAT
TCCCGAGCTTTTGGTAAAAAATAAAATGGTTGTAGTCTTTGGAATGACAA
TTGGTATCTTTATTACATTAGTTAAAGCTTATTTGTTTCTGTTCATTTCT
ATCACAACAAGATGGACTTTACCTAGGATGAGAATGGATCAGCTATTAAA
TCTTGGATGGAAATTTCTTTTACCTATCTCTTTAGGTAATCTATTATTGA
CAACTTCTTTTCAACTTGTTTCACTATAAATAATAGAATATGATAACGAT
ATTCTAGATTCCTAACCTTTCTCAAACAAGAAAAAGAAACATCACTTTAT
TCATGGATATCTAATATGTTCCCTATGGTGACTGGGTTCATAAATTACGG
TCAACAAACAATACGAGCTGCAAGGTACATTGGTCAAAGTTTTATAATTA
CCCTATCTCACACAAATCGTTTACCTGTAACTATTCAATATCCTTATGAA
AAATCAATCGCATCAGAGCGTTTCCGTGGTCGAATTCACTTTGAATTTGA
TAAATGTATTGCTTGTGAAGTATGTGTTCGTGTATGTCCAATAGATCTAC
CCGTTGTTGATTGGAGATTAGAAAAAAATATAAAAAAAAAACAATTGCTT
AATTACAGTATTGATTTTGGATTCTGTATATTTTGTGGTAACTGTGTCGA
GTATTGTCCAACAAACTGTTTATCAATGACTGAAGAATATGAACTTTCCA
CTTATGATCGTCACGAGTTGAATTATAATCAAATTGCTTTGGGACGATTA
CCGATGTCAGTAATTGGAGATTACACAATTCAAACAGTTTTGAATTGGAC
TCAAATCAAAATAGACAAGAATAAACTACCTGATTCGAGAACGATTACCA
ATTACTAAGATTTTGTTTTAATATAGAACTTTTTTTCATTTTGGTTGATT
AGTAACTCTTAATACTAACTATAATATAACCATTTAGTATTGAGAATTAT
TGTTTGATTTAAGCTGAAAATACATTTTCCTCATAATTTATTTCGGAATA
AACAATTTGAATTACTCTTTTTCGAATAAAAATAGGAATAAGATTAAATT
CAATTAGAAACATTTCATATACAAGAAAAAATAGAGTAACCCTTTTTCTG
AATCATTCAGTAAGGTCATGAAATATTTCGACTTATTTATCTCTTATTTT
ATACATAATGGATTTACTTGGACCAATACATGATATTCTTGTAATATTTC
TGGGATCAGTTCTTATATTAGGGGGTTTGGGAGTAGTATTACTTACCAAT
CTAATTTATTCTGCCTTTTCGTTGGGATGGGTTCTTTTTTGTATATCCTT
ATTCTATATTTCATCAAACTCCTATTTTGTAGCTGCTGCGCAGCTCCTTA
TTTATGTGGGAGCCATAAATGTCTTAATTATATTTGCTGTAATGTTCATA
AGTGGTTCAGAATATTCTAATGATTCCCATCTTTGGACCATTGGGGATGG
GGTCACTTCAGTGGTTTGTACAAGTATTTTTTTTTCACTAATTACTACTA
TCCCAGATACATCATGGTACGGGATTATTTGGACTACAAGATCAAACCAA
ATTATAGAACAGGACCTAATAAGTAATGTTCAACAAATTGGGATTCATTT
ATCAACAAATTTTTATCTTCCGTTTGAACTTATTTCGATAATTCTTTTAA
TTTCTTTAATAGGTGCAATTACTATGGCTCGTCAATAATAAATACTTAGA
ATTTCAAATTCTAAATCAAATAAAAAATAGAAAGGTTTTCGTTAAATTTA
TTGCCAATACCCTCTTTTCTTTTGTAATTGTTCTATTTTAGTCAAGTGAA
TCAGTTGAATTGTTATTCGTATTGAAATTTGATGAGGAATTAGTCAATGA
TGTTTGAACATGTACTAGTTTTGAGTGTATATTTATTTTCTATCGGTATC
TATGGATTGATCACAAGTCGAAACATGGTTAGAGCACTTATGTGTCTTGA
TCTTATACTAAATTCGGTTAATATTAATCTCGTAACATTTTCTGATTTAT
TTGATAGTCGACAATTAAAAGGAGACATTTTCTCAATCTTTGTTATAGCT
GTTGCAGCTGCTGAAGCAGCTATTGGTCTAGCTATTGTTTCGTCGATCTA
CCGTAACAGAAAATCAACTCGTATCAATCAATCCAACTTGTTGAATAATT
AGTAGCAATAATAATAAATAACCATATAAATAAAGACATATTAAGACATA
TATATAATATATATTGTATAATTTAGAATTTATCTATATAATATATTCAT
ATTGATCTGATTAACCAATTTGAATTCGCATGTGCTATGACCACGTTTGT
GAAAAGTCAGAATTTCTTAGCCCTTTCCTATGAACAGATTTAGAAATATT
AATCCATCTTTAGATGGATTAATAAAATTTGATAAACCACTGATTCGTCT
GGTGTTTATAATATTATAATATAAATATATGATTCATTTACTATGGATTT
TACCAGACCAGATCGAAAAGTTTTATGTTCAAAACTGGAATTTGTAGACC
CAATGTCGCATTCAGTAAAAATTTATGATACATGTATAGGGTGTACTCAA
TGTGTACGAGCCTGTCCCACAGATGTATTGGAAATGATACCTTGGAATGG
ATGTAAAGCTAAACAAATTGCTTCTGCGCCAAGAACCGAGGACTGTGTAG
GTTGTAAGAGATGTGAATCCGCTTGCCCAACAAATTTTTTGAGTGTTCGT
GTTTATTTATGGCATGAAACAACTCGGAGCATGGGTCTATCTTATTGATA
CGTTACAAAAAACTCCACTTGAATCATTTGATTCCTTTTTACCGACAAAA
ACCCGTACTCGATAAAATATATTATTCCGAGCACGGGTTTTTCTGGTCAA
AGCGTATCTTGTCTTTATCACGAGTTATTTTCCTTGGTTAACAATAATTG
TCGTTTTACCAATATTTGCAGCTTCTTCCATTTTTTTTCTCCCCCATAAA
GGGAATAAGGTCTTTCGATGGTATACTACTTGTATTTGTTTAATAGAACT
CCTCCTAACAACCTATGTATTCTGTTATCATTTCCAATTGGATGATCAAT
TAATCCAATTGGAGGAGGATTTCAAATGTATAAATATTTTTGATTTTCAC
TGGAGACTGGGAATCGATGGACTTTCCATAGGACCCATTTTACTAACAGG
ATTTATCACTACTTTGGCAACTTTAGCGGCTTGGCCAGTTACTCGAAATT
CGCGATTGTTCTATTTACTAATGTTAGTAATGTATAGTGGTCAAATAGGA
TTATTTTCTTCTCGAGACCTTTTACTTTTTTTCATCATGTGGGAGTTAGA
ATTAATTCCTGTTTACTTACTTCTATCTATGTGGGGGGGAAAGAAACGTT
TGTATTCGGCTACAAAGTTTATTTTGTACACTGCAGGGGGTTCTGTTTTT
CTCTTAATAGGAGTTTTAGGTATGGGTTTATATGGTTCCAATGAACCAAC
ATTAGATTTTGAAAGATTAGCTAATCAATCATATCCTGTAGCATTGGAAA
TAATATTCTATTTTGGTTTCCTTATTGCTTATGCTGTCAAATCGCCGATT
ATACCCCTGCATACATGGTTACCAGATACCCATGGAGAAGCACATTACAG
TACATGTATGCTTCTAGCTGGAATCTTATTAAAAATGGGAGCATATGGAT
TGATTCGAATTAATATGGAATTATTACCCCACGCTCATTCTCTATTTTCT
CCCTGGTTGGTGATAGTTGGAACGATACAAATAATCTATGCAGCTTCAAC
CTCTTTCGGTCAACGCAATTTAAAAAAGAGAATAGCCTGCTCCTCCGTAT
CTCACATGGGTTTCATAATTATAGGAATTGGTTCTATAACCGACACAGGA
CTTAATGGGGCTATTCTACAAATACTCTCTCATGGATTTATTGGTGCTGC
ACTTTTTTTCTTGTCGGGAACGAGTTGTGATAGAATACGTTTTGTTTATC
TAGACGAAATGGGTGGGATATCTCTTCCAATGCCAAAAATATTTACTATG
TTTAGTAGTTTCTCGATGGCTTCTCTTGCATTGCCGGGAATGAGTGGTTT
TGTTGCCGAATTAGTAGTATTTTTGGGGATAATTACCAGTCCAAAATATC
TTTTAATGCCAAAAATTCTAATTACTTTTGTAATGGCAATTGGAATGATA
TTAACTCCTATTTATTTATTGTCTATGTCACGTCAGATGTTCTATGGATA
CAAGTTATTCAATGTCCCAAACTCCCTTTTTGTAGATTCTGGACCGCGAG
AACTATTTGTTTCGATCTGTATCTTTTTACCCGTAATAGGTATTGGTATT
TATCCGGATTGCGTTTTCTCACTATCAGTTGATAAAATAGAAGGTATTTT
ATCTAATTATTTTCATAGATAGTTTTCATTAATGAGAAAGTATTATAATT
CTGTGGTTTTCATTTACTATTTTTTATTCCCCATACAATGAAAAAAAGTG
AATTCAAATTGTAATTAGATACATCTCGAGTTTTGGAGAACCACTTCCAT
AGTTCTCCAAAACTCGCACAAACTTTCATTATATATGGCCTGATATTCTT
ATCTTATGTATTTCTTTGTATTCTTTTTATGTTTATGTAATTTATTCAAT
TAGATTGTAATGTGAATGAACCATAACTATGTAGACCTATTCCTAATAGA
TTGATCCCAAAATAGCATATCCAAATTATAAGAAATCCTATAGAAGCTAC
AAGTGCTGGATTGGTACCTTGAAAATGGATATTTATTCTAATATGCGAAT
AAATCGCGAATATGGTCCAAGTAATAAATGCCCAAGTTTCTTTGGGGTCC
CAATTCCAATAGGATCCCCATGCCTCATTAGCCCATACTGCTCCCGAAAG
TATGCCCATGGTTAAAAAAATGAACCCTAAACTAATGATACGATAAGTCC
AATAATCCAAACGCTGAGTCAATTGATATTTGTAATAATTTCGAAATGAA
AGAAAAGAGGTGTTTTTAAAAACACTTCTTTTTTTATTCAAATATTCGGT
CTCAGCAAAGAAAAATGACTTAATTAATAAATTTTTCCTTTTAGAAAAAA
TATCCATGTTTTTTCGAAATGTAATAACTAAAAGAGCGACTGATAATAAT
GATCCGCATAAAAGAGTTGCATAGCTCAATAACATCATACTTACGTGCAT
CATTAACCATTGAGATTTTAGAGCAGGTACTAATATTGCAGATTGTCGCA
TTTCAGTTGAAAGACATGACGTGACGAAGCCTTGAGTAAAAATAACACTT
GGTACGGTTATTACGCTTAAATCATTTTTATAATTCCTAAGATAGGGAAT
CATATGAATAATGGAGAAACTCCACGAAAGAAAAATTAATGATTCGTATA
AATTACTTAACGGAAAATGCCCCGAATAAATCCATCGAGTAATTAATAAT
CCTGTTATAGAGAAAAAAGTGGATATTATCCCTTTTTCCGACGAATCACA
TAATCCTGCAATTTTGGGGATTAATAAGGTCATCAAATGAATCGTAATCA
CAATTGAAATGATCGAAAAAGAGATATGAGTTAATATATGTTCTAAAGTC
ACAAATATCATAAAAAAGGTCCCATTGCCAAATGGAAATCAGGAATTAAA
TATATTATAGAATGAATCTATTCTGCCCTTTTATGGGATGCCGCCACTCG
GACTCGAACCGAGATGCTCTAGCACTGCTTCCTAAGAGCAGCGTGTCTAC
CGATTTCACCATGGCGGCTTGGCTTACTTGAAATAATAATAGTCGATTCA
TGTTGAATCGTCGAGATTCGACGATTCAACATGGATCATGGATCGATGAA
TAAATACTCGTGTCTAGTCTAAATTAGACATATATATTTTATTTGAATGC
TCAATCAATGATCTATCGTCATAGGGTTCAGTTTTAACAATCAATTTTCA
CGTCCTATTAAATTTTTCCGTAACAGTTAGAACTGGATAGTTTTGCTCTC
ATATGAGATATAGAACTCAGAATGGAATCGTCTTTTTTTTATCTTTTTTT
GATGATTTTGTTCATGGATACAAAAAAAATGGATTTTAGTAACGAACAAA
ATCAAATAACTATACCTACTATTTCATATGTATCACAATTTCATCATTAA
ATCAAGAAATTTTTCTAACAATTTCGATACCTTACTTATTATTATTAAAT
TATTATTAAATATTACTATTCCCTATTGTGTAAATAATTCTACATTTATG
ATAACATATTTCTCAAATCAATTAGGTTTTGGGGCTAGGCATATAACAAA
AGAATTTCAATCTCTATTACAATTGTACTTTTTCCAATTTATTCGATTTT
TCTATTGAAAAAAGTACAATTGATAGGAAAAAAACAACCATCTCATGAAT
TAAATATATATATACTCTAATGAAAATAAAAAATAATACTTAGAACCCCG
TAGCATCTGTCTATTGCTAATTCTTTTGTCTATAGACAGAATTATTACTA
TAGATAAAAGACAAAAGAATTGGTATTCCACATACCGCAACAGTTATTAT
TAACTAATATGCAAGAATTCATTAGTTAATGTGAATCATTCATCTTAAAA
AGTTTAAATTTTTGCGTGTTGTGTGTATTCAAATTATTCCAGGGCTTTAT
TATTTTTTTGTTGCACAAAAAAACTTTTTGAATGCCTAGTAGAAATTGAT
TTAGCTAAAGAAAAAGCTTTTATTGCAGCTAAATACCCCCTTTTCTTCCA
AATATTTCTACGAATACGTTTTTTTGATATAGAAGTGCGTTTTTTTGGAA
CCGCCATTAAAAAAAAAGTTACTAATTTTTATTGTTCTATGTGAAAGACA
TGTATTGTTCAAAAAAAAATAGATTGTTCTTTCTTTTTATCTATACTTAT
TGCACCAATAATAGTTTTATTTTCGTTTTTTTTTTTCATTTTCATAAAAC
ATTTCATAACATACAAATATATAATAATAAATCATAGATAAATTCTATAT
AACTATATAAATATATACATATATATCATATAACATATCGTATTAACACT
GGTTAATACTTGGTTAATACTAAAGTAGTTAAACAAAAGATTCCCTGGAT
CTTAATAAACAAAAGTTTTACTTATTAGATTTGAAGCCAGTTAATAAAAT
TCGTAACATTTCAAATAAATTAACTAAAATAACTAGGTTTTTCATTTTTT
TGAGTCGAGTTATTAGTGGTCAATATGATCCATATTCGAATCAAATATCA
AATACTGTTTTGGTGTAACTTTTTCTTTACTTAAATTTAGTATATACTAG
TAGTATGATTCCAAATTTCATATTTTGTATCTTAATTAAGTATCTATCTT
TAATATTGAGCAGTAATATTTTCTTAGTTATTTGATCATATTATTTGCTA
TTTGCTTTGCCAACCGATTGTAATTTTTTTTATTGTTCCCTTGGAATAAT
TGGTGAATTGAAAACAATTAAATTTTCAATTTATAAAATATAAAATAAGA
GAAAAATTCGAATTTCTTTTTTTATGGAACATACATATCAATATGCGTAT
ATAATACTCTTTCTTCCACTTCCAGTTACTATGTCAATAGGATTTGGACT
TCTGTTTGTTCCGACAGCAACAAAAAATATTCGTCGTATGTGGGCTTTTG
TTAGTGTTTTACTGCTAAGTATGGTTATGGGGTTTTCGGTCAATCTGGCT
ATTCAGCAAATAAATGGAAGTTTTATCTATCAATATCTATGTTCTTGGAC
CATCAATAATGATTTTTCCTTAGAGTTCGGATACTTGATCGATCCACTTA
CTTCTATTATGTCATTACTAATTTCTACTGTTGGAATCATGGTTCTTATG
TATAGTGACAATTATATGTCTTACGATCAGGGATATCTGAGATTTTTTGC
TTATATGAGTTTTTTCAATACTTCCATGTTGGGATTAGTTACTAGTTCCA
ATTTGATACAAATTCATATTTTTTGGGAACTAGTGGGAATGTGTTCCTAT
TTATTAATAGGTTTTTGGTTCACACGACCTATTGCAGCAAGTGCTTGTCA
AAAAGCTTTTGTAATTAATCGTGTAGGTGATTTTGGTTTATTATTAGGAA
TCTTAGGTTTTTATTGGATAACAGGTAGTTTAGAATTTAGAGATTTGTTC
GAAATAGTTAATAACTTGATCCATAATAATGGGGTCAATTTAAAATTTGC
TATTTTATGTGCCTGTTTATTATTTCTTGGTGCAGTTGCTAAATCCGCAC
AATTTCCCCTTCACGTGTGGTTACCTGATGCTATGGAGGGACCTACTCCC
ATTTCGGCTCTTATTCATGCTGCTACTATGGTAGCAGCCGGAATTTTTCT
TGTAGCACGACTTCGTCCTCTTTTTATAGTCATACCTTACATAATGAATC
TCATTTCTTTAATAGGTATAATAACACTATTATTAGGAGCTACTTTGGCT
CTTGCTCAAGGAGACATTAAAAGAAGTTTAGCCTATTCGACAGTGTCTCA
ATTGGGTTATATTATGTTAGCCCCAGGTATAGGTTCTTATCGAGCTGCTT
TATTTCATTTGATCACTCATGCCTATTCTAAAGCTTTATTGTTTTTGGGA
TCCGGATCTATTATTCATTCAATGGAACCCGTTGTTGGATATTCGCCGGA
TAAAAGTCAGAATATGGTTCTTATGGGTGGTTTAAAAAAATATGTTCCAG
TTACAAGAATCACGTTTTTATTAGGTACACTTTCTCTTTGTGGTATTCCA
CCTCTTGCTTGTTTTTGGTCCAAAGATGAAATTCTTACTGATAGTTGGTT
GTATTCACCAATTTTCGCAATAATAGCTTATTTCACAGCAGGATTAACCG
CATTTTATATGTTTCGAGTGTATTTACTTACTTTTGATGGCTGTTTGCGC
GTTCATTTTCAAAATTATAGTAGCACTAAGCGTAGCTTGTTCTGTTCAAT
GTCTGTATCTCTATGGGGGAGAGAACCACTTAAAATAGACAATGAAAATT
TACCTTTCTTAATCTTAAAAAGAAATATTAATAATAAGGTATTCTTTTTT
TCATTTTTTTCAAAGGGTACATATAAAAATAAAATTTATAATAATGTAAT
AAATCGGATGCAATACTTTCGTACGTACTTTCAAAATAAATACACTTACA
TGTATCCTCATGAATCGGAAAATACTGTGCTATTTCCTCTGCTTGTATTA
GTACTATTTACTTTGGTCGTTGGATTAATAGGAATTCCTTTTGATCAAGG
AGTAATATATTTTGATATATTATCGAAATGGTTAACTACATTGACAAACC
CTTTCCAAAAGAATTCTGTGGATTGGTACGAATTTTTGACGAATGCTATT
TTTTCAGTAAGTGTATCCCTTTTCGGACTATTCATAGCATCCATTTTCTA
TGGGTCTGTTTATTCATCTTTCCAGAATTTGAACTTAATCAATTTTTTTG
TAAAAAGGAGACCTAGGAGAATTCTATTGGATCAAATAAAAAATGTAATA
TACAATTGGTCATATAATCGTGGTTACATAGATATTTTTTATACTAGGGG
CTTAACTATGAGTATAAGACGATTGTCCAAATTAATTCAGTTTTTTGATA
GATATATAATTGATGGAATTACAAATGGGATTGGTGTTGCAAGTTTCTTT
CTAGGGGAAGGGATAAGATATATAGGCGGGGGGCGAATATCGTCTTATTT
ATTCTTGTATTTATCTTATGTATCAATATTTTTCATATTTTATCAATATT
TTGATTTTTGATTTTTCCAGAAGAAATGAAACAAAAGATATGGTAGAACT
AAGACAGTCATTGTATGAGGTCTACCCAATGCTAGATGCAGAGGCGCATA
ATAGATCGATATGAACATCATGAGCTGTCCCGTAATAAAACCAGTTGTTG
CTGATACCTCCTTCTCGGTTCCTTCTTCCATAACCCGAGCTCGGAGAAGG
AAGAGATAAGAGGGCCCTATGGAGAATGTGGTCAGAAATCCATAATAGAG
TCCGACCACAACGACCGAATTTATTATCTTTATGCATAAGGATAATAGAT
TACCTAGTAGAAAAGATTTCAAAATCATCACAAACCTCCCCTTTTTCTTT
TCTATTGCAATTTCTCGATTATTATATGATGATTTCTTAACTTTCCATAT
ATAGAAAGAGATAGACTATAAATGACATCTCTTATGTTATGTCACTGACA
CCAAAGGGATATTAAATGAATGGAATTGGAATATAGATGGAATATAATGA
AATAGAGCCACTTTGAGGTTCCCTATGAAATGAGGCATGGAACGGAGCCA
CTACGAAGAAGTTCCGAGAGTTACGAAGGAAGCTTCGGACTCATATTGTT
CATGGGTTGAGAACGGGAGTTGAACTCTATGAGGTCGAATCTCCCGTTGT
TCCTCAGTAGCTCAGTGGTAGAGCGGTTGGCTGTTAACTGACTGGTCGTA
GGTTCGAATCCTACTTGGGGAGATTTGATTAATTCCTAATTAAAGAATGA
AGAATTGAATTAAAGGGCTCGCTTTGACCGTTAGGAGTAGGTAACCCGTT
CCGTTCCTTCTATTGCATTCTATCTCATCGTATCCCATTCTGTTCTACGA
TATTTGAGAATCACCGTCCTCGGCGTAGATCCGGGATAATACCTTGTAAA
TAGCCTGGGGGCTATTTACTTACAACTAGCCAATTAAGAATTCTCAGATG
ATGTACTAGCAGTGCATCAAAGATGCAGTCATCGATTCTCCCGATAGGCC
ACAATTACCGCGAGCAAACATATTAATGACAATGACGAGGAACGCATTTT
AGCTATGCTACTAATACTTGTACTTGCTCTACTATTCTGCCCAAGCCTGG
CTGAGGAAGAATTACGGGGAGTAAAACACAAATATGCTGATTCCCACCCG
GTTACTATATGTAATGATCGCAGAATTCACGATAAATAAAAAGAAAAAGT
AAGGCCATTCCATTTCGACAAAAGACCCATAGTTCAATAGCTTTGCGTCC
GCTATCCCGATCATGATTTTCCTACCCCCAGAGGTAAAGGAAAGGTCCTT
CCCTTTTTGGCCGGTTGTGGGCGAGGAGGGATTCGAACCCCCGACACCGT
GGTTCGTAGCCACGTGCTCTAATCCTCTGAGCTACAGGCCCCACCCCGTC
TCCACTGGATCTGTTCCCGGGAGTACCCTCAAAAAGGAACCTTTCCTCTC
CTCAGCTATTTCGGGTTAAGAAGATGTGAAAGCGCGTTTCTCTCTATAAG
ACTATAAGAACAGTGCGTTCCGAGGTGTGAAGTGGGAGAGAAGAGATGTC
ATAATTGGGGTTTTGAATAAGACGACCTTTGCATTTTTTCTTTTTATCTT
TTTCCTATTTTATTTTTGATTTTAAAGGGGTGTTAAGCTTTTTATCATTC
TGGCGTCGAGCTATTTTTCCGCAGGACCTCCCCCACAGTATCGTCACCGC
AGTAGAGTTTAACCACCAAGTTCGGGATGGATTGGTGTGGTTCCTCTACG
CCTAGGACACCAGAATATCGAATCATGAACGAAGAAAGGATGAGAGAAAA
GCATATTGGCTAGTGATTGTGAGGCCCCAATTCTTGACTGGAAGGGACAC
CAAAGGCCTCTGCCCTTCCATCCCTTGAATAGATAGAGAAGGAGGGCGGG
GCTTTTTTTTGGTTTTTTCATGTTGTCAAACAGTTGAACAATGAAAATAG
ATGGCGAGTGCCTGATCGAATTGATCAGGTCGTGTAGGAACAAGGTTCAA
ATCTCTCGGTCTGTTAGGATGCCTCAGCTGCATACATCACTGCACTTCCA
CTTGACACCTATCGTAATGATAAACGGCTCGTCTCGCCGTGACCTTATCT
TGGATTCCCAATACTTCTGTCGCTCCATCCCCGCAGGGGCAGAGAACCCG
TCGCTGTCTCGGCTGTGCTACCGGAGGCTCTGGGGAAGTCGGAATAGGAG
AGCACTCATCTTGGGGTGGGCTTACTACTTAGATGCTTTCAGCAGTTATC
CGCTCCGCACTTGGCTACCCAGCGTTTACCGTGGGCACGATAACTGGTAC
ACCAGAGGTGCGTCCTTCCCGGTCCTCTCGTACTAGGGAAAGGTCCTCTC
AATGCTCTAACGCCCGCACCGGATATGGACCGAACTGTCTCACGACGTTC
TGAACCCAGCTCACGTACCGCTTTAATGGGCGAACAGCCCAACCCTTGGA
ACATACTACAGCCCCAGGTGGCGAAGAGCCGACATCGAGGTGCCAAACCT
TCCCGTCGATGTGAACTCTTGGGGAAGATCAGCCTGTTATCCCTAGAGTA
ACTTTTATCCGTTGAGCGACGGCCCTTCCACTCGGCACCGTCGGATCACT
AAGGCCGACTTTCGTCCCTGCTCGACGGGTGGGTCTTGCAGTCAAGCTCC
CTTCTGCCTTTGCACTCGAGGGCCAATCTCCGTCCGGCCCGAGGAAACCT
TTGCACGCCTCCGTTACCCTTTGGGAGGCCTACGCCCCATAGAAACTGTC
TACCTGAGACTGTCCCTTGGCCCGTAGGTCCTGACACAAGGTTAGAATTC
TAGCTCTTCCAGAGTGGTATCTCACTGATGGCTCGGGCCCCCCCGGAAGG
AGGCCTTCTTCGCCTTCCACCTAAGCTGCGCAGGAAAGGCCCAAAGCCAA
TCCCAGGGAACAGTAAAGCTTCATAGGGTCTTTCTGTCCAGGTGCAGGTA
GTCCGCATCTTCACAGACATGTCTATTTCACCGAGCCTCTCTCCGAGACA
GTGCCCAGATCGTTACGCCTTTCGTGCGGGTCGGAACTTACCCGACAAGG
AATTTCGCTACCTTAGGACCGTTATAGTTACGGCCGCCGTTCACCGGGGC
TTCGGTCGCCGGCTACCCTGTCATCAGGTCACCAACTTCCTTGACCTTCC
GGCACTGGGCAGGCGTCAGCCCCCATACATGGTCTTACGACTTTGCGGAG
ACCTGTGTTTTTGGTAAACAGTCGCCCGGGCCTGGTCACTGCGACCCCCT
TTGTGAGGAGGCACCCCTTCTCCCGAAGTTACGGGGCTATTTTGCCGAGT
TCCTTAGAGAGAGTTGTCTCGCGCCCCTAGGTATTCTCTACCTACCCACC
TGTGTCGGTTTCGGGTACAGGTACCCTTTTGTTGAAGGTCGTTCGAGCTT
TTCCTGGGAGTATGGCATGGGTTACTTCAGCGCCGTAGCGCCTGGTACTC
GGACATTGGCTCGAGGCATTTCCTCTACCCCTTCTTACCCTGAAAAAGCA
AGGTCACCTTGCGTCCTTGAACCGATAACCATCTTTCGGCTAACCTAGCC
TCCTCCGTCCCTCGTGACCAACAAGGGGTAGTACAGGAATATTCACCTGT
TGTCCATCGACTACGCCTTTCGGCCTGATCTTAGGCCCTGACTCACCCTC
CGTGGACGAACCTTGCGGAGGAACCCTTAGGTTTTCGGGGCATTGGATTC
TCACCAATGTTTGCGTTACTCAAGCCGACATTCTCGCTTCCGCTTCGTCC
ACACCTGCTTGCGCGGGTGCTTCCCTCTAAGGCGGAACGCTCCCCTACCG
ATGCATTTTTACATCCCACAGCTTCGGCAGATCGCTTAGCCCCGTTCATC
TTCGGCGCAAGAGCGCTCGATCAGTGAGCTATTACGCACTCTTTCAAGGG
TGGCTGCTTCTAGGCAAACCTCCTGGCTGTCTCTGCACCCCTACCTCCTT
TATCACTGAGCGGTCATTTAGGGGCCTTAGCTGGTGATCCGGGCTGTTTC
CCTCTCGACGATGAAGCTTATCCCCCATCGTCTCACTGGTCGACCTTGAC
CCCTGTTATTCTGGGGTCATATCTAGTATTCAGAGTTTGCCTCGATTTGG
TACCGCTCTCGCGGCCCGCACCGAAACAGTGCTTTACCCCTAGATGTCCA
GTCAACTGCTGCGCCTCAACGCATTTCGGGGAGAACCAGCTAGCTCTGGG
TTCGAGTGGCATTTCACCCCTAACCACAACTCATCCGCTGATTCTTCAAC
ATCAGTCGGTTCGGACCTCCACTTAGTTTCACCCAAGCTTCATCCTGGTC
ATGGATAGATCACCCAGGTTCGGGTCCATAAGCAGTGACAATCGCCCTAT
GAAGACTCGCTTTCGCTACGGCTCCGGTGGGTTCCCTTAACCAAGCCACT
GCCTATGAGTCGCCGGCTCATTCTTCAACAGGCACGCGGTCAGAGATGAC
ATTCTCCTCCCACTGCTTGGGAGCTCACGGTTTCATGTTCTATTTCACTC
CCCGATGGGGGTTCTTTTCACCTTTCCCTCACGGTACTACTTCGCTATCG
GTCACCCAGGAGTATTTAGCCTTGCAAGGTGGTCCTTGCTGATTCACACG
GGATTCCACGTGCCCCATGCTACTCGGGTCAGAGCGTAAGCTAGTGATGC
TTTCGGCTACTGGACTCTCGCCATCTAGGGTGCAGCACTCCACCGCTTCG
CCTAGCAGCACGACGCTTGTATTGCTCTCCCACAACCCCGTTTTCACGGT
TTAGGCTGCTCCCATTTCGCTCGCCGCTACTACGGGAATCGCTTTTGCTT
TCTTTTCCTCTGGCTACTAAGATGTTTCAGTTCGCCAGGTTGTCTCTTGC
CTGCCCATGGATTCGGCAGCAGTTCGAAAGGTTGACCTATTCGGGAATCT
CCGGATCTATGCTTATTTTCAACTCCCCGAAGCATTTCGTCGCTTGCTAC
GCCCTTCCTCGTCTCTGGGTGCCTAGGTATCCACCGTAAGCCTTTCCTCG
TTTGAACCTCGCCATTAACGTTAAGGCTATGCCATCCTAAGGTGCTGCTA
AATGGAAGGATCTTATCAACGTCCATGAATGAGAAATCATAGATCGAACT
ACCGAATCGGAAAAATTGGGTGCTATCATAGTATCAGCTAAGTTCACGGG
CTGGAGATAAGCGGACTCGAACCGCTGACATCCGCCACAGGGTAAACCAC
CGCCTCTCAGGCCTCCCCGACTAATTCTACCATAGAGGCCAACGATAGAC
AATGACTCCCCCCCGAACACAGCTTACAACTTTCATCGTACTGTGCTCTC
CAAAGAGCAACTCTTCTCAAAAGGTGCTGAGTTGGAATCCCATTCTAAGG
ATTCTTGTGGTTCCGGAGAATCCAGCTACAGGAGAACAGGAACGGAGAGC
TCTCCCCCTTTTTCCGCCCGACTTTTTGGTCTTAAGAATGCTGGTTTTAA
GAACGAGTGATTGCCCTTCTCCGACCCTTACTGCCCAACTGGAGAGCGGA
CAGCTAATGCGTTCCACTTATTGAACAGGGTCTATGGTCGGTCCGTGACC
CCTGGATGCCCAAGGCGTCCTTGGGGTGATCTCGTAGTTCCTACGGGGTG
GAGACGATGGGGTCGGTCCATGGATTTTCCTTCCTTTTGCCACATTTCGC
TCAAAGGGTTGAAGGGAGATAGTGCATCAAGCTATTCGCAAGGGCCAACT
TGATCCTCTTCCCCAGGGATCCCAGATGAGGGAACCCTAGGAGAGCCGCC
GACTCCAACTATCGTCCATGTACGATCCATACTAGATCTGACCAACTGCC
CATCCTACCTCCTCTACGTTCTTGACAGCCCATCTTTTTGTCTCAGTAGA
GTCTTTCAGTGGCATGTTTCGGTCCTCTTCCCCATTACTTAGAAAAAGTG
AGCCACCGGTTCAGGTACAAGATACTATCATTACCGCCTGGACAATTAGA
CATCCAACCCGTAATCGCAACGACCCAATTGCAAGAGCGGAGCTCTACCA
ACTGAGCTATATCCCCCCGAGGCAAGTGGAGTATGCATGAAAGAGTCAGA
TGCTTCTTCTATTCTTTTCCCTGGCGCAGCTGGGCCATCCTGGACTTGAA
CCAGAGACCTCGCCCGTGAAGTAAATCATCGCACCTACGATCCAACCAAT
TGGGAGAGAATCAAGAATTCTTTTTCGGGAGCGATTCATCCTTCCCGAAC
GCAGCATACAGCTCTCCGTCGTACTGCGCTCTTCAAGTGTGCTTGTTCCC
CCTTCTCCCTTACCATGGCAAGTCTTTGTGAAATAACTCCGATGGGAAGA
AAAAAGAAGGCGTTAAGAGACCCTCCTGGTCCAACCCTAGACACTCTAAG
ATCCTTTTTCAAACCTGCTCTGCTCCCATTTCGAGTCAAGAGATAAATAA
ATAGACACATCCCATTGCACTGATCGGGGGGCGCTCGTAGTGACTGAGGG
GGTCGAAGACCAAGAAGTTAGTTATTTATACCAAGCATTCTTCTTATGGC
TAGATCCAATCTCCTGGTCCCTGCGGAGAGGAAAAAGAATTTCACGTTCT
TTTCTTCCTTTCGGGAAGGGAGGATTAGAGAAATCCTATTGATTGCTGCT
TTCTCCAGACCTCCGGTAAAGCATGAAAAAAGGCTCGAACGGTACGATCC
CTCCGTCACCCCAGAATGAAAGGGGTGATCTCGTAGTTCTTGGTCTGTGA
AGATGCGTTGTTAGGTGCTCCATTTTCCCATTGAGGCCGAACCTAAACCT
GTGCTCGAGAGATAGCTGTCCATACACTGATAAGGGATGTATGGATTCTC
GAGAAGAGAGGAGCCGTGGTGGTCCCCCCCGGACCGCCCGGATCCCACGA
GTGAATAGAAAGTTAGATCTACATTGGATCTCACCTGAATCGCCCCATCT
ATCCTCCTGAGGAGAAGTTTGGTTTCAAACTCCGATTCGAACAGGAGGAG
TACGCCATGCTAATGTGCCTTGGATGATCCACATCCCCGGGTCAGGCGCT
GATGAGCACATTGAACTATCCATGTGGCTGAGAGCCCTCACAGCCCAGGC
ACAACGACGCAATTATCAGGGGCGCGCTCTACCACTGAGCTAATAGCCCG
TCGTGGGGGCCTCCCAGTGGGAGGCCTGCTATGCCAAAAGCGAGAGAAAC
CCCATCCCTCTCTTTCTTTTTTACGTCCCCGTGTCGCCACACAGGAGGGA
CACGGGGACGTAAAAAAGGGAATCCTATCAACTTGTTCCGACCTAGGATA
ATAAGCTCATGAGCTTGGTCTTACTTCACCGTCGAGAAACGAAAGAAGAC
TTCCATATCCAAGCTTAGCTCAGACGTAGCTCGCTTCTTTTTGGGTGTGA
AGCAGTGTCAAACCAAAATACCCAACAAGCATTAGCTCTCCCTGAAAAGG
AGGTGATCCAGCCGCACCTTCCAGTACGGCTACCTTGTTACGACTTCACT
CCAGTCACTAGCCCCGCCTTCGGCATCCCCCTCCTTGCGGTTAAGGTAAC
GACTTCGGGCATGGCCAGCTCCCATAGTGTGACGGGCGGTGTGTACAAGG
CCCGGGAACGAATTCACCGCCGTATGGCTGACCGGCGATTACTAGCGATT
CCGACTTCATGCAGGCGAGTTGCAGCCTGCAATCCGAACTGAGGACGGGT
TTTTGGAGTTAGCTCACCCTCGCGGGATCGCGACCCTTTGTCCCGCCCAT
TGTAGCACGTGTGTCGCCCAGGGCATAAGGGGCATGATGACTTGACGTCA
TCCTCACCTTCCTCCGGCTTATCACCGGCAGTCTGTTCAGGGTTCCAAAC
TCAATGGTGGCAACTAAACACGAGGGTTGCGCTCGTTGCGGGACTTAACC
CAACACCTTACGGCACGAGCTGACGACAGCCATGCACCACCTGTGTCCGC
GTTCCCGAGGGCACCCCTCTCTTTCAAGAGGATTCGCGGCATGTCAAGCC
CTGGTAAGGTTCTTCGCTTTGCATCGAATTAAACCACATGCTCCACCGCT
TGTGCGGGCCCCCGTCAATTCCTTTGAGTTTCATTCTTGCGAACGTACTC
CCCAGGCGGGATACTTAACGCGTTAGCTACAGCACTGCACGGGTCGATAC
GCACAGCGCCTAGTATCCATCGTTTACGGCTAGGACTACTGGGGTATCTA
ATCCCATTTGCTCCCCTAGCTTTCGTCTCTCAGTGTCAGTGTCGGCCCAG
CAGAGTGCTTTCGCCGTTGGTGTTCTTTCCGATCTCTACGCATTTCACCG
CTCCACCGGAAATTCCCTCTGCCCCTACCGTACTCCAGCTTGGTAGTTTC
CACCGCCTGTCCAGGGTTGAGCCCTGGGATTTGACGGCGGACTTGAAAAG
CCACCTACAGACGCTTTACGCCCAATCATTCCGGATAACGCTTGCATCCT
CTGTCTTACCGCGGCTGCTGGCACAGAGTTAGCCGATGCTTATTCCTCAG
ATACCGTCATTGCTTCTTCTCCGAGAAAAGAAGTTCACGACCCGTGGGCC
TTCTACCTCCACGCGGCATTGCTCCGTCAGGCTTTCGCCCATTGCGGAAA
ATTCCCCACTGCTGCCTCCCGTAGGAGTCTGGGCCGTGTCTCAGTCCCAG
TGTGGCTGATCATCCTCTCGGACCAGCTACTGATCATCGCCTTGGTAAGC
TATTGCCTCACCAACTAGCTAATCAGACGCGAGCCCCTCCTCGGGCGGAT
TCCTCCTTTTGCTCCTCAGCCTACGGGGTATTAGCAACCGTTTCCAGTTG
TTGTTCCCCTCCCAAGGGCAGGTTCTTACGCCTTACTCACCCGTCCGCCA
CTGGAAACACCACTTCCCGTCCGACTTGCATGTGTTAAGCATGCCGCCAG
CGTTCATCCTGAGCCAGGATCGAACTCTCCATGAGATTCATAGTTGCATT
ACTTATAGCTTCCTTGTTCGTGGACAAAGCTGATTCGGAACTGTCTTTCA
TTCCAAGGCATAACTTGTATCCATGCGCTTCATATTAGCCTGGAGTTTGC
TCCCAGCAATATAGCCATCCCTGCCCTATCACGTCAATCCCACGAGCCTC
TTATCCATTCTCGTTCGATCACGGCGGTGGAGCAAGTCAAAATAGAAAAA
CTCACATTGGGTTTAGGGATAATCAGGCTCGAACTGATGACTTCCACCAC
GTCAAGGTGACACTCTACCGCTGAGTTATATCCCTTCCCGGCCCCATCGA
GAAATAGAACTAACTAATCCTAAGGCAAAGGGTCGAGAAACTCAACGCCA
CTATTCCTGAACAACTTGGAGCCGGGCCTTCTTTTCGCATTATTACTATT
ATTATTATTATTATTACTATTATTATTATGGATATGGATAGTAAAATAAT
GGGAAAAATTGGATTCAATTGTCAACTGCATCTAAATCGAGCAGGTTTTG
TTTTACATGAAGAAGATTTTGTTCAGCATGTTCTATTCGATACTGGTAGG
AGAAGAACCCGACTCGGTATTGGTAAAAAAAGAGGGGAAGCAGAACCAAG
TCAAGATGATACGATACGGATCACCCCTTCTTCTTGCGCCAAAGATCTTA
CCATTTCCGAAGGAACTAGAGCTACATTTCTTTTCAATTTCCATTCAAGA
GTTCCTAATTCCTTTTCTTAGGAACACATACAAGATTCGTCACTACAAAA
AGGATAATGGTAACCCCACCATTAACTACTTCACTTCATTTTCATTTATT
AATTTAATAGTAATAGAAATACATGTCCTACCGAGACAGAATTTGTAACT
TGCTATACTCTTACCTAGCAGGCAAAGATTTACCTCTGTGGAAAGACTGA
TTCATTCGGATCGACATGAGGGTCCAACTCCATTGTCAGAATCCATGTTG
TATATTTGAAGCAGGTTGACCCCCTTGCTTCTCTCATGGTACAACCCTCT
TCTCGCTGAGCCCCCTTTCTCCTCGGTCCACAGAGACAAAATAAAATGTA
GGATTGGTACCAACAGTTCATCACGGAAGAAAGGACTCACCGAGCCGGGA
TCACTAACTAATACTAATATAATAGAAAAGAACTGTCTTTTCTGTATACT
TCCCCCGGTTCCGTTGCTACCGCCGGCCTTACGCAATCGATCGGATCATA
TAGATATCCCTTCAACACAACATAGGTCATCGAAAGGATCTTGGACGACT
CACCAAAGCACGAAAGCCAGGATCTTTCAGAAAATTGATTCCTATTTGAA
GAGTGCATAACTGCATGGATAAGCTCACACCAACCCGTCAATTTTGGATC
CAATTCGGGATTTTCCTTGGTAGGTATCGGGAAGGAATTGGAATGTAATA
ATATCGATTCATACAGAAGAAAAGGTTCTCTATTGATTCAAACGCTGTAC
CTATGGAATAGGGATAGAGGAAGAGGAAAAAAGCCGAAGGTTTCACATAG
TACTTTTGATCGAAAAATCAATGGGTCAGATTCTACAGGATTAACAAACC
TATGGAACTTAAGGAATGATGGAAGGGAATAAAAATAGAGGGAAAGAAAA
TCGAAATGAAATAAAGAATAAAACAAAAAATATAAGTAAATATAAATAAA
TTAAGTAGATTAAGTAGAAGATAGAAGAGCCCAGATTCCAAATGAACAAA
TTCAAACTCGAAAAGAATCTTTCTGATTCTCGAAGAATGAGGGGCAAGGG
GATTGATCAAGAAAGATCTCTTCTTCTTATTATAAGTTATAAGATCGTGA
TTTGATCCGCATATGTTTGGTAAAAAGAATAATCTTCTCCTTTGATTATA
AATGGAAAGTGTTCAATTGGAACATGAAAACCTGACTGAATTGGTCTTAG
TTACTCTTCGGGACGGAGTGGAAGAAGGGAGGAGATTCTCAAACGAAGAA
AAGGATCCAATTACTTCGAAAGAATTGAACGAGGAGCCGTATGAGGCGAA
AATCTCATGTACGGTTCTGTAGAGTGACAGTAAGAGTGACTTATCTGTCA
ACTTTTCCACTATCACCCCCAAAAAACCAAACTCTGCCTTACGTAAAGTT
GCCAGAGTACGATTAACCTCTGGATTTGAAATCACTGCTTATATACCTGG
TATTGGCCATAATTTACAAGAACATTCTGTAGTATTAGTAAGAGGAGGAA
GGGTTAAAGATTTACCGGGTGTGAGATATCACATTGTTCGGGGAACCCTA
GATGCTGTCGGAGTAAAGGATCGTCAACAAGGGCGTTCTAGTGCGTTGTA
GATTATTATCCAAGACTTGTATCATTTGATGATGCCATGTGAATCGCTAG
AAACATGTGAAGTGTATGGCTAACCCAATAACGAAAGTTTCGCAAGGGGA
CTGGAGCAGGCTACCATGAGACAAAAGATCTTCTTTCTAAAGAGATTCGA
TTCGGAACTATTATATGTCCAAGGTCCAATATTGAAATCATTTCAGAGGT
TTTCCCTTACTTTGTCCGTGTCAACAAACAATTCGAAATACCTCGACTTT
TTCAGAACAGGTCCGAGTCAAATAGCAATGATTCGAAGCACTTCTTACAC
TATTTCGGAAACCCAAGGACTCGATCGTATGGATATGTAAAATACAGGAT
TTCCAATCCTAGCAGGAAAAGGAGGGAAACGGATACTCAATTTAAAGTGA
GTAAACAGAATTCCATACTCGATCTTATAGATAAGATACATATAGAATTC
TGTGGAAAGCCGTATTCGATGAAAGTCGTATGTACGGCTTGGAGGGAGAT
CTTTCATATCTTTCGGGATCCACCCTACAATATGGGGTAAAAAAGCCAAA
ATAAGTGATTCGTTTTTAGCCCTTATAAAAAGAAAACTGATTCTTGAACC
TCTTTCACGCTCATGTCACGTCGAGGTACTGCAGAAGAAAAAACTGCAAA
ATCCGATCCAATTTATCGTAATCGATTAGTTAACATGTTGGTTAACCGTA
TTCTGAAACACGGAAAAAAATCATTGGCTTATCAAATTATCTATCGAACC
GTGAAAAAGATTCAACAAAAGACAGAAACAAATCCACTATCTGTTTTACG
TCAAGCAATACGTGGAGTAACTCCCGATATAGCAGTAAAAGCAAGACGTG
TAGGCGGATCGACTCATCAAGTTCCTATTGAAATAGGATCTACACAAGGA
AAAGCACTTGCCATTCGTTGGTTATTAGGGGCATCCCGAAAACGTCCGGG
TCGAAATATGGCTTTCAAATTAAGTTCCGAATTAGTAGATGCTGCCAAAG
GGAGTGGCGATGCCATACGTAAAAAGGAAGAGACTCATAGAATGGCAGAG
GCAAATAGAGCTTTTGCACATTTTCGTTAATCCATGAACAGGATCTATAT
AGTCCATGGATCCATACATCTCGATCGGAAAAGAATCAATAGAAAAAGAA
AGAATCGGAATTGATCAATATCTTTCTCGAAACAAACAAAAAGGAAAAGA
AAGATGAAAATAAATCATGAATCAACTAAGCCCTCTCGGGGGCTTGCTTA
AGAATAAGAAAGAGGAATCTTATGGAAATATCATAGAATAAGGTTTGATT
CTATTTATTCATGGGTATTCCGTAAATATCCCATTCCAAAAATAGAAAGT
TCGAAACAATTGGGACTTTTTCGGAGATTGGATGCAGTTACTAATTCATG
ATCTGGCATGTACAGAATGAAAACTTCATTCTCGATTCTACGAGAATTTT
TATGAAAGCGTTCCATTTGCTTCTCTTCCATGGAAGTTTCATTTTCCCAG
AATGTATCCTAATTTTTGGCCTAATTCTTCTTCTGATGATCGATTCAACC
TCTGATCAAAAAGATAGACCTTGGTTCTATTTCATCTCTTCAACAACTTT
AGTAATGAGCATAACGGCCCTATTGTTCCGATGGAGAGAAGAACCTATAA
TTAGCTTTTCGGGAAATTTCCAAACGAACAATTTCAACGAAATCTTTCAA
TTTCTTATTTTACTATGTTCAACTCTATGTATTCCTCTATCCGTAGAGTA
CATTGAATGTACAGAAATGGCTATAACAGAGTTTCTGTTATTCGTATTAA
CAGCTACTCTAGGAGGAATGTTTTTATGTGGTGCTAACGATTTAATAACT
CTCTTTGTAGCTCCAGAATGTTTCAGTTTATGTTCCTACTTATTATCTGG
ATATACCAAGAGAGATGTACGGTCTAATGAGGCTACTATGAAATATTTAC
TCATGGGTGGGGCAAGCTCTTCTATTCTGGTTCATGGTTTCTCTTGGCTA
TATGGTTCATCTGGGGGGGAGATCGAGCTTCAAGAAATAGTGAATGGTCT
TATCAATACACAAATGTATAACTCCCCAGGAATTTCAATTGCGCTTATAT
CCATCACTGTAGGAATTGGGTTCAAGCTTTCCCCAGCCCCTTTTCATCAA
TGGACTCCTGACGTATACGAAGGAGTGCGGTTCGTTCGACAAATTCCTAC
CTCTATATCTATCTCTGAGATGTTTGGATTTTTCAAAACTCCATAGACAT
GCAGAAGAGAAATACTATCCCCACTCGGACCAAGACATAACTTTTACCAA
AAGTTTATTGTGATCTTTTTGTTCAAATAACAATTAAGGTGAAGCAGGGT
CAGGAACAACGAATCTCTTTATGATAAACAGATCATTTTGCAAGTTCGTT
ATTACGGGTAGTTCCTACAAAGGATCGGACTAATGACGTATACAATACTT
GAATTATCGATGTAGATGCTACATAGTTAGTTCTCATCCTTCAGAGACTA
CGAGTGGAATAGGAGCATCCGTTGACGTTGACAAAAGGATCACCCTAAGA
TGATCATCTCATGGCTATTGAGAACGAATCAAATCAGATGGTTCTATTTC
TCAATCTTTCTGACTTGCTCCTACGGAACCAAGGTCGAAAAGATTGAAAA
AGTCAGTCATTCACAACCACTGATGAAGGATTCCTCGAAAAGTTAAGGAT
TAGTAATCCTTTTTAGAAATCGAATGGATTCGGTCTTATACATACGCGAG
GAAGGTAATCAAAAAAGAAAGAAGATGAGTTCTTCTTTCTTTTATCACTT
AGGAGCCGTGCGAGATGAAAGTCTCATGCACGGTTTTGAATGAGAGAAAG
AAGTGAGGAATCCTCTTTTCGACTCTGACTCTCCCACTCCAGTCGTTGCT
TTTCTTTCTGTTACTTCGAAAGTAGCTGCTTCAGCTTCAGCCACGCGAAT
TTTCGATATTCCTTTTTATTTCTCATCAAATGAATGGCATCTTCTTCTGG
AAATCCTAGCTATTCTTAGCATGATATTGGGGAATCTCATTGCTATTACT
CAAACAAGCATGAAACGTATGCTTGCATATTCGTCCATCGGTCAAATTGG
ATATGTAATTATTGGAATAATTGTTGGAGACTCAAATGATGGATATGCAA
GCATGATAACTTATATGCTGTTCTATATCTCCATGAATCTAGGAACTTTT
GCTTGCATTGTATCATTTGGTCTACGTACCGGAACTGATAACATTCGAGA
TTATGCAGGATTATACACGAAAGATCCTTTTTTGGCCCTCTCTTCAGCCC
TATGTCTCTTATCCCTAGGAGGTCTTCCTCCACTAGCAGGTTTTTTCGGA
AAACTCCATCTATTCTGGTGTGGATGGCAGGCGGGCCTATATTTCTTGGT
TTCAATAGGACTCCTTACGAGCGTTGTTTCTATCTACTATTATCTAAAAA
TAATCAAGTTATTAATGACTGGGCGAAACCAAGAAATAACCCCTCACGTG
CGAAATTATAGAAGATCTCCTTTAAGATCAAACAATTCCATCGAATTGAG
TATGACTGTATGTGTGATAGCATCTACTATACCGGGAATATCAATGAACC
CAATTCTTGCAATTGCTCAGGATACCCTCTTTTAGCTTCTAGGTCTATTT
CTTAGTTCAAGATCCCTCTTTCTTACTAACTGGAATAAAAGAATTAATAG
ATCTGTTCCGCCCAAAATGGGAAGGGGCTGGGGTTATGAACTTATAATCA
TGGAATCGACTCGATCATCAGATTATAAGTTCATTCCATACCGGACCAGA
CCGGAATAGGGTTATGTATATTCTTATTATGAGAAGGGGTCATTCGAGCG
TATGTAAATAGATACTATGTTTACATATGGATCCCTACGTCGTTACATTC
TATTTAGGATTAGGAATAGGCGTAATCAGACCCGCTTTTGCCATATCTAT
CGTTATTTGGGTACCATATTCATTTGGGCTTCTATTGAATCGAGAAATAG
GTTTGATTGTACATCTTTTTGATATATATAAGGTATCCTCCGGATAATGC
AAATCGAAGCAATTTGATGTCTGACTCGGGCCTATATGACCGATCGATAG
AAATACTCCACCTTTGTCATATATGACACTAGATAGATATCATATTCATG
GAATACAATTCACTTTCAAGATGCCTTGATGGTGAAATGGTAGACACGCG
AGACTCAAAATCTCGTGCTAAAGAGCGTGGAGGTTCGAATCCTCTTCAAG
GCATAATATTGAGAATGCTCATTGAATGAGCAATTCAATAACAGATTTCC
GATCTAATCAATATTGATATACCGAGTATCTTATCTGTTGATACGAAGTA
TTCCGGCGATCCCCACGATCCGAGTCCGGGCTGTTGGAATTGGAATAGGT
TTGGCAGCGGATCACGAAATCTTGGCGATCTTCTCTATCTAATGAATGAG
GAGTCCGTTTTAGGGATTGGCAACTTACCCATTCAGTGACTTTGGCACTG
GACGTTCCAAAAATGGGTACTATCGGGTCGGGTGAATTAGAGAATAGACA
GACGTCTGTTGGCATTCCAGCCCCCCTTCTCCTTTCAGGGCCTATCCGAA
AGAGAATCCAGTACCTCTTGGTCGTGAATATCTGAATAGGACGAACTGGC
CTCCGTGGATATCTTTGCTTCGGAACAAAACAATTAGAATTAGGCTCGGT
CAACTGGAATGTGTATTATCCATATGGGGGATCTTCCAATTGAGAAGATC
CATCGACCTGAGACGAAAAGAAAGGTCTATCTATTTTCTTTAGTTATTCA
GTTAATGATTCGTTATTGGAGCAGATAGCAACAACCATTTTATCGGACAT
GTATGTGTATTTTTGATTTTCCGATGGATTTACATGGTTTCATTAATGAA
AATTGTTTGATGTAGTGAGTAAGAGGCCCTGGTTGTTCGCCGTTCAAGAA
TTCTTGTTTAGGCAGTTCATATCATCCATACATAGTGTTTTGATCTAAGA
TTTCAATTCTTCCATGTTTCAGCAGTAGCATATTGTTCCATGGAGCTAAG
GTCCAAAATATGGAATAAACAAGTGTTTCCACGACTCTACCACCCGGCCA
ATTCTGTTCCACTTAACCCCCTTTTCTTAGCCACATATCTTTACGGCTAA
GGAATGGGAAATCTTTCTCCTGTTACATGAATCAAATGTTTCATTTCATC
CGGGAAAAGCCATCTCTTTCTCAACAATGTCTTTGTCATTTGATCCAATA
GCGTTCCGTTAGATAGGAACAGATTTGATAAATACTGATAACTCTCGGAT
AGAGTATTAGAACGGAAAGATCCATTAGATAATGAACTATTGGTTCTAAG
CCATCTCTGGCGATGAATCAACAATTCGAAGTGCTTTTCTTGCGTATTCT
TGATGAACCAGCGTTTATATATAGATGTAGGGGGATTTGTTTGGGAAGTA
ATAAGCCCCTTTGACATCTCTTCATCTGCAAAGAATTCTCGACGTGAAAA
CACAGAGACAAAGGGCTGATCTTTGAATAGGAAAAAGAATGGATCTGCAG
GGTCCCAAATGAATTGGCTTATTCGAAAAAAGCCTTGTTCTTTGGAAGAT
CTATCTCGTGTCTGGTACTGCATGGTTCCACTCTGCAAGAACTCCGAATC
ATTCTCTTGAAGCTCATCCTCTTTATGATAAATGATCTGCTTGCCCCGAA
ATGACCCAGCCCAATAGGGAAATCCCAATTCAGTGGACCTTTCGATACAA
TTAAATAGATTGCCACACGGGCGCCATATTCTAGGAGCCCAAACTATGTG
ATTGAATAAATCCTCCTCTATCTGTTGCGGGTCGAGGGCTCCTTCTCCTT
CCCCTTCTTCAAACTCCGATTCGTATTTTTCATATTGAAATCTCTGATCA
ACGATAGAACAAGATCCATTTTGCATCATATCTAACTGATTCTTTGGTTC
GAGTAATGTCACTCGATTATTATCAAACTGACTGCAATCTTTTTCTGTCC
GTGAGGATCCCACCAGAGCGCCTTCTACTTCTAATAGGCCATGAACTAGA
TCAGAATCATTCTCAACGAATCCATAAGAAGTGATCCCATTTTTTTCATC
GGGTCCGGGTGAAGACCAAAGATCTTGAGCGACCGATCCGGCGGAACAAC
TCAAAAGATAAAGAAGTATCGTTAATTTCTTCATGCTCGTTCCAAGTTCG
AAGTACCATTCGTACAAATAAGAATCCCCTTCCTTACGTGATTTCTTCTT
CATATAGATAGATATAGGATCTATGGGGCAATTACTTAGAAGTACGTTTT
GTGCAACAGCCCTTCCTATCTGATAGAAAAGGATCCCATGATCCTGAACC
GATCTTACCTGGGATCGCAAATCCCAAGTTTGTCTATGAAGAGCTGATCT
AATTGTATTAGTTTCTATAATTGATTTCTTCTGCGTAATACTAATTGATA
GGGCCTCATTGATAAGTGCTACAAGATCTCGTGCATTGGAACCCATGGTT
ATGGACTCGAATCCGTTAGTATGGAACATTTTCTTTTCCAAACGAAATCC
CCTAGTATATGAAAGAATGAAAAAGTGCTTTCGTCGTTGTGGAATAAGAA
GCCTTCGTATCTTAATGCATGTATTTAATTTATTCGGAGCTATTAAAGCG
GGATCCACTTTTTGGGGAATATGAGTCGAAGCAATAACAAGAATATTACT
AGTGGAACATCTTTCACAATCCCTGGAGAGATAGTTCTCTAATAGACCGA
TGGATAAGTAATTCGACTCATTCACATACAAATCATGAATGTTTGGAATC
CATATTATGCAAGGAGACATTGCTTTTGCTAATTCGAATTGAAGGGTGAT
ATCAAATTGGTCTATTTTCGGCGTCATATACATAGTTAGCACATTCGTCA
TAGTTAGCAGCTCCGTATCAAGGTCATCATCAATATCGTCACTCTCATCA
ATATCGATATCATCAATAAGATAACCTTTAGGCTTGTCATCCAGGAACTT
GTTCGGAAATACCGTAATGAAAGGAACATAGGAGTTTGTCGCTAGGTATT
TGACCAAATAGGACCGTCCAGTTCCTATAGAACCTATCACTAAAATACCC
CTAGAAGGGGATAGGGCTAAGCGGAGCGAAAAGGGTTTTCCATGAGATGG
GAAATGAAAACTATTAGCCCCACACGAGGTTTGTGAATAAGTGATTGTCT
GATAATGAGCAAGGAATATCCGTCTTTCTGCTAAACAGGATCTATTGAAC
TCATAATTCATTAGATACTTTTTATGAATGTCAACTAAGTATCTTAAGTA
AATTGATCCCGGTTGTTCAATCATTTGATAACCAGAGTCATTCTTTGATA
AATGATCACTATGAGTCAGACTCAATAGAATTTGATCAATCCTTTTTTCT
GTCGTTAAGGTGGAGAACTGAATCAAGAATTCTCTTTCTTCATCATCAAT
TGAATCACTGTTGGCGACCCAGGATTCTATTTTATCATCAATCCAATCAC
CGTTCACGTTTTTTCTTTTTCTTATCAATGAATAGATCTCTTTACTTGTA
CGACTTAAATGTCTCGTATTTCTCGAAAAAGTGATTCGATTGATGGGATT
TGGTATGATACTTATGAGATCGATGAGATTGATATTCAAATATTTCTTCT
TAGAACGTATTGATTTGATCCCATAAGCGGGACCGCCACCCAATAGCATG
TTGCCACCAGAAACAGAACCCCGTATTTCTTCCAGAGAATCTCCTAATTG
TTCCAGAGCAACTAGAAGGAGATTCTTTAACCAGAAAGAATTCAGTTCAG
ATGTAGGATACCTATACAGAAGTTTTCGCAACTCAATCATGTATGATGGA
ATCATCAAAGATTTGATCTTTTCTAACCCTGTCTGTAACTCACTAGAGGC
TCGGAAAACAAAGAGAAGATGTATACGAACGAGATATCCAGCAACAAGAA
GAAGGAAAAGGATTGAATAGAGGAACTCCCGAACATTTGTTGATCTCAGA
TGTGTCCATATCAATAGAACGGGTGACTCATTATTTCGATGAATCATTTC
TTCGGACAGAAGAAGAAGATTCTGTAAACACTTACTCGAAATCTCACTTA
TCAGAGTCCATTGTGGAAGAATCGCCCACAATTTTTTCTGAGGAATGGGC
CATGCTGATCCGTGCATAATATCATGAAAAATGGATACAAATTTTTGACT
GCTACTTGGTATCGGCAATGGGTCTGAAAAAGTATCTAAAAGGGTGAAAT
TTAGATATTTGCACCCTGTCGAAGTAAGGAGCCATGGCATATATGTTTGG
AACAGATTCCATTTTGAGAGATTTGAAAAAGCACTATCTCGTTGAAAGGT
TCTATACATCCGCCGTTTCTCAACGCATTTCTTTAGACAAAAACTCTGTT
TTTTCCTCTTTCCGGATGGTAAATATTTCTCAGAACATAGAGTGTGAATC
AAACCCATGTTTGAATTGAAACTGAGATACTGATGCAAGTTCTTCCCTTC
TGAATCAAATAGATTCATATCTGAAAGAGGCTGACAATAAGTTCTTTCAA
AATTGGCTATTTGTTCCTCTGTTAGAGGTGTTGCAGAAATGTCTGCGATC
GAATAAATAGCTCTACGAACGAATGGATCGGATCGAATTGGAAAATGGAA
AGATTTGTACAATTTATACGTTTCGTCACCACTTTGTGGAAAATCGTTAG
GTATGAATATGTCAGATACCTGTGACTCGATTGGTGAAATAGTCTCTCTC
TCCAAAAGAATATGTTTTTTTTTACCGACGCACAAAGAAAATATTTTGTT
GCGAATGAACAAGATATTGAGGAATTGTCCATATGTAAGATCATAATTAT
TGATACGGGTCTTTTCCACATAAAAAGGGAACCTTTTGTTACAATAGAAC
CAGAAGTGATGTGGATCATTCAAGAATCGAAGTCGATTTGCTTTATAAAA
AGAAGATATCAATGAACTTCTATGAAATGGTTTCACGGTATTCAGCCAAT
CGTCTCGATCGTGGGATATCATTGAGAAATAGAAATCCGTGTTATCAAAG
GATTTCCTGCGATTCTTTCTAGTATGGAATGAGTCAATCATCCACTTTTG
TATCTTTTTGAACAAAAATGGTAATATTGTTCCTCCATTGATCAAGAATT
TAGGTCTTTGGGAAGTATCATGATCATCCAATAAGAAGGGTTTTAATTTA
TTCAAATGAACGATTTGAACACCTATTGATTCTAACAACTGATTGCAGAG
TTGATCATTCGGACCTTTCAATTCATAGATGTGGATCTCGGACCTATGAA
TGGGGATATCCCCGATACTCACAAAGAAAAAGGGAAGTGACTTGGACAAA
AAGGGAAGTGACTTGGACAAAAAGAGAAGTGACTTGGACAAAAAGAAACG
AAGTGACTTAGACAAATCTTGTTTGTCGATAGCCTCGGACCAATCAATCG
AATATTGATTAATACGTAATCGATCGAACACTACTTGAAAACGGTTCTTC
TGTTCAGAAATGAAATGTTCCAAATGTTTCTGGAAATTCTTGCTCCCATT
GGACCATTTGTATCTATATGCATCAGGATCCCGATTCATGGATCTCTCGG
TTCGAGAAATAAGAGAATCAAACCATTTACTCTTTTTCAGATTCGATAAA
TGTTGGTTGATCATATATTTCATTATAGTTATATGATTCAGAGTATCATT
TCCTATTTGATCCCTTTGAATTCCATATTCGAAGTTGCGATCGGATCTAT
TCATTAAAAAGAATCGATTCGATACATTTCTTATGTACCCATAGGTTCTA
TATTGGACTTGAATCAGATCTCGGATCAATCTATATTGATTGACTGCCTC
CATTATGTTGTTGCTAGCAAATACCGCTGTTTTTAGTTTTGGATCTTCCA
AATCATTCCCGCAGTAGATCCGGACCGATTTTTTTCTGATCCTTCGATAA
AAAGATTCATTCTCTTCATAAAAAAGAGGAGGTAGAACCAATAAAGATTT
CTTTTTCGATTCATCTCTGGAGTTGAATACCTCATTCAAGAATTTTTTTT
CATCCAATCCGTAGGAATCAATAGAAAAGGCAAATCCCCTATGATACACC
AGATCCGGCTCGGTTATTGATAGAGTGAATAGATCTGCCATTTCTTGAAA
TCTCTCTTCTGAAAATGGATTTTTGTTCAAGAATGAAATCTTATTGGAAC
TGTCCATATCTGGTTCATCCTTCGGAACCATATCACATCCCGGATCTGAT
GAAATAGGATGAATTGAGACGGTATTTTGTAAATACGTAATTATCTTGAA
TATATCAACCATTTCTTTATTTTCCGATCGCCTGGAAAGGACAAAAGAAA
CATCTTGTTTTTTCTTCCAAAATTTCTGATCTCTAGTGGACCTCTCAGTA
GGATTCGAACCCAGATGAAGTTCTGACCATCTGTCAGAGAATAAAGAACG
AATTGATCTTGTAGGATTCCCAAGAAATTCTTCGATTTCTTCCGGAAGCA
GATGATTATTCATCTGCTTCTCACGTTCCGTGAATAGCCGGGACATTGAG
GAAGATCCAAAAAGGCATTTCGGGAATCGATCTGATTCTATCTCTGTTCG
TTCCGTTTGAAGAAAGGAAGGATCCCAAAGAATCGATCTTTCTTTTAGTT
GCTGAATCTCTGTTTGATCGATCAATGTGTGATATTCTGAATCCACATTT
CTAATGGAATCGAAATGATCTCTGGATTGATCAGAAAATCCTTTCCATTG
GCTAGAATCCGTTACTTGAACGAAAATAGATCTTGTGGAATCATATTGAA
TATTTGACAATACATTCCGTACCTTGCTAAAAAACCGATCCTTGTTTACC
AACCACACATTGTCTAACCAAATCAAATTCTCTCTCGATACGTTCCTCAA
AAAATCCGATTCGTGCTGATTCTTTCCCCAACTAACGAAGAGATCTTGGC
GGAATTGCCACATATGAAATTGAGCACAATTTTGCAATGAAATACCCCAC
TTGTTTCTCGAGAAGAGATGGGAAACATGCTCAATATCATTTGATTGAAT
AGTTGCCTCAGCTCCTTGTTGTTTGAAGAAACCCTCCCCTTCAATTGGTC
TTTTTTCACGAAAAGCAGACATGAGATAACAAATCAAGTCTTTCCCTAAG
ATTTCGAATAGCTGTCCCGAATTCAAGTTGATTATGTTTCGCTTCTTCCT
CGGAGAAAGACGATCAAACAATTCCCAATCACGGTCCTTGTGGATCGGAT
TATCCGTATAGGATAAAAAAAGAAACTCCAGATATTTGCTATCTTTCTCT
TTGAATGAGATCTCAATTCCAGCTACGGTTTCATTAGATATCTTACAACT
AGAATCCCTCCTTTTTCCGATCCGGTTCCTCCACCACCGCGAACCCCGGT
TAGATTCAGGCATGATACACTTTTTATTTATTGGGAGAACCCAAGTACGC
TCTTGCGGATCCATGAAACAACTCTCAGAAATCTTTTTCCTTTTTGGAAG
ATACAGGAGCGAAACAATTAACCTATTGATATTGGAAGACCAAAAAGATT
CTTCCAATGTCTCATTTCTGGGTCCAATGGAATTCATAGGTATAGGAAGA
AGCCCCATCAAATAGAGATTTTTTCTTTCGACCATCTTTCGATTGTTAAT
ACGAGATATAAGGACCGCTACTACAAGCAGTACTACACCTTTGATCGTGA
AATATCGATTGCTTGTTGAACCCTGTGAATCACGTGAAAGTAGGATACTC
CCAATTCGGGGGTCAAAGAGTTTCATAAAACGTTCTTGGTGGAAAAAAAT
GTGAGTGAAAAATCCCACTGAATCGAATTTGATCCATGAATCTAAGAAAT
AGTGAGAATTCTTGATCTCTCTCCATATCTCTCTCAATTCGAAGATCCAG
GATTTGAATTGATGTCGTTTCATTGATTCCTCCTAAAGATTTCATTTCAA
TTGGAATTTGGTTATTCACGATGTACGATGATCCCTGTTAAGCATCCATG
GCTGAATGGTTAAAGCGCCCAACTCATAATTGGCAAATTCGTAGGTTCAA
TTCCTGCTGGATGCACGCCAATGGGAACGTTCAATAAGTCTATTGGAATT
AGCTCTGTATCAATGGAATCTCATCATCCATACATAACGAATGGGTATGG
TATATTCATACCATAACATATGAACAGTAAGAACTAGAATTCTTATCGAT
ACTGGAACTCATAGGGAAGAAAATGGATTTATGGATGTAATCAAATATGC
AGTATTTACAGAAAAAAGTATTCGGTTATTGGGGAACAATCAATATACTT
CTAATGTCGAATCAGGATCAACTAGGACAGAAATAAAGCATTGGGTCGAA
CTCTTCTTTGGTGTCAAGGTAATAGCTATGAATAGTCATCGACTCCCGGG
AAAGGGTAGAAGAATGGGACCTATTATGGGACATACAATGCATTACAGAC
GTATGATCATTACGCTTCAACCGGGTTATTCTATTCCACCTCTTATAGAG
AAAAGAACTTAAAGGAAAATACTTAATAACACGGCGATACATTTATACAA
AACTTCTACCCCGAGCACACGCAATGGAGCCGTAGACAGTCAAGTTAAAT
CCAATCTACGAAATAATTTGATCTCTGGACAGCATCGTTGTGGTAAAGGT
CGTAATGCCAGAGGAATCATTACCGCAGGGCATAGAGGGGGAGGTCATAA
GCGTCTATACCGTAAAATCGATTTTCGACGGAATGAAAAAGACATATCTG
GTAGAATCGTAACCATAGAATACGACCCTAATCGAAATGCATACATTTGT
CTCATACACTATGGGGATGGTGAGAAGAGATATATTTTACATCCCAGAGG
GGCTATAATTGGAGATACCATTGTTTCTGGTACAGAAGTTCCTATATCAA
TGGGAAATGCCCTACCTTTGAGTGCGGTTTGAACTATTGATTTACGTAAT
TGGAAGTAACCAATTAGGTTTACGACGAAACCTAGAAATCGATCACTGAT
CCAATTTGAGTACCTCTACGGGATAGACCTCAACAGAAAACTGTTGAGTA
ACGGCAGCAAGTGATTGAGTTCAGTAGTTCCTCATAGAAAATTATTGACT
CTAGAGATATGGTAATATGGAGAAGACAAAATTGTTTGAAGCACGCACAG
AACCGGAAGCACCCCTTGTTTCAAAGAGAAGAGGACGGGTTATTCACATT
TAATTTGATGGTCAGAGGCGAATTGAAAGCTAAGCAGTGGTAATTATAAA
GATCCTGGGGGGAAAAATAGAGATGTCTCCTACGTTACCCGCAATATGTG
GAAGTATCGACGTAATTTCATAGAGTCATTCGGTCTGAATGCTACATGAA
GAACATAAGCCAGATGACGGAACGGGGAGACCTAGGATGTAGAAGATCAT
AACATGAGTGATTCGGCAGATTTGGATTCCTATATATCCACTCATGTGGT
ACTTCATCATACGATTCATATAAGATCCATCTGTCTAGATATCATCATAT
ACATCTAGAAAGCCGTATGCTTTGGAAGAAGCTTGTACAGTTTGGGAAGG
GGTTTTTATTGATAAAAAAGAAGAATCTACTTCAACCGATATGCCCTTAG
GCACGGCCATACATAACATAGAAATCACACTTGGAAAGGGTGGACAATTA
GCTAGAGCAGCGGGTGCTGTAGCGAAACTGATTGCAAAAGAGGGTAAATC
GGCCACATTAAGATTACCATCTGGGGAGGTCCGTTTGATATCCAAAAACT
GCTTAGCAACAGTCGGACAAGTGGGTAATGTTGGGGTGAATCAAAAAAGT
TTGGGTAGAGCCGGATCTAAGTGTTGGCTAGGTAAGCGCCCTGTAGTAAG
AGGAGTAGTTATGAACCCTGTAGACCATCCCCATGGGGGCGGTGAAGGAA
GAGCCCCCATTGGTAGAAAAAAACCCACAACCCCTTGGGGTTATCCTGCG
CTTGGAAGAAGAAGTAGGAAAAGAAAAAAATATAGTGATAGTTTTATTCT
TCGTCGCCGTAAATAGGAATTGTCATGGGCGAACGACGGGAATTGAACCC
GCGCATGGTGGATTCACAATCCACTGCCTTGATCCACTTGGCTACATCCG
CCCTAGCTAAAGGATTTTCTCTTTTTCCATTCATCATTATTGTATTTAAA
TTTATTCTTACCTTATTAGATCGAGATATTGAACATACAATGCCAATCTT
AAAAATGTAAAAAATAAAGGAGTAATCCGCTGTGACACGTTCACTAAAAA
AAAATCCTTTTGTAGTTGATCATTTATCGGGAAAAATTGAAAA
