# Supplementary material for: Complete chloroplast genome sequences of Dioscorea: Characterization, genomic resources, and phylogenetic analyses
Source: PeerJ. 2018 Dec 4;6:e6032. doi: 10.7717/peerj.6032 (PMC6284424; doi:10.7717/peerj.6032)
Supplement: Supplemental Information 5 [file peerj-06-6032-s005.zip › 原始序列/MG267381.TXT]

>MG267381
GGGGAGCAATACCAAACTTCTTGCTCGAACAAGATATTGATATTGCTCCT
TCAACGATTCATATACATTAAGACAAAAGTCTTATCCATTTGTAGATGGA
ACTTCAACAGCAGCTAAGTCTAGAGGAAAGTTGTGAGCATTACGTTCATG
CATTACTTCCATACCAAGGTTAGCACGATTAATGATATCAGCCCAAGTGT
TAATGACACGGCCTTGACTGTCAACTACGGATTGGTTGAAATTGAAACCA
TTTAAGTTGAAAGCCATAGTACTAATACCCAAAGCAGTAAACCAAATACC
TACTACAGGCCAAGCAGCCAAGAAGAAATGTAAAGAACGAGAATTGTTGA
AACTAGCATATTGGAAGATCAATCGACCAAAATAACCATGAGCAGCTACG
ATATTATAAGTTTCTCCCTCTTGACCGAATTTGTAACCTTCATTAGCAGA
CTCGTTTTCAGTGGTTTCCCTGATCAAACTAGAGGTTACCAAAGAACCAT
GCATAGCACTAAATAGGGAGCCGCCGAATACACCAGCTACGCCTAACATG
TGAAATGGGTGCATAAGGATATTGTGTTCTGCCTGGAATACAATCATAAA
GTTAAAAGTACCAGAAATTCCTAAAGGCATACCATCAGAAAAACTTCCTT
GACCAATAGGATAGATCAAGAAAACAGCAGTAGCAGCTGCAACAGGAGCT
GAATATGCAACAGCAATCCAAGGACGCATACCCAAACGGAAACTAAGTTC
CCACTCACGACCCATATAACAAGCTACACCAAGTAAGAAGTGTAGAACAA
TTAATTCATAAGGACCGCCATTGTATAACCACTCATCAACAGATGCTGCT
TCCCATATCGGATAAAAATGCAAACCTATAGCTGCAGAAGTAGGAATAAT
GGCACCAGAAATAATATTGTTTCCATAAAGTAGAGAACCAGAAACTGGTT
CACGAATACCATCAATATCTACTGGAGGAGCAGCAATGAAGGCGATAATA
AATACAGAAGTTGCGGTCAATAAGGTAGGGATCATCAAAACACCAAACCA
TCCGATGTAAAGACGGTTTTCAGTGCTGGTTATCCAGTTACAGAAGCGAC
CCCATAGGCTTGTACTTTCGCGTCTCTCTAAAATTGCAGTCATGGTAATT
GGTTTATTCAATTTTCAAGGACTCCCAAGCACACGTATTAACTCCATCTA
TCCAAAATCTAGATATAGATAATAAAAGGCTTGTTATTTAACAGTATAAC
ATGCCCCATATGTTAATGTCAACCAATCTCCGCAGATAGATGATATAGAT
ATCTGACTAAATCTAGCAGAACAATTTCTAATTCAAATGAGTTTAAAATA
GAAAAAAAAAGAGATTTTCTTTCCGTATGGGTTGCCCCGGACTCGAACCG
GGAACTAGTCGGATGGAGTAGGTAATTTTTCCTTGTTGGAATAGAAGAAG
AAGACCCCTCCCCAAACCGTGCTTGCATTTTTCATTGCACACGACTTTCC
CTATGTATACATATATAACTCATACCCTAAAAAGAATAAGAATTTTTAAT
AGTTAGTTTAGTTGGTTGATTCAACCACTATACTATTAGATTAGATGAGC
ATTTCAGAATGAAAATTCATGAATTTTTCTTGATCAGTTAGAAATCATTT
CCATTTTATTTGCATTCATTATAGGGTTTTATTTTATGATCAATCATGAG
ATTCCGCAGGTCATTGATACAGATAATATCCAAATACCAAATGCGTCCTG
TATGTGACCGAAAAAGAGCTTGAGGGAAGATCAAAGAAAGAATTTCTTCT
TCTTCTGTAAAGAATTCTTGTAATAATCCCGAACCTAATCTTTGCAAAAA
AGCGTGTACCCTACTTTTATGTTTACGAGCCAAAGTTCTAGCACACGAAA
TACGAAGTATATACTTTATTCTATACAAACTCTGTTTTTTTGAGGATCCA
CTGTGATAATGAGAAAGATTTCTACATATCCAACCAAATCGATGAATAAT
ATCCAAATCTGATAAATTTGTCCATATTGACTTACTAATAGGATGCCCGG
ATATGGTACAAAATTTCGCTTTAGACAATGATCGAATAAGAGCAATAACT
GAAACTCTGGTATCAAATTTCTTAGTAAGAGTATCTATTACAAATGAATT
TTCTAGCATTTGACTCCTTACCACGGAAAAATTTATTAGTACATTTGAAA
GATAACCCAGAAAACAGAAGGAATAATTTGATAATTGGTTTATATGAATC
CTATGCGGATGAGACCAAAATTGAAAATAATATTGCCAAAAATGGACAAG
GTAAGATCTCCATTTCCTCATCAAAAGACGAGTTCCCTTTGACACCAGAA
TTGCTTTTCCTTGATATCGAACATAATGCAGAAAAGGATCTTTGAAGAAC
CATTGGGTCTTCTGAAAATAATTACAACACACTACTAAAAAATGCCCCAT
TTTTCCATAGAAATGTGTTCGCTCAAGAAAGACTCCAGAGGACCTTGATC
GTAAATAAGAGGATTGTTTATGAAAAAAAACTAATACAAATTCACATTCA
AATACATAAGAATTATATAGGAATCGAAAAAATCTTTTATTTTCTTTTGA
AATTGAAATCACGTAAATAGGTTTTTTCGGAGTAATGAAACTATTCAAAT
TATGATATTCGTGGAGAAAGAATCGCAATAAATGCAAAGAGGAAACATCT
TGAGTCCAGCATTGAAGTATTTGAACCAGGATTTCCAGATGGATGGGATG
GGGTATTAATATATCTGACACATAATTTAAATGTGATGATTTATCCTCTA
AGAAGGGAAATATTGAATGAATAGATCGCAAATTTTGTGATTTAGGTATT
TCTTTTTCTTCGAGGGAAGATCCTAATCGCAGTAAAAATGGAATTTCCAT
ACTGACTGCAAAACCTTCTGATATCATTTGAGAATAAAAAAAATTGTTGT
GTCCAACGATTCGATTTTGGTTCGAATCATCAGCTGAATAAATCAAATAA
TTCTGTTGATACATTCGAATAATTAAATGTTTCACAAGTACTGAACTAGA
TTTATTGTCATAATCCAAAATTTCCACAAAAATCGAACCATTTAAACCAT
GATCGTGAGCAAGTGTGTAAATATACTCCTGAAAGAGAAGTGGATATAGG
AATAGGAAGTACCTTTGCCTAGATCCATCTTTTTCTAAATATCCTTGTAA
TTCTTCCATTTTCATTTCTACTTAAACAGAAAGCAAGGGGCATTTCTTGG
GTTATAAAATGATACATAGTGCAATATGGTCAGAACAGGATATGTATTAT
GTATGTATATAGTACAGTAAGAAATATATACCCCGAGGACAAGGAATCCA
ATCAACAGATTTTTTTCTCTCCTTTTCTATCCAATCGGTTTATATTTATT
TATATTTATATTCGTTAGTAGAAAAATCCTTTATTTTTGCAACCTGATTG
CTCTTTTGACTTTGGAATAAACTTTCTTTATCAGTATACTATTTCTTCTA
CACATCTGTCTCCAACTAATATATTATATATTATAGTTTATTATAGTTAG
GATTCATAAAAAAAAAAGGAATCAATGGTTCACTCTCAGGAGAACCCTTT
CCCTCATCAGGTACTAATTAATTTTTAACATCTAATTAGATCGGGTAATT
TAATTATTCAAATTTAAGAACATAAGTTCGTTTCTTTTTATTTTACCCGA
ATTGGGCCATAAGACTCTATCCATTTAGTCACTAGACCTAACTCTAAATT
GAGAATCAATTCTGTACCCTTCCAAAAATAAAAACAATATATTTTGTAAC
GATCCGGTAAGGATAAATTCAAAAAATTCTACTTAAAAAAAATGAAAATT
CCAAATTTCTTAATTTTATTACGACATGCTGTTTTTTCCATTCATTACCT
TTCAGGATCAGTCATGGTCTTATAGACTCTACCAATAGTCTAAACGAATT
CGTTGCTTCATCCAAATGTGAAAAAAGATTATAGTCGCACTTAAAAGCCG
AGTACTCTACCGTTGAGTTAGCAACCCGGATAAATATGATTCGTAAATAC
GATCGAAATCCAAAAAGATTAATTGAATTGCACTGCGCAACCCCGACAAA
ACATTGAACTCAAAAAAGAAGAATGCTCTAATCAATTAGAACCACCAAAA
TACCAAAATGGGCGAATCCGATTAAATTAAAAAACAACAAAAAAATTCCT
AACAAATTCCTAATAGAGATGTCAAAATTGCCAGACTTATCCATTTTTTT
TTATTTGATTTTCATTAATCAAATACGCCTTGTCTTCTATATTGTCTTCT
ATAATTAGAGAGTAAATCCGTCAAACCATCACATCATTTGGCTGAACTGA
AGGAAAACCCAATCAATATGGGGTGGGTGTAAACAGATCTATTTATTTAT
GATCGAATTAATTATATTTGTTCAATACACCATTGTCAATATCAATGGAA
TGTTGAGAAAACAAATCAAATTAAGTAAATCAAATAATGACTTGTGTTTA
TTGGATTGGAACGACTAAAATAATAAATTGGATGGGAAAAAAATAAAGAA
TAGGAAGAGCAAAAATATCGGATTTATTCAATTAATAGAGATACAATAAA
CAAGATTAACTCCCTTTTTTTAATTCCACTAACAAAAAAAAAAAAGGAGG
AAATAATTACACTAATTACACAAAGATAAATACTAGTTACTCCCACCCCT
TTACTCTTCACTTCAAATTTGAACCTTTCAATTTATATATTGAAATATAC
TAACAAAGTCTGTCTAGTTTATTGATTGTGACTAACCCTAGATTCTTTCC
CCTGAGAAAAAATCAATACTTTCTTTTCTGTTCGAGCTCCACAATGTACT
ATTTACAATCCAACACAAATTAATTAGGTTCCTGATAAAACAGAACAAAC
TATGTCGAGCCAAGAGGATCTTAATTCTTATAGAAGATTAGAAGATGGCG
AATATAAAAATCAATCGACAGTCGATAATGTCCTTCACTTCAAGTCGCAC
GTTGCTTTCTACCACATTGTTTTAAACGAAGTTTTACCATAAAATTTCTC
TAATTTCATAATTTCATTAGAACTGATATAGAATTGATTCAATAATATGT
AATCATAAATGGTCATTGGCTCAACCAGTATATAAAAAATAGTACACATT
TTCTATATTCTATATAATAGATATATAGTATCTATCCAGAAAAGTTTTAG
AAAGAATCCAATTTATTATTTATTAACCCCCATATTGTATCATATGAAAA
ATAAACATTTCTAAAAAGACGAATAAACAAGTTTAAGACTTATTTTATTT
ATATCTTTAATAGATTGTTCGGTAAGGTAAATCCTTACCTTAGGGAAGGC
TCTATTTTTTTCTCGAGCAAATAAAAAACTATAGACCTCAAACAAAACAA
AAGGACCCTTTCTTTAGACTTAAAATATAATAGAAAAAGTAATATAATTT
ATTTTCAGTCCCGAAACAAAAAAAATCTAAGATATTACAATGACTCCAAT
AACCCGAAAAGGTCATAAATTTTTCAATAGAAATTTAATAATAATATATA
GATGGATATATCACAACTCTTCGAGTACAAAAGGTTCCTATGAAATAAAA
AAATTAAAGAATCCCTCCGACTTCAACATCATAATTTGAAATTCCAGTCA
TGACTGAATGATATTTCTAAGTCAATCAACAAATGAACACAATCACAATG
AGTAGATAAAGATTTTTAACAGATATTTCATTCACTAAATAGACGCAAAC
TTTACCATATCCAATTGAATTATCAATGATTTGATTTAAAGTGGGAAGGT
AGATTGAAAATCTAATTTATTTGTTTTCATAGGTATGAAATATAAAGGGT
TTTGTGTAAGGTAAGATTAAGATCGTTATTCTTTACATATGAAATAAAAG
AAAAAACCTGAATCATAGGAGTATGATACTTTCGTATCCATCATATACAA
CAAACAATTGTTACCGAAGGTAATCCTGGATGGTTAAGGAATCGCGAATA
CTTTTCACTTAACTGAATGTTGTTAATGAGATAAAAGACTACAATAACAA
TGCATAGCATCACAGGCCTTGTTTATTCATTTTATACGTTTATTTCGGAT
TCCAGAATCTTCTCATCAACTCCATCATCAATTTCAAATATATTGAATAT
ATAAATATCTCAGTCAACACACTACACTGATTTACAATTATTGATTTAAA
CCCCTTTTTTTATTCGCATTTTAGACTGGATTATATTTGTGAGAAAGCAA
ATGAAAGAAAAGATATCATTCTGAGAATTTTTCTTAGAATTCAGAAACGA
TCTGGGACGGAAGGATTCGAACCTCCGAGTAACGGGACCAAAACCCGCTG
CCTTACCACTTGGCCACGCCCCATTTCGATTTTTATTCGACACTAATAAA
CACTAATAATGATATTGGTTATTCGTCAATTCTAACTCAAATATCTATCA
TATACATTGTCACTAGGATTCGATCAACACATATGATATAGAATAAAAAA
AAAGATTGATTGATCATTACATATAATTCAATTAAGATATTGTATGAGAG
TATAATTCCTTATTAATTATTTTTTTCGGAACGTAAGAAAAGATTTTGAA
TTTGGGAAAGTTCGGAGAAAAAAGGATTATTTGACCTTCTTTTTTTATTT
CACTTCTTAGGAAAAGGAAAATAAGTAAATCAAAATCAAATTATATCATT
TACAATAAGAAAATGTTTGTTATGCTTAATATCTTTAGTTTAATGTGTAT
CTGTCTTAATTCTGTCTTTTATTCGAGTATGAGTGGTTTTTTCTTCGCCA
AATTACCCGAGGCTTATGCCCTTTTCAATCCAATCGTAGATGTTATGCCC
GTCATACCTGTACTCTTTTTTCTCTTAGCCTTTGTTTGGCAAGCTGCTGT
AAGTTTTAGATGAAATCTTTAATACTTTCCTAAATTCATGATTCATTCGA
AAAAAAGATTTGAAAAATGGATAAGATCAGATATGTCTTATATTACTCGA
TTCAAAAAGAGAAATTATTGTATATGGAATTAAAGAACCCTGGTTGGTGA
TGAATTTGGATTAGCTTATTTCCTCATTTCGACCTTAGGGGGGGCAGCAC
TTTATTAGGATTAGGTCGCCACAAACAATACCTAATTGTGGATATGATAA
GAAATTTTTGGTAACAAAAGAATAAGAATCTTATTAGAAATTAGAAAAAC
AAAATTCGTGAAATTTTCTTTTTATTTTGGCGTGTAAAAATAGTATATAT
GGTACAAAAATAAGTAATCTATTCCCCTTTTCAAAAAAATGATCTTATTC
TTATCTTGGAGATTGTGTAATGCTTACTCTCAAACTCTTCGTTTACACCG
TGGTGATATTCTTTGTTTCTCTCTTCATCTTCGGATTCTTATCTAATGAT
CCGGGACGTAATCCTGGGCGTGAGGAATGAAAATAAGAGTTAGTCTTTCT
TTATTTTATTTTTATTTTTTTTTCGGAATTTTTTTTTCATATTATCTATT
CCCTAGATTTAACTAAGAATTAAAAGGAAATCTAGGGATCAGGATTTTTT
TCGAATTCAAAACTATCAAGTGATCATAAGCAGCGGAGAAAGAGGGATTT
GAACCCTCGGTACGAATAACTCGTACAACAGATTAGCAATCCGTCGCTTT
AATCCACTCAGCCATCTCTCCCAATTAATTTTAATCTAATTTGCAAAGTT
TTTATTTGATATGTGAAGTAAAGGTTTATAAAAATCCTAGTTTTAACGAT
ATAGAAATAGAAAAAAAAATAAATGATATCTACAAATTTGATCAGCAATT
AAATTTTGATCAATGATTCGAAACAGATATTCCCAATAGAAAGGATACCT
TACTTCTTTTATTTTGTACAAAAGTTTCTTTTATTCCCCAGCCCGGTTAA
ATACTGGCTGGGCCAGAGTACTTCTTTTGATCCAATGAATCATTCATAGA
TCCAATGGTTTTATTTATATTTATATATTTCTATTTTCTTTGATATTATA
AATTATAAGAATTATATTATTATTTTTTTTTTATTCTTTTTTTTATCAAT
TTACTTTACTTACCTGAAAAACTGTAATAAACAACATACATCATACATAG
TCATATATATTATATATTAATATTAAAATATTAAAATGAAATTAAACAAT
ATCCTACATACAATATCCTATATTAAAATTAAGCTAAACACACATGTTTC
TACAAACACATATTTCTATATTCTATAATAGTAGAAAAAGACATTTATTT
ACTTGCTCAAAGGATAAGCTTTATTTAAACACTTGAGATCCAATTGAACC
AAATTCATAACATAAGATCTGAAGTTGAAAATCAAATTGAAAAAAAAAGA
ACCACATATATATAGATATAGAATTCATCATTTTTATGGTCTAGCTTCAA
TAACTTCTTCAGGTCGGGGCTCCCAGTAATGATTAATGACTTCCCGGCAA
ATAAAAACCTTCTCTTCTTTCTATTAAGTTAAGGTATTTAAATAAGCTTT
CTGCTATTATTCGGGCGTTGCCAGCGTACACGTAAACACATGATTCTGAT
CCAATTTGGATTGCGTCTCATTCTTTTTTTGTTCGACAAACAGTCCATTT
ATATACAAAAATATATGTTGTAGCGGGTATAGTTTAGTGGTAAAAGTGCG
ATTCGTTCTTTTAACTCCTTAAATGGTTAAGGGTTCCTTCAGTTTTTTTA
TATTCCGATCAAAAACTTTATTTTAAAATAAAAAGGGTTTAATCCTTTAC
CTTTCAATGGCATATTTTAAGAATAATATACATTCTCGCGATTTGTATCC
AAAATTCAATAAAAAAAAATGTATTATGGAGTCGCGAAGCATAATTTTTT
TAGTTGGATCAACTCTTCTCTTCCAATTTTGAAGAATAAGTATGAGTATT
AAGTATGAGTAAAGGATCTATGGATAAAGATCCAAAAGTTTATTTCCAAT
CGTAACTAGATCCTCAATTTTGTTGTTGTAAAAGAAAAATTGAAGCCAAA
TAGCCAGAGAAGGACGGTTTTAGTTTACTAAAACCGTCAGCATATTGTTT
GAGCTCGGTGGAAACAAAATTCTTTTCCTCAGGATCCTCCGAGTAGAAAT
AGGGAACGAAGTAACTAGACTAGACGGATTTGGTATAATCTCCCTACTTT
AGAGGGATCATCTAGAAAGCGAGTAGTTTTGGATACATTCAGACAGATAA
GCTGACGTAGATGCTATGGATCTCATTTTATTCTTCGGATTTAGGAAGAC
TCCCCTTTTTTATACATCGTAACTTTTTTATTTCTGTTTTTCGTTTAGGC
CTTAGATCTGGAAATATATTGATTTCCCATAAAGGAGCCGAATGAAACAA
AAATTTCATATTCGGTTTTGAATTAGAGGTGTTAAAAATGACCAACTAAC
ATCGACTATAACCCCTAGCCTTCCAAGCTAACGATGCGGGTTCGATTCCC
GCTACCCGCTCCAAATTTCTTATATACATACATCATCAATTTGAATATGT
ATCCTTAGTTTTTTATTCCATAAAAATCAATAAATTTATGTGCAATCAGA
TTTCTTTTTCCGAAAAAAAAGGTAAAGGGAAGAATGCGAAAGAAGAAAAT
AGGAATAAAAAAGCGTCCATTGTCTAATGGATAGGACAGAGGTCTTCTAA
ACCTTTGGTATAGGTTCAAATCCTATTGGACGCAATTTTTTCCAACTATT
TTTTTATGGCTATGTCAAGAAACCCATTTTTAATGATTCGAATCAGAAAG
TTTTCTCAACAATTACTCTTGTGCTGAGGCTAGACTAGGAATAAGAATGA
AAAATTTATGTTTGTTCTTGAAGTAGAAAGAGCTCAATTTGTTCCTGAAC
AGCTCCCTTCAAAAGGGCTTCTGCTTCTTCAGTAAATGTCTTGGTAGAAG
ATATAATTTCTTTGAATTGAGATTTATTCTTTTTTAAGTAAGTACGTAAC
TGAACGAGAAATTTCTTTACCTGCCCAATTTCTAACGAATCAAGATATCC
ATTCGCTCCAGTATAAATAGTAGCTATTTGTTCTTCTACCGCGAGAGGAT
CTGATTGGGATTGTTTGAGCAACTCGCGTAATCGTTGACCTCTTGCCAAT
TGATTCTGAGTAGCTTTATCGAGATCAGAAGCGAATTGTGCAAAAGCTTC
TAATTCTGCGAATTGAGCTAGTTCCAATTTTGATTTGCCGGCTACTTGTT
TCATGGCTTTAATTTGAGCTGCGGATCCCACTCTGGAAACAGAAATACCC
ACATTAATAGCAGGTCGTATTCCAGCATTGAATAAATCGGCGGATAAAAA
TATTTGTCCATCCGTAATGGAAATTACATTAGTGGGAATATAAGCTGAAA
CGTCTCCAGATTGAGTCTCAACTATTGGTAAAGCGGTCATACTTCCTTCA
CCTAAACGAGAACTTGATTTAGCAGCTCTTTCCAAAAGGCGTGAATGCAA
ATAAAAGACATCCCCCGGATAAGCTTCACGACCGGGGGGTCTTCTTAATA
GAAGAGACATTTGACGATAAGCTTGTGCTTGTTTGGAGAGATCATCATAA
ATTATTGAAGTATGTTGCTCACGGTGCATAAAATATTCAGCTAGAGCCGC
TCCTGTATAAGGTGCGAGATATTGTAATGTAGCGGGTGAATCTGCTGTTT
CGGCTACCACAATAGTGTATTCCATCGCCCCTCGCTCCTGGAAGGTAGTC
ACTACCTGAGCCACAGAAGATGCTTTTTGACCAATAGCTACATAAACACA
TATTACATTTTGTCCCTTTTGATTGAGAATCGTATCTGTGGCTACTGCTG
TTTTGCCGGTCTGTCTATCTCCAATAATTAATTCTCGTTGACCACGTCCT
ATAGGGATCATAGAATCAATAGCAATAAGCCCTGTTTGAAGAGGCTCATA
TACGGAGCGTCTCGAAATAATACCTGGCGCAGGAGATTCAATTAAGCGAG
ATTCGGAAGCTGAAATTTCTCCTCTCCCATCAATAGGTTTAGCCAGAGCA
TTTATAACACGACCCAAATAAGCCTCACTCACAGGTATCTGGGCAATTCT
TCCTGTTGCTTTGACAGAACTTCCCTCTTGTATCATCAAACCATCGCCCA
TTAATACAACGCCAACATTATTTGATTCCAAATTCAGAGCAATGCCTACT
GTACCCTCTTCAAATTCTACTAATTCGCCTGCCATCACTTCATCAAGACC
ATGAATACGAGCAATACCATCCCCTACTTGAAGTACGGTACCGGTATTCA
CAATCTTTACTCCTATATTATATTGTTCGATACGTTCACGGATAATATTA
CTAATTTCGTCGGCTCGAAGAGTTACCATTAGTGTCTCTTTATTCTGCAA
AAAAAAAAAAAAATAATGCCTAAAATTTAAACTAAAGTAAAAGTGGGAGG
GTTAATCGGTTATTTCTTCCATGGCTCCGAGGATGCCAATATTCGCACTG
ATTGTACGGAAATGTAAATCACTATTCAAACAACTATTCAGAGTTCCTAG
AGCTCCTTGTAAGGCTTCCTGAAAAACTCGTTGTCGTACTTTATTAATCG
CTCTTTGTTGTTCAAAATGAAGGGTTTCATTTTTGTAATTTTCTAATCGT
TCCAAACTATCATAAGTAGCATTAATCAAATTTGTTTTTTCTCGTTCTAT
CTCAGAGTATCCATTAATTCGATACTCATCTGCTTCTATTTCCACTTTGC
GTAAGCGATCTCGAGCTCTTTCGAGTTGCTCAACGGTCTTTTTACGCAAT
TCTTCCGAATTTTGAATAGTACTCAAGATCCTCTGTTTTCGATTATCTAA
TAAATCATTTAATGAAAGTAGATTATTTTACTATTATATTAATTTTACAA
TTTCCATGATCTCTTCCCGAACCAAACATGAATCTTTCAATTCATTTGGC
TCTCACGCTCAATTATTTATTTTATGGGCATTGCCATATAATGTAATGAG
CCTGTCCCACCTTTTCTGCTCGTATTCATCGAAACTCATACAAGACCAGA
ATAGAATATTATAGTAAAAGGACTCTTCCGACGAGACAAAAATTTATAAT
TTCAGCAAAGTTGTTTCTTTATTTGATTTCTTCTTTATTTAATTTCAAAT
ACAAATAAAAAATATATAAAATATATAATCCTTTATAATTTTCCCTTTCT
TCAAATCCAAAAAATTCTTCTTTTTTTATACATAGGTCGTCGATTTGGCA
TTGGATAAAAAGAGGTAAAGTGCCCCTTTTTTTTAGTCAATTTTTACTAG
GAACTAGTAAATGGTTCAAATCGTTTTATCGATATGAGTGTCTTATATCG
GATAAATAACTAATTATTCTATTCATTTTTAAGTCATTTCGACCTATACT
AACATAGTGGTAGAAAGAATACCCATGTTATGCTTGGACTTCAAACAGTT
TAGCTTTAACCATCTTAATGGTCTCACATTATTGGTTGATAGAGAATCAA
AGTTGATTTACCAATGAGTCACGAAATGCTATGGTTCTTACATATATATG
ATTATTGAATTTCATTTATTCAGAAGTAATTCGTCTAGATCGTACATCTT
TCTTTCCTATTTTTTATCCTATTTCCTATTAATAAATAAAAGAACAGAAA
CAAAGTACCGCCGGTTGGATCCAACCTATTCTTGAAATAAACAACTCGCA
CACACTCCCTTTCCAAAAAAAATCAATACACCAAGCACTATACTCAGATT
TATTGGATTTGTTGCTAAAATATCGGTATTAAATGCGAAACTTCCAGCGA
ATGGATAGTGCCCTACCAAGTAAACAAAAGAATCGGTTACATTTTTCATA
TGCTCTCTTCATATAGATAGGACTAACAAAGAACCAGAATTCTTTTTATA
TCACCTCACTTGTCTTTTTGTAATCGATTTCTTTCTTTTTTTTATTATTT
TTTATTGAAGTTTCCAATAAGATATTATTAGATTAGGTTTTAGGTTTCAT
GTTAATTGTGAAATATCTCCTTTATTGAATTGAAATTGAAACGCTTTCTA
AAAAATAAAATAAAAAAAGGTATGTAAGATACTTTTTTACATTTCTAGGA
TTACATTAAACAAAAGGATTCGCAAATAAAAGCGCCAATGCCACGACCAG
CCCGTAAATTGTTAAAGCTTCCATAAAAGCTAGACTAAGCAATAAAGTAC
CTCGTATTTTACCCTCTGCTTCTGGTTGCCTCGCAATACCTTCTACGGCT
TGACCTGCAGCAGTACCTTGACCAACTCCAGGTCCAATAGAAGCAAGCCC
TACAGCCAATCCAGCAGCAATAACGGAAGCAGCAGAAATCAGTGGATTCA
TGGGTAAGTTCCTCGCACTAAAAAAAAAGAAATGGTTAATGATACAATCA
ACCAATGGATTATTACTTAATATTTTATCACTAAGATCCATCGGGTGGAG
AAGTAACTCAAGATTCTGAATTAAAATACAAATTTTATTGAATCAACTGA
ATCGTCAGAACTACTTCGATATCTTGTTTTTTTTTTACTTTCTACCTACA
ATGGGTTTTTGTAAATCGATGTGCACATAGCTCTAGTTATTGCATTTCTT
TCGAACCATTCTTTCATCAATTCTTTGTTCTTTACTCTATTCCATTCCCG
AATTCATCTGTTTTGTTTTTTCATTCAATCCATGCATAATAGTCGCAGAC
GAAAGAGAAGAAAATAGTATTGAAATCCATCTACATATAAATACAGTGGA
CTGTAAATTGTAAATAAAATAGATTTTAGATAGGAATAATCTATAGGGAT
AATCCTATATAACTAATGAATATCTAATATCACATATACATTTGTTTCCT
CCATAACGTGTACTATCCTGTCCGCATTTCATATTGAATGGTATTCTAGA
ATCATTTTTGAAAGATACACATGGACTGGACTTATAAACATTACATATAT
CTAATTTGACCTCCCTAAGTCATCCTTTTTTCGATTCCGTAATATAGTCC
ATCTTTCCTCGTACGATTGATTTTAGACCAAATATACTATGATATATATT
TGTATCAGTATCTATTATGTTCCCCAACCGATTGGATTCTCTTGAGCCAT
GCATGAATTGGAATCAGTTTAAAAGAAAAAAAAAACGATTTTGAAGACTA
GTTAATGATGACCTTCCATGGATTCACCTATATAAGCCGCAGCCAAAGTT
GCAAAAATAAGAGCTTGAATACCACTTGTAAATAAGCCAAGAAACATAAC
GGGTATAGGAACTAATGAAGGTACTAAAGAAACAAGAACAACAACTACTA
ATTCATCAGCCAATATATTCCCGAAAAGTCGAAAACTAAGAGATAAGGGT
TTTGTGAAATCTTCTAGGATATTTATTGGTAAAAGAATTGGAGTTGGTTG
AATGTATTTTTTGAAATAACCCAATCCTTTTTTGGTAAGACCTGCATAAA
AATATGCTACTGACGTGGGTAAAGCTAAAGCAACAGTAGTATTTATATCA
TTCGTGGGCGCAGCTAACTCCCCGTGAGGTAACTGTATGATTTTCCAAGG
TAAAAGAGCACCTGACCAGTTAGAAACAAAAATAAATAGGAACATAGTTC
CAATAAAGGGAACCCAAGGACCATATTCTTCTCCAATTTGGGTTTTGCTC
AAATCTCGAATAAATTCAAGGACATATTCGAAGAAATTCTGACCACCGCT
CGGAATGGTTTGTGGATTCCGAACAGCTATGATGACTGAGCCTAATAAGA
TAGCAATTACGACCCAAGAAGTGATAAGTACTTGGGCATGTATTTGTAAA
GCCCCTATTTGCCAATATAAATGTTGGCCTACTTCTACACCCGATATATC
ATACAATCCTTTGAGTGTTTTAATGGAACACGGTATAACATTCATATTGT
CCTCTGATAGAAATCGAACTTCAAAAAAAAGAATTATTTTGATTCAACCA
TCTCTTTATGAACTCACCTACTTTAATAATAAATCGATTATTTACAAGTA
ATCACATAAGATCAATATCCCAAGTACTTTTTTTTATTTATCTCTTTTAA
AAAGTTCAGGAATAGTAACCGATCCAATAAATCTATGGAATTCCCAAATC
AAATAATTAAGCAATTTGCTTATTTTTTATTTTTAATAATAATCAACGAT
TTCCTATATAGCTATAACGACCCTCGCAAATTGCAAATACTAATTTGTTA
AGAATCAATCGGATTGAAGCTATAGCATCATCGTTGGCTGGAATCGAAAT
ATCTGCAAGATCTGGGTTACAATTTGTATCGATTAAACAAATTGTCGGAA
TCCCCAAAATGGCACATTCTTGAAGAGCCATATATTCTTTTTCCTGATCA
ACGATGATTACAATATCAGGCAAACCCCTCATATATTTGATCCCACCCAG
ATATGATTGCAGGGCAGATAATTTTCTCTTCAACATCGCTGCATCTCTTT
TGGGGAGACGGTTCAGTTTCCCCATGTTTTGTTCTGCTCTTAAGTCCCTG
AACTTATGAAGTCTCGTTTCCGTAGTGGACCAATTCGTTAACATACCACC
AAGCCATTTTTTATTAACATAATGACACCGAGCCTTTATTGCGGCCGATG
CTACTGAATCCGCTGCTTTATTTTTGGTACCAACGATTAAAAAGCTTTTT
CCTCTACTTGCTGCATCAAAAACTAAATTACAGGCTTCTGATAAAAAACG
AGCAGTTATAGTAAGATTTGTAATATGAATTCCTTTACGTTTTGCGGAGA
TGTAAGGGGCCATTCTAGGATTCCATTTCTTAGTACCATGACCAAAATGA
ACTCCTGCTTCCATCATCTCCGGCAAATTGATGTTCCAATATCTTCTTTT
CACTTTCCCCCACATTCCCTCTTTGTTTTTTGCAAAGAGACGAGATACCC
TAAAAAAAATAATGATTGTTCCGAGGGAACCTTCTAACGGGGATTGACCG
TCGATACGCGGTTCAAACCATTACATTAATTTCTTTTTATTACTTATTTT
TTTTTTACCAAATCAATGATCGGACCAGATAAAATAAAATAAATAGTGAA
ATTAAAAAAAGGGTAAAAAAAAAAAAATAAAAAATGAATCAACCCTTAGG
AATTCGTAAATGATTGTTTTGATGTCTCATATAAATTAATTGTCTTGGAT
GCAAGAACAAAATAATTCTCTATGGTGTAACAAAATATCTCTCATCTCTA
AGTCGAATAGATTATTCTTTTTAATTTCCAAATGAATGTTCTTGTCTTGT
CTTGAACGGTGCACTAATTTTTGGAATCCGGTACCAACAGGTATAATCCC
CCCCAGAACAACGTTCTCTTTCAGTCCTTTCAACCAATCAATACGCCCTC
GTAGAGCAGCTTTTGCTAAAACCCGAGTAGTTTCTTGAAAACTCGCTTCG
GATATGAAACTTTGAGTATTCAGAGATGCCCTCGTTATTCCCAATAAGAT
TGCCCGATAACAAATCGCTTCGTCTAAAGCACGTCCCGCGCGTTCTGCTC
GCAATAATCCGATTAATTCTCCAGGTGAAAAAACATTAGACATTCCATCT
TCTGAAACCAACACTCTTGATGTTACTTGACGTACAATAATTTCTATATG
TCTATTATGTATCTGTACCCCCTGGGATCGATAAACCTTTTGAATCCTAT
TAACCAAAGAGATACGACTTTGGGCTATGGTTAGCTCAGATCCAATCATG
AATCCCCAGGGTCTTCCAAGAATTCTTGATATACATTCGTTCCAACTATT
AACTCTCTTTTCGAGGTTCATCGATATGGAATCAATCGAACGCACTTCTA
AGACTTGTTCCACTTTTGGAAGACCCTGCGTTATGTCACCAGATCTCGAT
CTTTCATATATAAATGTAACTAATCTATCTCCTTCATAAAGTATTTTCCC
ATAATGACCATGAACAGTTGCTCCCAGAGTGACCAAATAGGGCTTTGCTG
ATCTTATTACTAAGGAATCAACGTGAACGATTATAATTTGACCAGATTTT
TTTATGTTTATGTTCGGTCCATATTTGAATAGACATACATTTTCACAAAA
AAATTGTCCAAGGCTAATTATTGTGGATGTCTCTTCACAATAATTGTGAC
GGAGAAAGCACCAATTCAAACGGAATGGATTCAAGATGATGTTACTGCAT
GGATCGGAACTATAAATCCTACTATTTTCATCTATTAAACCGTATTTAAG
TACTTGGAAAGTCTGTTTAGAATTGTCAAGTAGCAAAAATCTCTTTAACA
AGATCTGATTATGAGTTATTAAATGGTAAGATGAATAAAAATTCGCTATT
TTAGGTACAATAGTACCTAGAGAACCCAGAAAATCCATAATTGGAATTAT
GTTCTCCGATTCTTTTGTCACATTCTTATATTTCGAACCATTAAATGGAC
CAATTTGAGAACAATTGGATGATGACAAAATTCTCAAAGATTGGCATTCT
TTATTTCGATTCAACAAGGTACCCATACCGATAGTTTCTTGGTCTTGAGT
AAGTGATTGAATCTTCGACTTGGAATAAAAAGGATTGATATTGGTGCTAT
TTAATCCATTATCGAGAATCAATCCCGAACTCCCCGTATCATTCCTTTTT
CCGGTATATGAAATAGTGGACTTGATTAAATCAATTCTTATGAAATCGCG
AATTAGATCATTTGCTCTTACCTCAATAAAGGAAGTATGAACCTCTTCTA
TAGAATCATTTTGTTCTTGGTCCCAATTCAATACTAAGCAAGTCCGAACT
AATTGACTACTTGTGTGATAAATTCCGCGAATTGACTTGCCATTTCCATA
ATAGATATAATTGATAACCCTAAGTTGGACATTATCTTTTTCCTGTAAGA
GGTCCTGAGGGAAAAGTGTTGCTAAATTTATGCCATCAGCTATTTCATAT
GTGACTACAGGTCGAACTGAAACAAAATACTTTTTCTTGGTGGGTGTGAT
TCGTTGAACATAAATCCAATTTTTCAATTCTTTTTTTGTTTTTGATTCAT
TAAAATTTTTCTTCCCTGTTCCCGGTGGTATCAAGATGCCGCTGTACCTG
GATATCTTATCTGTCTCTCCAGGGAAATGGATATTTCCAGAAAAGATTTT
CAGTTCAATACTTTTTTTTTTTCTCTCCACTCGGACTAATCCGCCTATTT
TGCTTCTTGTATTTAAAGTGAGTCGTGTATGTACTCCAATGAGACTATTG
TTCCGGACCATTATGGACGAAGATCCAGGTAAGATATGCACCTCTTCGGG
AATGAAAAAAAAGCGATCTACTTTTATTTGTATTTGGTTAAATTCTTTTG
TTCCTCGATACTCAATCAAATCTTCCTTTTTTACAATTGAATCTACCTCT
ACGGTCCCATATTTAGTAATTCCTGAACTGCTTCTTCTATATACTGGATC
ATCGAAATAAGCAAGAATACTATTTCCACGTAAAATACCATTTATGGGTA
TTTCAATAGAAATATCAAAACAGGGTATTAGTTCTTTCTCTCGTTCTTGA
TCATATTGTAATGGGATGATGAATCTATTTCTTCGCCTTTTCGCCAAGAA
ATCCAAATTCTCTTGAAGAATAGAAGGAGATATGAAATCCCAATGACCAT
TGGATATGATTCGATCAGATATTGGATATTCAAGAATTTCTCTATTTTTT
TTATCAGAAGTATCCAACAATTTATGTTTTACTCGATGATTAGTCATTGA
AAGGTCAAAGATATAGATATATTTTTCTTCGACAGAAAAAGAATGAACAT
TCATTTGATCTTGATCCTTGTGGAGCGAAAAAGACACTATACTGGATCTA
CGTGACGTTCCTGCTAATATCCATAAATGACTTGTTTTTGGTAATAAATG
AATATTACCATATGGGTATTCGGGTGCATGGTATACATTGATACTCCAGT
GCATTTCTCCCTCTGATTCAGAATAAATATGCTTTCGGACCCTCTCTTTA
AAATTTAAAGTGAATGCTCCGGCACGAATCTCGGCAATCAATTGTTCTGA
TTCCACATATTGACCATTTTGAACTAAAATCAAACCTTTTGGCGGAATAT
TCAGATTATGTATAATATCCCGACCCTCAAGAGTTACATACAAGTCTATA
GAGCATAAAAAAGCAGGATGTCCATGACGGGTACGTGTGCGATGAACCAA
ATCCTCATTGAATTTTATTTTTCCACTGGAAGGAGCTCGTACATGTTCGG
CAGTACCGCCTGTAAATACACCACCAGTATGAAAAGTTCTTAATGTTAGT
TGAGTCCCCGGTTCCCCAATTGATTGACTCGCAATAATACCTACGGCTTC
TCCCAATTCAACCAGGTCACCATGAGTGGGACTTCGACCATAACATAATT
GACAAATCCAAGATGTACTTCTACATGTAAAAGGGGTTCGAATATATATT
GGTCGTGCTCGAAAAGTTATGAATCGATTGACAAGTCCAATCCCAATCTC
TTGCTTTCGAACGGCAATGCATCGTAGACCCATATATATATCGTCTGCTA
ATACACGACCAATTAGTGTTTGGACAAAAATTTTTTCCGTCATCCCTTTT
CGAGGACTCACGGAAATACTTCGGATAGTACCACAATCCGTTCTACGTAC
AATAATGTGTTGAACTACTTCAACAAGTCTACGCGTGAGGTATCCAGCAT
CTGATGTTCGTACAGCAGTATCTACAACGCCTTTGCGGGCTCCGTAGCAG
GAAATTATATATTCCGTCAAAGAAAGTCCTTCGCGTAAATTGCTTTGAAT
GGGTAAATCAATCATTTGTCCTTGGGGATCTGACATTAATCCTCTCATAC
CCACTAATTGGTGTACCTGAGATGCATTTCCTCGAGCTCCTGAAAAGGAC
ATTAAATGGACTGGATTAGAAGGATCAGTCATACGAAAATTAGGATTCAT
TTCTTGTCTCAAATATTCACTTGTAGCATACCATATCTCAATGGATTGAC
GTAATTTTTCTACCGCGTGTACATTCGCATAATGATAGTGTTTTTCCAAA
ATAAAACGTTGTTGTTCAGTGTCTTGGACCAACCATTCCTTAGAAGGTAT
TGTTAAAAGATCATCAATCCCCAATGAAATAGACGTAGCAGTGGCTTGCT
GGAAACCCAGAATCTTCGATTGATCCAGGATATGTGATGTATATCCCATT
CCGAAATGATCTATTAATCTGCTAATAAGTCGTTTCATAGCAGTTCCATC
TATCACTTTATTGTAAAAGACCAGATCAGCCCGTTCCGTCATAAATACCC
CCATATTATGCTTAATAGGATTCAACAATGGGCCTAAGTCAATGATTCGA
AAACTTCTTTCCCCTAATCTTGATTCACATAGAAATTCGAGTCTCGCCAA
TTTTTCCGGTATCAGAATTCCCGAATTCCCATGGCACGGATATCGCCTGA
TCTAATTTATTTTATTAGTTTAAATAACGTATGAATAGGCCCGACAAAAT
CCCTGTACGGCTTCTTCTATTTCTCGATAAAAAGAAATATGACCAATGGT
GGTTCGAATGTATATCCAACGAATTTTTTTTTTTACACTTCTTACAATTA
GATAGTGCCTATAAATCTCATGATAAGTGCCCAAAGATTCATATTGAATT
TCGATGGGAACTTCTCTTGAGCCAATGACACGTTGATCTAGTCGCCACCG
GAGCCACAAAGGACTATCTAAATCGATTCGTTTTTGCCGATAAGCTCCAA
GTGCATCATAGGAACTGCAATAATACGTCGCTTTCATTTTCATATAGTTA
TACTTATTATTGTTAACTATTTTATTTTGCGAATTTCTGCAATTATATGT
ATTATACCTATTTGCACAAATACCTCGACGATTCCCGATCGTTAATACAT
AGAGCCCAATAAGCATATCTTGGGTTGGTACGGAAATGGGATCTCCAATA
GCTGGAGACAAGAGATTCATATGGGAAAACATAAGTAAACGAGCCTCTGC
TTGAGCTTCCAAAGATAAAGGTACATGAACAGCCATTTGATCCCCATCAA
AGTCTGCATTGAAACCTCTACAAACTAATGGATGTAAACAAATAGCACGT
TCCTCTACTAAAATGGGTTGGAACGCCTGTATACCCAATCTATGCAGGGT
AGGTGCTCTATTCAACAATATAGGATGCCCCCGCATAACTTCTTGAAGTA
TTTCCCATACAATCGGTTCCTTTTCCCGAATTTTACTTTTAGCAATTCCT
ATGTTAGAAGCAACATGTTGTTTAATTAGACCATGAATTAGAAATGTTTG
GAAAAGCTCTATTGCTATTTCGCGAGGTAATCCACATTGATGTAATGAAA
GCGAAGGACCCACAACAATGACAGAACGCCCCGAATAATCGACCCGTTTG
CCAAGGAGAGTCTCACGAAATCTTCCCTCTTTGCCTTCAATTACATCTGA
AAATGACTTGTAAACTTTATTATGACCATCTTTCATGGGTTGCCCACGGA
TCCCATTATCAAGAAGTGTATCCACGGCTTCTTGTACCAATTTCTCCTGA
CACATTACTAATTCACCTGGCATAGATCTACTTGTTGCTAATAGATCGGT
AAGAGTATTGTTCCGATAGATAACTCTTCTATAGAGTTCATTAATATCCG
AACTCATTAATTTACCTCCATCTATCTGAATGATTGGTCTCAACTCGGGA
GGAAGAACTGGTAATAGGCACAAAACCATCCGTTTTGGTTCTACATTTGT
TCGAATAAAATGTTTAGCTAATTCCATGCGTTTAACCAAAAAATCCTTTC
TTCTTCTAATTTTTCTATCTTCCCATTCATTTCCAGTTCCAGTCACCTCC
TCATCTCCTAATTCCTTCCATTCTACCAATGAATTATTTAGAATAATTTG
CAAATCCGAATCGGCTAATTGTTCTCTAATAGCACCTGCTCCTGTCGAGA
TTTCTCGATTTCGAAATGTCTCGAAGCTTTGAGTAGTAAAAAAAAGTGGG
ATGCTGTATTTCCAGGATTGGATTTCATACTCGAATGAACCTCGTAATCG
TAAGAAAGTTGGTTTTTTAGATATGGGCCTAGCAAAAGAAAAATCGAGAT
AGGTTCCTATAAGATTGGGTTCCCCCCTTAAAAATCGGACGTGAAGGTTT
CCTCTCATCCGGCTCAAGTAGTTATACCAAATAAAGAAAGAGAGGTTCTT
TTAAAGTTCAATAAAACCCTGCAAAGGCTACTCCTTACTCAAGTTCACAG
AGAGGACTAACCTTTCATTAATTCATTCTTCTTTTGACTTTGAGTTTATA
AATTACTTAATTTACGACAAAAAAAGAAAATGTGAAATTATTGAGTAGTC
TACTTCCCCTCAAATACGGAATCCCTTAAAGTAAAGGAATACTTTGTTGG
GACTCATAAAGGATTTACTTGTCTATATATCGTCCCATTCGATCTTTTAG
GTCTCTACTCACCTCGATGGTCATGCTTATACCACGATATCCTTTGAAGC
ATATATGGGATATATAAACTCCTGTAACCATGCCATATTTACTTGCTTCA
ACAGAATCGCTCTCTCAAAGAAATGGAATGGTTAATTCCACGAAGCAAGT
ATTTTGTTTTCACGAGGTATAACTAGTAATTCCTATTTATCTGTTACGGG
AATCGACCATGGATCAATTCCCCTTTTGTTGTTTGTTTGGAAGTATTGAA
TACACCCAACATTCTGAGCTTCATGTTAGTCCTTCCAAGACACATGTCAG
AACGGGGACATCCCAATAATCAGATTGAATGGGATGACAGTTTTCGAATC
TGTAAAATGAAAATTTTGATCAAATCACACATCACAGTATACTAGGCCTT
CTAATTCCTTAAGGGGTTTATCTAAAAGATTCGCGATATAACTAGGAAGA
CGTTTCAAATACCACACATGAGTCGCCGGGCATGCGAGTTTGATGTATCC
CATTTGATATCTTCGTATCCGAGAATCAACAAACTCCACCCCGCATTGTT
CACAAAACTTCGGGTCTTCTTTTTCAGCCCCAATCACTCGATAATTTCCA
CAAGCACAAATTCCACTTTTTATAGGTCCAGAGATTCTTTCACAAAACAA
TCCATCTTTTTCCGGTTTATTGGTTTTGTAATGAAAAGTATACGGTTTTG
TCACCTCACCAATTATCTCTCCATTAGGTAGTATTTTGGTAGCCCAAGCC
CTTATTTGTTGAGGAGAAACTGGTCCAATTCGAAGTTGTTGATGTTTATA
TTGGTCGATCATAGAATAGAAATTCTGATTCATTCAGATCAAGCTTCCTT
CCTATTAATCTGGAAATTCTTTTCAGATACGAGGAAATGATTCAGTTCCA
GAGCCAAAGATCGTAGTTCTCGAACGAGCAATCGAAAGGATTCTGGAGCA
TCTTCGGGGTTAGGTACTGTTCCTCCAACAATTGTAGCACCAAGTACCTC
TTGACGAGCTCTAATATGATCAGATTTATAAGTAAGCATCTCTTGTAAAA
TATGAGCAACACCAAATCCCTCTAGAGCCCAAACTTCCATTTCTCCTACT
CGTTGTCCCCCTTGTTTGGCCCTTCCTCTAAGGGGTTGTTGTGTAACAAG
TGCGTAATGTCCACTGGAACGCCCATGGATTTTATCATCAACTTGATGGA
TTAATTTCAAGATATAGGGTTTTCCTATTAGAACAGGTTGTTCAAAAGGA
TCCCCTGTTCTTCCATCAAATATTCTGCTTTTTCCCGGATACTCGGGTTC
AAATACCCATGGATTTTTTGTTTGCTTACTGGCTGAATATAATTCAGAAA
ACACTAGTTTTCTCGAAGCCTCTTGCTCATATCTCTCATCAAAAGGTGCT
ATTCTATAATGTCTTTTTAGCAGATCCCCCGCTAACCCGAGTGAGCATTC
AAATATCTGTCCTACATTCATTCGTGAGGGTACTCCTAATGGGTTGAAGA
CCATATCAACAGGTGTTCCATCTTGCAAATAGGGCATATCTTGCCTAGGC
AAAATTTTGGAAATGATACCTTTATTCCCATGTCTTCCGGCTACTTTATC
ACCTACTCTGATTTCACGTTTTTGTGAAATATATACACGAATCATCTCTG
GATTATAAATGGAACCACCCCTTTTCTGAATCCATCTCACATCAATAACT
CGGCCCCTTCCACCTATAGATAATTTTAGAGAAGTTTCTTTTGCAGTGGA
TACCTGAATGCCGAGTATGGCTCGTAATAATCTATCTTCCGGAGCATACG
ACGATTCGGTCGCTGTCTGAGGCGTTAATTTACCTACTAAAATATCACCT
GTTTCTATCCAAGATCCAAGCATCACAATTCCATTTCTGTCTAAATTGCG
GAGTAAGCGATCCTCTAAATGTGGTATTTCCTTAGTGATTCTTTCAGGAC
CTTGGCTTGTCACATGAGTCTGAATTTCATATTTCCGAATGTAAAAAGAA
GTATAAATATCTTCATATACTAAACGTTCACTAATTAGTACTGCGTCTTC
AGAATTGTAACCTTCCCATGGCATATGAGCTACTAATACGTTTTTTCCTA
AAGCGAGTTCCCCACCAACTGTAGTCGCACCGTCTGCTAAAATTTGTCCC
TTTTTAATGCATTTACCCCTCGGAACCTGAGGTTTTTGATGCATACATGT
ATTTTTGTTAGAACGTTGATACATAACTAATGGAATGCTCATAGTGTCTC
CATTACTTGAGAAAATGATCTTGTGAGTATCAGTATAAATGATCTTTCCC
TCCCGTTCGGCTATAGCTGAAACCCCAGAATCTAGAGCCGTTTGACGTTC
CAGTCCAGTTCCAACAATACACTTTTCCGATCGAGAAAGCGGAACTGCTT
GACGTTGCATATTAGAACTCATTAAAGCTCGATTTGCATCATTATGCTCA
ATAAAAGGAATGAGAGAAGCTCCAATAGAAAAATATTGGAAGGGAAAGAT
GCTTCTAAGATGAATCTGTTCCCATGCAATAGTTAGGAATTCTTGACGGT
ATCGAGCTGGCACAACCTGTTCTTCTTGAATACCCCGGTTCAAGGCCAAA
GAATTTCCTGCTGCTACCATATAATATTCATCTCTACTTGGCGATAAATA
AATCATCTGTGCCTTTTTTGATCTCTCAGATATTTCATAAAAGGGACTCT
CTATAGATCCCCAATGACCAATCCTTACATGAATAGCTAAAGATCCAATA
AGTCCAACATTGATTCCTTCAGACGTATCAATTGGGCAAATACGTCCATA
GTGACTAGGGTGGATATCTCGTATCCGAAAACTAGCAGTTCGCCCTGTCA
ACCCCCCAGGACCCAAATAACTCAACCTACGCCCATGAGCAATTTGGGTC
AATGGATTAGTCCGATCCAAAACTTGAGATAAAGGGTGTAGGCCAAAAAA
CGATTCATAAGTGGTTGTTAATGAAGTTGAAGTTACCAAATTTTGAGGAT
TCGGTATCAATTTATGCCTGATTGCCCCACATATAGTTCCTCGAACCCCA
TTTTCTAAACGAACAAGAGCCAATCCGAATTGATCCTGTAACAGATCCGC
TACAGAACGAATACGTTTATTTTTCAAGTGATTCATATCGTCAAGCGTAC
CCATTCCAAATTTCATTCGGATCAAATGATCCGCAGCAGCTAATACATCT
CGTGGTAACAAAAATGTATTCTTCTGGGGTATATCAAGATTCAGTCTCTG
ATTCGTATTTCGTCGACCAATCCTTCCTAATTCACATCTTTGTTGAAAAA
ATTTCTTTTGTAATTCCTTACATAAGGACTCAGAAAATACGGGATCCCCG
CCTACACAAGCAAATTGTTGATAAAACTCCAAAATAGCATTTTCTTTTGA
CCCAATCTTTTTTTTTTCCTTATCATTTGGGAAAGACAAGAAAATTTCAG
GGTAACAAACATTATCTAGAATTTCTCTTAGATTCAAACCCATAGCCGAT
AATAGAACTAGAATAGATATTTTTTGTTTCCTACTCACGCGCGCCCATAT
CCTCGCTTTTCTATCAATTTCTAATTCCAATCGTCCTCCCCAATCTGATA
TTATAGTACTGGTATAAACAGAAATTCCGTTATGGTCTAATTCTGAACGG
TAGTAAACACCGGGATTTTGCAATATTTGATTGATTACAATTCTGTATAT
TCCATTTATTATAGAAGTTCCCAACGAATTCATTAAAGGAATGTTTCCAA
TAAAAATGGTTTGTTCTTGTATAGCTCTATTCGTTTTCCAAATTAATCCC
GCGGGTACATATAATTCAGAAGAATATGTGAGTGATTCATACACAGCATC
TCTTTCTTTTATCAAGGGTTCTACCAATTGATATGTTTCCACAAATAATT
GAAATTCAATTTCTTGATCTGTATCTTCAATTTTTGGAAACTTATGAAGT
TCTTCCATCAAGCCCTGATTAATGAACCTACAAAATCCCTCAAATTGGAT
CTGATTAAATCCAGGTATTGTGTACATTCCCTCATTTCCATCCCGAATCA
TCTTAATCTTAAGTTTCCTCTTTATCGAAAAATTCCTCACTCTTCATCGA
GCCATACGAATCGATCTAGAAATGATGGAATGCATATTTTGTTTACTGAA
TCACATAAAATTTTAGCCAACTCCATACATTTATTTTATTCATACGTATG
AAGTGAAAGGAGACGAAGGAGTTAAGAATATTTTTGACGCAAGTTCGAAT
TTGCGACAGGTACAAATGGAAATGAGTTGATAAAACATTCCGGAAAAAAT
CCTGTCACTTACCTTACAAACACTTATAGAGTCTTGTATAGAATATCTAA
ATTGATCCCATTTTACCTATGTTGATATTAGGATCAATAGGTTGGGTAGC
AAAAAAATAAATGGATTCAGAATTTAATCTACTTTTTATGATTGATATGA
ATTGAATACGATAAAGACAGAATAATTGGGGGTAGGATAGAGTTTTTTAG
CACACTTAATTTATTTAATTTGAATTTATTTCATTTTTTAATGTTAAAAA
AAAAAAAGAATCCGTAAAGGAAATTGGAATTCTTTTTTTTCCTAGTAAAA
TATCGAGAATACGATTGAATTGTATAATAAAAATAGTATTTATTAGACGT
ATGCCGATATAGTTATCTAGCTATCTTCATATCGTATCCTTGATATTGTA
GTTTTATTTTTTTGAGCAACCTAAACATAGATGGGGTCACACTATGATTA
CAATTCCCATTTTTTATTCAATATATTTATTCAATGAAAAATTCAAGCAC
GGCGGTTTTTTTCTATAGGGATATGTGCATAAGAGGGAGACTCCACTTGA
TACGATATCTGTGTCATAATTTCTGTTCTGGGGTTTACATATATACATAT
ATATTGTTATAATGGAAATTGAAAATGATCTATTATTCAAAATAATTTAT
ACTGATTAGTCGTAAATCGATTTGCTTTTTTTCTTATACAATTAAGGAAA
CACAGTTTGTCCTGAATTTTTCAGCCTGTGACCGGAAATCCATTTTTCTT
TTTTTTTTTCAATAGAAAGAAAGGAAGTTTTTAAGTGGTATGTGTGTTTT
GAGATACAATCAATCGAAGAGAATAATCTAAACGAGATTCAATAAAGAAT
AGAGATTCATTTTTGGAAAGGAAAGGGAATTTAAGTATAATGGGATTCAA
GATCCAAATAAAAAGGGGGTGAGGGGTTCTCAGTAATTTCCAAAAGAATT
AATAATAGAATTTAATAATAGAATATGGATAATATTTTTATTCATTTTGG
ATCAGATTTGGCGGCATGGCCAAGTGGTAAGGCGGGGGACTGCAAATCCT
TTATCCCCAGTTCAAATCTGGGTGTCGCCTAATCAACAAAAAACTTGGAA
TTTCTTATCCCATTAATTGTTCGACGAATTCTTGACCTGCAGAAGCAGGA
ACAAAAGACTAGACCTGTTGATACTTGATTTTTAGAATACATAGATTCTC
TAAAAAACTGTCCATTTAATAATACCAACCAATAGGGATGAAACAATGTT
CGCTTATTAATGATTGTTTCAAGTCATTTTTTTGATAAAAAAATTGAATC
AACTAAATAGTGAGAGTCAATTTTAGGATTCAGAACTATCAAAGTAATAC
GTTGGAAATCTTATAAGGGTTCCTAAACTAAAGGACTCCCCCTTTTTTTT
CTTCTAGGAGAAAGCATTATACGAAAGACTATCAAAACTTCTTACTTATC
TTACACCACCTATACTAAGGTAGTGTCTACTGATTCTATCTGGAATTAGA
TTAGAAAGGCTAATCTAATGGGAAATCCATTTAGGAGTTGTGGAAAGGAC
TGAAAATACTTTATATCCAGGCTCACTAAAAGCTCTGAGTGCTCAGACAT
TCAAACAGAATGGGGCTGTTCACCTTTTCTTTTATTTTATTCTTAATATT
CTTATCTTATTTCTTAATATTCTTATCTTATATAGTACAGTAAAATATAT
AGTATATATAGTAAAAAGCTAAAGTTGAAGAAAAAATTTTCTTTGTCTTT
TCAAGTCAAGGGGGGATTAGAAAATAACAAAAAACAAATGTATGTAATAG
TGGTACCGTCTCCCGATTCTTTCATAGAGAATAAAGGTTTAGATCAAAGG
GGAAATCGAACTATCTGATAAATAGTTATCTATTTTACTTGTTATGGGTG
GATTCATTGGATTAATAGCCTTAAGTCAGAATCCTTTTTGACTATGCGCT
ATTAATTCCACTATGATTATTGATCAATAATGGAATAATTCCTTCATAGA
GATAGGGGCATAATTCAACATGGATATAGTAAGTCTCGCTTGGGCTGCTT
TAATGGTGGTCTTTTCCTTTTCCCTTTCACTTGTAGTATGGGGAAGGAGT
GGACTCTAGGGGTAGTACTCATTGAGTAATCAATTAAGTAATCAAATTGT
ATTAATTATTAATTCTTAAATTGATCGTTTTGCGAAGCCTTAAAAAAACG
TTTCTCTTTACAAATTATATTGGAATACAATAATGAACAAGAAAATACAA
TAATGAATAATAATCATTTGATTAAAGAATGAATGATTATCATAGTTATA
TTCCGAGATTCAAATCTACACATAACATAATAGGAAATTTTTTTCCAACT
GAATTCTTCCTAAATATTCTATTTTAATGGACCAGTTCTTAACAGAATAA
TGAATATTACAATGAGAAAAATGAATCCCTATTCTATTTTTTTTTCTTTT
TTTTCTATAGTATATGGGCATACTATTCTTCTTCTATTGATTCTTTCGAC
GGCCATATGTCCTACTATATAAAATTAAAAGAAACCTAGGAATTAGAAAA
GTTGGTCTTCGATTATTTTCTTTGGATTAACCGAAATCCACACAAATTGA
TCTATTGAAGAAGAGAAAATGGAGTGCTATTTAATTTAAACGTACATCTA
ATATATGACATGTATATTGTCATCTATATAAAAAAATAACTGTATACAAC
TTTAAATAAAAAAAAAATACTATACAACTATAGAATAGTGGATTAGATAG
TAGTAAAGAACTAGAATATTATTCTAGTTCTTTACTACCATACTATACTC
AGAGACTTCTGAATTCCACCCCCGATCGTTTCATTTAAGACTTGGAGTTT
GAATCCCTTTCTTTCATTTCTTCAATCATTGATAAGAACTAATAATTCAA
GTTTCAGTTAAATTAATCATTTTGACTAACTGTTTTTACGTAGATGATAA
GTAAAAAAGCAGTAGGAACTAGAATAAAGAGTGCAGTAGCAATAAATGCG
AGAATATTTACTTCCATAATCTCATTGTTTTTTGTTTCACAATAACTCGG
GATCTAATCCCATAGAGATGAGAAATTTAACTCCTGTAAATTCAATGGGA
TGAATTGAGATACTGAATCGATCGGATCAATATTATGAATAATAATATCT
GATCTATCAAATAGATTCATCGTCGAGAATTGAATAGTATAATAACATAG
GAAAATCTTTTATCCATTATCCATAAATAATCAAAAACGGGATTCTTGTG
ATCCAATAAAGAATCCCATTGAATTTTGCATCTCATACTTTTCCACTTTT
TTCTATAACCTACCGTCTTCTTTATACTTATACATACAATTACCTTATGA
AATAGCATATGACCGCTATTCTACGGGTCACACATATCCAAAGAGTAGAG
GTGAGATGGAAAAAGAGCAGGTTAAGTATAAAAGATTTATTTAATATTCC
AACAAATTGACTAAAAAAAAAAGAAAATGGGAAATTTGAATGAGAATGAA
ATAGATTGTTTCCAATTAGTAATTGAGAATACACAACCAAAGTCAGAACT
AGAAAGAGTGTAATTTAACCCGAAAAGTATTCTGCCTAGGTAATTATGGT
AAGTGCATTCTGTATCGTACGATAAACCAATACAATTTGTGTATGTACTC
CTGATAAAAATATTGGCATCCTATTCCATTTCATTGATCAAGAACAATCG
AAAAATAAAGTTAAACGAGTATCTCTTTCCATACTTAATTTAATATAGTA
ATACGGCCACTTGTACCAATCCACCTATGTTTCCACCCCATCAATCGATA
CTGGATTTGTCTGATGATAAATACGAAACAAAAAGCAAAAGAAAAAAGAA
AAAAGATCCCCCACCTGGAGGGAATTAGATCTTGGTGCCTGCCCCTTTTT
CACAGAGAATAGAGAGATGAATTGATGGTCCTAGTTCGGGACTGACGGGG
CTCGAACCCGCAGCTTCCGCCTTGACAGGGCGGTGCTCTGACCGATTGAA
CTACAATCCCGGTGAGGTCTATGATGACATACATAGGGTTTGTTTCATAA
AAATATTCTTTTTGTTGTGTTGTAAACGAGACATGAATGATATACTGATA
TCAACATGGCTGACTATAGATTATTAGTAACTACTGGAGATTATTAGTAA
CCACTGGTTATTGCCTACAATGTATAATCCATTTTTTAAGGACTCTTTTT
CTTTCTTGATACTTAAGGATCATCAATCCAAGGATTTAGATTGATCAAAA
CGGATGAGAAAAATATAAATATATGAATAGAGCAAAAAAAAATGGACTCT
TTCTCTTTATTTCTACTTATTGGATTTGGATATTTCTGTAGAACAAATTG
GTTATATCATATTCATGGGGCGGCAAACTTTTGGGCCGAGCTGGATTTGA
ACCAGCGTAGACATATCGCCAACGAATTTACAGTCCGTCCCCATTAACCG
CTCGGGCATCGACCCAGGAAGACTTAATTCTAGGTTTATTCATAATCTAA
TCCATGATCCACTTTTTTTCGTAGTACCATACCCCTAGGGGAAGTCGAAT
CCCCGTTGCCTCCTTGAAAGAGAGATGTCCTGAACCACTAGACGATAGGG
GCATATCGGCCCGACCGTCATCATACTATCATGATAGTATGAGTAGTTTT
TTGGAATTGTCAATATAATCTAATGTAATGGTATGAGTAGATCCGAATAG
TCTTTCCTATGTTTAGGATTCTATAGAATAGAATTTTTTTTATTTTATTT
GGATGGTTCATGAATGAACCTAATTTATATATATATAAACTATAAACTAA
GTATAGGATTCCTTCAGTTCAGGCAATGCTTGGTCCGCCAGAAAAGAAGG
GGGTAAAAACTCATTTAATTTAACTTCTTCAATTTGAACTTATTGATTCG
TTCATCGTTCAGATGAGATAGGCATATCTCAGACTAAACCAGAAAAGTCA
AAAACGGTAGAAATTTGCTTTTTTATGAGAATTCGGTTCAGGGTATAAAT
CGAATTCCATTATCACATGATTCCATCAAAATATCTTGAATTTCTTTATG
TCGATGTCGGATTGGTACACGTATTAATTAATCAAGCCAATCTTATTATC
TTATTCTGACTGATCAGAAATAATATTGGTCTTGAAACAATTCACTGCAT
TTTTTTTTTACTAAAAAAAATAAGAATAATTTGACGCATTTATTATTAGG
CAAATCAAATTTATTGTCCTTGAATGAGTGCATATGCATATATATGTACA
TATAGCACATATATCGAATATACATATGGTATATATATATAGATGCATAT
ATACAGTAAACTCGTAATGGAAGATGGCTAATTCATTAATTAAAAAAGAA
TGGGCCCTTTTAACTCAGTGGTAGAGTAACGCCATGGTAAGGCGTAAGTC
ATCGGTTCAAATCCGATAAAGGGCTTAAACTCAAGCTTAGTCCTTAGTCT
TCGTTTTTCAGCGGGTATCAGTTTTTGTTATGAGAAGTTATAGTTACAAA
GTTGAACAATTATTCATTATCATAATGAATAGAATAATTGTACTGAGTCT
ATCTTGTAGAGACATAAGAGTCTCTCATTCTGGTGGGACATAAAAAATAT
TCTAGATATCCAATCCCGATTATTAATCACCAAAGCAAACTATTCCTAAT
TCTTTCTATCAAACAAACCCGCCATAAAATTGAAAATCAAGAAAAAGTAA
GTGAACCTGACCCATTGAGTCATAACTATATCAGCTATTCTGATATTTAA
ATTCGATATACATTTTTTTTGTAAAAGCGGATTTTTTTATTTCCTTGAAC
CACGCAAAAATTTGTTAATATTTCCGATTTCATCTTCTTATTACCAGATG
CTCCATAGGAATAAATCATTATTCTTTTCCACTACAAATAAATATTTCAA
AAATCTATTTTTTATTATTTTTATTTGATTCCAAAATTAGCTATTGTTTT
GTTATTGCAACAATGCAATGCAATAGAGAACAAATGTGAGAAGGGAAAGG
GGTTTTCATTTCCAGTCTACTATCTACTATATAATATAATATATAATATT
TAACTTAGTATTTAATATTTAATTTAGGGTCAGGGGAAAAATAGAGAATT
TTCTTTTTTTTTTGTTTGGCCCACTCGGTGGTATGAGTCATAGAGCAATT
AATTCAGGGTTCAAATGGTTATTAAAGAATGGGAATAGTAAGGGCTAATC
GAATCGAACTGATGGATTTACCTAGGTTGGTTTGTGGTCCAATAGAAAAG
AAAATAGAAAGGAAGAATTTGTATCTTCGAAACCTATCGTAAAAGGCATT
GAACGAGCGTAAAAGGCATTGAACGAGGAATCGCCCAATAGATAATCGAA
CTATTGTATGCCCCAAAAATGATATGAGGTGTTCGGAAATGGTTGAAGTA
GTTGAATAGGAGGATCACTATGACTCTAACCCTTGGTAAATTTACCAAAG
AAGAAAATGATTTATTTGATATTATGGATGATTGGTTACGCAGAGACCGT
TTCGTTTTTGTGGGTTGGTCCGGTCTATTGCTCTTTCCTTGTGCTTATTT
CGCTTTAGGAGGTTGGTTCACAGGTACAACTTTTGTAACTTCATGGTATA
CCCATGGATTGGCCAGTTCCTATTTGGAAGGTTGTAATTTCTTAACCGCT
GCAGTTTCTACTCCTGCGAATAGTTTAGCGCATTCTTTGTTGCTACTATG
GGGTCCCGAAGCACAAGGAGATTTTACTCGTTGGTGTCAATTAGGCGGTC
TGTGGACTTTTGTAGCTCTCCATGGTGCTTTCGGACTAATAGGTTTTATG
TTACGTCAATTTGAACTTGCTCGATCTGTTCAATTACGACCTTATAATGC
AATCGCATTCTCTGCTCCAATTGCTGTTTTTGTTTCTGTATTCCTGATTT
ATCCACTAGGTCAGTCTGGTTGGTTCTTCGCGCCCAGTTTTGGCGTAGCA
GCTATATTTCGATTCATCCTCTTCTTCCAAGGGTTTCATAATTGGACGTT
GAACCCATTTCATATGATGGGAGTTGCCGGAGTATTAGGCGCTGCTTTGC
TATGCGCTATTCATGGTGCTACCGTAGAAAATACTTTGTTCGAAGATGGC
GACGGTGCAAACACCTTCCGTGCTTTTAACCCAACTCAAGCTGAAGAGAC
TTATTCAATGGTGACTGCTAACCGCTTTTGGTCCCAAATCTTTGGGGTTG
CTTTTTCCAATAAACGTTGGTTACATTTCTTTATGTTATTTGTACCAGTA
ACCGGTTTATGGATGAGTGCTCTTGGGGTAGTTGGTCTGGCTCTGAACCT
ACGTGCCTATGACTTCGTTTCCCAAGAAATCCGTGCAGCAGAAGATCCGG
AATTTGAGACTTTCTACACCAAAAATATTCTCTTAAATGAAGGTATTCGT
GCTTGGATGGCAGCTCAGGATCAGCCTCATGAAAACCTTATATTCCCTGA
GGAGGTTCTACCCCGTGGAAACGCTCTTTAATGGAACTTTAGCTTTAGCT
GGTCGTGACCAAGAAACTACCGGTTTCGCTTGGTGGGCCGGGAATGCCAG
ACTTATAAATTTGTCTGGTAAACTACTTGGGGCTCACGTAGCCCATGCCG
GATTAATCGTATTCTGGGCCGGAGCAATGAACCTATTTGAAGTGGCTCAT
TTCGTACCAGAGAAACCCATGTATGAACAGGGATTGATTTTACTTCCCCA
CCTAGCTACTCTAGGTTGGGGGGTAGGTCCGGGGGGGGAAGTTATAGACA
CCTTTCCCTATTTTGTATCTGGAGTACTTCACTTAATTTCTTCTGCAGTC
TTAGGCTTTGGGGGTATTTATCATGCACTTCTCGGACCTGAGACTCTTGA
AGAATCCTTTCCATTCTTCGGTTATGTATGGAAAGATAGAAATAAAATGA
CTACAATTTTAGGTATTCACTTAATTTTGTTGGGTATAGGTGCTTTTCTT
CTAGTACTCAAAGCTCTTTATTTTGGTGGTGTATACGATACTTGGGCCCC
GGGGGGAGGAGATGTAAGAAAAATTACCAACTTGACCCTTAGCCCAAGCG
TTATATTTGGTTATTTACTAAAATCCCCTTTTGGGGGAGAAGGTTGGATT
GTTAGTGTGGACGATTTAGAAGATATAATTGGGGGGCATGTATGGTTAGG
TTCTATTTGTATATTTGGCGGAATTTGGCATATCTTAACCAAACCCTTTG
CATGGGCTCGCCGTGCATTTGTATGGTCTGGAGAAGCTTACTTGTCTTAT
AGTTTAGGTGCTTTATCTGTCTTTGGTTTCATCGCTTGTTGTTTCGTCTG
GTTTAATAATACCGCCTATCCTAGTGAATTTTACGGACCCACCGGACCAG
AAGCTTCTCAAGCTCAGGCATTTACTTTTCTAGTTAGAGACCAACGTCTG
GGGGCTAACGTGGGATCTGCCCAAGGACCTACTGGGTTAGGTAAATATCT
AATGCGGTCCCCGACCGGAGAGGTTATTTTTGGAGGAGAAACTATGCGTT
TTTGGGATCTACGTGCTCCTTGGTTGGAACCCCTAAGGGGTCCCAATGGT
TTGGACTTGGGTAGACTGAAAAAAGACATACAACCTTGGCAAGAACGACG
TTCGGCGGAATATATGACCCATGCTCCCTTAGGTTCTTTAAATTCCGTGG
GTGGCGTTGCTACTGAGATCAATGCAGTCAATTATGTCTCTCCTAGAAGT
TGGTTGGCTACCTCTCATTTTGTTCTAGGATTCTTCCTATTTGTGGGACA
TTTGTGGCATGCGGGAAGGGCCCGTGCAGCTGCAGCAGGATTTGAAAAAG
GAATCGATCGTGATTTGGAACCTGTTCTTTCCATGACCCCTCTTAGCTGA
GATTTTCTTATTTAGTTCTATTTTTTTTTCTGTTCTGGCTCTCGGCTATC
CCACCTAGCCGAGCCATTCCCTTTTATGATAAGATAGCGGGGCAAACCAA
ACGAATAAAGAAACAAATTTATTCAACAAACAAAAGGAGAGAGAGGGATT
CGAACCCTCGATAGTTCTTTCTTAAAAACTATACCGGTTTTCAAGACCGG
AGCTATCAACCACTCAGCCATCTCTCCGATGGGTAATCTGTATTTTATTA
CTACGAATAGAACCTGACCATATGAGGTAATACACTATCTGTAGAAACAT
CTCAGATGCAAATCTATATATATATTTCTATGTATCTATATACTATGATA
TACATATCATCAACTATGGCCGTTTGTGAAGTAAATTAAGTAAATACTAA
ACTCTCCTCGACCACATGCCCGAATAAAATAAAGCGGTAATAAATAAGTT
CTAAAGAATCAATTGATTCGTGATCAAATCCCTACATGATGCATTTTATT
ACAATTTTTATTAAGGCAAGGGATGAAATGAAATGGTATAGTTTATAGTT
CATTTGTTGGTAGCTTGGAGGATTACAAACATGACTATTGCTTTCCAATT
AGCTGTTTTTGCATTAATTGCGACTTCATCAATCTTACTAATTAGTGTAC
CCGTTGTATTTGCCTCTTCTGATGGTTGGTCAAGTAAAAAAAATGTTGTA
TTTTCAGGTACATCATTATGGATTGGATTAGTCTTTCTAGTAGCTATCCT
TAATTCTCTCATCTCTTGATTTCTTGAACTTCTTTGGTATTTCCCCGATC
CAAAAATGTCACTTAAAAAAAAAGGATCCATATTGTAAGAGTGAGACACA
TTAAGATTCAATCTGAGTTGAGTTCCGAAGATAAAATATATAATTAATTC
TTATTAATTGATATAATAATAAGATTATCTTAATTGGAATTATAATCTAT
AGTATCTGGTCCTGCGCAAATATGATCCAGACGCATATATGATATATCAT
ATATGCGTGGACCGTGAACATATGCGTGTGTATCATAAACGAAGAAAATG
CGGATATGGTTGAATGGTAAAATTTCTCTTTGCCAAGGAGAAGATGCGGG
TTCGATCCCCGCTATCCGCCCATAGTGAAGTAATGTACTCTAATAAAAAA
TAAAATAAAAAATTAAGTATAGTTGACTACGATAGTATCGTAGTTCTATC
TTCCCCCTCTTTTCCTCCCATCCAAACAAAAAAAAATATTGCGGAGACAG
GATTTGAACCTGTAACCTCAAGGTTATGAGCCTTGCGAGCTACCAAACTG
CTCTACTCCGCGCTAAAGAACTGGGATGGGCGATGAAAGATTAGATATGC
CTCTCTACCATATCTATACAAATAGAATAGTCTATTTATAGAGAATGGTA
AAGAGGACCCTCTATGATCACAAATCATAGAGATCTATACAAATATGAAA
GAAAGGCTATTTTGACCCTTACCAACTTGATCTTATTGCGCCCGGTAACA
AACATGCATAAACCATTTCACGAAGTATGTGTCCGGATAGCCCAAAGTCT
CGATAGTTAGCTCTAGGTCTTCCAGTCAAAAAACAACGTCGATGAAGACG
TATAGGTGCACTATTACGTGGTGACGATTGCAATTTCCTATGAATTTTCC
ATTTTTCACTCAACGGTAGACCTTTGCTTATTTCTTTTTTTGAGGATCGA
CGAATCAACTGATATTTCTGTTCCAGTTTCTGCCGTTTCTTCTCCCTATG
AATCAAACTTTTTCTTGCCATAATGTTCAGTTCCTATTCCTATTATTATC
AATAATACAGTTCGGATCCTAGATGTAAAAATATAAGAAGGTGGATTGCA
GTACATAAATAAAAAAACTAAAAAAACTAAATAACTAAATTAACCAAATT
TTCCAGATGTAGAGGCAATCAAGAAAGCTGCATAAGTAAATATATAACCT
ACGGAAAAGTGGGCTAATCCAACCAATCTTGCTTGAACAATGGAAAGAGC
CACTGGCTTATCTCTCCACCGAATTAAATTAGCCAAAGGTGTGCGTTCAT
GAGCCCATGCTAAAGTTTCAATCAATTCTTGCCAATAACCACGCCAGGAA
ATTAAGAACATAAATCCAGTAGCCCAAACAAGATGCCCAAATAAGAACAT
CCACGCCCATACCGATAAACTATTCATACCAAAAGGGTTATATCCATTGA
TAAGTTGTGAAGAGTTCAACCATAGATAATCTCTTAACCATCCCATCAAA
TAAGTGGAGGATTCATTAAATTGTGAAACGTTACCCTGCCATAATGTGAT
GTGTTTCCAATGCCAATAAAAAGTAACCCATCCAATGGTATTTAACATCC
AGAAAACTGCCAAATAAAATGCATCCCAAGCGGAAATATCACAAGTACCG
CCACGTCCTGGGCCGTCGCAAGGAAAACTATAACCAAAATCCTTTTTATC
TGGCATTAGCTTGGAACCACGTGCATCTAAAGCACCTTTTACTAAAATCA
ATGTAGTTGTATGCAAACCTAGAGCAATAGCGTGATGGACCAAGAAATCT
CCAGGACCTATTGTTAAGAAGAGTGAATTACTATTCTCATTAACAGCATT
CAACCAACCAGGTAACCATATGCTTCGACCCGCATTGAATGCTGGGCCAT
TCGTTGAAGATAAGAGTACATCGAACCCATATGAAGTCTTACCATGAGCG
GATTGTATCCATTGGGCAAATATGGGTTCAATCAAGATTTGTTTTTCCGG
AGTACCAAAAGCGAGCATGACGTCGTTATGAACATAAAGTCCCAAAGTAT
GGAATCCCAGAAACAAGCTGGCCCAACTTAAATGAGATATGATAGCTTCT
TTATGGTCTAACATTCTTGCCAATACATTATCTTCATTCTGTTCCGGATT
GTAATCTCTAATGAAGAATATAGCTCCATGAGCAAAGGCTCCTGTCATGA
TGAACCCTGCGATGTATTGGTGATGAGTATATAACGCAGCTTGAGTAGTA
AAGTCTTGTGCTATGAATGCATAAGCGGGTAAAGAGTACATGTGTTGAGC
TACTAAGGAAGTAATAACCCCTAAAGAGGCTAGAGCAAGACCTAATTGAA
AATGAATCGAATTATTGATTGTGTCATAAAGACCTTTATGCCCACGTCCT
AATCGACCCCCGGGAGGAATATGTGCTTCTAAAAGATCTTTGATACTGTG
CCCAATCCCGAAGTTAGTTCTATACATATGACCAGCAACGAGAAAAAGAA
ATGCAATGGCTAAATGATGATGAGCAATATCGGTCAGCCATAAACTTTGC
GTTTGTGGATGGAATCCCCCAAGAAGAGTTAGAATGGCAGTTCCCGCCCC
CTTGGAGGTACTAAATAAATGACTGCTGGAATCAGGGTTTTGGGCATAAA
GATTCCACTGACCCGTAAGAAGGGGTTCCAACCCTTGGGGATGTGGTAAT
ACGTTTAAGAAATTATTCCATCTGACGTACTCCCCCCGGGATCCGGGGAT
AGCAACATGAACTAAATGTCCTGCCCAAGCCAAGGAACTTACTCCGAAAA
GTCCTGACAAATGATGATTGAGGCGAGATTCGGCATTTTTAAACCACGAA
AGGCTGGGTTTCCATTTGGGTTGTAGGTGTAACCAACCTGCTATTAAAGA
TATAGCAGAAAGACATAATAGAAAAAGAGCTCCAGTATAAAGATCTTCAT
TGGTGCGTAATCCGATTGTATACCACCACTGATAAACACCGGAATAAGCA
ATATTCACGGGGCCGATAGCACCTCCTCGAGTAAAGGCCTCTACAGCGGG
TTGACCAAAATGAGGATCCCAAATTGCATGAGCAATAGGTCTTACATGTA
AGGGGTCCTGTATCCATGACTCAAAATTTCCTTGCCAAGCTACATGAAAC
AGATTTCCGGACGTCCACAGAAAAATTATTGCTAACTGCCCAAAATGAGA
AGCAAAAATGTTCTGATAAAGACGTTCCTCAGTAATATCATCATGACTCT
CGAAGTCATGTGCAGTAGCAATACCAAACCAAATACGACGAGTAGTGGGG
TCCTGAGCTAAGCCTTGGCTAAACCTTGGAAATCTTAATGCCATAATGCT
TTCAAATCCTCCCAGCCATTATCCTACTGCAATAATTCTTGCTAAGAAGA
ATGCCCATGTTGTGGCAATTCCACCCAGAAGGTAATGGGTTACTCCTACA
GCGCGTCCTTGTACGATACTCAAGGCTCTAGGCTGAGTAGCAGGAGCAAC
TTTTAATTTGTTATGAGCCCAAATGATGGATTCAATGAGTTCTTGCCAAT
AACCACGGCCGCTGAATAGAAACATTAAACTGAAAGCCCATACAAAATGA
GCACCTAAGAAAAAAAGACCATATGCAGATAATGAAGAACCATAAGACTG
AATTACCTGAGATGCCTGTGCCCATAAGAAATCCCGTAACCACCCATTAA
TAGTAATGGAACTCTGTGCAAAGTTTCCTCCTGTGATATGGGTTACCACT
CCTTGATCACTTATAGTACCCCAAACATCTGACTGCATTTTCCAACTAAA
ATGGAAAATTACTACCGAAATTGCATTGTACATCCAGAATAGACCTAAGA
AGATATGATCCCAGGCAGATACTTGACATGTTCCTCCTCTTCCAGGCCCA
TCGCAGGGGAAACGAAAACCAAGATTTGCTTTATCAGGTATCAAACGGGA
ACTGCGAGCAAATAGAACGCCTTTCAGTAGTATCAATACAGTCACATGGA
TTGTAAATGCATGAATGTGATGGACCAAAAAATCTGCGGTTCCTAATGGA
ATAGGTAACAAAGCTACTTTGCCGCCTACTGCTACTAATTGATCACCTCC
CCAAGTTAAGCTGGTACTTGTTGTTGCACCAGGAGCTGTTACACCCGGCG
CTAAAGCATGGGTGTTTTGTACCCATTGAGCAAAGACGGGTTGTAGTTGT
ATAGCGGTATCTGAAAACATATCTTGGGGACGACCTAAAGCGCTCATGGT
ATCGTTATGAATATATAAGCCAAAACTGTGAAAGCCTAAAAATATACATG
CCCAATTAAGATGTGATATGATTGCATCACGGTGCCTAAGGACACGATCT
AATAGATCGTTGTATCGAGTAGTTGGATCGTAGTCTCTTACCATAAAAAT
GGCTGCATGTGCAGCAGCACCAACTATGAGAAATCCACCGATCCACATGT
GATGTGTGAACAAGGAAAGTTGTGTACCATAATCAATAGCCAGGTATGGA
TAGGGGGGCATGGAATACATATGGTGAGCTACAACAATTGTTAAAGAACC
TAACATAGCCAGGTTAAGAGATAATTGAGCATGCCATGATGTTGTTAGAA
TTTCATAAAGACCCTTATGACCCTGTCCTGTAAATGGACCTTTATGGGCT
TCTAAAATGTCTTTAAGGCCATGACCAATACCCCAGTTGGTCCTATACAT
ATGACCGGCGATCAGGAAAAGAATTGCAATAGCTAAATGATGGTGTGCTA
TATCGCTCAGCCACAGACCCCCTGTTATTGGATCTAATCCCCCACGAAAA
CTCAGAAATTCTGCGTATTTTGACCAATTCAAGGTGAAAAAAGGGGTTGC
TCCCTCGGCAAAACTGGGATAAAGTTGAACCAAAAGATCCCGATTCAAGA
TAAATTCATGAGGAAGTGGTATTTCTTTAGGATCAACTCCAGCGTCGAGA
AATTGGTTAATCGGTAAAGATACATGGATTTGGTGCCCCGCCCAAGAAAG
AGACCCAAGCCCTAGTAACCCTGCTAAGTGGTGATTCAACATAGATTCCA
CATCTTGGAACCAAGCCAATTTTGGGGCGGCTTTGTGATAATGGAACCAA
CCGGCAAAAAGCATTAACGATGCAAAGACCAATCCACCAATTGCGGTACA
ATAGAGTTGTAATTCATTAGTTATTCCAGATGCTCGCCAAATCTGAAAAA
AACCGGAGGTTATTTGTATTCCCCGGAAACCCCCGCCCACATCACCATTC
AATATTTCTTGACCTACTATTGGCCAAACCACCTGCGCACTGGGTGCAAT
ATGAGTAGGATCACTTAGCCATGCTTCATAATTGGAAAAACGGGCACCAT
GGAAATACATGCCACTCAGCCAAAGAAAGATAATGGAGAGTTGACCGAAA
TGAGCACTAAATACTTTTCGAGAAATCTCTTCCAAATCACTGGTATGACT
ATCGAAATCGTGAGCATCGGCATGTAGGTTCCAGATCCAAGTGGTAGTAT
CGGGGCCCTTTGCTATTGTTCTTGAGAAATGGCCGGGTCGGGCCCATTCC
TCGAAAGACGTTTTTATGGGATCCCTATCTACAACAATTTTCACTTCTGG
TTCCGGTGAACGAATAATCATTAAGTCCTCCTCTTTCCGGATAACACATA
CAAAGAGACCTGCCAATAGTCATATTTTTAGCGAACCTCTACTCTAAAAG
ATGGATATTTTATTTATGATTAGTCTCTCTTTTTCCTATCTCCCATCCAT
CTATTTTCTTTAGTTATTCACTAGAGCAATTAGGATATCCAAGTCGATCC
GGGGCAAGTGTTCGGATCTATTATGACATAACGAGTAGGTGCCCAACGGA
CCTTTAAAATCTTATAAAATCTTTTCCCATAACGGGTACGAAAAAACTAT
TTATTTTTGTGCAACCTAACCTAGTCTAGTGTATTTCTATCTGAATGTAT
AAATAGATCTACTTAACTTTATTACAAAACAAATAAAAAAAAGAATTCAA
ATAGGATCCATTTCGATATTTAGTCATTCGATGGTATCCTTTATTAGTTT
TCTGTATCTGTATCAGATATCCTATAAAATACCATACAATAATGATTTTA
GAAGGAAGAGGGATATAATGAAATTCTTGATTGGATCTCATCATAGGATA
TAATCTATTTTATTTGATTAATGGATCCAACAACCCATTTTAATGAATTA
AAAAGAAAAAAGAGAATGATCTTATTCGAATTCTAAACGTCTCGTAATCT
TCAACCAATTATGTGCTTCAATATAATTACCTGGGGTAAGCCCTATAGCC
TGTTTCCAATACTCAGCAGCCTGATCGAACCAAGCCTCTGCAATTTCAGA
ATCACCTCGTAGAATGGCCCGTTCTCCCTGGTCGGAATAGGTAAGTAAAT
TCCTTTCCTTAGAACCGCACTTGAGAGTTTCCTACCTCATACGGCTCAGC
AATTGATTCTTTTGGCATCACATTTTAATCTATACGAAAAGAATTATATT
TTTAAGAAAATTATCCCCCTTTTGGGGGGATTAGGCCGAAGAAGTTAATT
ACATAAGTTTCAAACTCTAATTTTTTTTGATCAAAAATCAGTTTTCTCTT
TTTTCCCACCTTCAGAAGAATGAAGCATAGATATCTCCCTATCTCATTAC
GTTAGATTTTTCTGAAAGGGAACTATCTCGTTTTCATATATGAAATTTAT
ATAGAATCTTTGAAAAAGACTTTCCTTCCATAAATAAGAAAAAAACTTAC
TATCTTTGGGATCTAACACTACACCGCTGCTCAATACCTTATACCTTAAT
GGATCGACTTTATTACATAAGTTGATTACCTCCCATATTATGATATGACA
TAAGTATAAGTAATAAGCAGTATTGTATTGACCCAATAGTTCGTTAATTG
ATCTTTACGGTGCTTTATCTATCAATTTGATCCTTTATCCATAGAATAAA
GTATATAGGCGTACCCATTTCTTCATATTTTGTTTCTTGTGAAGTTTCTT
TCCTTGCTACAGCTGAGAAAAATCGTTTCTTTGGACGATGCATATGTAGA
AAGCCTTTTTTATAGCATTTACTAGCTAATTTGATCTTTTTTTCCTTCTT
TCTATAGTGGAGATAGCCACACGTAATGGCAGATCACGGCCATATTATTA
AAAGCTTGCGGTAAGAATGGATTTCGTTCTATTGCCTGGAAATAATATTC
CAAAGCCTTTGTATGCTCTCCGTTGCTTGTGTGTATAAGGCCTATGTTAT
AGAGTATATAACTTCGATCATAGGGATCAATTTCTGATCGTGTAGCTTCA
TAATAATTCTGCAAAGCTTCCGCATAATTTCCTTCCGATTGAGCTGACAT
CCGTTACGGTCGTTCATTTTATGCAAAGAATCTCCGTTCCAGAACTGTAC
GTGAAATTTTCATTTCATACGGCTCCTCCCTTCAGTGCATAGTACTAAGT
AATCCATGCAATCCAAAATTTACTAGTCTCATTATGAACTAAGAGGGGCT
AGTATTTTTACAAGAAATTTCTAGCCAACCTCCCTGCCAGAGGTTTTTTC
CTTTCTTAACACTAATTTATTTCTATATAGAAATAGTAACTCCAACAATT
TCTTTGTACTCAACGCCCCCTATTTTCAGGAATTAGTCACTTTAACGGTC
TTTGATGGTTATATGGATATCCAAAGTACAAACGAGATGGATGTTTGTTG
TCCTAACCATTCTTCTTAGTCCCGATACCAATATGGAAAAGGAGAATTTA
AAACAAAGTTTTCATGTTGTTGATTCCTAGGTGTAGTGCTTCTTTCCCTA
TGCCGCCTATGGGTACTAGTGAAGTAGGATTGACCTACAATACATAACCT
ATAGGTGTACCCTTTCGTTCAATACTAAAATCGACAATTGAAGCATCTGA
GGTTGAATCTCTCGAGAATACACAAGAGAAGGAATTATTCTATATCCAAA
CTTCACCTTCATCAAGCGTAGGTTTATTTCAATAATTTGTTTCTTTACAT
CTCGAACCACGTCCCCTTTTCATAAGACTGAGGGCTAAAAAAGCAAGAAA
AAAGAATCAAATCACACCATCTCTGTAATAAGTAAATGCCTTTTTTTCTC
CTGAAGTTGTCGGAATTATTCGTAATAAGATATTGGCTACAATTGAAGAG
GTCTTATCAATAAAATTTCTATTTATCTGAGATCTAGGCATAATTAATTA
GCAATCCATTCTATAATTCTTTTCATTACCCCGAAGGGTAATGATCCCAC
AAACACAGGAATTGTACAGTACGAAATAACATAAAAACAACCAGACTAAT
TCGAAAAAAAGATGGGGATCCTACACTCAAACTATTCTTTTTGGCAAATT
ATTCTTTTTGGTAAGGAGAGATATGAAATATTTGAATCAGATTGGATTTC
ATTCGAATTGCAATAATATAATATGAATGACTCGCTATTCACTCGGTTTC
TGGTCAATAATAACATTATATTATGCAGGAGAGATGGCCGAGTGGTTCAA
GGCGTAGCATTGGAACTGCTATGTAGGCTTTTGTTTACCGAGGGTTCGAA
TCCCTCTCTTTCCGTTTCTGTTAATTGACCAACATTATCCATCACAACAA
TATATCAAATAACAATCGATACCCTTATTGCAACCCAAGACTCTCATTTG
ATAGAGATTCCCTATTCCTAATTACATTACTTTGATTTGATACGTAAAAT
GCAACTATCGGAAAGAAAAGAACGAAAAGGAAAATCCTACTGTTGATCCA
TTCGTAATACGTAAATGGGAAAATGCGGATTAAAGCCCTTAGATCTATTT
ATTTTACTTCAGTGAAAAGGGAGTAAAATTGTCTGAATCTTTCCTTCTTA
ATTTTCGTTAGGTTCAAGTCTGACGGGAATAATATTCTACGACTAACAAC
TCATTTATTTTCAAACCAATCAATTTACTGTCTATTATTTGATTTACTAA
TCCTTTATATTGGAATGAGTCAATAGTCAAATGTTTTGGCAATTCCTCAT
GGGGGGACGATTCAATAGAATTTTGAATCAGAACTTTCGATCTTTGTTTA
TCTTTGGTAGTAATAATATCTCTGGGTTTGCAACGATAACTTGGTATATC
CACTATACGACCATTAACTAAAATATGTCTATGGTTAACTAATTGCCTGG
CTGCAGGAATGGTCGAAGCCATACCCAATCGAAAAAGTATGTTATCCAAG
CGCATCTCAAGTAGTTGTAATAAAACCTGATCTGTTGACCCTTTGGCTTT
TCCAGCAATATGTACATATCTAAGTAATTGTTGTTCTGTCAGACCATAAT
GAAAACGCAATTTCTGTTTTTCTTCTAGACGAATACGATATTGGGATTTT
TTCCCAAAACGCGATTGGTTTTTAAAATCACTTCCGGATCTAGGCCTTTT
ACTAGTTAGTCCCGGTAAAGCCCCCAGACGGCGTATTTTTTTGAAACGAG
GTCCTCGGTAACGAGACATAAAATAAAGACTCCTTTACTTTTTTTCTTAT
TTTATTGACATTTCAATATTACAGAATAAGTCTAAATTAAGACTGAACTA
AAGGATAAACAAAGTAAAGCTAAATCTATTGAAGTACTACAAACATTGAA
GTACTACAAACAAAGTAGAATGAAATAAATTGTATCAATATTCGGATTTT
TTGTATATGGAAAATGTATATATAATAAATTTAGACTCTGTCTTCTGATT
TGTTTTATAGAAATCTAATTCCTCCAATTCATTTTGTATTTGTAGTTACA
AGTTATCACGAGATAATAGATCGGATTGGCGACCAACATTTGGAGAAAAG
GAGAGGGTAGATTATCAATCATGGAAAAAATAGATAGAGAAAAAAGCCGG
CTATCGGAGTCGAACCGATGACCATCGCATTACAAATGCGATGCTCTAAC
CTCTGAGCTAAGCGGGCTCATATAACAGAATATAATGTATAGAAATACAC
TAAACTACCTGAGCTTAGTTAGCTATTAACTAGTAAGAATTCAATTTCTT
ACTAAAATTTATTAAATTAACTTTAATTAGCACTATAATACAATTACTAT
AACTAGATATAATACGTTAATATATAGTTCAGTATTCTTAATTTAATTGT
TAATTTAACGATGATATGGTTCTATAGTTAGTAGAAAAGTAATAAATCAT
ATAACCAATTTTCAAATATATGACTAATTAGAATTGGGATTATACCATCG
TGGATATTCCATTTTTTTTTTTTTATTATTAATTAAATTTAAATATTAAT
ATTTAATATATAAAATATAATGATTTAAAATTGTGACTAAAAAAAATCTA
ATTATTTCTTTTTTGGAGTTATAACAAACTATATTAACTATCCGATCGGC
CCTCAGAAAAGGAAAGGATAAGATAAGAATAAAGATACAATCCAAATTCT
ATTCTTCTGATTTCATTTAGAAACGTAGGGGATAAGAAAGAATGAATATC
GACCGTTCCAGTATTGCCAATCATGACAGAAAAATGAAAGAGAGGGGAAA
CATATATATGTGAGATATATATATCCATATTGAATTGTAGATACATCAAT
GATAGAATCATTTCTGATTGAAAGAAATCTAGTTTATCTAATAAATATGA
AAATAATAGAAGATGGCGAAAAAAATAGGAGTATACACTTTTTTTCGATA
TAAGAATCATTATCTAATGAATTCAACGGTTCAAATATAAATCAAAGAAG
TAGATAGAATTATAACCGGATCCTGGTCTCAAGGGGGGATATGGCGAAAT
TGGTAGACGCTACGGACTTGATTGAATTGAGCCTTGGTATGGAAACCTGC
TAAGTGATAACTTCCAAATTCAGAGAAACCCTGGAATTTGAAATGGGCAA
TCCTGAGCCAAATCTTTATTTGTTTTGTTTTTTTATAAACCCTTTGGTTT
ATAAAAAAACAAAACAAACTAGAATCAAAAATCAAAAAGGATAGGTGCAG
AGACTCAATGGAAGCTGTTCTAACGAATGGAATTGACTACGTTATGTTGG
TAGTTGGAAAACCTACATTGAAATTATGAAAGGGGGAGTTCTATATACCC
AATACGTACGTATACATACTAACATATTAAAGGATTAATCACGACCCGAA
TCCATTATTTTATTTATATATATTATGAAAAAATGGAAAGTTATATTGTG
AATCTATTTCAACCGAAGTTGAAGGAAGAATCAAATATTTAATGATCAAA
TCATTGATTCTAGAGTCTGATAGATCTTTTGAAAAACGAATTAATCGGAC
GAGAATAAAGAGAGAGTCCTGCTCTACATGTCAATACTGACAACAATGAA
ATTTATAGTAAGAAGAAAATCCGTCGACTTTAGAAATCGTGAGGGTTCAA
GTCCCTCTATCCCCAAAAAAGTCCATTTTATTTCCTAATTATTTATACTC
TTTTTTTTGAAGATCGAAGGACTGGATAAGATTTTTTAAGAGTCCCCTTA
ATTGAGATAGATAGATATAAGTACTCTAGCAGGATGATGCGAGAAAAGAA
AATGGTTGGGATAGCTCAGTTGGTAGAGCAGAGGACTGAAAATCCTCGTG
TCACCAGTTCAAATCTGGTTCCTGACACGCAAATAATATACCGGATAGCT
ATTCATACAAATTAATTGAAATGGATCGAGATACATATTCGTATTATTAG
GGCATGATGTATACTTATTGATCTGGGTGTATAGATATATACCTCTATTT
TTTGAAATGGGTAAAAAATAAATATATGTATGGCAAAAAAGAAAATGAGA
TTATGCTCCCTCTTTCTCCTTTATTCATACTTTGGTTTTTCTCACTCGAA
AAGAATGTTAAGTTATATATATATATCCAAAAAAAAGAAATTAAATAGGT
TGGCTAAAAAACTGCAAAATCTAGAAGAGTTGAAGGATAAGAATAGACGA
GATACATACATTTTAGACACAGTACAAATAAAATCCGATCCCTTTTCATT
TCTAAAATTTCGTATTTTTTTTTTTTCATATTTATTCATTCCTACTTATG
TTACTTTACGGTGTCCATCTAAGTGATGTGCGCGGTACAAAGTTCATGGT
ACGGAACTTTTTTTATTCATCCTATTTATTGTTTCTGCTCATACGAAATG
GATCTTCCAAATTGGGAAATATCAATAAAGCCCTTTTTTTTAGCCCTTAC
ATAATACGAATTCGAGTCCAGTTATTCTGTTTCATCTAGAACAGAACATA
AAAATATTTCTTGACTTAAATGAAATCTCGAGTCGTGTCATATAAGTGAA
CATAAGTTTCTTATCATTCAACGAGCATCTTGTATTTCATAGAAATTGGG
AGTAATATAGTCCTTACGTAGGGGCCAACCTATCCAACTTTCGGGCATCA
AGATACGTTTAAGGTGTGGATGATTAGCATAAGAGATTCCCAACATATCA
TAAGATTCCCGCTCTTGAAAATCAGCACTTTTCCAAATCCAGAAAACAGA
AGGAATTCTAGGATTATTCCTTGAGACAAATACTTTTAAGCATACCTCTT
CCATTTTATCTATACCATATTGTATTCTCGTAAGATGATACACACTAGCT
AAAAATCCGCCCGGTGCTACATCATAGGCACACTGGGAGCGTAAATAATT
GTAACCATATATATATGAAATGACAGCAATGGAGTCCCAATCCTCCGTTT
TTATTTGTAAAGTCTCTATTCCCTGGTAGTCGAAGCCCAAGGATCTATGG
ACTAGCTCATGCTTGACTAGCCAATCAGATAAACGGCTCTGCATCTTCTT
GATTTCTCCCACATTTATTTGTACTTATACTTATTATTTATTTGTACTTA
ATACTTATAAGTAAGTATTTCTCAAATACTAATAAAAATCCAAATTTTTA
AAGATTGACTGGCCCTTTCTTATTCTATACAACAGGACCCTGCCTAATTC
ACTAATTCGCGGTAAGATACTGAATTTTTGGATTTGAAAAATCTTTTAGA
AGATATCTCTGAAGTATATGATGATTGATAGAACAATCCTTGATCATAAT
TTCCAGTATGAGTACTGCGTCGAACATCAAACTTGTGATTGGTAGTAAAA
GATCGATTTTCCCGTTGAGACATAGCCCTATCTTCAGAGATTTCTCGAGA
TATCTTCTTACGAAGTTTCGTTATAGCATCTATAACTGCCTCTGGTTTAG
GGGGGCAGCCCGGCAAATAGACATCCACAGGAATTAGCTTATCGACTCCC
CGAACAGTACTATAAGAATCAGTACTGAACATCCCTCCCGTAATAGTACA
GGCTCCCATAGCAATAACATATTTTGGTTCAGCCATTTGCTCATATAATC
TCACTAAAGAAGGAGCCATTTTCATTGTTACTGTGCCAGCTGTTAAAATT
AGATCCGCTTGCCTAGGACTCGATCTTGGTACCAATCCATAACGATCAAA
GTCGAATCGCGAACCAATTAATGAAGCAAATTCAATGAAACAACAACTGG
TACCATAGAGAAGTGGCCATAAACTGGATAGTCTTGACCAATTCGAAAGA
TCATTCGATGTAGTTGAGATAACTGAATTGGGGGTCGTTTGGTCAATTAA
CGTAAACTCAATCAAATTCATAACTGTCTCAATGTAATCTTTTTTTTCTT
TTTTATTTTGATTGTCTGAATATTCAGCTAAGACCATTCCAATGCTCCTT
TTCGCCATGCATAAACTAAACCAACAATTGGGATAAGCACGAAAATGAAA
GCTTCTATAAATACGGATATGCCCAATACATCGAAACTCATTGCCCATGG
ATAAAGAAAGACCGTTTCAACATCAAAAACAACAAAAACTAGAGCAAACA
TGTAATAGCGGATTCGGAATTGTAACCAAGCATTCCCCATAGGTTCTATA
CCCGATTCATAACTAGAGAGTTTCTCTGATCCTTCCCTAATCGGGGTTAA
AACTCCGGAAATTAGAAATGCCAAGATAGGAATAATGCTTGATATTATCA
GAAATGCCCAGAAAATATCATATTCGTGAAGCAAAAACATAAATGTACTC
CTATTAATCTGGAATATACTGAATTATTCGATTCCGGATTGGGATTATCA
ATTGATTTATAGAACTTCTTAATCGAAAGAAGAATTGATTTTGATTGAAT
CAAACCACATAACTTAGAGTTTGTTTGCTGTGCGGCATGTCTTGTTTAAA
CATTCATCCAACGGAGTCTCGCTTACATTTATTTTGATTCATAGTATAAA
TACTAATAAACTAATAAATAAACTAATAAAATAAATAGAACTATAATACT
ATGTTTCCTTATAATGAAAAGGAATATATATTATCAATATAAAGAAAAGA
ATCACACATTATTGAACAATTCGACAAAACAAATCCCCAAAACAACTCAA
CTCATAGCATAAAATAGAGTTGAAGAAACGTTGATACATTTAGGGATCTC
TGAAATAATCAATTGGGGTTCTTGTTTTACCAAAAAGCGGACTTCTACAA
ATACAAGACTAAGAATAGTTCTGAATCCATGTGACTTAGGATTATATTTA
GTTGGGTCTTGGAGTTTCTATACAGGATCATGATTTTCACTTCATAAATT
GACTGGGATTGGGTATACCAAAAGAAAATGTATCACTAATTCTTTGATCG
CGAACAGGAAAAGAAAAAAAAAGTCATATGTAATTCCATTCACGAAGATT
TATTAATAAGTATGGATATTTTATCCGAGATTTCACAAATACCATACCGA
TTGAATCCATTAGATTAGAAAGAATGGATTATTTTTTTCTTGTCCCTACA
TATTTACTTTACATATGTATGTGGTAATGCTTTCATTTCTATAGATCGAC
TGACCATCTATCTATAGAAATGAGTAAATAAAAACTATTCTAAACTCAAA
TGGAATGTCTATATAAAAATAGACTGTATTAGGGCTATACGGATTCGAAC
CGTAGACCTTCTCGGTAAAACAGATCAAACTTATTATTATCGAAATGATT
CGAACTGTTTCAAAGACCCAACATGCATTTTGTTGCATTGGGCTCTTTCA
TCAATTGATGTAAAGATCAGTTAGTCCACCATATTTTTTCTTCATAGGAA
GATAATAAGATAGTTCCGTGCACTCTGATTCATTATTTGAATTCTGATCT
AGGAGTAATACCAAAGTCTTTCAAAGAAGGATTACTTTGAATTAGGTCTG
CTTCCGGTCTAGATCAATCTAAGTTAAATGGACTCTCTATCACTCCTCCG
CAAGAGTCAAATATGAGACTTCATACACCTTAAAGTTCATAGGACGAAAA
AAGATTATTTTGAGGTCCTTATACTCATTATGCCTAGCATTGAATGGACT
GGGTATTTACCTTATCAATTAGAAAATCAACGATAGGTTCTATTTGGCAC
TTAAATCCGCACCTAAATCGGACCGAACCAAACCACATATTTGTCAGGCT
ACTGTTCCCTCAAATCTATGGAGTAAGACATCGATTTTTCATCTCAATAA
GATGAATTATATTCATTGTATAACTGACTTCTTTTGAAAAGCATTGGCGC
ACGTGTAAACGAGGTGCTCTACCTAACTGAGCTATAGCCCTTGTCATAGA
TATCTTAACATATAGATAATTTCTTGTCAAGATGGGCAGCTGATGATCCC
ACATGATAGCTCTCCGAGCCGTTTACTGTTAACGAATTAGGATTGCTTAG
AAATTATATTCTATCTATAATCCCCGGAGTGATGAGTCTTTTGTGGTGAT
AAATAACCTACTTAACTCAGTGGTTAGAGTATTGCTTTCATACGGCAGAA
GTCATTGGTTCAAATCCAATAGTAGGTACAACTTATTAGATACCATTGAC
TGCGGTATCCAATAAGTTTTTCTACCCATCTTCTTTTTTTCGTTGTATCA
GATTACACTTGATTATGTTCAATTGGTGGTGTAGTGTATAATAAAGAACT
TCTTTTGATTATTTTGATTTGATGTATTGTTGTTTGTCTAGGAGGAGATA
ACATTGATAGCCTCTATTCGTGTCCTAGCTCGTCTAAGAGCTAGATTGGC
TTCAATTACTTGTCTTTTACCCTCAGCTCTACTCAAGTTAGCTTCAGCTA
TTTCAAGAGTTTGTTGAGCTTCTTGCGGATCAATGTCAGTATTTATCTCC
GCATCATTTCCTAAAATGGTGATCTCATTATTACCTATTCTAGCGAAACC
GCCCATCAGAGCCACCGTTAACCATTGGTCATTGAGGCGTATTCTCAAAA
GACCTATATCTACGGCCGTGGCAATAGGTGCGTGGTTTGGTAATACGCCA
ATTTGGCCACTATTAGTAGATAAAATTATTTCTTTCACTTCTGAATCCCA
AATAATTCGATTAGGAGTCAGTACACAAAGATTTAAGGTCATTTCTTCAA
TTTATTCTCCACTTCTAAGTTCATAGCTTTCGCGGTAGCTTCATCGATGT
TACCCACCAAATAAAAGGCCTGTTCGGGAAGACTATCTAATTCTCCGGAA
AGAATGAGTTGAAACCCCCTAATTGTTTCTGCGAGACCAACATATTTCCC
TGGAGAACCCGTAAATACTTCTGCTACGAAGAAGGGTTGTGATAAGAAAC
GCTCAATTTTTCGTGCTCTTGCTACAGTTAAACGATCTTCTTCGGATAAT
TCGTCCAACCCAAGGATAGCTATAATGTCTTGAAGTTCTTTGTAACGTTG
TGAAGTTTGCTTAACTTTTTGCGCAGTTTCATAATGTTCCTCGCCAACGA
TGCCAGGCTGTAACATAGTTGACGTTGAATCTAAAGGATCTACCGCTGGA
TAAATACCTTTGGCAGCTAATCCTCTTGATAGTACGGTAGTAGCATCTAA
ATGTGCAAATGTCGTGGCAGGAGCAGGGTCGGTCAAATCATCCGCAGGTA
CATAAACTGCTTGGATCGAAGTTATAGATCCCTCTTTGGTAGAAGTAATT
CTTTCTTGCAAAGAACCCATTTCTGTACTAAGGGTGGGTTGATAACCCAC
TGCAGAAGGCATTCTCCCCAATAAGGCGGAGACTTCTGATCCTGCTTGGA
CGAAACGAAAAATATTGTCAATGAATAGAAGCACGTCTTGTTCATTAACA
TCCCGGAAATATTCCGCCATGGTTAGGGCAGTCAAACCAACTCTCATACG
AGCTCCCGGTGGTTCATTCATTTGACCATAGACTAGAGCCACTTTTGATT
CTGCAATATTTTTTTCATTAATCACTCCAGATTCTTTCATTTCGATGTAA
AGATCATTTCCTTCACGAGTACGCTCGCCTACTCCGCCAAATACAGACAC
ACCCCCATGAGCTTTGGCAATGTTGTTGATCAATTCCATGATGAGGACTG
TTTTACCCACTCCAGCTCCCCCAAATAGCCCGATTTTTCCCCCACGACGA
TAAGGAGCTAAAAGATCCACCACTTTAATCCCTGTTTCAAAGATTGATAA
TTTCGTATCTAACTGTATAAAGGCAGGCGCAGATCTATGAATAGGAGATG
TTGTGCGAGTATCTACAGGCCCTAAATTATCAACAGGTTCTCCAAGAACG
TTGAAAATTCGTCCGAGAGTAGCCCCGCCAACCGGAACACTTAGAGGAGC
TCCCGTGTCAATCACTTCCATTCCTCTCATCAGACCATCTGTAGCACTCA
TAGCTACAGCTCTAACTCGATTATTTCCTAATAATTGCTGTACCTCACAA
GTCACATTAATTTGTTGACCGGCTCGACCTTTAACTACCAAAGCGTTATA
AATATTAGGCATCTTTCCTGGGGGAAAAAGGGCATCCAGTACTGGGCCAA
TAATTTGAACGATACGTCCTAAGTTTTTTTCTTCAAGTGTGGAAATCATA
GGACCAGAAGTAGTAGGATTGATTCTCATAATAAAACGAAATATGTCGAA
ATTTTTTTGGAATAGTACCTAATCAAAAAATAAATGTCCGATAGGAAGTT
GATCGGTTAATTCAATAAGAAATAAACGGGGTTAACGCTGTATTTAGTTA
GTACCGTCCAAAGCAATCCAATTCCATTGTTTACTTACTAAATTTTCAAG
TTCAACCAATCCTTTTTTTAATATCAAGAACAGGAATCATGAGTTAAGTT
AAGTTAAGTATGTTTCATTTTTCTATCATTATAGAAAATACCGTCTATAT
TATCTATGGAATTCCAACCCGAACTCGATTTATGATTTAGTATTTCGATC
TCATTGGTTATTGTTTTTTTGCATATACATTTCTGTCTATTCTTTTTTAT
ACCTTTTTCATGGACGAATTATGCCTATTTTCACATCTAGGATTTACATA
TACAACATATATCACTGTCAAGAGTGCATTTTTGTTAGTATTTATAGATA
CTTAGATGAAAAATTAGAAGGGAATCAATTCAATTATAAACTTTCTAAAC
AAGGATTGGGTTGCGCCATATATATGAAAGAGTATAGAATAATGATGTAT
TTGATTCAACAAATACATGGTCTAATAACGAACCATTTTATCATTTTAAT
TAGTTGATAATATTAGTTGACTATTTTTTGAAAGATTTTTCTCAGAGATT
TTATTCACACGTAATCCATATTGAGCAGACCTTGTCGTTGTGAGAATTCT
TAATTCATGAGTTGTAAGGAGGAACTTATGTCACCACAAACAGAGACTAA
AGCAAGTGTTGGATTCAAAGCTGGTGTTAAAGATTATAAATTGACTTATT
ATACTCCTGACTACGAAACCAAAGATACTGATATCTTAGCGGCATTCCGA
GTAACTCCTCAACCTGGGGTTCCGCCCGAAGAAGCAGGAGCTGCAGTAGC
CGCCGAATCGTCCACCGGTACATGGACAACTGTGTGGACTGATGGACTTA
CCAGTCTTGATCGTTACAAAGGACGATGCTACCACATCGAGAGCGTTGTT
GGGGAGGAAGACCAATATATTGCTTATGTAGCTTATCCTTTAGACCTTTT
TGAGGAAGGTTCTGTTACCAATATGTTTACTTCCATTGTAGGTAATGTAT
TTGGTTTCAAAGCCCTACGAGCCCTACGTCTGGAGGATCTGCGAATTCCT
ACTTCTTATTCCAAAACTTTCCAAGGCCCACCGCATGGCATCCAAGTTGA
AAGAGATAAGTTGAACAAGTATGGCCGTCCCCTATTGGGATGCACTATTA
AACCAAAATTGGGGTTATCCGCAAAGAACTACGGCAGAGCCGTTTATGAA
TGTCTACGTGGTGGACTTGATTTTACCAAGGATGATGAAAATGTGAACTC
ACAACCATTTATGCGTTGGAGAGACCGTTTCTTATTTTGTGCCGAAGCAC
TTTTTAAAGCACAGGCCGAAACAGGCGAAATCAAGGGACATTACTTGAAT
GCTACCGCGGGTACATGTGAAGAAATGATGAAAAGGGCTATATTTGCAAG
AGAATTGGGAGTTCCTATCGTAATGCATGACTACTTAACAGGGGGCTTCA
CCGCAAATACTAGCTTGGCTCATTATTGTCGCGATAACGGCCTACTTCTT
CACATCCATCGTGCAATGCATGCAGTTATTGATAGACAGAAAAATCATGG
TATGCATTTTCGTGTACTAGCTAAAGCATTACGTATGTCTGGTGGAGATC
ATATTCACGCTGGTACAGTAGTAGGTAAACTAGAAGGGGAACGCGAGATG
ACTTTGGGTTTTGTTGATTTATTACGTGATGATTTTATTGAAAAAGACCG
AAGTCGCGGTATTTTTTTCACTCAAGATTGGGTCTCTATGCCGGGTGTTA
TACCCGTGGCTTCTGGGGGTATTCATGTTTGGCATATGCCTGCTCTGACC
GAAATCTTTGGGGATGATTCCGTACTACAGTTCGGTGGAGGAACTTTGGG
GCACCCTTGGGGAAACGCACCTGGTGCAGTAGCTAATCGGGTGGCTTTAG
AAGCGTGTGTACAAGCTCGTAATGAGGGACGTGACCTTGCTCGTGAAGGT
AATGAAATTATCCGCGAAGCTAGCAAATGGAGTCCTGAACTAGCTGCTGC
TTGTGAAGTATGGAAGGAGATCAAATTCGAATACAAGCCAGTAGATACAC
TAGACTTGTAGACATGTTAGATGAAGAGAAAAAGAATTTGGTAATTCTTG
TTTGTTCTCCTAATTATAATTAAACTCGGCCCAATCTTTTACTAAAAAAG
GATTGAGCCGAATAAAATAAAGAATGAGTATCTTATACTATGTATTTGTA
TATATCTTTGATATGTACACCCCTTGGATCTTTGGATTGGCGGATTCTTT
TTTATATTCCGCAATTTCATTTCAGACCATAAATCAAGCCAACGAAAGGG
CTCCTTTTACCCCATTCTGTATATTGTCTTTTTCGTTCCATGCTACAATA
GAAACTTAATCTATTATATTATTTGATTATATAATACGAGATTGTACGAG
AATAAATTCTTTATTTTATAGGAAAAACAACTATTTTTTATTTATCTTTT
GATGATAAAATTTGTACATGACATGAGAGAAACCATTATTTTCTTCTATT
TATAATGGAGAAAAAGATTGTATCAATATATAGTGATATTCCGGATTCAC
CAAAGGAGAATCATTTCTTTCAATACTCACTCGTTATTAGTTAACAATCC
TAATGATTAGATCCATATGCTTAATTCTGATAGGAAATCAAATAGTAAAA
TGATTATTCATCGAATGACTATTCATTTATTGTATTTTTATCAAATAGGG
GGCAGGAAGACTTTATGGAGAAATGGTGGTGGTTCAATTCGATATTGTCT
AATGAGAGGTTAGAACATAGGTATGGTCTAAGTAAATCAATGGATAGTCT
TGATGGTATTGAATATACCAATGAAAGTGAAGACTCCATTCTAAATGATA
CGGAAAAAAACATTCTTGGTTGGAGTGATAGCAGCAATTATAGTTTCAGT
ACTGTTGATTATTTATTTGAGATCAGGAATATTTGGAGTTTGATCTCTGA
TGACACTTTTTTAGTTAGGGATAGTAATGGCGATAGTTATTCTGTATATT
TTGATATTGAAAATCAGATTTTTGAGATTGACAATAATAGTTCTTTTCTG
GGTGAACTAGAAAGTTTCTTTTCTAGTTATTTGAATAGGGGGTCTAAAAA
TAAGTACTATCATTACATGTATGATACTCAATTTAGTTGGAATAATCACA
TTACTAATTGTATTGATAGTTATCTTCGTTTTGAAATCGGTATTAGTATT
ACTAGTTACATTTCGGGTGATATTGTCAATTACAGCGATGGTTACATTTA
TAGTTTCATTTGTACTGAAAGTGTAAGTAGTAATGAAAATGGTAGTTCTA
GTATAAGAACTAGTAGTAATGGCAGCGATTTCAATATGAGAGAAAATTCT
AACGATTCTGATATAAATAAAAAATACAGACATTTATGGGTTCAATGCGA
AAATTGTTATGGATTAAATTATAAAAAATTTTTTAGGTCAAAAATGAATA
TTTGTGAACAGTGTGGATATCATTTGAAAATGAGTAGTTCAGATAGAATC
GAAGTTTCGATTGATCCGGATACTTGGGATCCTATGGATGAAGATATGGT
CTCTATAGACCCCATAGAATTTCATTCAGAGGAGGAACCATATAGAGATC
GTATTGATTCTTATCAAAGAAAGACAGGTTTAACTGAAGCTATTCAAACA
GGCATAGGTCAACTAAATGGTATTCCTATAGCAATTGGGGTTATGGATTT
TCAGTTTATGGGAGGTAGTATGGGATCCGTAGTAGGCGAGAAAATCACCC
GTTTGATCGAGTATGCTACTAATGAATCTCTACCTGTCATTATTGTGTGT
GCTTCTGGGGGAGCGCGCATGCAAGAAGGAAGTTTGAGCTTGATGCAAAT
GGCTAAAATATCTTCTGTTTCATATGATTATCAATCAAATAAAAAGTTAT
TCTATGTATCAATTCTTACATCTCCTACAACTGGTGGAGTGACAGCAAGT
TTTGGTATGTTGGGAGATGTCATTATTGCTGAACCTAATGCCTACATTGC
ATTTGCGGGTAAAAGAGTAATTGAACAAACATTGAATAAGACAGTGCCTG
ATGGTTTACAATCAGCTGAATATTTATTCCATAAGGGCTTATTCGATCCA
ATTGTACCACGTAATCCTTTAAAAGGCGTTCTGAGTGAGTTATTTCAACT
TCACGGTTTCCTTCCTTTGAATCAAAATAAAAAAGAAAATTAAAATAGAG
CACTAGACCCAGTTATTTGTAGCTAACAAGTCTTTCGTTCATCGTAATCA
AAAAAACTAAGAAAAATGGTGATTTCTTTGGTAACATAAGTTCCATTTGT
GGGAAGAGTCAGAAGGTGGAATTACTTTTTCTTTTTCCCTCTAGATCCAT
TTTTATCTTACTTCTATTCATGATTAGTATCAATCATTCTATCAACAGGA
TAAAAGGGTGCATTTTTTTCTTCCTGAGCAATTGAATTGGGAAAAAGAAA
AATACAAATTTTCTCTCACTTTCTTAGGTATTAATACATTCTTAGGTAGC
AATACAGACAATAATAAAAAATAGAAAATATAGAAATAAAATAGAAAAAT
ATAGAAAGAAGAAATATAGAATAGAAATGATTTCTATATCTACCGAGAAC
CCCATTTTTACTATGAATCCCTGTTTGTTGGATCAGGTTAGTTAGAGTCG
TGAACTGATAAGAAACTCTTTTATATTCGTGTAAAAAGTAACTTAATTTA
GTTTTATATTAGATCCCTTGCACTTATTAACTAGTTATTGTTATTTATAA
TAGATATAGTTATCATAAGACCTCTTTATAAGAGGTACAAATATTAAATC
GAGGTACCCATTCTATGACAGATCTTAACTTCCCCTCTATTTTTGTGCCC
TTAGTAGGCCTAGTATTTCCGGCAATTGCAATGGCTTCATTATCTCTTTA
TGTCCAAAAAAATAAGATTGTCTAGATACGATGGGAACAAATCTTATCAA
TTTATTTGAACACTGGCTAGATTATAATACAGATATTTATTTAGTGTAAT
ATGGTACGATATGTGGCTCTTTCTGAACACAAATGTTGTTATCCACGTAG
ATAGATTATATCTGCTGCAAGTTAATGTATTTGACTAATTACTACTAATG
CTTCGCATCAGAATAGTGCTAGTTGATGAGAGTTACTTCAGCATCAAGAA
AAGTAAAGTCAAATTCCATTTGGATTATTTTATTCTCTCAATTCCAATCG
AATACAACTGGATCTAGTATAGTATGAACTGGCGATCAGAACATATATGG
ATAGAACTTATAACGGGGTCTCGAAAAACAAGTAATTTTTGCTGGGCCTG
TATCCTTTTTTTAGGTTCACTAGGATTCTTAGTGGTTGGAACTTCCAGTT
ATCTTGGTAGGAATCTGATATCTGTATTTCCATCTCAGCAAATCATTTTT
TTTCCACAAGGTATTGTCATGTCTTTCTATGGGATTGCGGGACTATTCAT
TAGCTCCTATTTGTGGTGCACAATTTCGTGGAATGTAGGTAGCGGTTATG
ACCGATTCGATAGAAAAGAAGGAATAGTGTGTATTTTTCGTTGGGGATTT
CCTGGAATAAATCGCCGCATCTTCCTTCGCTTCCTTATGCGAGATATCCA
ATCAATCAGAATGCAGGTTAAAGAGGGTCTTTATCCTCGTCGTGTCCTTT
ATATGGAAATCAGAGGCCAAGGAGCCATTCCCTTGACTCGTACTGATGAG
AATTTTACTCCACGAGAAATTGAACAAAAAGCTGCTGAATTGGCCTATTT
CTTGCGTGTACCGATTGAAGGAAAAAGAAACTGAAAAATAACTGTATTTC
TCAGTATGAGGGAAAAACTTGCTAACCCCCTTTTATTTACTACAACTGAA
GTTTCTTCAGAATGCTCATTCGAGTAAATTAAATTCTATTTTATGTTGCT
GTTCTGTTGGCGCGTAGCGCCCCCTAGAATAAAACAAAAGCGGAGAACCC
ATATGGGTAACTATAATGAAATTAACTATAAAAAAAAAGAAAATATTCTT
AAAAAAAATAAGTTATTTGTATACCAAACCTATTTTGTATATGTACAGAG
CCCAACTCCATTCTTTAAATATATCCGAAATTTATTTCGTAATAATAAAT
TCGTCTTTTTAGGTTCAAGATTTGGAATTGATACCCTATTTCCGGAATGT
GTTTAGGCGGTGAAAGTTAAACATTTCGAAAAAATTCATTGATCGGGGGA
CTCGTCTCGAAATCTAAATAATATTTCTTTCGTTACTTGAAGTATATTTC
TTTCGTTACTTGAAGTAGTTTTTGAGTATTCATCAAAAGAAAAAGGAAAA
AATGAAGATGAAATTGGTTCGAATTTGCCCAATTGAAATATCTGGAAATA
CTATTTTCTTTTCTTATTTTTTTTCATACGAATCCAAAAGGAGTTTTATT
CTATTTTTCTATTCTTTATAGATCCAAGGATTCCATTTTTACACAAAAAT
GAGAATAGATCCATAGGCTCGATACTTTGTTATATAACTCGTTCTTTAGA
AAAATATCAGATAGAGTCAACGATTGAAGTAAGTTCATTACCAATTAATT
CCCAGATAAAAAATGAAAAAAAAGAAAGCATTGATTTCCATACCATATCT
TGTATCTATAGTATTTTTGCCCTGGTGGGTCTCTCTCTCATTTAATAAAA
GTCTGGAACCTTGGATTACTAACTGGTGGAATAGCGGGCAATCCGAAACC
TTTTTGAATGATATTCAAGAGAAAAACGTTCTAGAAAGATTCATAGAACT
AGAAGAACTATTCCTCTTGGACGAAATGATAAAAGAAAACCCAGAGACAC
ATATACAAAAGTTTCGTATAGAAATACACAAGCAAACAATACAATTGATC
AAAACACACAATGAATATAATCTCCATATCATTTTGCATTTCTCCACAAA
TATAATCTGTTTTGTTATTCTAAGTGGTTATTTTTTTCTGAGTAATGAAG
AACTTATCATTCTTAATTCTTGGATTCAGGAATTATTGTATAACTTAAGT
GACACAATAAAGGCTTTTTCAATTCTTTTAATCACTGATTTATGGATCGG
ATTTCACTCCACCCATGGTTGGGAACTAATGATTGGTTCGGTCTACAACG
ATTTTGGATTGGCTCATAACGATCAAATTGTATCTGGTCTTGTTTCCACT
TTTCCAGTTATTCTAGATACAATTGTGAAATATTGGATTTTCCATTATTT
AAATCGTGTATCTCCTTCACTTGTAATTATTTATCATTCAATGAATGAAT
GAAGAACTCATTTGATCTCTCGATATCAATCAAATCATAACATAATCTTT
TTTCGTGTATAAAAAAAGCATTTTCAATCTTACTTATTCTTTATATTTCT
TTTCTACCTGTTAAAGGTATTCATCCTATCCTATATATACTATATTCCAC
TACAATTATTCCAGTATAATAGCAGATTCGTGGGTAGGGAACTATATTAG
CTACCTATCTAATTTATTGTAGAAATTCCGTGATCAATGATTGTACCATG
CAAAATAGAAATACTTTTTGGGGGGTAAAGGAACAGATAACTCGATCCAT
CTTTGTATCGATCATGATATATGTAATAACTCGGGCATCTATTTCAAATG
CATATCCCATTTTTGCACAACAGGGTTATGAAAATCCACGAGAAGCAACT
GGACGAATTGTATGTGCCAATTGCCATTTAGCTAGTAAGCCCGTGGATAT
TGAAGTTCCCCAAGCTGTGCTTCCTGATACTGTATTTGAAGCAGTTGTTC
GAATCCCTTATGATATGCAACTGAAACAAGTTCTTGCTAATGGTAAAAAA
GGAGCTTTGAATGTGGGGGCTGTTCTTATTTTACCCGAAGGATTCGAATT
AGCCCCTCCCGATCGCATTTCTCCTGAGGTGAAAGAAAAGATGGGAAATC
TTTCTTTTCAGAATTATCGTCCCAATAAAAAAAATATTCTTGTGATAGGT
CCCGCTCCTGGTCAGAAATATAGTGAAATCGTCTTTCCTATTCTTTCCCC
CGACCCTGCTACGAAAAAAGACGTTCACTTTTTAAAATATCCTATATATG
TAGGTGGGAACAGAGGAAGGGGACAGATTTATCCTGATGGAAGCAAAAGT
AACAATACAGTCTATAATGCTACATCAGCAGGTATAGTAAGCAAAATAGT
ACGTAAAGAAAAGGGGGGATATGAAATAACTATAATTGATGCATTGGACG
GACATCAGGTGGTTGATATTATACCTCGAGGACCAGAACTTCTTGTTTCA
GAGGGTGAATCCATCAAGCTTGATCAACCATTAACAAGTAATCCAAATGT
GGGGGGCTTTGGTCAGGGAGATGCAGAAATAGTGCTTCAAGATCCATTAC
GCATCCAAGGTCTTTTGTTCTTCTTGGCATCTGTGATTTTGGCACAAATT
TTTTTGGTTCTTAAAAAGAAACAATTTGAAAAGGTTCAATTGTACGAAAT
GAATTTCTAGATCCAGACATTTCTTAATAGCAAAGCAAGTTAAAAAAAAA
AAAGAGTTTAGTTTTTGAGATGTCTAGAATTTATTAATGGACAATAAACA
TACAAAAAGAAAATACATATTGACGGGATAAATGAAAGGAACAAATACTT
ATAGGGGGGATTACTAGTCTTCTTAATCTTCTATTCGACACAAGAAAAAG
GACTTTTCTTGTGTCGTTTTGTATCGAAAAAATAATGATTTTTTCTCTTG
TTCATCAAAGATTACTATTCCTTCTTTTCCGGGTCTATTGGGACTCCTTT
CTTTAGATTCATAAAAAGTATTGGACAAACAAAAAAACTTTTCCTGTTCT
GGTTGGTTGAAAACCAGATTCGATTTTTACGCATAAATCCTTTATGAATT
GATTATCATATCACAGTTTTATTTTCAATTTTCTTTTTTCTATTATAGTT
TCTATTATAGAGTAAGTTTTATTTAGTTTAGTATAGAAAAAATTTTGAGG
ATCTCTCATCCGTAGAAATCGATGTAGAAATCCATAAATAATAAATAAAA
TAATATAAAAAATACTAATATTTAGTATATATACTAAATATTATATAAAT
AATTCTTATTTTATTGGATTATCTTATCCACAAGATTCCTTCTTTCTTGG
TAAGAATGAATTTTATGGAGAAATGACAGCGACTATGAATCAATCAATAG
ATTAAATTCTTCAAAAAAATTATAAGAAATAAAAGATCCGTTTTGTCATT
TCTATATTTTATAATTTGATTATGTTGATTGAATCATTTTCCAAAATTGG
TATGTTATGAAATAAATCAAAGTCTCGTCTTAAAAGTAAGAACTCAGAGG
GTTGAGGTCCCTCTGAGTTCTTACTTTTTCATGTCTACAATCCTGTTCAT
GGGATTACTACAGAGATGAACCCAACCCCGAATATGAACCATAAAAGAAA
ATACCTATTGAACCGATCACAGGAATGCCAGTTACAGTACCTATTAGCCA
AAGAGGAATCCTTCCAGTAGTATCGGCCATTTCCTCCCTTTTTCCTCCAC
ATTTTATCAAGTGTTCATGCTAGAGACAAAAACAGTCATGGATAATTATG
AGGATAGTATCCTTCCGAATGGGATAAGAGAATTCCTACTATTCTCTTTC
TCTCAATTGAAAAAATAATTGGAAAATAAAACAGCAAGTACAAAAATAAG
TAATAAACCCCAGTATAGACTGGTACGATTTAATTCAACATTTTGTTCAT
TCGGATTTGATTGTGTCATAGTTCTATAATTCGAATTAGGTTTATCGTTG
GATGAACTGCATTGCTGATATTGATCCCAAAAAAAAAACAGTAGGTACAG
CTAGTCCATGAACAGCCAACCATCGCACTGTAAAAATTGGATAGGTTCGA
TCTATGGTCATTGGGGGCCTCCTAAAAGGATCTACTAAATTCATCGAGTT
GTTCCAAAGAGTCAAAACGGCCAGTTATTAGTGGAATCCCCTGTCGGCTC
TCTGTGAAATATTCGTTTGGCCGAGGACTTCCAAACACATCGTAAGCTAA
ACCTGTACTTACGAATAACCAACCCGCAATGAATAGGGAAGGTATAGTAA
TGCTATGAATGACCCAGTATCGAATACTGGTAATAATATCAGCAAAAGAA
CGTTCTCCTGTGCTTCCAGACATGCTGAGCTCCAAAAATTCTTGTACACA
TACAGTTAAAAAAAGGGAATCGATTTCGTAAAAGATGGGATCAGTAAATA
GAAAACTACTGATATTTCATCTTTGTTTGTGAGATCGTCAATTTTGTACC
AAAGGTGTATTTCGAGTATACCGAATCAGTATAGCTATCCTTCCTCCAGC
ACAGCAACGCTGTGTCCCGAAACATTATATAATTCTTCTCTTTTTGTTTC
TTGTATGCATAATTGTATTCAATAGACCAATACAAAATTCCTAAAATTCC
TTATAAGGTTTTGGTTTCCATTATTGGATTCGTAATAGAAAATAAGGATG
TTGATAAAATGTGAATCAATGGGTTCTAATAATTCATGAAAGATATTATC
ATATTCGTGCAATTCAATTATATGTGAAATATATACCTTTTTCTTTTACT
TTATATTAATATTTAGGGTATAAAGTTTTTTGTTCGAATCCTTTACATTT
CAATTCGAGTAATTGGTTGGTCATACAATAAATATACTATATATACTATA
ATAGTAGTGTACTATTTATAATAGTAGTGTACTATTTGATGAAAAAAAGA
ACAAAGTAAGGTTTGGTTTTATTTATTTTTGTATAGATTTAGATTGCGGG
AAACCCTTTTTTTCTTCTTATTCGAAATATTATGGCCAATTAACCAAGCT
TTACTGTACCGAATCCAATGAGTTAAAATAAAAAAAAAAGGTAAAGGTGA
TATCGGGTCGTTTACTCCAAACAAAATTGAAGTTCTTTTCAATATAATTC
TTTCATTCCAAAATTACTTTTTTATTACGTATAATCTGATTCTGTAATCA
AGCTACACGACACACACAATTCTTATTACTATACCCAACTCATGAATTGA
ACAATGAACCTGTTGATTCGGAAAAAATAGAAACTTAGGTAAGTTTTTTA
TCAATGTATGTAGCAAAAAAAAAATATAGTTTTTAAGTTCATTTAGCTTT
TTCATGCTTACTATAACTAGTTATTTTGGTTTTCTGTTGGCTGCTTTAAC
TATAACCCCGGCTCTATTAATTAGTTTGAACAAGATACAACTTATTTGAA
ATGAATTGAATAACCAATTCATAAAAATAAATATTTCTCCGGAATTGCGG
GTATTGTATGATTCCTTTCCGTATCAATTGTCATCATTGAGATTCATGAA
TAATTCAGATTAATATTTAGAGATAGATCTTACTTCTATTTTTACCTCCT
CAAAACAAAAAAATCGAAATGATTGAAGTTTTTCTATTTGGAATTGTCTT
AGGTCTAATTCCTATTACTTTGGCAGGATTATTTGTAACTGCATATTTAC
AATATAGACGCGGTGATCAGTTGGACCTTTAATTGAGTAATATTTCTTTT
TTTGATTGACCTCCTGCAAAGAGGAGGTCAAATTCAAATTGTAATTCAAC
TTTTTAAAAATTAAGTTATTTTATTGTGATTCGACATAAGATAAACAAAA
TCACGCTCTGTAGGATTTGAACCTACGACATCGGGTTTTGGAGACCCGCG
TTCTACCGAACTGAACTAAGAGCGCTTTCTTATGATAGGATATACGACTG
TATAGAAAAGAATTTTTCATACTCCAATACACCTTGCATACATATACATA
TAGTATGAAAAAATTCAAAATTATATCAAATTTTAATCGATTTAAATTAA
TCCCTCCTTACTTCCTATAGAATAGAAGTAGTAATAGGTAGGGATGACAG
GATTTGAACCCGTGACATTTTGTACCCAAAACAAACGCGCTACCAAGCTG
CGCTACATCCCTTTTCAAAATTGTTGTACAGCGGCTATTGTACAAAATCC
TTGTTTTATTTTCCAGATCGTTATTTTCTCCTCTATCTATATACAATATA
CAATACAATTTTTCTGTCGTTTTTTTATTTTTCTTTCATATAATAAAAGA
ATTATATATATCTGAAACTAACGTATAAAAAAAAGAATGAATATTTATTA
TTGGTAATGCTCCGGAAGAAGGGGTCATCTGTTCCGACTTTTAGGTATAG
GAAAATCTCATCTACTGGTTCGTTCATTGTACATATTCATTTTAGTTAAG
AATTTCACATAAGACTGAATACAAATGATCTTGAACTACAGCATCTGATC
ATATATGTTTTACACTAAAATAAAGAAGGAGGATTTTCAATGCGAAATAT
AAAAACATATCTTTCCACGGTTCCTGTACTAACTACTCTATGGTTTGGAT
CTTTGGCGGGTCTCTTGATAGAAATTAATCGTTTATTCCCGGATGCCTTA
TTATTCCCTTTTTTTCATTCTAGTTATTGATATGTAAAGAAATAAGGAGA
ATGAAAAATACATTTCCACGTGACTCAAATTTCGCTCCTCTTTTTCAGTT
CTTATTCTTAGGATAGGAAAGAAAAAGTGTATTGAACCTAAGAAAAATGC
AGTGGATCTAAGATTGAATTTTGGAGAACAGAAATAGAAATGTGAGTCCG
ATATATTCTATGGCAGGCTACACAAAATTATAAGAGAGAAAAAAGATACT
TAAATGAAATACTGAGATTAGGATAGTAGGATGCTGGTTCGAAAGCAATT
GTATTACTTAATTATTACTCAATTAATATTAATTTATTTACAACCAAATC
TTTAGAAATTGAATTTCTAGTTAGTAACTTCTATTGATTTTTTTATTCTT
TTCTTCTTCTTCGGTTCGGATCGAAAATAGAAGAATTTAAGTCGATCCAA
AATCCAAAGGAGGTTCATGGCCAAGGGTAAGGATGTCAGAGTCAGAGTTA
TTTTGGAATGCGCCAGTTGTGTCCGAAATGGTATCAATAAAAAATTGCCG
GGTATTTCTAGATATATTACTCAAAAGAGTCGACACAATACACCTAATCG
ATTAGAATTAAGAAAATATTGTCACTATTGTCGCACACATACAATTCATG
GAGAAATAAAGAAATAGATCGAAAGGAACATGTGTACGATCTTTCCAAGG
AGCAGGAAGAGGAAAGGAAGAACTTAACATATATACAACACTATAACAAC
ATATATAATCAAATGCTATTCGGTCGGATCTAAAATGAATAAAGAAATAG
AATTTTCGAGATAAGGAATAAAAAAAATAACCCATGGATAAATCCAAGCA
ACCTTTTCGTAAATCCAAGCGATCTTTTCGTAGGCGTTTGCCCCCAATTG
GGTCGGGGGATCAAATCAATTATAGAAACATGAGTTTAATTAGTCGATTT
ATTAGTGAACAAGGAAAAATATTATCTAGACGTGTCAATAGATTGACCTT
GAAACAACAACGATTAATTACTATTGCTATAAAACAAGCTCGTATTTTAT
CTTTGTTACCTTTTCTTAATAATGAGAAACAATTTGAGAGAGTCGAGTCG
ATCCCTCGAACTACTGGTCCTAGAACCAGAAATAAATAGGCATACCCCTC
AATTGACTCAAAACTCTCAAGCATCAAATTGCTGTTTTGTTAAGAAAAAG
GAATTCTTGTATTGAAAGATTTCGTTCATTCCTACTACTTATACTTATCT
TATAAGTATCTTATAATTTATTTTCATTCTATCTTCCCGGAGTTCATTCT
CCGGGGACTTTTTTTTTCAATCATTCCTGTATATTACTAAATAATCTCTT
TTATTTGAGAGATCTTATTCGAAATCATGTAAAGACAATTTTGATTCTCT
ATAGCTATTTGCGCAAGTATTTTACGGTTAAGAAGCAATTGCCTCTTGTA
CAGATTGTGTATGAATTTATTATAACTATGGAATACCCCGTTGTCGCGAG
TTACTGCATTTATACGAGTGATCCACAAACGACGAAAATCCCTCTTTTGC
CTGTCTCTATCTCGATGAGAAGAAACTAAGGCTCTCATTTTTTGTTGAGT
AGTTGTTCGAGTAAGTCTTGAATGAGCCCCCCTAAAAGTTGATGCAAATA
AACGAATTTTTATTCGACGTCTCCGAGCTGTATATCCTCGTCTAACTCTG
GTCATTGAATCAAATTAAACTTTAATGAATAACTAATTGATTTCTCTTCA
TTCAGTCATTCTTTTTTCCCTCCTCCGTTCGATTAATAACAAAGCGGATT
ATTCCAGTATATAAAAAAGAAATTCCCATGGCTTTTGCTACTATGACCTT
CCCAACCACGATTTTTTATTCCTTCCAGACATTTGACCTGGAAATAAGAA
ATTATGCCGACACTCAAAAAAAATAGTGAGTTTCATCGTTTCTATGGTTA
CTTCTTAAACGGTTAGGTACTTTCTATACACCGGAGCCCCTTCTATCATT
TAATCAAATATTATTGTGAACTTGTATAGTTCACACCCTTTGGCTCTACC
CATCAATTATACAGTAATATATCTTTTCACAATAAGAGTTATCCATATAG
TAACGGTATTTAATTATGAAAGTTGGCTAAGTAGCTGGCCCTATTAGTCC
GTTCTTTCAAGAATAAGAACATAATCAATAGCATTTCCTCCGCTTAATGG
ATAACCATTTGCTACCAATGGATAATTGCTTCTCATCTCATCTCAAATCG
AATTGATTGGATTTGCACCAATGGAAACCAAAAATTCTATACACAAGGAA
TATGATGGATCTTCCTTTTTAGTTTTAGATAGTAAATGGCCTTTTTCCAA
TCTATCTATCCTATTCATTGGTACTGATTGATCGTTGATACTAGAAAAAT
TGTCTCATTTGTTCGAGCTCATGATCTGAACGAGTCGCACATACACCCTA
GTACATGTTCCTCGACGCTGAGGACATCCTCGAAGAGCGGGGGATTTCGT
GACATTTCTTATTTTCTGTCTTGTATTTCTAATAAGTTGTTTAATAGTTG
GCATATCATATATATAGAATTAATTATAGAATAGCTTGGTTTAGATCGAT
CTTAACCGGATGATAGTTGATGATTATGAATTATTTCTTATTTCTATTCA
ATGCCCAATCAAAGAAAATTCTAATTATGGTTTGAAATGGAATCATGGAT
TTACACGAAATCGTTCGTATTTTCATTTTCGACCGCTACAAGATCAACAA
TGCCATAAGCTTGGGCTTCTGTTGCTGACATAAAAGCATCCCTTTCCATG
TCTTCGGAGACAGCCCATAAGGGATTGCCCGTTCTTTGTACATAAACCTT
TGTGAGTGTTTCACGAAGTTTCAGTAGTTCTTCTGCTTCCAGGATAAATT
CCCCTGCTTGTGCCTCATAAAAAGAACTAGCAGGTTGGTGAATCATAACC
CTGATGTTACTGATATAACAGTATGAACGTTCTTCTATTTCCCATGATTG
GGCTAAATAAGGGATAAAAAATAACAAGAAGAATGAACAACCGTACAGGC
ATTTTTGTGCATTGCATACGGCTATACAATGGAATTGAATTTTCCCCTTT
TCTCTTAAAGGACGAGGGAAATATAATCCATCCGATCCAGATCGCTGAAT
GATCCATTTACCACCCTTCTTTTCGTTGGAGTAAGAACTCCCTTTCGTCG
GAGTACTAAAATACTATGATGGCTCTGTTGCTTTCTATATTTATTTATCT
CGTCTATGATTTAGCAATCCCAAAGTTTCTTTATGATACGATCAAATAGG
GAAAATGATCGTTTTTTTTTCATTTTTGTACTCTTTATTAATAAGGAATA
ATGTGACGCTGAAATGTACTCCCGATACGTAAGATTAAATCGAAAATAAC
CTTTATTTCATATTACTATCTCGATACATAACCTCATGTTATGAAAAAAC
AATAATGGTTTATTCATATCGAACTCAAAGTGCCATGCTATTATTACTTA
TAATTCATATTCGATATGGCGAAGGCATAGTCTTCTTTCTTTTTTTTTTC
AAAAAAACAAACTCATTGGCGCCAAGCGTGAGGGAATGCTAGGCGTTTGG
TAATTTCTCCTCCGACTAGAATTAAGGATCCCATCGAAGCGGCTAATCCC
ATGCATATTGTATGCACATCGGGTGGCACAAATTGCATAGTATCATAAAT
GGCCATTCCTGGGATTACCCATCCGCCGGGAGAGTTTATAAACAAATAAA
GATCCCTAGTAGCATCTTCTATACTGAGATATACCATGAGACCAACAAGT
TGATTTGAGACCTCATTATCAACCTCTTGGCCCAAAAAAAGTAATCTTTC
TCGATGAAGTCGGTTGATTAGGACAAAATTCTATCTCCCAGAAACCGTAC
GTGCACCTTTGGATGCATACGGTTCAAAAAAAAATTGCGAAATAAAGAAT
CAATGTGTCGATTCTAGTTCCATTTCTTTTTTTTTGTAACAGGTTTTAAA
ATGAAATGAAAGGATTTGTTTTTCTTCAAAAAAAAGGGTTTTTGGACCCC
GCCCTATACTATATATAAAAACTATAAAAATATAAAAACTATAAAATAAG
AAAAAAGAATTTACTGAACTTATTAAACTAACCTCTCATTGATATATTGT
TTCATCACGATTTAAATCACAATGTCGTTTTCTTGTTCCTTAATGGGCCT
TTTCAATTCTTTTAGGTTCATGTTCTACTCCGGGTAAAGATCTGTCCGAA
TTCCATTTGTACATATAGGACAAATAATTTCAGTACCACTTCTTTTTTTT
TTCAATTCGTTTCATGCTTTACTTACCTTCCCACAAACTATTCGTTGTGT
TCATCTATTATACAAGTGGTAATTGTAGATATATTACCAATTTGGTATTT
TCTGAACGAAGCCTGAATATTTTATCGGTCTAAGTCAACCATAAATTCTT
CTAATCGATAATGTTGATCCCGAATATAAATTGATCTAATTGCACTTCAC
GCTACAAATAATTAACAGTAAATATTTCTTGGGCGAAGCGTAGGATATCT
CGATCGGGGGAAAGAACGGGGTAAATCCCATATGACCCAATATGTCTGAC
AAGTCGCACTATACGTCAACCCAAACCGCATCTTCCTCTCCAGGACTCCG
AAAAGGTACTTTTGGAACACCAATAGGCATTAAATTAAACAAAAAAATTA
AGCACTATACTTCACTTTAATATAGAAACGTAACAATGCAATGGGTTTAT
TGTCTTCATCTTCCTTCTTTTTTTTTTCTGTTTATTCTATTTTATCCCTA
AATTAGAAGGGAAAACTTAGTGAATAAAGAAAAATTTTAATGAAAGGATC
GATCGTTCGAATGATAAACAAGTTTCTATGCATTCGTTCCCCAAAAATGG
GACCAACCCTTCCATTGCGTATTCGTACTCATCGGGTATAGTATAGAATA
GATCTGCTTCTCTTTGTTCTTATAAACTGAACAGAATTGTTCCCTTATTT
TCAAGGGAACGGAATAAAATAAATATTAATTCTTTCGAATACAGAATCCA
CTGTAAAGGTTAAGTACATAGTATAGTCTTTTCCAATGCGATAAAGTTAC
ATAGTGTTTATTTATTTATTTTTTGATAAAGGGGTATCTCTATGGGTTTA
CCTTGGTATCGTGTTCATACTGTCGTATTGAATGATCCCGGTCGATTACT
TTCTGTCCATATAATGCATACAGCTCTAGTTTCTGGTTGGGCCGGCTCGA
TGGCTCTATACGAATTAGCGGTTTTTGATCCCTCTGACCCCGTTCTTGAT
CCAATGTGGAGACAAGGTATGTTTGTTATACCCTTCATGACCCGTTTAGG
AATAACCAATTCATGGGGTGGTTGGAGTATTTCAGGGGGAAGTATAACGA
ATCCGGGTATTTGGAGTTATGAAGGTGTGGCAGGGGCACATATTGTGTTT
TCCGGCTTGTGCTTTTTGGCAGCTATCTGGCATTGGGTGTATTGGGACCT
AGAAATATTCTGTGATGAACGTACGGGAAAACCTTCTTTGGATTTGCCCA
AAATCTTTGGAATTCATTTATTTCTCTCAGGATTGGCTTGTTTTGGCTTT
GGCGCATTTCATGTAACAGGCTTGTATGGTCCTGGAATATGGGTGTCCGA
TCCTTATGGACTAACCGGAAAAGTACAATCTATAAATCCAGCATGGGGTG
TGGAAGGTTTTGATCCTTTTGTTCCGGGAGGAATAGCCTCTCATCATATT
GCAGCGGGTACATTGGGCATATTAGCGGGTCTATTCCATCTTAGTGTTCG
TCCACCTCAACGTCTATACAAAGGATTACGTATGGGAAATATTGAAACTG
TACTTTCCAGTAGTATCGCTGCTGTTTTTTTTGCAGCTTTCGTAGTTGCC
GGAACTATGTGGTATGGTTCAGCAACTACCCCAATCGAATTATTTGGCCC
CACTCGTTATCAGTGGGATCAGGGATACTTCCAGCAAGAAATATATCGAA
GAGTTGGGGCTGGACTGGCCGAAAATCTGAGTTTATCAGAAGCTTGGTCT
AAAATTCCCGAAAAATTAGCTTTTTATGATTATATTGGTAATAATCCAGC
AAAAGGGGGATTATTTAGAGCAGGCTCAATGGACAACGGGGATGGAATAG
CTGTTGGCTGGTTAGGACACCCCATCTTTAGAGATAAAGAAGGGCGTGAG
CTTTTTGTACGTCGTATGCCTACCTTTTTTGAAACATTCCCGGTAGTTTT
GGTAGATGTAGACGGAATTGTTAGAGCCGATGTTCCTTTTAGAAGGGCGG
AATCAAAATATAGTGTTGAACAAGTAGGTGTAACTGTTGAGTTCTATGGT
GGCGAACTCAATGGAGTCAGTTATAGTGATCCCACTACTGTGAAAAAATA
TGCTAGACGTGCCCAATTAGGTGAAATTTTTGAATTAGACCGGGCTACTT
TGAAATCCGATGGTGTTTTTCGTAGTAGTCCAAGAGGTTGGTTCACTTTT
GGGCATGCCTCATTTGCTCTGCTCTTCTTTTTCGGACACATTTGGCATGG
TGCTAGAACCTTGTTCAGAGATGTTTTTGCTGGTATTGATCCAGATTTGG
ATGCTCAAGTGGAATTTGGAACATTCCAAAAAATTGGAGATCCAACTACA
CGGAGACAGGCAGTCTGATACAACATTGTTGGGTTATCTTCCGCCTATAT
ATTTTTGTTTTATTTGATATAGTGTACTAAAGACAATGTACTGAATAAAT
TTTGACTTGAATCACCATCTTTTTTTTTTTACTCTTTCACTTTCTTTATA
CGGTAAATGATCCCAAATGAATAGGAATAGATGTGGAAGCTATAATTGTA
AATAACAATCGAATCTATGGAAGCATTGGTTTATACATTCCTCTTAGTCT
CGACGTTAGGGATAATTTTTTTCGCTATCTTTTTTCGAGAACCACCTAAG
GTTCCGACTAAAAAAATGAAATAATTTTTCATTATCTTAATTGAAGTAAT
GAGCCCCCGCCAATATTGGCGGGGCTCATTACTTCAATTAGTCCCCGTGT
TCTTCGAATGGATCTCTTAGTTGTTGAGAAGGTTGGCCAAAGGCGATATA
TAAAGCGTATCCAGTAAAGCTTACAAGTAAACCAGATATGAAGATGGTGA
CTAGGGTTGCTGTTTCCATTTTTAGATAATTTTAAGATCACAATGGATCT
ACAATAAGATCGTTTAATAGTTTATTTACAACTACAACGGAATGGTATAC
AAAGTCAACAGATCTTAACCAATAATTAAATAAAATAGGATTTATGGCTA
CACAAACCGTAGAGGGTAGTTCTAGATCTGGGCCAAGACGAACTATTATA
GGGGATTTATTAAAACCGTTGAATTCGGAATATGGTAAAGTAGCTCCAGG
CTGGGGTACTACACCCCTTATGGGGGTGGCAATGGCTTTATTTGCGGTAT
TCCTATCTATTATTTTGGAAATTTATAATTCTTCTGTTTTACTGGATGGA
ATTTCAGCGAGTTAAGTTTATAAGAATTATGAAGGAAGTCCTAGATTTTC
AATCAAAAAAAATTACTTAAAATTCGGATTTCTAGATCATTCCGGTAGTT
CGACCGTGGAATTTCTTTGTTTCGGTATTTCCGGAATATGAGTGTGTGAC
TTGTTATAATTGATCCTATTGATAATACAGAGAATGAGTCTGTCATCTTT
ACCAAGGCGATTCTACCCCGTCAGATATTTATTCTAGTATCTTGAGCACG
GAATATAATATATAGAATAGATAAAAAAAAGAAATATTTGAACTATGATT
CATACTCACTTCGCGACCGGACTAAAAAAAAAATAGGTATTTCCGAAATC
AAACGATTTTTCTTCCTTTAGACTTATTTTCACCGAAATACAACTCTTTC
TATAGATTTTGTTGAGTTATTACATCTATTTATTGAATAAGTGATGATCA
AAGGATTTTTACTCAAAAAACCTTTGAGTTTAGTTTGGGACTTTATTCAA
TATCATCGTGGTTCTAGTATGAATCTGAGGTTTAAATTGATTCATGGGGT
CTCAACAAGAGAATTCCTATTCTATTATTCTATTAATAGTATATTCTATT
AATAATAAAACAAGAGTAAATCTGCATTACGTACAAAAAACAACAGATCA
AATAAAAAAAAATAGGGAAGAGAAGATTCAAAACTCCTTTAACGATCAAC
ATAAAGAAAGACGGATGAGCCAACTTGATTTGGTATTATCTTTCACAAAG
AAGAAATTCCGTCTTTTTGTTATTTCGTATTTTCGGGCAAAATAGAATCA
AGTGGCTAAGAAGTTTTGAACTTTTTATTACATATCTGTTGAAAACCAGT
ATTTGTGTGTTACTGCTTGAGCCGTACGAGATGAAATTCTCATATACGGT
TCTCAGGGGGGGTTCCTATCTCAATAAAGTATATGATTGGTTCGAGGAAC
GTCTCGAGATTCAGGCGATTGCAGATGATATAACTAGTAAATATGTTCCT
CCTCATGTTAACATATTTTATTGTCTAGGAGGGATCACACTTACTTGCTT
TTTAGTACAAGTAGCTACGGGTTTTGCTATGACTTTTTACTATCGTCCAA
CCGTTACGGAAGCCTTTTCCTCTGTTCAATACATAATGACTGAGGCCAAC
TTTGGCTGGTTAATCCGATCAGTTCATCGATGGTCGGCAAGTATGATGGT
TCTAATGATGATCTTGCACGTATTTCGTGTGTATCTCACAGGTGGATTTA
AAAAACCTCGTGAATTAACTTGGGTTACAGGCGTGGTTTTAGCTGTATTG
ACTGCATCTTTTGGTGTAACTGGTTATTCCTTACCTCGGGACCAAATTGG
TTATTGGGCCGTAAAAATTGTGACAGGTGTACCTGAAGCTATTCCTGTAA
TAGGATCCCCTTTGGTAGAGTTGTTACGTGGAAGTACTAGTGTGGGACAA
TCCACTTTGACTCGTTTTTACAGTTTACACACTTTTGTATTGCCTCTTCT
TACTGCTGTATTTATGTTAATGCACTTTCTAATGATACGTAAGCAAGGTA
TTTCAGGTCCTTTATAGAGAAGATAGATCATAGATATTTGTAATTAAAAT
ATATTATTTCGGGGAGGAAAATAGTGTTTCATTGCTACAAATATGGATTA
TTGAAAAAAAAATAAGACATATTGTTTGGATACTTCTCTTCAACTCCGAA
GTATTGTATTCTTTAGTTTATATGAATAGTTGAAGTGGATTTTCCGAAGA
GAAGATGGGTTATGGGAGTGTGTGACTTGAACTATTTGATTGGTTCCTGC
AGATATATGCTTTTATCTGCCACATTAGAATTCACAACCAAATGTGTCTC
CGTACCCAACCACCACGTAAGGTACTTACGTAGCGAAGGATAGGCTGGTT
TGTGAAGAATCTTTTCTATGATCATATGTCATGCATGAATAGGCTCCGCA
AGATCTCGTAGAATATGGAATTAAGTGATGTGGCATGAATCAGATTATGT
TCAATCTATCTATTTCACTTATTTATAGTATAGAAATGCATTCATTTCCT
CTGCATCGATCTGATCTATGATACTATCGGAGTGAAATAAAAGATCTAAA
GAAAAACAGAGGTTGGACTTTATTAGATTAGTAACAAGTAAATATTTTGT
ATGTAATACAATTGAGATGTTGTGGGGATAAAAAAAGACATGAGATAATC
CAGGAAGCATTTACTCATGATCAAAGATCAAATTACTAAGCCTACTTGGA
TATTGAGCATTTACTTTTAAGAACTGAGCAATGAATAGTTGTTTGCAAAT
TGAATTTGGTAAATCTTTTGAGTCATTATACTTATACATTATAATTATAT
TATGTGTGTGGATATGTATGAAATATATATTTCATCATATGAATCCATTT
CTGTTATTCCTTTGATTCTTGCTCGAGCCGGATGATGAAAAATTATCATG
TCCGGTTCCTTCGGGGGATGGATCCATAAGAATTCATCTATCCCAATAAC
AAAGAAACCTGATTTAAATGATCCTGTATTGAGAGCTAAATTGGCCAAAG
GAATGGGGCATAATTATTATGGAGAACCTGCCTGGCCCAATGATCTTTTA
TATATTTTTCCAGTAGTAATTCTAGGTACTATTGCATGTAACGTAGGCTT
AGCAGTTCTAGAACCGTCAATGATTGGTGAACCGGCGGATCCATTTGCAA
CTCCTTTGGAAATATTACCTGAATGGTACTTTTTTCCCGTATTTCAAATA
CTTCGGACAGTACCAAATAAGTTATTGGGTGTTCTTTTAATGGTTTCAGT
ACCAATAGGATTATTGACAGTGCCATTTTTGGAAAATGTGAATAAATTCC
AAAATCCATTTCGTCGTCCAGTAGCTACAACAGTTTTTTTGATCGGTACC
GCAGTAGCTCTTTGGTTAGGCATTGGAGCAACATTACCTATTGATAAATC
TTTGACTTTAGGTCTTTTTCAAATTGATTTAACTTCAATCATGAAATACC
GTGGCGTAGGTATCTAGGGGATAGTCGCTTTAAAGCGACTATCCCCTAGA
TACCTTAATTTTATTACGATTCATTCTGTAAAAAAAAATGGGTATTGTGC
CGAAGATGAAAAACGAATTTTCTTCTTTTTTTTCTTTCTAAAAAGAAGAT
GAAATAATTATAATGGATTTCAAATTAAAACTTTAGGTAAATCAACTGCA
AAATGCTTCTGTAGAGTGTCCAATATCTGTTTTACATCTTCTATGTGAAA
ATATTCCATTTTTATAAGATTTTCTTGACCCTTACTCAAAAGGTCCAATA
ATGTATGTATATTGGACCTTTTGAGACAATTATAGGTCCTGGAAGGCAAT
TCTGATTGGTCAATAAAAATATATTTCAATGGAATTCCCTTTTTGTTTTT
CTTTAGATTAGATAATCTATCTTGAAAGGTCAAAGAGGGTAAAGTAAACT
TGTTTTTATTTTCCTCGAAATTAATGTCTGCTTCCTCTGCATGGAGAAAA
GGAACAAATAGATCAATTAAATTACGAGAAGCTTCATAAAGTGCTTCTTT
AGGAGTTAAACTTCCATTTGTCCATATTTCTAGAAAAAGTATTTCTTGTT
TTTCATTCCCATTACCATAAGAATGAATACTATGATTTGCATTTCGAACA
GGCATGAATACAGCATCTATAGGATAACTTCCATCTTGAGAATTAGTTAT
GGGTTTCATACGATATCCGCGATCTCTCTTGATTTGTAATTCAATGCACA
AATCAATCGGTTCTGTTAGGTTAGCTATATACTGTGTCGTATCAACTATT
TCCACGTAAGGTGGTGAGATGATATCTTGAGCAGTTACGTACCTAGGACC
TCTAACACAAATGGATGCGTCTCTAATTTCATAGAGATTACTTCTCAATA
CAATTTCTTTCAAATTTAATAAAATTTCATGTACTGATTCTTCAATACCT
ACTACTGTAGAATATTCATGTGGTACCTTCTCAGATTTTGCACGTGTGAT
ACATGTTCCTTCTATTTCTCCAAGTAAAGCCCTTCGCATGGAGATACCTA
TAGTATCCGCTTGTCCTTTCATAAGCGGGGACAGAATGAAACGTCCATAA
TAAAGACGCTTACTGTCTACTCGTGATTCAACACACTTCCACTGTAGTGT
TCGAGTGGATTCTGCTATTTCCTCTCGAACCATACTAATATTCTAATTTG
ATCAGATCATTGAATCATTTATTTCTCTTGATAGTTGTTTAATTCTTATT
TCTACACACGTCTTTTTTGGGGAGGTCGACATCCATTATGTGGCATAGGT
GTTACATCACGTACGAAACTTAATAGTATACCACTTCTACGAATGGCTCG
TAATGCTGCATCTCTTCCGAAACCAGCACCCTTTATCATAACTTCTGCTC
GTTGCATATCCTGATCAATTATTGTACGAATAGCGTTTACTGCTGCAGCT
TGAGCAGCATAGGGTGTTCCTCTTCTTGTGCCTTTGAATCCAGAAGTACC
CGCGGAGGCCCAAGAAACCACCTGACCACGTACATCTGAAACAGTTACAA
TGGTATTATTGAAACTCGCTTGAACATGAATAACTCCTTTTGGTATTCTA
CGTGCATTCTTGCGTGAACCAATACGTCCATTCCTACGGGAACCAATTCT
TGGTATAGATTTTGTCATATTTTATTATCTCATAATAATGAGTCAGAAAT
ATATGTAAATATACGGAGATATCCATTTCATGTTAAAACGGATCCCTTAT
ATAATACAGGGATTAGAAAGAAAGTTCTTTTTTTTTTTTTTAAGGATTAC
CCTTGTCTCTGTTTATGTCTCGGATTGGAACAAATCACCATAATTCGTCC
ACGCCTACGAATCAGTCGACATTTCTCACAAATTTTACGAACGGAAGCCC
TTATTTTCATATTTATCATTCCTTTACCCCTGAATCTATTCCTTGGAAGA
AAATGAGTCTCTTGAATTTTTGAACTTCGAATTGTATACCGTACCCTACC
CACGAAAGGAATGTTTTAAAAAATCACTTAATCGTTTGAATCCTTGTTAC
GAAGTCTATAAATTATACGTCCCTTGGTTGAATCATAACGACTTACTTCG
ATTTTGACTCTATCTCCAGGTAGTATCCGTATAAAACTGCGCCGTATCCT
TCCTGAAACATAACCTAGAATTAAATCTTCATTATCTAAACGTACCCGGA
ACATACCATTGGGAAGTGATTCAATAATTACACCTTCATGAATCAATTTT
TGTTCTTTCATTCCAGGTAACCCCTTTAAAGTATCAACTAATGGAGAAGA
GTTATATAACTTACTTTTCCCCTATTTCACAAATGGGAATTTAGAGCTCA
AATTAGGATACCGGAGGAGGATCACCATATATAACACAAAATTTCTCCTC
CAATTTTTTTTAGTCGAGCTTCTCGATCTGTCATTATACCTTGAGAAGTA
GAAAGAATTACAATCCCTATTCCACCTAAAATCTTAGGAATTCGTTGATA
GTTGGAATAGATTCGTAGACCGGGTCGGCTGATACGTTTTAAAATAGTTC
TATATACTCCTTTACTAGTCCTTCTATGTCGTAGGGTTGAAACCAAGAAA
AATCTCTGATTTTCCTGATGTTTTCGAACGTTTTCAATAAAACCTTCTCG
TAGAAGTATTTTAACAATGTTTTCGGTGATATTAGTGGATGCTATTCGAA
CCGTTCCTTTTTTATCCATGTCAGCATTTCTTATAGAAGTTATTATATTG
GCAATAGTATCCCTACCCATGACGAACTAGAATTATTGGTGTCTCCTAAT
TTTGATATAATCAACATGTTTTTTCTTTGTTTTATTTTTTTTTTATTTAA
AGTATATGCGTGAGACCTAATCCACTAATAATTAATTGTTCTATTTTTGA
TACCCGAAACTATTATAAGTTTATCTACTAGTATTTATAATACCTCGGGA
GCTAATGAAACTATTTTAGTAAAATTAAACTGTCTCAATTCCCGAGGAAT
CGCACCAAAAACTCGAGTTCCTTTTGGATTTCCTTCTTGATCAATGACAA
CTGCTGCATTGTCATCATATCGTATTATGATACCGTTGTTACGTTTGAGT
TCTTTACATGTACGTACAATTACAGCTCTAATTACTTCTGATCTTTCTAG
AGGCATATTGGGTACTGCTTCTTTGATTACAGCAACAATAACGTCACCAA
TATGAGCATATCGGGGATTCCCTGTACCTATGATTCGAATACACATCAAT
TTTCGAGCCCCGCTGTTATCTGCTACATTCAAAAGGGTTTGGGGTTGAAT
CATATCATTTTTTTTTTTTTTTTATCTGTTATTTCAATGCAAAGAATGTC
AAATGAAGGAAAAAAAGAAATATTGTCTTTCCAGAAATAAAGAAATCTGT
GGTTGTTTGTTTTTTCATCCTCAATATAATGAAATAACCCTTTTATTTTT
GTTTAGTTCTATACCCCTATCCTGTAATAACAAATTGAGTTGGTATAGGC
ATTTTGGACGCAGCTATTGAAATAGCGGTCCTAGCTACAGTTTCGGATAC
TCCGCTCATTTCATAAAGTATTCGACCCGGTTTAACAACGGATACCCAAT
ATTCGGGAGATCCCTTTCCTGAACCCATACGTGTTTCCGTGGGTCTTACC
GTAACAGGTTTGTCGGGAAATATACGTACCCATATTTTTCCACCACGACG
CGCATATCGTGTCATTGCTCTTCGCCCTGCTTCTATTTGTCTAGCTGTGA
TCCAAGCGGGTTCAAGTGCCTGAAGAGCATATCTACCAAAACTAATCTGA
TTGCCTCGACAAGATATTCCCCTCATTCTTCCTCTATGTTGTTTACGAAA
TCTGGTTCTTTTGGGGTTATAGTTGATGGTCATTTCTTGATTCCATCTCT
ACTGCAGAACCGGACATGAGAGTTTCTTCTCATCCAGCTCCTCGCGAATG
AAATGATTCAATAATATTACATATTTCTAATAAATAATGCACTAAACCAC
TAAACTAAGTAATGTCTTTGATATTTAATTTATTGAACTGTATATATAAT
CAAGATACAAAGCTAGACATATATATTTATCTGTAAATATGGATAATGCT
TTTTTTTTATTTATATTATACCAAATCATTCTTTCTTTTTTTTTATCCCT
ATTGAATTACGCCAAATAAAAAAGAAAATATGGTAATCAATAAACAAGGG
TTTCGCGAGCGAATATTGACTCTTTTCTGCTTCATTCGTAGTTTCAATCC
ATGACTTCTCAAAATAAATCAATTTGTTTTTGGTTCGTTCCGCCATCCCG
CTCAATGAATCATTAGCATTCGTTTTCAATAGAATCTATGCAGTCACAAG
TTTCACCGTTCCTATAGCTTCTCCATTAATGCCTAGGTCTGAATTCTGCA
ACGGAGCTCTCAACAAAATTTGGTCCCCGGTCAATCTTCTCAGTTTCTAT
TAACTCCAAGCTCTTTATTATTTTATACTTAATTTTTTTATACTATTTCT
TATTTTTATTTTATATTCAGTATTGATGCTTTATCACATTGCCCTTATAT
GACATGATTCATAGACCATACATACTTGGAATCATATATCATTAGTATTT
TTGTTCTCTCTTTCTATCATCTTTCCATTTATCCACATCCCCTTACTTTT
GCCTCACAACCCATAATAAGATTTTTTCTTATGGGAAAAATTGCAGTTGC
TACAACTATATGATTGATTCAGTCATATAGTGACTCTTTCTTGGGATCTC
GATAATACGAAGCAATAAGTTGCTTATTTCTTATTTATATGGTTATTAAG
TTCATAGTAGAGTTCAGTCTATATTTTTTCGGAATTCCAACTCTAAACTG
ACTTTTAAGTTAAAGAAAAAATTAACGAGTCACACACTAAGCATAGCAAT
TCTAACAAAAAATGGTTAATCGAATTTTTATTCAACCCTATAGAATTAGA
ATTGCTCTTTTTTTTTAATAGAAAAAGAATGAAATGTCATTTTTTGTTCT
ATCACTATACATTAGCCAGAATAGTAAAACAAATAAAAGTCCATTATTCC
TAGTCTACAAATATCCAAATTTTTATGCCTAATACTCCATAGATAGTTCG
AATTGTATAGGAACAATGATCAATTTTAGCGCGAATTGTTTGTAGGGGAA
CTCTCCCTTCTCTGATCCATTCAACACGTGCAATTTCTTTTCCGTCGATA
CGCCCTGCAATTTGCACTTGAATTCCTTTTGTATCCGTTTGTTCAGTTAA
TTCAATAGCCTTTTTCATTGCTTTTCGAAACGAAACTCTATTTTTTAATT
GTAAAGCTATATATTCTGCAAGAATATTTGCTTGTTCATAAGGTTTTTCA
ACTCTTGTGATAGCAATCTTGAGTCTGCGATTCGAAAAATGAAACTCTTT
TTGCACATTTATCTGTAATTCTTCAATTCCTCGTGTTCGTCCTTCTATTA
ACAAATTCGGGAATCCAATGTGGATTATGACCTGAATCAAATCAATTCTT
TTTTTTATTCTTATACGTGCAATTCCTTCGAAACCTGAGGATATTCTCCT
ATTTTTTTGTATATAGTTCTTGATACTATTTCGTATTTTTTCATCTTCCT
GTAGACCCATGGAAAAATTTCTTGGTTGTGCGAACCAAAAGGAATGATGA
CTTTGGGTTGTACCAAGTCTGAAACCGAGTGGATTTATTTTTTGTCCCAT
ATTTTTTTTCTATTATCTTTCCATCCATATTTTTTTCTAAATAGAAATCT
AAATCTTAGATCTTAGATTCATTTAAAAACGACTTAGATTTATCCTTCAA
TACAATTGTTATATGACAAGTAGGTTTTTTTACAGGATAACTACGCCCTT
GAGCTCTAGGTCTTAACTTTTTCACAATAGTACCTCCATTGACTTCGGCC
TTACTAATGAATAAATCAGCTTTGTTCAAACCCATGTTATGATTCGCGTT
TGCTGCTGCAGAATAAACCAATTTCAAAATAGGATAAGATGCTCGATAAG
GCATGAGTTCCAGTATCATAAGTGTTTCCTCATAGGAACGCCCACGAATC
TGATTAATTATTCTTCGTGCTTTGAAAACAGACATACATATATGTTGAGC
TAAAACTTTAGCTTCTGCACCTGAAGTTGAGTTCTTTATCATAAGGTTAT
CTCCTACTAATGAATGATAAGTCACTATTCCTTTAATAAAAAAAATCAAA
TTAACGACGAGATTTATTATCATTTCTCGTATGTCTTGCGAAAGTAAGAG
TAGGGGAAAATTCTCCCAATTTGTGACCTACCATTTGATCTGTTATGTAA
ATAGGGAAATGCTCCTTTCCATTATGAATGGCGATTGTATGTCCCATCAT
TGCGGGTATAATGGTAGATCCCCGAGACCAAGTTACTATTATTTCTTTCT
CCTCCCTCATGTTGAGTTTTTCAATTTTTCCCGATAAATGATCAACTACA
AAAGGATTTTTTTTTAGTGAACGTGTCACAGCGGATTACTCCTTTATTTT
TTACATTTTTAAGATTGGCATTCTATGTTCAATATCTCGATCTAATAAGG
TAAGAATAAATTTAAATACAATAATGATGAATGGAAAAAGAGAAAATCCT
TTAGCTAGGGCGGATGTAGCCAAGTGGATCAAGGCAGTGGATTGTGAATC
CACCATGCGCGGGTTCAATTCCCGTCGTTCGCCCATGACAATTCCTATTT
ACGGCGACGAAGAATAAAACTATCACTATATTTTTTTCTTTTCCTACTTC
TTCTTCCAAGCGCAGGATAACCCCAAGGGGTTGTGGGTTTTTTTCTACCA
ATGGGGGCTCTTCCTTCACCGCCCCCATGGGGATGGTCTACAGGGTTCAT
AACTACTCCTCTTACTACAGGGCGCTTACCTAGCCAACACTTAGATCCGG
CTCTACCCAAACTTTTTTGATTCACCCCAACATTACCCACTTGTCCGACT
GTTGCTAAGCAGTTTTTGGATATCAAACGGACCTCCCCAGATGGTAATCT
TAATGTGGCCGATTTACCCTCTTTTGCAATCAGTTTCGCTACAGCACCCG
CTGCTCTAGCTAATTGTCCACCCTTTCCAAGTGTGATTTCTATGTTATGT
ATGGCCGTGCCTAAGGGCATATCGGTTGAAGTAGATTCTTCTTTTTTATC
AATAAAAACCCCTTCCCAAACTGTACAAGCTTCTTCCAAAGCATACGGCT
TTCTAGATGTATATGATGATATCTAGACAGATGGATCTTATATGAATCGT
ATGATGAAGTACCACATGAGTGGATATATAGGAATCCAAATCTGCCGAAT
CACTCATGTTATGATCTTCTACATCCTAGGTCTCCCCGTTCCGTCATCTG
GCTTATGTTCTTCATGTAGCATTCAGACCGAATGACTCTATGAAATTACG
TCGATACTTCCACATATTGCGGGTAACGTAGGAGACATCTCTATTTTTCC
CCCCAGGATCTTTATAATTACCACTGCTTAGCTTTCAATTCGCCTCTGAC
CATCAAATTAAATGTGAATAACCCGTCCTCTTCTCTTTGAAACAAGGGGT
GCTTCCGGTTCTGTGCGTGCTTCAAACAATTTTGTCTTCTCCATATTACC
ATATCTCTAGAGTCAATAATTTTCTATGAGGAACTACTGAACTCAATCAC
TTGCTGCCGTTACTCAACAGTTTTCTGTTGAGGTCTATCCCGTAGAGGTA
CTCAAATTGGATCAGTGATCGATTTCTAGGTTTCGTCGTAAACCTAATTG
GTTACTTCCAATTACGTAAATCAATAGTTCAAACCGCACTCAAAGGTAGG
GCATTTCCCATTGATATAGGAACTTCTGTACCAGAAACAATGGTATCTCC
AATTATAGCCCCTCTGGGATGTAAAATATATCTCTTCTCACCATCCCCAT
AGTGTATGAGACAAATGTATGCATTTCGATTAGGGTCGTATTCTATGGTT
ACGATTCTACCAGATATGTCTTTTTCATTCCGTCGAAAATCGATTTTACG
GTATAGACGCTTATGACCTCCCCCTCTATGCCCTGCGGTAATGATTCCTC
TGGCATTACGACCTTTACCACAACGATGCTGTCCAGAGATCAAATTATTT
CGTAGATTGGATTTAACTTGACTGTCTACGGCTCCATTGCGTGTGCTCGG
GGTAGAAGTTTTGTATAAATGTATCGCCGTGTTATTAAGTATTTTCCTTT
AAGTTCTTTTCTCTATAAGAGGTGGAATAGAATAACCCGGTTGAAGCGTA
ATGATCATACGTCTGTAATGCATTGTATGTCCCATAATAGGTCCCATTCT
TCTACCCTTTCCCGGGAGTCGATGACTATTCATAGCTATTACCTTGACAC
CAAAGAAGAGTTCGACCCAATGCTTTATTTCTGTCCTAGTTGATCCTGAT
TCGACATTAGAAGTATATTGATTGTTCCCCAATAACCGAATACTTTTTTC
TGTAAATACTGCATATTTGATTACATCCATAAATCCATTTTCTTCCCTAT
GAGTTCCAGTATCGATAAGAATTCTAGTTCTTACTGTTCATATGTTATGG
TATGAATATACCATACCCATTCGTTATGTATGGATGATGAGATTCCATTG
ATACAGAGCTAATTCCAATAGACTTATTGAACGTTCCCATTGGCGTGCAT
CCAGCAGGAATTGAACCTACGAATTTGCCAATTATGAGTTGGGCGCTTTA
ACCATTCAGCCATGGATGCTTAACAGGGATCATCGTACATCGTGAATAAC
CAAATTCCAATTGAAATGAAATCTTTAGGAGGAATCAATGAAACGACATC
AATTCAAATCCTGGATCTTCGAATTGAGAGAGATATGGAGAGAGATCAAG
AATTCTCACTATTTCTTAGATTCATGGATCAAATTCGATTCAGTGGGATT
TTTCACTCACATTTTTTTCCACCAAGAACGTTTTATGAAACTCTTTGACC
CCCGAATTGGGAGTATCCTACTTTCACGTGATTCACAGGGTTCAACAAGC
AATCGATATTTCACGATCAAAGGTGTAGTACTGCTTGTAGTAGCGGTCCT
TATATCTCGTATTAACAATCGAAAGATGGTCGAAAGAAAAAATCTCTATT
TGATGGGGCTTCTTCCTATACCTATGAATTCCATTGGACCCAGAAATGAG
ACATTGGAAGAATCTTTTTGGTCTTCCAATATCAATAGGTTGATTGTTTC
GCTCCTGTATCTTCCAAAAAGGAAAAAGATTTCTGAGAGTTGTTTCATGG
ATCCGCAAGAGCGTACTTGGGTTCTCCCAATAAATAAAAAGTGTATCATG
CCTGAATCTAACCGGGGTTCGCGGTGGTGGAGGAACCGGATCGGAAAAAG
GAGGGATTCTAGTTGTAAGATATCTAATGAAACCGTAGCTGGAATTGAGA
TCTCATTCAAAGAGAAAGATAGCAAATATCTGGAGTTTCTTTTTTTATCC
TATACGGATAATCCGATCCACAAGGACCGTGATTGGGAATTGTTTGATCG
TCTTTCTCCGAGGAAGAAGCGAAACATAATCAACTTGAATTCGGGACAGC
TATTCGAAATCTTAGGGAAAGACTTGATTTGTTATCTCATGTCTGCTTTT
CGTGAAAAAAGACCAATTGAAGGGGAGGGTTTCTTCAAACAACAAGGAGC
TGAGGCAACTATTCAATCAAATGATATTGAGCATGTTTCCCATCTCTTCT
CGAGAAACAAGTGGGGTATTTCATTGCAAAATTGTGCTCAATTTCATATG
TGGCAATTCCGCCAAGATCTCTTCGTTAGTTGGGGAAAGAATCAGCACGA
ATCGGATTTTTTGAGGAACGTATCGAGAGAGAATTTGATTTGGTTAGACA
ATGTGTGGTTGGTAAACAAGGATCGGTTTTTTAGCAAGGTACGGAATGTA
TTGTCAAATATTCAATATGATTCCACAAGATCTATTTTCGTTCAAGTAAC
GGATTCTAGCCAATGGAAAGGATTTTCTGATCAATCCAGAGATCATTTCG
ATTCCATTAGAAATGTGGATTCAGAATATCACACATTGATCGATCAAACA
GAGATTCAGCAACTAAAAGAAAGATCGATTCTTTGGGATCCTTCCTTTCT
TCAAACGGAACGAACAGAGATAGAATCAGATCGATTCCCGAAATGCCTTT
TTGGATCTTCCTCAATGTCCCGGCTATTCACGGAACGTGAGAAGCAGATG
AATAATCATCTGCTTCCGGAAGAAATCGAAGAATTTCTTGGGAATCCTAC
AAGATCAATTCGTTCTTTATTCTCTGACAGATGGTCAGAACTTCATCTGG
GTTCGAATCCTACTGAGAGGTCCACTAGAGATCAGAAATTTTGGAAGAAA
AAACAAGATGTTTCTTTTGTCCTTTCCAGGCGATCGGAAAATAAAGAAAT
GGTTGATATATTCAAGATAATTACGTATTTACAAAATACCGTCTCAATTC
ATCCTATTTCATCAGATCCGGGATGTGATATGGTTCCGAAGGATGAACCA
GATATGGACAGTTCCAATAAGATTTCATTCTTGAACAAAAATCCATTTTC
AGAAGAGAGATTTCAAGAAATGGCAGATCTATTCACTCTATCAATAACCG
AGCCGGATCTGGTGTATCATAGGGGATTTGCCTTTTCTATTGATTCCTAC
GGATTGGATGAAAAAAAATTCTTGAATGAGGTATTCAACTCCAGAGATGA
ATCGAAAAAGAAATCTTTATTGGTTCTACCTCCTCTTTTTTATGAAGAGA
ATGAATCTTTTTATCGAAGGATCAGAAAAAAATCGGTCCGGATCTACTGC
GGGAATGATTTGGAAGATCCAAAACTAAAAACAGCGGTATTTGCTAGCAA
CAACATAATGGAGGCAGTCAATCAATATAGATTGATCCGAGATCTGATTC
AAGTCCAATATAGAACCTATGGGTACATAAGAAATGTATCGAATCGATTC
TTTTTAATGAATAGATCCGATCGCAACTTCGAATATGGAATTCAAAGGGA
TCAAATAGGAAATGATACTCTGAATCATATAACTATAATGAAATATATGA
TCAACCAACATTTATCGAATCTGAAAAAGAGTAAATGGTTTGATTCTCTT
ATTTCTCGAACCGAGAGATCCATGAATCGGGATCCTGATGCATATAGATA
CAAATGGTCCAATGGGAGCAAGAATTTCCAGAAACATTTGGAACATTTCA
TTTCTGAACAGAAGAACCGTTTTCAAGTAGTGTTCGATCGATTACGTATT
AATCAATATTCGATTGATTGGTCCGAGGCTATCGACAAACAAGATTTGTC
TAAGTCACTTCGTTTCTTTTTGTCCAAGTCACTTCTCTTTTTGTCCAAGT
CACTTCCCTTTTTGTCCAAGTCACTTCCCTTTTTCTTTGTGAGTATCGGG
GATATCCCCATTCATAGGTCCGAGATCCACATCTATGAATTGAAAGGTCC
GAATGATCAACTCTGCAATCAGTTGTTAGAATCAATAGGTGTTCAAATCG
TTCATTTGAATAAATTAAAACCCTTCTTATTGGATGATCATGATACTTCC
CAAAGACCTAAATTCTTGATCAATGGAGGAACAATATTACCATTTTTGTT
CAAAAAGATACAAAAGTGGATGATTGACTCATTCCATACTAGAAAGAATC
GCAGGAAATCCTTTGATAACACGGATTTCTATTTCTCAATGATATCCCAC
GATCGAGACGATTGGCTGAATACCGTGAAACCATTTCATAGAAGTTCATT
GATATCTTCTTTTTATAAAGCAAATCGACTTCGATTCTTGAATGATCCAC
ATCACTTCTGGTTCTATTGTAACAAAAGGTTCCCTTTTTATGTGGAAAAG
ACCCGTATCAATAATTATGATCTTACATATGGACAATTCCTCAATATCTT
GTTCATTCGCAACAAAATATTTTCTTTGTGCGTCGGTAAAAAAAAACATA
TTCTTTTGGAGAGAGAGACTATTTCACCAATCGAGTCACAGGTATCTGAC
ATATTCATACCTAACGATTTTCCACAAAGTGGTGACGAAACGTATAAATT
GTACAAATCTTTCCATTTTCCAATTCGATCCGATCCATTCGTTCGTAGAG
CTATTTATTCGATCGCAGACATTTCTGCAACACCTCTAACAGAGGAACAA
ATAGCCAATTTTGAAAGAACTTATTGTCAGCCTCTTTCAGATATGAATCT
ATTTGATTCAGAAGGGAAGAACTTGCATCAGTATCTCAGTTTCAATTCAA
ACATGGGTTTGATTCACACTCTATGTTCTGAGAAATATTTACCATCCGGA
AAGAGGAAAAAACAGAGTTTTTGTCTAAAGAAATGCGTTGAGAAACGGCG
GATGTATAGAACCTTTCAACGAGATAGTGCTTTTTCAAATCTCTCAAAAT
GGAATCTGTTCCAAACATATATGCCATGGCTCCTTACTTCGACAGGGTGC
AAATATCTAAATTTCACCCTTTTAGATACTTTTTCAGACCCATTGCCGAT
ACCAAGTAGCAGTCAAAAATTTGTATCCATTTTTCATGATATTATGCACG
GATCAGCATGGCCCATTCCTCAGAAAAAATTGTGGGCGATTCTTCCACAA
TGGACTCTGATAAGTGAGATTTCGAGTAAGTGTTTACAGAATCTTCTTCT
TCTGTCCGAAGAAATGATTCATCGAAATAATGAGTCACCCGTTCTATTGA
TATGGACACATCTGAGATCAACAAATGCTCGGGAGTTCCTCTATTCAATC
CTTTTCCTTCTTCTTGTTGCTGGATATCTCGTTCGTATACATCTTCTCTT
TGTTTTCCGAGCCTCTAGTGAGTTACAGACAGGGTTAGAAAAGATCAAAT
CTTTGATGATTCCATCATACATGATTGAGTTGCGAAAACTTCTGTATAGG
TATCCTACATCTGAACTGAATTCTTTCTGGTTAAAGAATCTCCTTCTAGT
TGCTCTGGAACAATTAGGAGATTCTCTGGAAGAAATACGGGGTTCTGCTT
CTGGTGGCAACATGCTATTGGGTGGCGGTCCCGCTTATGGGATCAAATCA
ATACGTTCTAAGAAGAAATATTTGAATATCAATCTCATCGATCTCATAAG
TATCATACCAAATCCCATCAATCGAATCACTTTTTCGAGAAATACGAGAC
ATTTAAGTCGTACAAGTAAAGAGATCTATTCATTGATAAGAAAAAGAAAA
AACGTGAACGGTGATTGGATTGATGATAAAATAGAATCCTGGGTCGCCAA
CAGTGATTCAATTGATGATGAAGAAAGAGAATTCTTGATTCAGTTCTCCA
CCTTAACGACAGAAAAAAGGATTGATCAAATTCTATTGAGTCTGACTCAT
AGTGATCATTTATCAAAGAATGACTCTGGTTATCAAATGATTGAACAACC
GGGATCAATTTACTTAAGATACTTAGTTGACATTCATAAAAAGTATCTAA
TGAATTATGAGTTCAATAGATCCTGTTTAGCAGAAAGACGGATATTCCTT
GCTCATTATCAGACAATCACTTATTCACAAACCTCGTGTGGGGCTAATAG
TTTTCATTTCCCATCTCATGGAAAACCCTTTTCGCTCCGCTTAGCCCTAT
CCCCTTCTAGGGGTATTTTAGTGATAGGTTCTATAGGAACTGGACGGTCC
TATTTGGTCAAATACCTAGCGACAAACTCCTATGTTCCTTTCATTACGGT
ATTTCCGAACAAGTTCCTGGATGACAAGCCTAAAGGTTATCTTATTGATG
ATATCGATATTGATGAGAGTGACGATATTGATGATGACCTTGATACGGAG
CTGCTAACTATGACGAATGTGCTAACTATGTATATGACGCCGAAAATAGA
CCAATTTGATATCACCCTTCAATTCGAATTAGCAAAAGCAATGTCTCCTT
GCATAATATGGATTCCAAACATTCATGATTTGTATGTGAATGAGTCGAAT
TACTTATCCATCGGTCTATTAGAGAACTATCTCTCCAGGGATTGTGAAAG
ATGTTCCACTAGAAATATTCTTGTTATTGCTTCGACTCATATTCCCCAAA
AAGTGGATCCCGCTTTAATAGCTCCGAATAAATTAAATACATGCATTAAG
ATACGAAGGCTTCTTATTCCACAACGACGAAAGCACTTTTTCATTCTTTC
ATATACTAGGGGATTTCGTTTGGAAAAGAAAATGTTCCATACTAACGGAT
TCGAGTCCATAACCATGGGTTCCAATGCACGAGATCTTGTAGCACTTATC
AATGAGGCCCTATCAATTAGTATTACGCAGAAGAAATCAATTATAGAAAC
TAATACAATTAGATCAGCTCTTCATAGACAAACTTGGGATTTGCGATCCC
AGGTAAGATCGGTTCAGGATCATGGGATCCTTTTCTATCAGATAGGAAGG
GCTGTTGCACAAAACGTACTTCTAAGTAATTGCCCCATAGATCCTATATC
TATCTATATGAAGAAGAAATCACGTAAGGAAGGGGATTCTTATTTGTACG
AATGGTACTTCGAACTTGGAACGAGCATGAAGAAATTAACGATACTTCTT
TATCTTTTGAGTTGTTCCGCCGGATCGGTCGCTCAAGATCTTTGGTCTTC
ACCCGGACCCGATGAAAAAAATGGGATCACTTCTTATGGATTCGTTGAGA
ATGATTCTGATCTAGTTCATGGCCTATTAGAAGTAGAAGGCGCTCTGGTG
GGATCCTCACGGACAGAAAAAGATTGCAGTCAGTTTGATAATAATCGAGT
GACATTACTCGAACCAAAGAATCAGTTAGATATGATGCAAAATGGATCTT
GTTCTATCGTTGATCAGAGATTTCAATATGAAAAATACGAATCGGAGTTT
GAAGAAGGGGAAGGAGAAGGAGCCCTCGACCCGCAACAGATAGAGGAGGA
TTTATTCAATCACATAGTTTGGGCTCCTAGAATATGGCGCCCGTGTGGCA
ATCTATTTAATTGTATCGAAAGGTCCACTGAATTGGGATTTCCCTATTGG
GCTGGGTCATTTCGGGGCAAGCAGATCATTTATCATAAAGAGGATGAGCT
TCAAGAGAATGATTCGGAGTTCTTGCAGAGTGGAACCATGCAGTACCAGA
CACGAGATAGATCTTCCAAAGAACAAGGCTTTTTTCGAATAAGCCAATTC
ATTTGGGACCCTGCAGATCCATTCTTTTTCCTATTCAAAGATCAGCCCTT
TGTCTCTGTGTTTTCACGTCGAGAATTCTTTGCAGATGAAGAGATGTCAA
AGGGGCTTATTACTTCCCAAACAAATCCCCCTACATCTATATATAAACGC
TGGTTCATCAAGAATACGCAAGAAAAGCACTTCGAATTGTTGATTCATCG
CCAGAGATGGCTTAGAACCAATAGTTCATTATCTAATGGATCTTTCCGTT
CTAATACTCTATCCGAGAGTTATCAGTATTTATCAAATCTGTTCCTATCT
AACGGAACGCTATTGGATCAAATGACAAAGACATTGTTGAGAAAGAGATG
GCTTTTCCCGGATGAAATGAAACATTTGATTCATGTAACAGGAGAAAGAT
TTCCCATTCCTTAGCCGTAAAGATATGTGGCTAAGAAAAGGGGGTTAAGT
GGAACAGAATTGGCCGGGTGGTAGAGTCGTGGAAACACTTGTTTATTCCA
TATTTTGGACCTTAGCTCCATGGAACAATATGCTACTGCTGAAACATGGA
AGAATTGAAATCTTAGATCAAAACACTATGTATGGATGATATGAACTGCC
TAAACAAGAATTCTTGAACGGCGAACAACCAGGGCCTCTTACTCACTACA
TCAAACAATTTTCATTAATGAAACCATGTAAATCCATCGGAAAATCAAAA
ATACACATACATGTCCGATAAAATGGTTGTTGCTATCTGCTCCAATAACG
AATCATTGGTTTAACTGAATAACTAAAGAAAATAGATAGACCTTTCTTTT
CGTCTCAGGTCGATGGATCTTCTCAATTGGAAGATCCCCCATATGGATAA
TACACATTCCAGTTGACCGAGCCTAATTCTAATTGTTTTGTTCCGAAGCA
AAGATATCCACGGAGGCCAGTTCGTCCTATTCAGATATTCACGACCAAGA
GGTACTGGATTCTCTTTCGGATAGGCCCTGAAAGGAGAAGGGGGGCTGGA
ATGCCAACAGACGTCTGTCTATTCTCTAATTCACCCGACCCGATAGTACC
CATTTTTGGAACGTCCAGTGCCAAAGTCACTGAATGGGTAAGTTGCCAAT
CCCTAAAACGGACTCCTCATTCATTAGATAGAGAAGATCGCCAAGATTTC
GTGATCCGCTGCCAAACCTATTCCAATTCCAACAGCCCGGACTCGGATCG
TGGGGATCGCCGGAATACTTCGTATCAACAGATAAGATACTCGGTATATC
AATATTGATTAGATCGGAAATCTGTTATTGAATTGCTCATTCAATGAGCA
TTCTCAATATTATGCCTTGAAGAGGATTCGAACCTCCACGCTCTTTAGCA
CGAGATTTTGAGTCTCGCGTGTCTACCATTTCACCATCAAGGCATCTTGA
AAGTGAATTGTATTCCATGAATATGATATCTATCTAGTGTCATATATGAC
AAAGGTGGAGTATTTCTATCGATCGGTCATATAGGCCCGAGTCAGACATC
AAATTGCTTCGATTTGCATTATCCGGAGGATACCTTATATATATCAAAAA
GATGTACAATCAAACCTATTTCTCGATTCAATAGAAGCCCAAATGAATAT
GGTACCCAAATAACGATAGATATGGCAAAAGCGGGTCTGATTACGCCTAT
TCCTAATCCTAAATAGAATGTAACGACGTAGGGATCCATATGTAAACATA
GTATCTATTTACATACGCTCGAATGACCCCTTCTCATAATAAGAATATAC
ATAACCCTATTCCGGTCTGGTCCGGTATGGAATGAACTTATAATCTGATG
ATCGAGTCGATTCCATGATTATAAGTTCATAACCCCAGCCCCTTCCCATT
TTGGGCGGAACAGATCTATTAATTCTTTTATTCCAGTTAGTAAGAAAGAG
GGATCTTGAACTAAGAAATAGACCTAGAAGCTAAAAGAGGGTATCCTGAG
CAATTGCAAGAATTGGGTTCATTGATATTCCCGGTATAGTAGATGCTATC
ACACATACAGTCATACTCAATTCGATGGAATTGTTTGATCTTAAAGGAGA
TCTTCTATAATTTCGCACGTGAGGGGTTATTTCTTGGTTTCGCCCAGTCA
TTAATAACTTGATTATTTTTAGATAATAGTAGATAGAAACAACGCTCGTA
AGGAGTCCTATTGAAACCAAGAAATATAGGCCCGCCTGCCATCCACACCA
GAATAGATGGAGTTTTCCGAAAAAACCTGCTAGTGGAGGAAGACCTCCTA
GGGATAAGAGACATAGGGCTGAAGAGAGGGCCAAAAAAGGATCTTTCGTG
TATAATCCTGCATAATCTCGAATGTTATCAGTTCCGGTACGTAGACCAAA
TGATACAATGCAAGCAAAAGTTCCTAGATTCATGGAGATATAGAACAGCA
TATAAGTTATCATGCTTGCATATCCATCATTTGAGTCTCCAACAATTATT
CCAATAATTACATATCCAATTTGACCGATGGACGAATATGCAAGCATACG
TTTCATGCTTGTTTGAGTAATAGCAATGAGATTCCCCAATATCATGCTAA
GAATAGCTAGGATTTCCAGAAGAAGATGCCATTCATTTGATGAGAAATAA
AAAGGAATATCGAAAATTCGCGTGGCTGAAGCTGAAGCAGCTACTTTCGA
AGTAACAGAAAGAAAAGCAACGACTGGAGTGGGAGAGTCAGAGTCGAAAA
GAGGATTCCTCACTTCTTTCTCTCATTCAAAACCGTGCATGAGACTTTCA
TCTCGCACGGCTCCTAAGTGATAAAAGAAAGAAGAACTCATCTTCTTTCT
TTTTTGATTACCTTCCTCGCGTATGTATAAGACCGAATCCATTCGATTTC
TAAAAAGGATTACTAATCCTTAACTTTTCGAGGAATCCTTCATCAGTGGT
TGTGAATGACTGACTTTTTCAATCTTTTCGACCTTGGTTCCGTAGGAGCA
AGTCAGAAAGATTGAGAAATAGAACCATCTGATTTGATTCGTTCTCAATA
GCCATGAGATGATCATCTTAGGGTGATCCTTTTGTCAACGTCAACGGATG
CTCCTATTCCACTCGTAGTCTCTCTGAAGGATGAGAACTAACTATGTAGC
ATCTACATCGATAATTCAAGTATTGTATACGTCATTAGTCCGATCCTTTG
TAGGAACTACCCGTAATAACGAACTTGCAAAATGATCTGTTTATCATAAA
GAGATTCGTTGTTCCTGACCCTGCTTCACCTTAATTGTTATTTGAACAAA
AAGATCACAATAAACTTTTGGTAAAAGTTATGTCTTGGTCCGAGTGGGGA
TAGTATTTCTCTTCTGCATGTCTATGGAGTTTTGAAAAATCCAAACATCT
CAGAGATAGATATAGAGGTAGGAATTTGTCGAACGAACCGCACTCCTTCG
TATACGTCAGGAGTCCATTGATGAAAAGGGGCTGGGGAAAGCTTGAACCC
AATTCCTACAGTGATGGATATAAGCGCAATTGAAATTCCTGGGGAGTTAT
ACATTTGTGTATTGATAAGACCATTCACTATTTCTTGAAGCTCGATCTCC
CCCCCAGATGAACCATATAGCCAAGAGAAACCATGAACCAGAATAGAAGA
GCTTGCCCCACCCATGAGTAAATATTTCATAGTAGCCTCATTAGACCGTA
CATCTCTCTTGGTATATCCAGATAATAGGTAGGAACATAAACTGAAACAT
TCTGGAGCTACAAAGAGAGTTATTAAATCGTTAGCACCACATAAAAACAT
TCCTCCTAGAGTAGCTGTTAATACGAATAACAGAAACTCTGTTATAGCCA
TTTCTGTACATTCAATGTACTCTACGGATAGAGGAATACATAGAGTTGAA
CATAGTAAAATAAGAAATTGAAAGATTTCGTTGAAATTGTTCGTTTGGAA
ATTTCCCGAAAAGCTAATTATAGGTTCTTCTCTCCATCGGAACAATAGGG
CCGTTATGCTCATTACTAAAGTTGTTGAAGAGATGAAATAGAACCAAGGT
CTATCTTTTTGATCAGAGGTTGAATCGATCATCAGAAGAAGAATTAGGCC
AAAAATTAGGATACATTCTGGGAAAATGAAACTTCCATGGAAGAGAAGCA
AATGGAACGCTTTCATAAAAATTCTCGTAGAATCGAGAATGAAGTTTTCA
TTCTGTACATGCCAGATCATGAATTAGTAACTGCATCCAATCTCCGAAAA
AGTCCCAATTGTTTCGAACTTTCTATTTTTGGAATGGGATATTTACGGAA
TACCCATGAATAAATAGAATCAAACCTTATTCTATGATATTTCCATAAGA
TTCCTCTTTCTTATTCTTAAGCAAGCCCCCGAGAGGGCTTAGTTGATTCA
TGATTTATTTTCATCTTTCTTTTCCTTTTTGTTTGTTTCGAGAAAGATAT
TGATCAATTCCGATTCTTTCTTTTTCTATTGATTCTTTTCCGATCGAGAT
GTATGGATCCATGGACTATATAGATCCTGTTCATGGATTAACGAAAATGT
GCAAAAGCTCTATTTGCCTCTGCCATTCTATGAGTCTCTTCCTTTTTACG
TATGGCATCGCCACTCCCTTTGGCAGCATCTACTAATTCGGAACTTAATT
TGAAAGCCATATTTCGACCCGGACGTTTTCGGGATGCCCCTAATAACCAA
CGAATGGCAAGTGCTTTTCCTTGTGTAGATCCTATTTCAATAGGAACTTG
ATGAGTCGATCCGCCTACACGTCTTGCTTTTACTGCTATATCGGGAGTTA
CTCCACGTATTGCTTGACGTAAAACAGATAGTGGATTTGTTTCTGTCTTT
TGTTGAATCTTTTTCACGGTTCGATAGATAATTTGATAAGCCAATGATTT
TTTTCCGTGTTTCAGAATACGGTTAACCAACATGTTAACTAATCGATTAC
GATAAATTGGATCGGATTTTGCAGTTTTTTCTTCTGCAGTACCTCGACGT
GACATGAGCGTGAAAGAGGTTCAAGAATCAGTTTTCTTTTTATAAGGGCT
AAAAACGAATCACTTATTTTGGCTTTTTTACCCCATATTGTAGGGTGGAT
CCCGAAAGATATGAAAGATCTCCCTCCAAGCCGTACATACGACTTTCATC
GAATACGGCTTTCCACAGAATTCTATATGTATCTTATCTATAAGATCGAG
TATGGAATTCTGTTTACTCACTTTAAATTGAGTATCCGTTTCCCTCCTTT
TCCTGCTAGGATTGGAAATCCTGTATTTTACATATCCATACGATCGAGTC
CTTGGGTTTCCGAAATAGTGTAAGAAGTGCTTCGAATCATTGCTATTTGA
CTCGGACCTGTTCTGAAAAAGTCGAGGTATTTCGAATTGTTTGTTGACAC
GGACAAAGTAAGGGAAAACCTCTGAAATGATTTCAATATTGGACCTTGGA
CATATAATAGTTCCGAATCGAATCTCTTTAGAAAGAAGATCTTTTGTCTC
ATGGTAGCCTGCTCCAGTCCCCTTGCGAAACTTTCGTTATTGGGTTAGCC
ATACACTTCACATGTTTCTAGCGATTCACATGGCATCATCAAATGATACA
AGTCTTGGATAATAATCTACAACGCACTAGAACGCCCTTGTTGACGATCC
TTTACTCCGACAGCATCTAGGGTTCCCCGAACAATGTGATATCTCACACC
CGGTAAATCTTTAACCCTTCCTCCTCTTACTAATACTACAGAATGTTCTT
GTAAATTATGGCCAATACCAGGTATATAAGCAGTGATTTCAAATCCAGAG
GTTAATCGTACTCTGGCAACTTTACGTAAGGCAGAGTTTGGTTTTTTGGG
GGTGATAGTGGAAAAGTTGACAGATAAGTCACTCTTACTGTCACTCTACA
GAACCGTACATGAGATTTTCGCCTCATACGGCTCCTCGTTCAATTCTTTC
GAAGTAATTGGATCCTTTTCTTCGTTTGAGAATCTCCTCCCTTCTTCCAC
TCCGTCCCGAAGAGTAACTAAGACCAATTCAGTCAGGTTTTCATGTTCCA
ATTGAACACTTTCCATTTATAATCAGAGGAGAAGATTATTCTTTTTACCA
AACATATGCGGATCAAATCACGATCTTATAACTTATAATAAGAAGAAGAG
ATCTTTCTTGATCAATCCCCTTGCCCCTCATTCTTCGAGAATCAGAAAGA
TTCTTTTCGAGTTTGAATTTGTTCATTTGGAATCTGGGCTCTTCTATCTT
CTACTTAATCTACTTAATTTATTTATATTTACTTATATTTTTTGTTTTAT
TCTTTATTTCATTTCGATTTTCTTTCCCTCTATTTTTATTCCCTTCCATC
ATTCCTTAAGTTCCATAGGTTTGTTAATCCTGTAGAATCTGACCCATTGA
TTTTTCGATCAAAAGTACTATGTGAAACCTTCGGCTTTTTTCCTCTTCCT
CTATCCCTATTCTATAGGTACAGCGTTTGAATCAATAGAGAACCTTTTCT
TCTGTATGAATCGATATTATTACATTCCAATTCCTTCCCGATACCTACCA
AGGAAAATCCCGAATTGGATCCAAAATTGACGGGTTGGTGTGAGCTTATC
CATGCAGTTATGCACTCTTCAAATAGGAATCAATTTTCTGAAAGATCCTG
GCTTTCGTGCTTTGGTGAGTCGTCCAAGATCCTTTCGATGACCTATGTTG
TGTTGAAGGGATATCTATATGATCCGATCGATTGCGTAAGGCCGGCGGTA
GCAACGGAACCGGGGGAAGTATACAGAAAAGACAGTTCTTTTCTATTATA
TTAGTATTAGTTAGTGATCCCGGCTCGGTGAGTCCTTTCTTCCGTGATGA
ACTGTTGGTACCAATCCTACATTTTATTTTGTCTCTGTGGACCGAGGAGA
AAGGGGGCTCAGCGGGAAGAGGGTTGTACCATGAGAGAAGCAAGGGGGTC
AACCTGCTTCAAATATACAACATGGATTCTGACAATGGAGTTGGACCCTC
ATGTCGATCCGAATGAATCAGTCTTTCCACAGAGGTAAATCTTTGCCTGC
TAGGTAAGAGTATAGCAAGTTACAAATTCTGTCTCGGTAGGACATGTATT
TCTATTACTATTAAATTAATAAATGAAAATGAAGTGAAGTAGTTAATGGT
GGGGTTACCATTATCCTTTTTGTAGTGACGAATCTTGTATGTGTTCCTAA
GAAAAGGAATTAGGAACTCTTGAATGGAAATTGAAAAGAAATGTAGCTCT
AGTTCCTTCGGAAATGGTAAGATCTTTGGCGCAAGAAGAAGGGGTGATCC
GTATCGTATCATCTTGACTTGGTTCTGCTTCCCCTCTTTTTTTACCAATA
CCGAGTCGGGTTCTTCTCCTACCAGTATCGAATAGAACATGCTGAACAAA
ATCTTCTTCATGTAAAACAAAACCTGCTCGATTTAGATGCAGTTGACAAT
TGAATCCAATTTTTCCCATTATTTTACTATCCATATCCATAATAATAATA
ATAGTAATAATGCGAAAAGAAGGCCCGGCTCCAAGTTGTTCAGGAATAGT
GGCGTTGAGTTTCTCGACCCTTTGCCTTAGGATTAGTTAGTTCTATTTCT
CGATGGGGCCGGGAAGGGATATAACTCAGCGGTAGAGTGTCACCTTGACG
TGGTGGAAGTCATCAGTTCGAGCCTGATTATCCCTAAACCCAATGTGAGT
TTTTCTATTTTGACTTGCTCCACCGCCGTGATCGAACGAGAATGGATAAG
AGGCTCGTGGGATTGACGTGATAGGGCAGGGATGGCTATATTGCTGGGAG
CAAACTCCAGGCTAATATGAAGCGCATGGATACAAGTTATGCCTTGGAAT
GAAAGACAGTTCCGAATCAGCTTTGTCCACGAACAAGGAAGCTATAAGTA
ATGCAACTATGAATCTCATGGAGAGTTCGATCCTGGCTCAGGATGAACGC
TGGCGGCATGCTTAACACATGCAAGTCGGACGGGAAGTGGTGTTTCCAGT
GGCGGACGGGTGAGTAAGGCGTAAGAACCTGCCCTTGGGAGGGGAACAAC
AACTGGAAACGGTTGCTAATACCCCGTAGGCTGAGGAGCAAAAGGAGGAA
TCCGCCCGAGGAGGGGCTCGCGTCTGATTAGCTAGTTGGTGAGGCAATAG
CTTACCAAGGCGATGATCAGTAGCTGGTCCGAGAGGATGATCAGCCACAC
TGGGACTGAGACACGGCCCAGACTCCTACGGGAGGCAGCAGTGGGGAATT
TTCCGCAATGGGCGAAAGCCTGACGGAGCAATGCCGCGTGGAGGTAGAAG
GCCCACGGGTCGTGAACTTCTTTTCTCGGAGAAGAAGCAATGACGGTATC
TGAGGAATAAGCATCGGCTAACTCTGTGCCAGCAGCCGCGGTAAGACAGA
GGATGCAAGCGTTATCCGGAATGATTGGGCGTAAAGCGTCTGTAGGTGGC
TTTTCAAGTCCGCCGTCAAATCCCAGGGCTCAACCCTGGACAGGCGGTGG
AAACTACCAAGCTGGAGTACGGTAGGGGCAGAGGGAATTTCCGGTGGAGC
GGTGAAATGCGTAGAGATCGGAAAGAACACCAACGGCGAAAGCACTCTGC
TGGGCCGACACTGACACTGAGAGACGAAAGCTAGGGGAGCAAATGGGATT
AGATACCCCAGTAGTCCTAGCCGTAAACGATGGATACTAGGCGCTGTGCG
TATCGACCCGTGCAGTGCTGTAGCTAACGCGTTAAGTATCCCGCCTGGGG
AGTACGTTCGCAAGAATGAAACTCAAAGGAATTGACGGGGGCCCGCACAA
GCGGTGGAGCATGTGGTTTAATTCGATGCAAAGCGAAGAACCTTACCAGG
GCTTGACATGCCGCGAATCCTCTTGAAAGAGAGGGGTGCCCTCGGGAACG
CGGACACAGGTGGTGCATGGCTGTCGTCAGCTCGTGCCGTAAGGTGTTGG
GTTAAGTCCCGCAACGAGCGCAACCCTCGTGTTTAGTTGCCACCATTGAG
TTTGGAACCCTGAACAGACTGCCGGTGATAAGCCGGAGGAAGGTGAGGAT
GACGTCAAGTCATCATGCCCCTTATGCCCTGGGCGACACACGTGCTACAA
TGGGCGGGACAAAGGGTCGCGATCCCGCGAGGGTGAGCTAACTCCAAAAA
CCCGTCCTCAGTTCGGATTGCAGGCTGCAACTCGCCTGCATGAAGTCGGA
ATCGCTAGTAATCGCCGGTCAGCCATACGGCGGTGAATTCGTTCCCGGGC
CTTGTACACACCGCCCGTCACACTATGGGAGCTGGCCATGCCCGAAGTCG
TTACCTTAACCGCAAGGAGGGGGATGCCGAAGGCGGGGCTAGTGACTGGA
GTGAAGTCGTAACAAGGTAGCCGTACTGGAAGGTGCGGCTGGATCACCTC
CTTTTCAGGGAGAGCTAATGCTTGTTGGGTATTTTGGTTTGACACTGCTT
CACACCCAAAAAGAAGCGAGCTACGTCTGAGCTAAGCTTGGATATGGAAG
TCTTCTTTCGTTTCTCGACGGTGAAGTAAGACCAAGCTCATGAGCTTATT
ATCCTAGGTCGGAACAAGTTGATAGGATTCCCTTTTTTACGTCCCCGTGT
CCCTCCTGTGTGGCGACACGGGGACGTAAAAAAGAAAGAGAGGGATGGGG
TTTCTCTCGCTTTTGGCATAGCAGGCCTCCCACTGGGAGGCCCCCACGAC
GGGCTATTAGCTCAGTGGTAGAGCGCGCCCCTGATAATTGCGTCGTTGTG
CCTGGGCTGTGAGGGCTCTCAGCCACATGGATAGTTCAATGTGCTCATCA
GCGCCTGACCCGGGGATGTGGATCATCCAAGGCACATTAGCATGGCGTAC
TCCTCCTGTTCGAATCGGAGTTTGAAACCAAACTTCTCCTCAGGAGGATA
GATGGGGCGATTCAGGTGAGATCCAATGTAGATCTAACTTTCTATTCACT
CGTGGGATCCGGGCGGTCCGGGGGGGACCACCACGGCTCCTCTCTTCTCG
AGAATCCATACATCCCTTATCAGTGTATGGACAGCTATCTCTCGAGCACA
GGTTTAGGTTCGGCCTCAATGGGAAAATGGAGCACCTAACAACGCATCTT
CACAGACCAAGAACTACGAGATCACCCCTTTCATTCTGGGGTGACGGAGG
GATCGTACCGTTCGAGCCTTTTTTCATGCTTTACCGGAGGTCTGGAGAAA
GCAGCAATCAATAGGATTTCTCTAATCCTCCCTTCCCGAAAGGAAGAAAA
GAACGTGAAATTCTTTTTCCTCTCCGCAGGGACCAGGAGATTGGATCTAG
CCATAAGAAGAATGCTTGGTATAAATAACTAACTTCTTGGTCTTCGACCC
CCTCAGTCACTACGAGCGCCCCCCGATCAGTGCAATGGGATGTGTCTATT
TATTTATCTCTTGACTCGAAATGGGAGCAGAGCAGGTTTGAAAAAGGATC
TTAGAGTGTCTAGGGTTGGACCAGGAGGGTCTCTTAACGCCTTCTTTTTT
CTTCCCATCGGAGTTATTTCACAAAGACTTGCCATGGTAAGGGAGAAGGG
GGAACAAGCACACTTGAAGAGCGCAGTACGACGGAGAGCTGTATGCTGCG
TTCGGGAAGGATGAATCGCTCCCGAAAAAGAATTCTTGATTCTCTCCCAA
TTGGTTGGATCGTAGGTGCGATGATTTACTTCACGGGCGAGGTCTCTGGT
TCAAGTCCAGGATGGCCCAGCTGCGCCAGGGAAAAGAATAGAAGAAGCAT
CTGACTCTTTCATGCATACTCCACTTGCCTCGGGGGGATATAGCTCAGTT
GGTAGAGCTCCGCTCTTGCAATTGGGTCGTTGCGATTACGGGTTGGATGT
CTAATTGTCCAGGCGGTAATGATAGTATCTTGTACCTGAACCGGTGGCTC
ACTTTTTCTAAGTAATGGGGAAGAGGACCGAAACATGCCACTGAAAGACT
CTACTGAGACAAAAAGATGGGCTGTCAAGAACGTAGAGGAGGTAGGATGG
GCAGTTGGTCAGATCTAGTATGGATCGTACATGGACGATAGTTGGAGTCG
GCGGCTCTCCTAGGGATCCCTCATCTGGGATCCCTGGGGAAGAGGATCAA
GTTGGCCCTTGCGAATAGCTTGATGCACTATCTCCCTTCAACCCTTTGAG
CGAAATGTGGCAAAAGGAAGGAAAATCCATGGACCGACCCCATCGTCTCC
ACCCCGTAGGAACTACGAGATCACCCCAAGGACGCCTTGGGCATCCAGGG
GTCACGGACCGACCATAGACCCTGTTCAATAAGTGGAACGCATTAGCTGT
CCGCTCTCCAGTTGGGCAGTAAGGGTCGGAGAAGGGCAATCACTCGTTCT
TAAAACCAGCATTCTTAAGACCAAAAAGTCGGGCGGAAAAAGGGGGAGAG
CTCTCCGTTCCTGTTCTCCTGTAGCTGGATTCTCCGGAACCACAAGAATC
CTTAGAATGGGATTCCAACTCAGCACCTTTTGAGAAGAGTTGCTCTTTGG
AGAGCACAGTACGATGAAAGTTGTAAGCTGTGTTCGGGGGGGAGTCATTG
TCTATCGTTGGCCTCTATGGTAGAATTAGTCGGGGAGGCCTGAGAGGCGG
TGGTTTACCCTGTGGCGGATGTCAGCGGTTCGAGTCCGCTTATCTCCAGC
CCGTGAACTTAGCTGATACTATGATAGCACCCAATTTTTCCGATTCGGTA
GTTCGATCTATGATTTCTCATTCATGGACGTTGATAAGATCCTTCCATTT
AGCAGCACCTTAGGATGGCATAGCCTTAACGTTAATGGCGAGGTTCAAAC
GAGGAAAGGCTTACGGTGGATACCTAGGCACCCAGAGACGAGGAAGGGCG
TAGCAAGCGACGAAATGCTTCGGGGAGTTGAAAATAAGCATAGATCCGGA
GATTCCCGAATAGGTCAACCTTTCGAACTGCTGCCGAATCCATGGGCAGG
CAAGAGACAACCTGGCGAACTGAAACATCTTAGTAGCCAGAGGAAAAGAA
AGCAAAAGCGATTCCCGTAGTAGCGGCGAGCGAAATGGGAGCAGCCTAAA
CCGTGAAAACGGGGTTGTGGGAGAGCAATACAAGCGTCGTGCTGCTAGGC
GAAGCGGTGGAGTGCTGCACCCTAGATGGCGAGAGTCCAGTAGCCGAAAG
CATCACTAGCTTACGCTCTGACCCGAGTAGCATGGGGCACGTGGAATCCC
GTGTGAATCAGCAAGGACCACCTTGCAAGGCTAAATACTCCTGGGTGACC
GATAGCGAAGTAGTACCGTGAGGGAAAGGTGAAAAGAACCCCCATCGGGG
AGTGAAATAGAACATGAAACCGTGAGCTCCCAAGCAGTGGGAGGAGAATG
TCATCTCTGACCGCGTGCCTGTTGAAGAATGAGCCGGCGACTCATAGGCA
GTGGCTTGGTTAAGGGAACCCACCGGAGCCGTAGCGAAAGCGAGTCTTCA
TAGGGCGATTGTCACTGCTTATGGACCCGAACCTGGGTGATCTATCCATG
ACCAGGATGAAGCTTGGGTGAAACTAAGTGGAGGTCCGAACCGACTGATG
TTGAAGAATCAGCGGATGAGTTGTGGTTAGGGGTGAAATGCCACTCGAAC
CCAGAGCTAGCTGGTTCTCCCCGAAATGCGTTGAGGCGCAGCAGTTGACT
GGACATCTAGGGGTAAAGCACTGTTTCGGTGCGGGCCGCGAGAGCGGTAC
CAAATCGAGGCAAACTCTGAATACTAGATATGACCCCAGAATAACAGGGG
TCAAGGTCGACCAGTGAGACGATGGGGGATAAGCTTCATCGTCGAGAGGG
AAACAGCCCGGATCACCAGCTAAGGCCCCTAAATGACCGCTCAGTGATAA
AGGAGGTAGGGGTGCAGAGACAGCCAGGAGGTTTGCCTAGAAGCAGCCAC
CCTTGAAAGAGTGCGTAATAGCTCACTGATCGAGCGCTCTTGCGCCGAAG
ATGAACGGGGCTAAGCGATCTGCCGAAGCTGTGGGATGTAAAAATGCATC
GGTAGGGGAGCGTTCCGCCTTAGAGGGAAGCACCCGCGCAAGCAGGTGTG
GACGAAGCGGAAGCGAGAATGTCGGCTTGAGTAACGCAAACATTGGTGAG
AATCCAATGCCCCGAAAACCTAAGGGTTCCTCCGCAAGGTTCGTCCACGG
AGGGTGAGTCAGGGCCTAAGATCAGGCCGAAAGGCGTAGTCGATGGACAA
CAGGTGAATATTCCTGTACTACCCCTTGTTGGTCACGAGGGACGGAGGAG
GCTAGGTTAGCCGAAAGATGGTTATCGGTTCAAGGACGCAAGGTGACCTT
GCTTTTTCAGGGTAAGAAGGGGTAGAGGAAATGCCTCGAGCCAATGTCCG
AGTACCAGGCGCTACGGCGCTGAAGTAACCCATGCCATACTCCCAGGAAA
AGCTCGAACGACCTTCAACAAAAGGGTACCTGTACCCGAAACCGACACAG
GTGGGTAGGTAGAGAATACCTAGGGGCGCGAGACAACTCTCTCTAAGGAA
CTCGGCAAAATAGCCCCGTAACTTCGGGAGAAGGGGTGCCTCCTCACAAA
GGGGGTCGCAGTGACCAGGCCCGGGCGACTGTTTACCAAAAACACAGGTC
TCCGCAAAGTCGTAAGACCATGTATGGGGGCTGACGCCTGCCCAGTGCCG
GAAGGTCAAGGAAGTTGGTGACCTGATGACAGGGTAGCCGGCGACCGAAG
CCCCGGTGAACGGCGGCCGTAACTATAACGGTCCTAAGGTAGCGAAATTC
CTTGTCGGGTAAGTTCCGACCCGCACGAAAGGCGTAACGATCTGGGCACT
GTCTCGGAGAGAGGCTCGGTGAAATAGACATGTCTGTGAAGATGCGGACT
ACCTGCACCTGGACAGAAAGACCCTATGAAGCTTTACTGTTCCCTGGGAT
TGGCTTTGGGCCTTTCCTGCGCAGCTTAGGTGGAGGGCGAAGAAGGCCTC
CTTCCGGGGGGGCCCGAGCCATCAGTGAGATACCACTCTGGAAGAGCTAG
AATTCTAACCTTGTGTCAGGACCTACGGGCCAAGGGACAGTCTCAGGTAG
ACAGTTTCTATGGGGCGTAGGCCTCCCAAAGGGTAACGGAGGCGTGCAAA
GGTTTCCTCGGGCCGGACGGAGATTGGCCCTCGAGTGCAAAGGCAGAAGG
GAGCTTGACTGCAAGACCCACCCGTCGAGCAGGGACGAAAGTCGGCCTTA
GTGATCCGACGGTGCCGAGTGGAAGGGCCGTCGCTCAACGGATAAAAGTT
ACTCTAGGGATAACAGGCTGATCTTCCCCAAGAGTTCACATCGACGGGAA
GGTTTGGCACCTCGATGTCGGCTCTTCGCCACCTGGGGCTGTAGTATGTT
CCAAGGGTTGGGCTGTTCGCCCATTAAAGCGGTACGTGAGCTGGGTTCAG
AACGTCGTGAGACAGTTCGGTCCATATCCGGTGCGGGCGTTAGAGCATTG
AGAGGACCTTTCCCTAGTACGAGAGGACCGGGAAGGACGCACCTCTGGTG
TACCAGTTATCGTGCCCACGGTAAACGCTGGGTAGCCAAGTGCGGAGCGG
ATAACTGCTGAAAGCATCTAAGTAGTAAGCCCACCCCAAGATGAGTGCTC
TCCTATTCCGACTTCCCCAGAGCCTCCGGTAGCACAGCCGAGACAGCGAC
GGGTTCTCTGCCCCTGCGGGGATGGAGCGACAGAAGTATTGGGAATCCAA
GATAAGGTCACGGCGAGACGAGCCGTTTATCATTACGATAGGTGTCAAGT
GGAAGTGCAGTGATGTATGCAGCTGAGGCATCCTAACAGACCGAGAGATT
TGAACCTTGTTCCTACACGACCTGATCAATTCGATCAGGCACTCGCCATC
TATTTTCATTGTTCAACTGTTTGACAACATGAAAAAACCAAAAAAAAGCC
CCGCCCTCCTTCTCTATCTATTCAAGGGATGGAAGGGCAGAGGCCTTTGG
TGTCCCTTCCAGTCAAGAATTGGGGCCTCACAATCACTAGCCAATATGCT
TTTCTCTCATCCTTTCTTCGTTCATGATTCGATATTCTGGTGTCCTAGGC
GTAGAGGAACCACACCAATCCATCCCGAACTTGGTGGTTAAACTCTACTG
CGGTGACGATACTGTGGGGGAGGTCCTGCGGAAAAATAGCTCGACGCCAG
AATGATAAAAAGCTTAACACCCCTTTAAAATCAAAAATAAAATAGGAAAA
AGATAAAAAGAAAAAATGCAAAGGTCGTCTTATTCAAAACCCCAATTATG
ACATCTCTTCTCTCCCACTTCACACCTCGGAACGCACTGTTCTTATAGTC
TTATAGAGAGAAACGCGCTTTCACATCTTCTTAACCCGAAATAGCTGAGG
AGAGGAAAGGTTCCTTTTTGAGGGTACTCCCGGGAACAGATCCAGTGGAG
ACGGGGTGGGGCCTGTAGCTCAGAGGATTAGAGCACGTGGCTACGAACCA
CGGTGTCGGGGGTTCGAATCCCTCCTCGCCCACAACCGGCCAAAAAGGGA
AGGACCTTTCCTTTACCTCTGGGGGTAGGAAAATCATGATCGGGATAGCG
GACGCAAAGCTATTGAACTATGGGTCTTTTGTCGAAATGGAATGGCCTTA
CTTTTTCTTTTTATTTATCGTGAATGCTTCGATCATTACATATAGTAACC
GGGTGGGAATCAGCATATTTGTGTTTTACTCCCCGTAATTCTTCCTCAGC
CAGGCTTGGGCAGAATAGTAGAGCAAGTACAAGTATTAGTAGCATAGCTA
AAATGCGTTCCTCGTCATTGTCATTAATATGTTTGCTCGCGGTAATTGTG
GCCTATCGGGAGAATCGATGACTGCATCTTTGATGCACTGCTAGTACATC
ATCTGAGAATTCTTAATTGGCTAGTTGTAAGTAAATAGCCCCCAGGCTAT
TTACAAGGTATTATCCCGGATCTACGCCGAGGACGGTGATTCTCAAATAT
CGTAGAACAGAATGGGATACGATGAGATAGAATGCAATAGAAGGAACGGA
ACGGGTTACCTACTCCTAACGGTCAAAGCGAGCCCTTTAATTCAATTCTT
CATTCTTTAATTAGGAATTAATCAAATCTCCCCAAGTAGGATTCGAACCT
ACGACCAGTCAGTTAACAGCCAACCGCTCTACCACTGAGCTACTGAGGAA
CAACGGGAGATTCGACCTCATAGAGTTCAACTCCCGTTCTCAACCCATGA
ACAATATGAGTCCGAAGCTTCCTTCGTAACTCTCGGAACTTCTTCGTAGT
GGCTCCGTTCCATGCCTCATTTCATAGGGAACCTCAAAGTGGCTCTATTT
CATTATATTCCATCTATATTCCAATTCCATTCATTTAATATCCCTTTGGT
GTCAGTGACATAACATAAGAGATGTCATTTATAGTCTATCTCTTTCTATA
TATGGAAAGTTAAGAAATCATCATATAATAATCGAGAAATTGCAATAGAA
AAGAAAAAGGGGAGGTTTGTGATGATTTTGAAATCTTTTCTACTAGGTAA
TCTATTATCCTTATGCATAAAGATAATAAATTCGGTCGTTGTGGTCGGAC
TCTATTATGGATTTCTGACCACATTCTCCATAGGGCCCTCTTATCTCTTC
CTTCTCCGAGCTCGGGTTATGGAAGAAGGAACCGAGAAGGAGGTATCAGC
AACAACTGGTTTTATTACGGGACAGCTCATGATGTTCATATCGATCTATT
ATGCGCCTCTGCATCTAGCATTGGGTAGACCTCATACAATGACTGTCTTA
GTTCTACCATATCTTTTGTTTCATTTCTTCTGGAAAAATCAAAAAAACTT
TAACAGTATTAGAAATACCAGTACCAGAAACTCAATGCGTAATCTCCGCA
ATCTCAACATTCAATGTGTATTCTTGAATAATCTAATCTTTCAATTATTG
AACCATTTTATTTTACCAAGTTCAACGTTAATCAGATTAGTCAACATTTA
TATGTTTCGATGCAACAACAAGATCTTATTTGTAACAAGTAGTTTTGTTG
GTTGGTTAATTGGTCACTTTTTATTCATGAAATGGCTTGGATTGGTATTA
TTCTGGATACCACAAAATTATTCTATTCGATCTAATAAGTATCTTGTGTC
AGAATTGAGAAATTCTATGGGCCGAATCTTTAGTATTCTCTTATTTCTCA
CTTGTGTCTACTATTTAGGCAGAATGCCGTCGCCTATTGTCACTAAGAAA
CTGAAAGAAATCTCAGAAACAGAAGAAGGGGGAGAAAGTGAGGAAGAAAG
CGATGTAGAAACAACTTTCGAAACGAGGGATACTAAACAGGAACAGGAGG
AATTCACCGAGGAAGACCCTTACCTTTGTTGGGAAGTAAAGGAGGATCCG
GAAAAAATAGATGAAAGGAAAGAGATCGGAGTAAATGAAAAGGAAAAAAC
AAAGAATGAATTCGACTTTCACTTTAAAGAGACATGCTATAAAGAGAACC
CAGTTCACGAAGATTCTTATCTTGATACCTATCAAGATAATTGGCAATTG
GCAAGATTTAAAGAAGATAAAAAAGAAAAGACTTATTTAATATATAAAAA
ACCTCTTGTGAATTTTCTTTTCGATTATAAACGATGGAATCGCCCATTAC
GATATATAAAAAATGATCGATTTGAAAATGTTGTACGAAATGAAATCTCA
CAATATTTTTTTTATACATGTCCAAGTGATGGAAAAAAAAGAATATCTTT
TACATATCCACTCAGTTTATACACTTTTTCAGAAATGATAGAACGGAAAA
TTTTTTTGTACACGACAGAAAAAGTATCCCGTGAGGGCCTGTATAATTAT
TGGGTTTATACCAATGAACAAAAAAAGTACAACATGAATAATGAATTATT
AAGTCGAATAAAAGTTCTAGAAAAAGAAAAGAGATCTCTTGTTATAGATA
TGCTCGAAAAAAGGACCAGATTGTACAATGATGAAAATGAACAAAAATGC
TTGCACAAAACATATGATCCTCTTTTGAATGGACCATATCGCGGAACAAT
AAAAAAATTATATTCAAAGAATGATTTAATCAGCAATAGAAATAGAACAA
CGGAAGATGCCATAGAAACGTTTTGGATAAATAAGATTCATGATATACTT
TATATATATAATGATTCCCGAAAATTTGAACATCAAAAAAATTTACTTGA
TGGGGAATCGGTATTGAATTTTATTGGAAATTCTTTATCCTCAATATCAA
TAGGGAAATTTTCTTTTGAATCCACACATAGTTTTAATTTGCAAAAATTT
TCTTTGTTGTCTTTATTAGCAGAACAAAAAACGATTGATTTAGAAAGTCA
AGCAAAAGCTTTAAAATTTCGAATTGATGGAATTACAACTGATCTCAATG
ATGAAACGACAATTAGAAATAAATCTATTGGAATAGAAGAAATTTTGAAA
AAGGTTCCTCGATGGTCATATAAATTGACCAATGGTTTAGAAGAAGAGGA
CGAAAATGAAGAAGAATCAACGGAAGATCCCGGTCTTCGTTCAAGAAAAG
CCAAACGTGTGGTAATTTATACTGATAACGATCAAAATACCAATTCTATT
ACTACTAATAATAGTATTAGTAATAATGATGAAGTGGAAGAAGTAGCTTT
GATACGTTACTCACAACAATCTGATTTTCGTCGGGATATAATCAAAGGAT
CCATGCGTGCTCAAAGACGTAAAACAATTACTTGGGAAATGTTTCAAGCA
AATATGCATTCTGCACTTTTTTTGGATCGAATAGACAAAACATTTTTTTT
CTCTTTTTTTGATATATCTGAAATGAGAAATAGAATTTTTAGGAATTGGC
TGAGAAGAGAACCAGAATTGAGAATTTCCGAATGTGAAGAAGAGACAAAA
GAAAAGGGGAAAAAATACAAGGAAAAGAAAGAGGAAAATAAACGGATACG
GATAGCAATATCCGAAACTTGGGATACCATTATATTTGCTCAAGCAATAA
GGGGTTCCATGTTAATAACGCAATCTTTTCTTAGAAAATACATTATATTG
CCCTCATTGATAATAGCTAAAAATATCGGTCGTATATTATTATTCCAATT
CCCCGAGTGGGACGAGGATTTGAAAGAATGGAATAGGGAAATGCATGTTA
AATGCACCTATAATGGTGTTCAATTATCAGAAACAGAATTTCCAAAGGAT
TGGTTAACAGATGGTATTCAGATAAAGATTCTATTTCCTTTCTGTCTGAA
ACCTTGGCGAAAGCCTAAGGTACGATCTAATCTAACGAAAAAAAAAAGAA
AAAAAGAAAATTTTTGTTTTTTAACAATCTGGGGAATGGAAGCAGAGCTT
CCCTTCGGTTCTCCCCGAAAACAATCGCCTTTTTTTGAACCTATTTATAA
GGAACTCGAAAAAAAAATTCGAAAAGTAAAAAAGAAATTTTTTCGAGTTT
TAAGAGTTTTCAAAGAAAGAAAAAAATGGTTTCTGAAAGTTAGGAAAGAA
AGAACGGGATGGATCCTCCCAATAGTTCTAATTCGAAAACAAATAATGAA
AGAATTTGAAAAAGTAAACCCAATTTTCTTATTTAAATTGAGTAAAGTGA
AAGTATATGAACCACATGAAAAGAAAAAAAATGACAAAACTCCTAATAAG
ATTACTCGTGAATCGAGTATTCAAATTCGATCTATGAATTGGACAAGTTA
TTCACTCATAGAAAAAAAAATGAAAGATCTTGCCGATAGGACACTCGCAA
CAAGGAATCAAATAGAACAAATCACAAAAGACAATAAAAAAATAGCTATA
ATTTGTGATGGTAAAAGATTGGAATCGTGTAAAAATATTTTTCAGATACT
CAAAAGACAATACATTCGATTATTACGTAAATCAGATTATTTTATGAAAT
CTTTCATCGAAAAAATATACATAAATATCTTCCATATTTTCAATATCAAT
ATACAACTTTTCTTTGAATCAAAAAAAAAAAATTTGAATAAATCTACCAT
TTACAACGATGAAACAAATCAAAATACAATGAACTTTATTTCGACTCTAA
AAAAGTCCTTTTCTAATAGTATTAATAGTACTACTCTTATTACTGAAATT
AGTAATAATTCAAATATTTATTACAACTTATCCTCCTTGTCTCAAGCATA
TGTATTTTACATATTATCGCAAACTCAATTATTTAACAAGTATGACTTGA
GATCTATACTTCACTATGACAGAACTTATCCATTTCTTAGGGGTACAATT
AAGAATTATTGTATGACACAAGGAATATTTGATACCAAATCAAGGTACAA
GAAAATTCATAAGTCTGAAATAAATGAATGGAAAAACTGGTTAAGGGATC
ATTATCAATACAAATTATCTCAGACGAAATGGTTTCAATTAGTACCCCCA
AAATGGGGAAATAAAGTAAATAAACATTATATAATTCAAAATAAAGATAA
AGACTCAATAAAATTGGATTCATATAAAAAAGAAAAAGACCAATTAATTC
ATTACATGAAACAAAATCATAATTATGATGCAGTGGATTCATTAACGAGT
CAAAAAGAAAAATTGAAAAAACACTACAGATATGATCTTTTATCACATGA
ATATATGAATTATGGGAATAGAGAGGACTCATATATTTATGAATCTACAT
TACAAGTAAATGGGAACCAAGAAATTCCATATAATTTATACACAATGAAA
GCCGAATCATATTATATATTAATAACTATAGTTATTAATGATTACCTAGA
GGAAGGATATATTGTTGATATGGATCAAAATATGAATAGAAAATATTTTG
ATTCTAGAATTCTTTGTTTTTCTATTAGAAAAAATATTGATATTGAAGCT
TGGATCAATGCGCATATCGATACCAAGATTAATAAAAATCTTAAGACTGA
AACTAATAATTATCAAAAACTTGAAAAAAAAAAACTTTTTGTTTTTGATT
GGATAGGAATGAATGAAGAAAGATTATATCATAAGATATCAAATCCAGAA
CCTTGGTTCTTCCCAGAATTTGGGCTACTTTTTAATGCGTATAAAATTAA
ACCACAGATCATACCAATTCAATTACTTTTTTTTAATTTTGATTTCTATG
AAAATCTTAGTCAATCTAATAACATTAACTTAAATCAAAAAAAGAATCCT
CATATATCATCTAATCAAAAAGAATATCTTGAATTTGAAAATTCCAACCA
AGAAAAAAATGAACAACAAGGCCAAGGAGATCTTAGATCAGATCTACGAA
AACAAAAAAAAAAAAAAGATGTTGAAGAGAATCATACGAAATCAGAAATT
AAAAAACATAAAAAGAAAAAACAATCCAAAAGCAATAAGGAAGCAGAACT
CTATTTTTTCTTGAAAAAATATTTCCTTTTTCAATTAAGATGGGATGACT
CCTTGAATCAAAGAATGATCGATAATATCAAGGTATATTGTCTCCTACTT
AGACTAATAAATACAAAGGAAATTGTTATATCCTCGATTCAAAGAGGAGA
GATGTGTCTGGATGTGATGCTGATTCAAAAGGATCTAGCTCTTACAGAAC
TAATAAAAAAAGGAATATTGATTATCGAACCAATTCGTCTATTTCTAGAA
AGGGGTGTAAAATTGATTATATATCAAACCATAGGTATTTCATTGATCAA
TAAGAACCAAACTAATGGAAAATACCTAAAAAAAAGATATGTTGATAAGA
AAAGTTTCGATAGATACATTGGACGATATAACAATATGCTTGCGAATGGA
GACAAAAATCATTATGATTTTTTTGTTCCTGAAAATATTCTATCTCCTAG
ACGTCGTAGAGAATTAAGAATTCTAATTTGTTTCAATTCCTGTAATTGGA
ATGTTGTGGATAGAAATCCAGCATTTTGCAATGAAAACAAGATAAAAAAC
TACAGACAATTTTTGAATAAGCATCTTAATACAGATACAAATAAATTCAC
TACAGATACAAATAAATTCACTAAATTCAAATTCTTTCTTTGGCCCAATT
ACCGATTAGAAGATTTAGCTTGTATGAATCGTTATTGGTTTGATACCAAT
AATGGCAGTCGATTCAGTATGTCAAGGATACATATGTATCCGCGATTCAG
AATTATCTAATGATATATTTCCTATCTAATCAGATAATATGCGAGATATC
TAGTAGATAAAAGCAAAAAAAAAATATACATATATCCTGTTACATTCTAG
TACATGATACTTGATTAAATAGTGTATTCATATCCATTCAACTGGATCTA
GGAGGAAATCCGCAGAATCTTTTTTTTTTTTTATATATACAAAGAAATCA
TTCTCTTTCGTGAATGCAAAAATACCCTTTTCTATTTTCTATCTAATCAA
ATTTTCAATTCGATTTGGATGAAGTAAAAAAGTGGTATATGAATAAATCC
AAATTTTTATCTGGTAGAGACAAAAATTACTGGCATAATAATTTATTATT
TTTCCCGATCGGTAAAATCCACAAAAAAGAAAGAAAAAGATGAAAAAAAT
TTATGATCAAAAATTCATTCATCTCAGTTATTCCACAAGAAGAAAAAGAG
AAAAACAAGGGATCTGTTGAATTTCAAGTATTCAGTTTCACCAATAAGAT
ACGTAGACTTACTTCCCATTTAGAATTGCACAAAAAGGATTTTTTATCGC
AAAGAGGTCTACGAAAAATTCTGGGAAAACGTCAACGACTGCTGACTTAT
TTGTCAAAGAAAAATGGAGTACGTTATAAGAAATTAATTGGTCAGTTGGA
TATTCGGGAACCCAAAATTCATTAATTTAAAAATTTCAAGATTCGTTTTG
AATTTATTATTAGTTATGAGATTTTTCCTTTAAAAAAAAAATTTAGGAAA
TAATGAATCGGGGAAGAAAAAATATGACTGTACCGGATACAAGAAAGGGT
TTGATGATAGTCAATATGGGTCCTCACCACCCATCAATGCATGGTGTTCT
TCGACTGATCGTTACTCTCGAGGGTGAAGATGTTATTGACTGTGAACCCA
TATTGGGCTATTTACACAGAGGAATGGAAAAAATAGCAGAAAACCGAACA
ATTATACAATATCTGCCTTATGTAACACGTTGGGATTATTTAGCTACTAT
GTTCACAGAGGCAATAACGGTAAATGCGCCAGAACAGTTGGGAAATGTTC
AAGTACCCCAAAGAGCGAGTTATATAAGAGTAATTATGCTAGAACTGAGT
CGTATAGCTTCTCATTTGTTATGGCTTGGACCTTTTATGGCGGATATTGG
TGCACAGACTCCCTTTTTCTATATTTTCAGAGAGAGGGAATTACTATATG
ATTTATTTGAAGCTTCTACAGGTATGCGAATGATGCATAATTATTTCCGT
ATCGGAGGAGTAGCTGCTGATCTACCTCATGGATGGATAGATAAATGTTT
GGATTTCTGCGATTATTTTTTAACCAGAGTTGCTGAATATGAAAAACTTA
TTACGCGGAATCCCATTTTTTTGGACCGAGTTGAAGGAGTGGGCATTATT
GGTGGGGAGGAAGCAATAAATTGGGGCTTATCAGGACCCATGTTACGAGC
TTCTGGAATACCATGGGATCTTCGTAAAGTTGATCATTATGAGTGTTACA
ATGAATTCGATTGGGAAGTCCAATGGCAAAAAGAAGGAGATTCATTAGCT
CGTTATTTAGTACGAATAGGTGAAATGACGGAGTCCATAAAAATTATTCA
ACAGGCTATAGAAGGGATTCCGGGGGGGCCCTATGAGAATTTAGAAGTCC
GACGCTTTGATTTTGATAGAGCAAAAAATTCTGAATGGAATGATTTGGAA
TATGGATTCATTAGTAAAAAACCTTCACCCAATTTTGAATTGTCGAAACA
AGAACTTTATATGAGAGTAGAAGCCCCAAAAGGAGAATTAGGAATTTATA
TGATAGGAGATAATAGTGTTTTCCCTTGGAGATGGAAAATTCGTCCACCC
GGTTTCATCAATTTGCAAATTCTTCCCCAATTAGTTAAAAGAATGAAATT
GGCTGATATCATGACGATACTAGGTAGTATAGATATCATTATGGGAGAAG
TTGATCGTTGAAATGATAATTGATATGACAGAAGTGCAAGCTATCAATTC
TTTTTCTAGTTCGGAATCCGTAAAAGAAGTCTATGGACTCATATCGCTGT
TTATCCCCATTTTGTCCCTTATATTAGGAATCATAATAGGGGTACTCGTA
ATTGTGTGGTTAGAAAGAGAAATATCCGCAGCGATACAACAACGTATTGG
GCCTGAATATGCTGGCCCATTGGGAATTCTTCAAGCTATAGCGGATGGGA
CCAAACTACTTTTTAAAGAGGACCTTTTCCCATCTAGAGGTAATATTCGT
TTGTTTAGTATTGGACCGTCTCTAGCGGTTATATCGATTCTACTAAGTTA
TTTAGTAATGCCCTTCGGGTATCGTCTTGTTTTAGCCGATCTCAGTATCG
GTGTTTTTTTATGGATCGCCATTTCAAGTATTGCCCCTATTGGGCTTCTT
ATGTCAGGATATGGCTCGAATAATAAATATTCCTTTTCGGGTGGTCTACG
GGCTGCTGCTCAATCTATTAGTTATGAAATACCATTAACTCTATGTGTGT
TATCAATATCTCTACGTGTGATTCGTTGGAACATGAACTTTTTACTTCTC
TACTCGAAATAAAGAAAAGAGCTTGAACGTATTGAATAGATATTCCCCTT
TTTATTTATCATTCGGGTTGATGAGTTAAACCAGATAGTTATATGAGTGA
AAGAAAACAGCCTCTAAATTCGCAGTAAGAAGACAAAATCTCATTCCCTA
TGTACAAGAATAAAATGGAAGTAAACATAAGATAAGCAGTGTAAACAGTT
TACCCCAAGATTAGATTCTTTGATTAGTTATCATATCTTGAAGCGGGCAC
AAAAGATCAACTGTATGGAGTTTCCACTACTGTTTTGTATGTATTACCAT
ACCTGGGATCAATCTAAAATAGTGGACGGTTAGAAACACTAAGGTACACA
AAAGATTAGTAATGGAGATAGTTTTAGGTAGGAAAAAAGAGGTATTTCCA
CATAAAAAGAATCATAAGAAGGGCTTTAAGTTGGTAGAAATGATCAAGCA
GTACTTCCTCACAATTCCGATCTAGAGTATACTCCTATTCACTGATTAAG
GGAATGACTATAAAGAACGAATTAATCCTTTTTTCGAAGTAGCTTCTTCT
CAGAAAGAAGAACAGGAACAAAAGAAATGGAATACATACAATAATACAGA
CAATAAAAATATATATAGATAGAATAAGAAAAATGAAGAAAAAAAATATT
TATTTTTTTTCTTCTATCCATACATATGGAATTCTTATCATGATTCATGA
AATGAACTAGTCTCTAATTCTTTAATATCTATTGACATAACAAGTATTTT
ATTAAAGGATTAAGTTATTACTGAAACAAAGATAAATTTGAATTCTAAAG
GATGAGAATGAGATCAATTCGGAAGTGTTTTTTTTTTCTTATTCTAGCAG
ACGGAATTTCATTGGTCTAATTTGGGATTATGTAATGTATCTTTATTCTT
CTATTTACCTACAAAGATGTTGACGGAATCGGTCCTTACATTTATTTGTA
ACCATAGAGGAGCCGTATGAAGCTGAGGTCTCATGTACGGTTTTGGAATA
GCGATAGGAACAGTGAGTGATGTTATTATCGACTATGATTATCTAATAGT
TTAAGTACAGTTGATATAGTTGAGGCGCAGTCAAAATATGGTTTTTGGGG
GTGGAATCTATGGCGTCAACCTATAGGATTTATAGTTTTTCTAATTTCTT
CTCTAGCAGAATGTGAGAGATTACCTTTTGATTTACCAGAAGCAGAAGAG
GAATTAGTAGCAGGTTATCAAACCGAATATTCAGGTATCAAATACGGTTT
ATTTTACGTTGCTTCTTACCTAAATTTATTAGTTTCTTCATTATTTGTAA
CAGTTCTTTACTTAGGTGGGTGGAATTTATTTATTCCATACATATTCATT
CCCGAACTTTTGGTAAAAAATAAAATGGTTGTAGTCTTTGGAATAACAAT
TGATATCTTTATTACATTAGTTAAAGCTTATTTGTTTCTGTTCATTTCTA
TCACAACAAGATGGACTTTACCTAGGATGAGAATGGATCAGCTATTAAAT
CTTGGATGGAAATTTCTTTTACCTATCTCTTTAGGTAATCTATTATTGAC
AACTTCTTTTCAACTTGTTTCACTATAAATAATAGAATATGATAACGATA
TTCTAGATTCCTAACCTTTCTCAAACAAGAAAAAGAAACATCACTTTATT
CATGGATATCTACAATATGTTCCCTATGGTGACTGGGTTCATAAATTACG
GTCAACAAACAATACGAGCTGCAAGGTACATTGGTCAAAGTTTTATAATT
ACCCTATCTCACACAAATCGTTTACCTGTAACTATTCAATATCCTTATGA
AAAATCAATCGCATCAGAGCGTTTCCGCGGTCGAATTCACTTTGAATTTG
ATAAATGTATTGCTTGTGAAGTATGTGTTCGTGTATGTCCAATAGATCTA
CCCGTTGTTGATTGGAGATTAGAAAAAAATATAAAAAAAAAACAATTGCT
TAATTACAGTATTGATTTTGGATTCTGTATATTTTGTGGTAACTGTGTCG
AGTATTGTCCAACAAACTGTTTATCAATGACTGAAGAATATGAACTTTCC
ACTTATGATCGTCACGAGTTGAATTATAATCAAATTGCTTTGGGACGATT
ACCGATGTCAGTAATTGGAGATTACACAATTCAAACAGTTCTGAATTGGA
CTCAAATCAAAATAGACAAGAATAAACTACCTGATTCGAGAACGATTACC
AATTACTAAGATTTTGTTTTAATATAGAACTTTTTTTCATTTTGGTTGAT
TAGTAACTCTTAATACTAACTATAATATAACCATTTAGTATTGAGAATTA
TTGTTTGATTTAAGCTGAAAATACATTTTCCTCATAATTTATTTCGAAAT
AAACAATTTGAATTACTCTTTTTCGAATAAAAACAGGAATAAGATTAAAT
TCAATTAGAAACATTTCATATACAAGAAAAAATAGAGTAACCCTTTTTCT
GAATCATTCAGTAAGGTCATGAAATATTTCGACTTATTTATCTCTTATTT
TATACATAATGGATTTACTTGGACCAATACATGATATTCTTGTAATATTT
CTGGGATCAGTTCTTATATTAGGGGGTTTGGGAGTAGTATTACTTACCAA
TCTAATTTATTCTGCCTTTTCGTTGGGATGGGTTCTTTTTTGTATATCCT
TATTCTATATTTCATCAAACTCCTATTTTGTAGCTGCTGCGCAGCTCCTT
ATTTATGTGGGAGCCATAAATGTCTTAATTATATTTGCTGTAATGTTCAT
AAGTGGTTCAGAATATTCTAATGATTCCCATCTTTGGACCATTGGGGATG
GGGTCACTTCAGTGGTTTGTACAAGTATTTTTTTTTCACTAATTACTACT
ATCCCAGATACATCATGGTACGGGATTATTTGGACTACAAGATCAAACCA
AATTATAGAACAGGACCTAATAAGTAATGTTCAACAAATTGGGATTCATT
TATCAACAAATTTTTATCTTCCGTTTGAACTTATTTCGATAATTCTTTTA
ATTTCTTTAATAGGTGCAATTACTATGGCTCGTCAATAATAAATACTTAG
AATTTCAAATTCTAAATCAAATAAAAAATAGAAAGGTTTTCGTTAAATTT
ATTGCCAATACCCTCTTTTCTTTTGTAATTGTTCTATTTTAGTCAAGTGA
ATCAGTTGAATTGTTATTCGTATTGAAATTTGATGAGGAATTAGTCAATG
ATGTTCGAACATGTACTAGTTTTGAGTGTATATTTATTTTCTATCGGTAT
CTATGGATTGATCACAAGTCGAAACATGGTTAGAGCACTTATGTGTCTTG
ATCTTATACTAAATTCGGTTAATATTAATCTCGTAACATTTTCTGATTTA
TTTGATAGTCGACAATTAAAAGGAGACATTTTCTCAATCTTTGTTATAGC
TGTTGCAGCTGCTGAAGCAGCTATTGGTCTAGCTATTGTTTCGTCGATCT
ACCGTAACAGAAAATCAACTCGTATCAATCAATCCAACTTGTTGAATAAT
TAGTAGCAATAATCATAAATAATCATATAAATAAAGACATATTAAGACAT
ATATATAATATTTATTGTATAATTTAGAATTTATCTATATAATATATTCA
TATTGATCTGATTAACCAATTTGAATTCGCATGTGCTATGACCACGTTTG
TGAAAAGTCAGAATTTCTTAGCCCTTTCCTATGAACAGATTTAGAAATAT
TAATCCATCTTTAGATGGATTAATAAAATTTGATAAACCACTGATTCGTC
TGGTGTTTATAATATTATAATATAAATATATGATTCATTTACTATGGATT
TTACCAGACCAGATCGAAAAGTTTTATGTTCAAAACTGGAATTTGTAGAC
CCAATGTCGCATTCAGTAAAAATTTATGATACATGTATAGGGTGTACTCA
ATGTGTACGAGCCTGTCCCACAGATGTATTGGAAATGATACCTTGGAATG
GATGTAAAGCTAAACAAATTGCTTCTGCGCCAAGAACCGAGGACTGTGTA
GGTTGTAAGAGATGTGAATCTGCTTGCCCAACAAATTTTTTGAGTGTTCG
TGTTTATTTATGGCATGAAACAACTCGGAGCATGGGTCTATCTTATTGAT
ACGTTACAAAAAACTCCACTTGAATCATTTGATTCCTTTTTACCGACAAA
AACCCGTACTCGATAAAATATATTATTCCGAGCACGGGTTTTTCTGGTCA
AAGCGTATCTTGTCTTTATCACGAGTTATTTTCCTTGGTTAACAATAATT
GTCGTTTTGCCAATATTTGCAGCTTCTTCCATTTTTTTTCTCCCCCATAA
AGGGAATAAGGTCTTTCGATGGTATACTACTTGTATTTGTTTAATGGAAC
TCCTCCTAACAACCTATGTATTCTGTTATCATTTCCAATTGGATGATCAA
TTAATCCAATTGGAGGAGGATTTCAAATGTATAAATATTTTTGATTTTCA
CTGGAGACTGGGAATCGATGGACTTTCCATAGGACCCATTTTACTAACAG
GATTTATCACTACTTTGGCAACTTTAGCGGCTTGGCCAGTTACTCGAAAT
TCGCGATTGTTCTATTCACTAATGTTAGTAATGTATAGTGGTCAAATAGG
ATTATTTTCTTCTCGAGACCTTTTACTTTTTTTCATCATGTGGGAGTTAG
AATTAATTCCTGTTTACTTACTTCTATCTATGTGGGGGGGAAAGAAACGT
TTGTATTCGGCTACAAAGTTTATTTTGTACACTGCAGGGGGTTCCGTTTT
TCTCTTAATAGGAGTTTTAGGTATGGGTTTATATGGTTCCAATGAACCAA
CATTAGATTTTGAAAGATTAGCTAATCAATCATATCCTGTAGCATTGGAA
ATTATATTCTATTTTGGTTTCCTTATTGCTTATGCTGTCAAATCGCCGAT
TATACCCCTGCATACATGGTTACCAGATACCCATGGAGAAGCACATTACA
GTACATGTATGCTTCTAGCTGGAATCTTATTAAAAATGGGAGCATATGGA
TTGATTCGAATTAATATGGAATTATTACCCCACGCTCATTCTTTATTTTC
TCCCTGGTTGGTGATAGTTGGAACGATACAAATAATCTATGCAGCTTCAA
CCTCTTTCGGTCAACGCAATTTAAAAAAGAGAATAGCCTGCTCTTCCGTA
TCTCACATGGGTTTCATAATTATAGGAATTGGTTCTATAACCGACACAGG
ACTTAATGGGGCTATTCTACAAATACTCTCTCATGGATTTATTGGTGCTG
CACTTTTTTTCTTGGCGGGAACGAGTTGTGATAGAATACGTTTTGTTTAT
CTAGACGAAATGGGTGGGATATCTCTTCCAATGCCAAAAATATTTACTAT
GTTTAGTAGTTTCTCGATGGCTTCTCTTGCATTGCCGGGAATGAGTGGTT
TTGTTGCCGAATTGGTAGTATTTTTGGGGATAATTACCAGTCCAAAATAT
CTTTTAATGCCAAAAATTCTAATTACTTTTGTAATGGCAATTGGAATGAT
ATTAACTCCTATTTATTTATTGTCTATGTCACGTCAGATGTTCTATGGAT
ACAAGTTATTCAATGTCCCAAACTCCCTTTTTGTAGATTCTGGACCGCGA
GAACTATTTGTTTCGATCTGTATCTTTTTACCCGTAATAGGTATTGGTAT
TTATCCGGATTGTGTTTTCTCACTATCAGTTGATAAAATAGAAGGTATTT
TATCTAATTATTTTCATAGATAGTTTTCATTAATGAGAAAGTATTATAAT
TCTGTGGTTTTCATTTACTATTTTTTATTCCCCATACAATGGAAAAAAGT
GAATTCAAATTGTAATTAGATACATCTCGAGTTTTGGAGAACTAAGGAAG
TGGTTCTCCAAAACTCGCACAAACTTTCATTATATATGGCCTGATATTCT
TATCTTATGTATTTCTTTGTATTCTTTTTATGTTTATGTAATTTATTCAA
TTAGATTGTAATGTGAATGAACCATAACTATGTAGACCTATTCCTAATAG
ATTGATCCCAAAATAGCATATCCAAATTATAAGAAATCCTATAGAAGCTA
CAAGTGCTGGATTGGTACCTTGAAAATTGATATTTATTCTAATATGCGAA
TAAATCGCGAATATGGTCCAAGTAATAAATGCCCAAGTTTCTTTGGGGTC
CCAATTCCAATAGGATCCCCATGCCTCATTAGCCCATACTGCTCCCGAAA
GTATGCCCATGGTTAAAAAAATGAACCCTAAACTAATGATACGATAAGTC
CAATAATCCAAACGCTGAGTCAATTGATATTTGTAATAATTTCGAAATGA
AAGAAAAGAGGTGTTTTTAAAAACACTTCTTTTTTTATTCAAATATTCGG
TCTCAGCAAAGAAAAATGACTTAATTAATAAATTTTTCCTTTTACAAAAA
ATATCCATGTTTTTTCGAAATGTAATAACTAAAAGAGCGACTGATAATAA
TGATCCGCATAAAAGAGTTGCATAGCTCAATAACATCATACTTACGTGCA
TCATTAACCATTGAGATTTTAGAGCAGGTACTAATATTGCAGATTGTCGC
ATTTCAGTTGAAAGACATGACGTGACGAAGCCTTGAGTAAAAATAACACT
TGGTACAGTTATTACGCTTAAATCATTTTTAGAATTCCTAAGATAGGGAA
TCATATGAATAATGGAGAAACTCCACGAAAGGAAGATTAATGATTCGTAT
AAATTACTTAACGGAAAATGCCCCGAATAAATCCACCGAGTAATTAATAA
TCCTGTTATAGAGAAAAAAGTGGATATTATCCCTTTTTCCGACGAATCAC
ATAATCCTGCAATTTTGGGGATTAATAAGGTCATCAAATGAATCGTAATC
ACAATTGAAATGATCGAAAAAGAGATATGAGTTAATATATGTTCTAAAGT
CACAAATATCATAAAAAAGGTCCCATTGCCAAATGGAAATCAGGAATTAA
ATATATTATAGAATGAATCTATTCTGCCCTTTTATGGGATGCCGCCACTC
GGACTCGAACCGAGATGCTCTAGCACTGCTTCCTAAGAGCAGCGTGTCTA
CCGATTTCACCATGGCGGCTTGGCTTACTTGAAATAATAATAGTCGATTC
ATGTTGAATCGTCGAGATTCGACGATTCAACATGGATCGATGAATAAATA
CTCGTGTCTAGTCTAAATTAGACATATATATTTTATTTGAATGCTCAATC
AATGATCTATCGTCATAGGGTTCAGTTTTAACAATCAATTTTCACGTCCT
ATAAAATTTTTCCGTAACAGTTAGAACTGGATAGTTTTGCTCTCATATGA
GATATAGAACTCAGAATGGAATCGTCTTTTTTTTATCTTTTTTTGATGAT
TTTGTTCATGGATACAAAAAAAATGGATTTTAGTAACGAACAAAATCAAA
TAACTATACCTACTATTTCATATGTATCACAATTTCATCATTAAATCAAG
AAATTTTTCTAACAATTTCGATACCTTACTTATTATTATTAAATATTACT
ATTCCCTATTGTGTAAATAATTCTACATTTATGATAACATATTTCTCAAA
TCAATTAGGTTTTGGGGCTAGGCATATAACAAAAGAATTTCAATCTCTAT
TACAATTGTACTTTTTCCAATTTATTCGATTTTTCTATTGAAAAAAGTAC
AATTGATAGGAAAAAAACAACCATCTCATGAATTAAATATATATACTCTA
ATGAAAAGAAAAAATAATACTTAGAACCCCGTACCGTAGCATCTGTCTAT
TGCTAATTCTTTTGTCTTTTATCTATAGTAATAATTCTGTCTATAGACAA
AAGAATTGGTATTCCACATACCGCAACAGTTATTATTAACTAATATGCAA
GAGTTCATTAGTTAATGTGAATCATTCATCTTAAAAAGTTTAAATTTTTG
CGTGTTGTGTGTATTCAAATTATTCCAGGGCTTTATTATTTTTTTGTTGC
ACAAAAAAACTTTTTGAATGCCTAGTAGAAACCGATTTAGCTAAAGAAAA
AGCTTTTATTGCAGCTAAATACCCCCTTTTCTTCCAAATATTTCTACGAA
TACGTTTTTTTGATATAGAAGTGCGTTTTTTTGGAACCGCCATTAAAAAA
AAAGTTACTAATTTTTATTGTTCTATGTGAAAGACATGTATTGTTAAAAA
AAAAATAGATTGTTCTTTCTTTTTATCTATACTTATTGCACCAATAATAG
TTTTATTTTCGTTTTTTTTTTCATTTTCATAAAACATTTCATAACATACA
AATATATAATAATAAATCATAGATAAATTCTATATAACTATATAAATATA
TACATATATATCATATAACATATCGTATTAACACTGGTTAATACTTGGTT
AATACTAAAGTAGTTAAACAAAAGATTCCCTGGATCTTAATAAACAAAAG
TTTTACTTATTAGATTTGAAGCCAATTAATAAAATTCGTAACATTTCAAA
TAAATTAACTAAAATAACATAAATTAACTAAAATAACTAGGTTTTTCACT
TTTTTGAGTCGAGTTATTAGTGGCCAATATGATCCATATTCGAATCAAAT
ATCAAATACTGTTTTGGTGTAACTTTTTCTTTACTTAAATTTAGTATATA
CTAGTAGTATGATTCAAAATTTCATATTTTGTATCTTAATTAAGTATCTA
TCTTTACTATTGAGCAGTAATATTTTCTTAGTTATTTGATCATATTATTT
GCTATTTGCTTTGCCAACCGATTGTAATTTTTTTTTATTGTTCCCTTGGA
ATAATTGGTGAATTGAAAACAATTAAATTTTCAATTTATAAAATATAAAA
TAAGAGAAAAATTCGAATTTCTTTTTTTATGGAACATACATATCAATATG
CGTATATAATACTCTTTCTTCCACTTCCAGTTACTATGTCAATAGGATTT
GGACTTCTGTTTGTTCCGACAGCAACAAAAAATATTCGTCGTATGTGGGC
TTTTGTTAGTGTTTTACTGCTAAGTATGGTTATGGGGTTTTCGGTCAATC
TGGCTATTCAGCAAATAAATGGAAGTTTTATCTATCAATATCTATGTTCT
TGGACCATCAATAATGATTTTTCCTTAGAGTTCGGATACTTGATCGATCC
ACTTACTTCTATTATGTCATTACTAATTTCTACTGTTGGAATCATGGTTC
TTATGTATAGTGACAATTATATGTCTCACGATCAGGGATATCTGAGATTT
TTTGCTTATATGAGTTTTTTCAATACTTCCATGTTGGGATTAGTTACTAG
TTCCAATTTGATACAAATTCATATTTTTTGGGAACTAGTGGGAATGTGTT
CCTATTTATTAATAGGTTTTTGGTTCACACGACCTATTGCAGCAAGTGCT
TGTCAAAAAGCTTTTGTAATTAATCGTGTAGGTGATTTTGGTTTATTATT
AGGAATCTTAGGTTTTTATTGGATAACAGGTAGTTTAGAATTTAGAGATT
TGTTCGAAATAGTTAATAACTTGATCCATAATAATGGGGTCAATTTAAAA
TTTGCTATTTTATGTGCCTGTTTATTATTTCTTGGTGCAGTTGCTAAATC
CGCACAATTTCCCCTTCACGTGTGGTTACCTGATGCTATGGAGGGACCTA
CTCCCATTTCGGCTCTTATTCATGCTGCTACTATGGTAGCAGCCGGAATT
TTTCTTGTAGCACGACTTCGTCCTCTTTTTATAGTCATACCTTACATAAT
GAATCTCATTTCTTTAATAGGTATAATAACACTATTATTAGGAGCTACTT
TGGCTCTTGCTCAAGGAGACATTAAAAGAAGTTTAGCCTATTCGACAGTG
TCTCAATTGGGTTATATTATGTTAGCCCCAGGTATAGGTTCTTATCGAGC
TGCTTTATTTCATTTGATCACTCATGCCTATTCTAAAGCTTTATTGTTTT
TGGGATCCGGATCTATTATTCATTCAATGGAACCTGTTGTTGGATATTCG
CCGGATAAAAGTCAGAATATGGTTCTTATGGGTGGTTTAAAAAAATATGT
TCCAGTTACAAGAATCACGTTTTTATTAGGTACACTTTCTCTTTGTGGTA
TTCCACCTCTTGCTTGTTTTTGGTCCAAAGATGAAATTCTTACTGATAGT
TGGTTGTATTCACCAATTTTCGCAATAATAGCTTATTTCACAGCAGGATT
AACCGCATTTTATATGTTTCGAGTGTATTTACTTACTTTTGATGGCTGTT
TGCGCGTTCATTTTCAAAATTATAGTAGCACTAAGCGTAGCTTGTTCTGT
TCAATGTCTGTATCTGTATGGGGGAGAGAACCACTTAAAATAGACAATGA
AAATTTACCTTTCTTAATCTTAAAAAGAAATATTAATAATAAGGTATTCT
TTTTTTCATTTTTTTCAAAGGGTACATATAAAAATAAAATTTATAATAAT
GTAATAAATCGGATGCAATACTTTCGTACGTACTTTCAAAATAAATACAC
TTACATGTATCCTCATGAATCGGAAAATACTGTGCTATTTCCTCTGCTTG
TATTAGTACTATTTACTTTGTTCGTTGGATTAATAGGAATTCCTTTTAAT
CAAGGAGTAATATATTTTGATATATTATCGAAATGGTTAACTACATTGAC
AAACCCTTTCCAAGAGAATTCTGTGGATTGGTACGAATTTTTGACGAATG
CTATTTTTTCAGTAAGTGTATCCCTTTTCGGACTATTCATAGCATCCATT
TTCTATGGGTCTGTTTATTCATCTTTCCAGAATTTGAACTTAATCAATTT
TTTTGTAAAAAGGAGACCTAGGAGAATTCTATTGGATCAAATAAAAAATG
TAATATACAATTGGTCATATAATCGTGGTTACATAGATATTTTTTATACT
AGGGGCTTAACTATGAGTATAAGACGATTGTCCAAATTAATTCAGTTTTT
TGATAGATATATAATTGATGGAATTACAAATGGGATTGGTGTTGCAAGTT
TCTTTCTAGGGGAAGGGATAAGATATATAGGCGGGGGGCGAATATCGTCT
TATTTATTCTTGTATTTATCTTATGTATCAATATTTTTCATATTTTATCA
ATATTTTGATTTTTGATTTTTCCAGAAGAAATGAAACAAAAGATATGGTA
GAACTAAGACAGTCATTGTATGAGGTCTACCCAATGCTAGATGCAGAGGC
GCATAATAGATCGATATGAACATCATGAGCTGTCCCGTAATAAAACCAGT
TGTTGCTGATACCTCCTTCTCGGTTCCTTCTTCCATAACCCGAGCTCGGA
GAAGGAAGAGATAAGAGGGCCCTATGGAGAATGTGGTCAGAAATCCATAA
TAGAGTCCGACCACAACGACCGAATTTATTATCTTTATGCATAAGGATAA
TAGATTACCTAGTAGAAAAGATTTCAAAATCATCACAAACCTCCCCTTTT
TCTTTTCTATTGCAATTTCTCGATTATTATATGATGATTTCTTAACTTTC
CATATATAGAAAGAGATAGACTATAAATGACATCTCTTATGTTATGTCAC
TGACACCAAAGGGATATTAAATGAATGGAATTGGAATATAGATGGAATAT
AATGAAATAGAGCCACTTTGAGGTTCCCTATGAAATGAGGCATGGAACGG
AGCCACTACGAAGAAGTTCCGAGAGTTACGAAGGAAGCTTCGGACTCATA
TTGTTCATGGGTTGAGAACGGGAGTTGAACTCTATGAGGTCGAATCTCCC
GTTGTTCCTCAGTAGCTCAGTGGTAGAGCGGTTGGCTGTTAACTGACTGG
TCGTAGGTTCGAATCCTACTTGGGGAGATTTGATTAATTCCTAATTAAAG
AATGAAGAATTGAATTAAAGGGCTCGCTTTGACCGTTAGGAGTAGGTAAC
CCGTTCCGTTCCTTCTATTGCATTCTATCTCATCGTATCCCATTCTGTTC
TACGATATTTGAGAATCACCGTCCTCGGCGTAGATCCGGGATAATACCTT
GTAAATAGCCTGGGGGCTATTTACTTACAACTAGCCAATTAAGAATTCTC
AGATGATGTACTAGCAGTGCATCAAAGATGCAGTCATCGATTCTCCCGAT
AGGCCACAATTACCGCGAGCAAACATATTAATGACAATGACGAGGAACGC
ATTTTAGCTATGCTACTAATACTTGTACTTGCTCTACTATTCTGCCCAAG
CCTGGCTGAGGAAGAATTACGGGGAGTAAAACACAAATATGCTGATTCCC
ACCCGGTTACTATATGTAATGATCGAAGCATTCACGATAAATAAAAAGAA
AAAGTAAGGCCATTCCATTTCGACAAAAGACCCATAGTTCAATAGCTTTG
CGTCCGCTATCCCGATCATGATTTTCCTACCCCCAGAGGTAAAGGAAAGG
TCCTTCCCTTTTTGGCCGGTTGTGGGCGAGGAGGGATTCGAACCCCCGAC
ACCGTGGTTCGTAGCCACGTGCTCTAATCCTCTGAGCTACAGGCCCCACC
CCGTCTCCACTGGATCTGTTCCCGGGAGTACCCTCAAAAAGGAACCTTTC
CTCTCCTCAGCTATTTCGGGTTAAGAAGATGTGAAAGCGCGTTTCTCTCT
ATAAGACTATAAGAACAGTGCGTTCCGAGGTGTGAAGTGGGAGAGAAGAG
ATGTCATAATTGGGGTTTTGAATAAGACGACCTTTGCATTTTTTCTTTTT
ATCTTTTTCCTATTTTATTTTTGATTTTAAAGGGGTGTTAAGCTTTTTAT
CATTCTGGCGTCGAGCTATTTTTCCGCAGGACCTCCCCCACAGTATCGTC
ACCGCAGTAGAGTTTAACCACCAAGTTCGGGATGGATTGGTGTGGTTCCT
CTACGCCTAGGACACCAGAATATCGAATCATGAACGAAGAAAGGATGAGA
GAAAAGCATATTGGCTAGTGATTGTGAGGCCCCAATTCTTGACTGGAAGG
GACACCAAAGGCCTCTGCCCTTCCATCCCTTGAATAGATAGAGAAGGAGG
GCGGGGCTTTTTTTTGGTTTTTTCATGTTGTCAAACAGTTGAACAATGAA
AATAGATGGCGAGTGCCTGATCGAATTGATCAGGTCGTGTAGGAACAAGG
TTCAAATCTCTCGGTCTGTTAGGATGCCTCAGCTGCATACATCACTGCAC
TTCCACTTGACACCTATCGTAATGATAAACGGCTCGTCTCGCCGTGACCT
TATCTTGGATTCCCAATACTTCTGTCGCTCCATCCCCGCAGGGGCAGAGA
ACCCGTCGCTGTCTCGGCTGTGCTACCGGAGGCTCTGGGGAAGTCGGAAT
AGGAGAGCACTCATCTTGGGGTGGGCTTACTACTTAGATGCTTTCAGCAG
TTATCCGCTCCGCACTTGGCTACCCAGCGTTTACCGTGGGCACGATAACT
GGTACACCAGAGGTGCGTCCTTCCCGGTCCTCTCGTACTAGGGAAAGGTC
CTCTCAATGCTCTAACGCCCGCACCGGATATGGACCGAACTGTCTCACGA
CGTTCTGAACCCAGCTCACGTACCGCTTTAATGGGCGAACAGCCCAACCC
TTGGAACATACTACAGCCCCAGGTGGCGAAGAGCCGACATCGAGGTGCCA
AACCTTCCCGTCGATGTGAACTCTTGGGGAAGATCAGCCTGTTATCCCTA
GAGTAACTTTTATCCGTTGAGCGACGGCCCTTCCACTCGGCACCGTCGGA
TCACTAAGGCCGACTTTCGTCCCTGCTCGACGGGTGGGTCTTGCAGTCAA
GCTCCCTTCTGCCTTTGCACTCGAGGGCCAATCTCCGTCCGGCCCGAGGA
AACCTTTGCACGCCTCCGTTACCCTTTGGGAGGCCTACGCCCCATAGAAA
CTGTCTACCTGAGACTGTCCCTTGGCCCGTAGGTCCTGACACAAGGTTAG
AATTCTAGCTCTTCCAGAGTGGTATCTCACTGATGGCTCGGGCCCCCCCG
GAAGGAGGCCTTCTTCGCCCTCCACCTAAGCTGCGCAGGAAAGGCCCAAA
GCCAATCCCAGGGAACAGTAAAGCTTCATAGGGTCTTTCTGTCCAGGTGC
AGGTAGTCCGCATCTTCACAGACATGTCTATTTCACCGAGCCTCTCTCCG
AGACAGTGCCCAGATCGTTACGCCTTTCGTGCGGGTCGGAACTTACCCGA
CAAGGAATTTCGCTACCTTAGGACCGTTATAGTTACGGCCGCCGTTCACC
GGGGCTTCGGTCGCCGGCTACCCTGTCATCAGGTCACCAACTTCCTTGAC
CTTCCGGCACTGGGCAGGCGTCAGCCCCCATACATGGTCTTACGACTTTG
CGGAGACCTGTGTTTTTGGTAAACAGTCGCCCGGGCCTGGTCACTGCGAC
CCCCTTTGTGAGGAGGCACCCCTTCTCCCGAAGTTACGGGGCTATTTTGC
CGAGTTCCTTAGAGAGAGTTGTCTCGCGCCCCTAGGTATTCTCTACCTAC
CCACCTGTGTCGGTTTCGGGTACAGGTACCCTTTTGTTGAAGGTCGTTCG
AGCTTTTCCTGGGAGTATGGCATGGGTTACTTCAGCGCCGTAGCGCCTGG
TACTCGGACATTGGCTCGAGGCATTTCCTCTACCCCTTCTTACCCTGAAA
AAGCAAGGTCACCTTGCGTCCTTGAACCGATAACCATCTTTCGGCTAACC
TAGCCTCCTCCGTCCCTCGTGACCAACAAGGGGTAGTACAGGAATATTCA
CCTGTTGTCCATCGACTACGCCTTTCGGCCTGATCTTAGGCCCTGACTCA
CCCTCCGTGGACGAACCTTGCGGAGGAACCCTTAGGTTTTCGGGGCATTG
GATTCTCACCAATGTTTGCGTTACTCAAGCCGACATTCTCGCTTCCGCTT
CGTCCACACCTGCTTGCGCGGGTGCTTCCCTCTAAGGCGGAACGCTCCCC
TACCGATGCATTTTTACATCCCACAGCTTCGGCAGATCGCTTAGCCCCGT
TCATCTTCGGCGCAAGAGCGCTCGATCAGTGAGCTATTACGCACTCTTTC
AAGGGTGGCTGCTTCTAGGCAAACCTCCTGGCTGTCTCTGCACCCCTACC
TCCTTTATCACTGAGCGGTCATTTAGGGGCCTTAGCTGGTGATCCGGGCT
GTTTCCCTCTCGACGATGAAGCTTATCCCCCATCGTCTCACTGGTCGACC
TTGACCCCTGTTATTCTGGGGTCATATCTAGTATTCAGAGTTTGCCTCGA
TTTGGTACCGCTCTCGCGGCCCGCACCGAAACAGTGCTTTACCCCTAGAT
GTCCAGTCAACTGCTGCGCCTCAACGCATTTCGGGGAGAACCAGCTAGCT
CTGGGTTCGAGTGGCATTTCACCCCTAACCACAACTCATCCGCTGATTCT
TCAACATCAGTCGGTTCGGACCTCCACTTAGTTTCACCCAAGCTTCATCC
TGGTCATGGATAGATCACCCAGGTTCGGGTCCATAAGCAGTGACAATCGC
CCTATGAAGACTCGCTTTCGCTACGGCTCCGGTGGGTTCCCTTAACCAAG
CCACTGCCTATGAGTCGCCGGCTCATTCTTCAACAGGCACGCGGTCAGAG
ATGACATTCTCCTCCCACTGCTTGGGAGCTCACGGTTTCATGTTCTATTT
CACTCCCCGATGGGGGTTCTTTTCACCTTTCCCTCACGGTACTACTTCGC
TATCGGTCACCCAGGAGTATTTAGCCTTGCAAGGTGGTCCTTGCTGATTC
ACACGGGATTCCACGTGCCCCATGCTACTCGGGTCAGAGCGTAAGCTAGT
GATGCTTTCGGCTACTGGACTCTCGCCATCTAGGGTGCAGCACTCCACCG
CTTCGCCTAGCAGCACGACGCTTGTATTGCTCTCCCACAACCCCGTTTTC
ACGGTTTAGGCTGCTCCCATTTCGCTCGCCGCTACTACGGGAATCGCTTT
TGCTTTCTTTTCCTCTGGCTACTAAGATGTTTCAGTTCGCCAGGTTGTCT
CTTGCCTGCCCATGGATTCGGCAGCAGTTCGAAAGGTTGACCTATTCGGG
AATCTCCGGATCTATGCTTATTTTCAACTCCCCGAAGCATTTCGTCGCTT
GCTACGCCCTTCCTCGTCTCTGGGTGCCTAGGTATCCACCGTAAGCCTTT
CCTCGTTTGAACCTCGCCATTAACGTTAAGGCTATGCCATCCTAAGGTGC
TGCTAAATGGAAGGATCTTATCAACGTCCATGAATGAGAAATCATAGATC
GAACTACCGAATCGGAAAAATTGGGTGCTATCATAGTATCAGCTAAGTTC
ACGGGCTGGAGATAAGCGGACTCGAACCGCTGACATCCGCCACAGGGTAA
ACCACCGCCTCTCAGGCCTCCCCGACTAATTCTACCATAGAGGCCAACGA
TAGACAATGACTCCCCCCCGAACACAGCTTACAACTTTCATCGTACTGTG
CTCTCCAAAGAGCAACTCTTCTCAAAAGGTGCTGAGTTGGAATCCCATTC
TAAGGATTCTTGTGGTTCCGGAGAATCCAGCTACAGGAGAACAGGAACGG
AGAGCTCTCCCCCTTTTTCCGCCCGACTTTTTGGTCTTAAGAATGCTGGT
TTTAAGAACGAGTGATTGCCCTTCTCCGACCCTTACTGCCCAACTGGAGA
GCGGACAGCTAATGCGTTCCACTTATTGAACAGGGTCTATGGTCGGTCCG
TGACCCCTGGATGCCCAAGGCGTCCTTGGGGTGATCTCGTAGTTCCTACG
GGGTGGAGACGATGGGGTCGGTCCATGGATTTTCCTTCCTTTTGCCACAT
TTCGCTCAAAGGGTTGAAGGGAGATAGTGCATCAAGCTATTCGCAAGGGC
CAACTTGATCCTCTTCCCCAGGGATCCCAGATGAGGGATCCCTAGGAGAG
CCGCCGACTCCAACTATCGTCCATGTACGATCCATACTAGATCTGACCAA
CTGCCCATCCTACCTCCTCTACGTTCTTGACAGCCCATCTTTTTGTCTCA
GTAGAGTCTTTCAGTGGCATGTTTCGGTCCTCTTCCCCATTACTTAGAAA
AAGTGAGCCACCGGTTCAGGTACAAGATACTATCATTACCGCCTGGACAA
TTAGACATCCAACCCGTAATCGCAACGACCCAATTGCAAGAGCGGAGCTC
TACCAACTGAGCTATATCCCCCCGAGGCAAGTGGAGTATGCATGAAAGAG
TCAGATGCTTCTTCTATTCTTTTCCCTGGCGCAGCTGGGCCATCCTGGAC
TTGAACCAGAGACCTCGCCCGTGAAGTAAATCATCGCACCTACGATCCAA
CCAATTGGGAGAGAATCAAGAATTCTTTTTCGGGAGCGATTCATCCTTCC
CGAACGCAGCATACAGCTCTCCGTCGTACTGCGCTCTTCAAGTGTGCTTG
TTCCCCCTTCTCCCTTACCATGGCAAGTCTTTGTGAAATAACTCCGATGG
GAAGAAAAAAGAAGGCGTTAAGAGACCCTCCTGGTCCAACCCTAGACACT
CTAAGATCCTTTTTCAAACCTGCTCTGCTCCCATTTCGAGTCAAGAGATA
AATAAATAGACACATCCCATTGCACTGATCGGGGGGCGCTCGTAGTGACT
GAGGGGGTCGAAGACCAAGAAGTTAGTTATTTATACCAAGCATTCTTCTT
ATGGCTAGATCCAATCTCCTGGTCCCTGCGGAGAGGAAAAAGAATTTCAC
GTTCTTTTCTTCCTTTCGGGAAGGGAGGATTAGAGAAATCCTATTGATTG
CTGCTTTCTCCAGACCTCCGGTAAAGCATGAAAAAAGGCTCGAACGGTAC
GATCCCTCCGTCACCCCAGAATGAAAGGGGTGATCTCGTAGTTCTTGGTC
TGTGAAGATGCGTTGTTAGGTGCTCCATTTTCCCATTGAGGCCGAACCTA
AACCTGTGCTCGAGAGATAGCTGTCCATACACTGATAAGGGATGTATGGA
TTCTCGAGAAGAGAGGAGCCGTGGTGGTCCCCCCCGGACCGCCCGGATCC
CACGAGTGAATAGAAAGTTAGATCTACATTGGATCTCACCTGAATCGCCC
CATCTATCCTCCTGAGGAGAAGTTTGGTTTCAAACTCCGATTCGAACAGG
AGGAGTACGCCATGCTAATGTGCCTTGGATGATCCACATCCCCGGGTCAG
GCGCTGATGAGCACATTGAACTATCCATGTGGCTGAGAGCCCTCACAGCC
CAGGCACAACGACGCAATTATCAGGGGCGCGCTCTACCACTGAGCTAATA
GCCCGTCGTGGGGGCCTCCCAGTGGGAGGCCTGCTATGCCAAAAGCGAGA
GAAACCCCATCCCTCTCTTTCTTTTTTACGTCCCCGTGTCGCCACACAGG
AGGGACACGGGGACGTAAAAAAGGGAATCCTATCAACTTGTTCCGACCTA
GGATAATAAGCTCATGAGCTTGGTCTTACTTCACCGTCGAGAAACGAAAG
AAGACTTCCATATCCAAGCTTAGCTCAGACGTAGCTCGCTTCTTTTTGGG
TGTGAAGCAGTGTCAAACCAAAATACCCAACAAGCATTAGCTCTCCCTGA
AAAGGAGGTGATCCAGCCGCACCTTCCAGTACGGCTACCTTGTTACGACT
TCACTCCAGTCACTAGCCCCGCCTTCGGCATCCCCCTCCTTGCGGTTAAG
GTAACGACTTCGGGCATGGCCAGCTCCCATAGTGTGACGGGCGGTGTGTA
CAAGGCCCGGGAACGAATTCACCGCCGTATGGCTGACCGGCGATTACTAG
CGATTCCGACTTCATGCAGGCGAGTTGCAGCCTGCAATCCGAACTGAGGA
CGGGTTTTTGGAGTTAGCTCACCCTCGCGGGATCGCGACCCTTTGTCCCG
CCCATTGTAGCACGTGTGTCGCCCAGGGCATAAGGGGCATGATGACTTGA
CGTCATCCTCACCTTCCTCCGGCTTATCACCGGCAGTCTGTTCAGGGTTC
CAAACTCAATGGTGGCAACTAAACACGAGGGTTGCGCTCGTTGCGGGACT
TAACCCAACACCTTACGGCACGAGCTGACGACAGCCATGCACCACCTGTG
TCCGCGTTCCCGAGGGCACCCCTCTCTTTCAAGAGGATTCGCGGCATGTC
AAGCCCTGGTAAGGTTCTTCGCTTTGCATCGAATTAAACCACATGCTCCA
CCGCTTGTGCGGGCCCCCGTCAATTCCTTTGAGTTTCATTCTTGCGAACG
TACTCCCCAGGCGGGATACTTAACGCGTTAGCTACAGCACTGCACGGGTC
GATACGCACAGCGCCTAGTATCCATCGTTTACGGCTAGGACTACTGGGGT
ATCTAATCCCATTTGCTCCCCTAGCTTTCGTCTCTCAGTGTCAGTGTCGG
CCCAGCAGAGTGCTTTCGCCGTTGGTGTTCTTTCCGATCTCTACGCATTT
CACCGCTCCACCGGAAATTCCCTCTGCCCCTACCGTACTCCAGCTTGGTA
GTTTCCACCGCCTGTCCAGGGTTGAGCCCTGGGATTTGACGGCGGACTTG
AAAAGCCACCTACAGACGCTTTACGCCCAATCATTCCGGATAACGCTTGC
ATCCTCTGTCTTACCGCGGCTGCTGGCACAGAGTTAGCCGATGCTTATTC
CTCAGATACCGTCATTGCTTCTTCTCCGAGAAAAGAAGTTCACGACCCGT
GGGCCTTCTACCTCCACGCGGCATTGCTCCGTCAGGCTTTCGCCCATTGC
GGAAAATTCCCCACTGCTGCCTCCCGTAGGAGTCTGGGCCGTGTCTCAGT
CCCAGTGTGGCTGATCATCCTCTCGGACCAGCTACTGATCATCGCCTTGG
TAAGCTATTGCCTCACCAACTAGCTAATCAGACGCGAGCCCCTCCTCGGG
CGGATTCCTCCTTTTGCTCCTCAGCCTACGGGGTATTAGCAACCGTTTCC
AGTTGTTGTTCCCCTCCCAAGGGCAGGTTCTTACGCCTTACTCACCCGTC
CGCCACTGGAAACACCACTTCCCGTCCGACTTGCATGTGTTAAGCATGCC
GCCAGCGTTCATCCTGAGCCAGGATCGAACTCTCCATGAGATTCATAGTT
GCATTACTTATAGCTTCCTTGTTCGTGGACAAAGCTGATTCGGAACTGTC
TTTCATTCCAAGGCATAACTTGTATCCATGCGCTTCATATTAGCCTGGAG
TTTGCTCCCAGCAATATAGCCATCCCTGCCCTATCACGTCAATCCCACGA
GCCTCTTATCCATTCTCGTTCGATCACGGCGGTGGAGCAAGTCAAAATAG
AAAAACTCACATTGGGTTTAGGGATAATCAGGCTCGAACTGATGACTTCC
ACCACGTCAAGGTGACACTCTACCGCTGAGTTATATCCCTTCCCGGCCCC
ATCGAGAAATAGAACTAACTAATCCTAAGGCAAAGGGTCGAGAAACTCAA
CGCCACTATTCCTGAACAACTTGGAGCCGGGCCTTCTTTTCGCATTATTA
CTATTATTATTATTATGGATATGGATAGTAAAATAATGGGAAAAATTGGA
TTCAATTGTCAACTGCATCTAAATCGAGCAGGTTTTGTTTTACATGAAGA
AGATTTTGTTCAGCATGTTCTATTCGATACTGGTAGGAGAAGAACCCGAC
TCGGTATTGGTAAAAAAAGAGGGGAAGCAGAACCAAGTCAAGATGATACG
ATACGGATCACCCCTTCTTCTTGCGCCAAAGATCTTACCATTTCCGAAGG
AACTAGAGCTACATTTCTTTTCAATTTCCATTCAAGAGTTCCTAATTCCT
TTTCTTAGGAACACATACAAGATTCGTCACTACAAAAAGGATAATGGTAA
CCCCACCATTAACTACTTCACTTCATTTTCATTTATTAATTTAATAGTAA
TAGAAATACATGTCCTACCGAGACAGAATTTGTAACTTGCTATACTCTTA
CCTAGCAGGCAAAGATTTACCTCTGTGGAAAGACTGATTCATTCGGATCG
ACATGAGGGTCCAACTCCATTGTCAGAATCCATGTTGTATATTTGAAGCA
GGTTGACCCCCTTGCTTCTCTCATGGTACAACCCTCTTCCCGCTGAGCCC
CCTTTCTCCTCGGTCCACAGAGACAAAATAAAATGTAGGATTGGTACCAA
CAGTTCATCACGGAAGAAAGGACTCACCGAGCCGGGATCACTAACTAATA
CTAATATAATAGAAAAGAACTGTCTTTTCTGTATACTTCCCCCGGTTCCG
TTGCTACCGCCGGCCTTACGCAATCGATCGGATCATATAGATATCCCTTC
AACACAACATAGGTCATCGAAAGGATCTTGGACGACTCACCAAAGCACGA
AAGCCAGGATCTTTCAGAAAATTGATTCCTATTTGAAGAGTGCATAACTG
CATGGATAAGCTCACACCAACCCGTCAATTTTGGATCCAATTCGGGATTT
TCCTTGGTAGGTATCGGGAAGGAATTGGAATGTAATAATATCGATTCATA
CAGAAGAAAAGGTTCTCTATTGATTCAAACGCTGTACCTATAGAATAGGG
ATAGAGGAAGAGGAAAAAAGCCGAAGGTTTCACATAGTACTTTTGATCGA
AAAATCAATGGGTCAGATTCTACAGGATTAACAAACCTATGGAACTTAAG
GAATGATGGAAGGGAATAAAAATAGAGGGAAAGAAAATCGAAATGAAATA
AAGAATAAAACAAAAAATATAAGTAAATATAAATAAATTAAGTAGATTAA
GTAGAAGATAGAAGAGCCCAGATTCCAAATGAACAAATTCAAACTCGAAA
AGAATCTTTCTGATTCTCGAAGAATGAGGGGCAAGGGGATTGATCAAGAA
AGATCTCTTCTTCTTATTATAAGTTATAAGATCGTGATTTGATCCGCATA
TGTTTGGTAAAAAGAATAATCTTCTCCTCTGATTATAAATGGAAAGTGTT
CAATTGGAACATGAAAACCTGACTGAATTGGTCTTAGTTACTCTTCGGGA
CGGAGTGGAAGAAGGGAGGAGATTCTCAAACGAAGAAAAGGATCCAATTA
CTTCGAAAGAATTGAACGAGGAGCCGTATGAGGCGAAAATCTCATGTACG
GTTCTGTAGAGTGACAGTAAGAGTGACTTATCTGTCAACTTTTCCACTAT
CACCCCCAAAAAACCAAACTCTGCCTTACGTAAAGTTGCCAGAGTACGAT
TAACCTCTGGATTTGAAATCACTGCTTATATACCTGGTATTGGCCATAAT
TTACAAGAACATTCTGTAGTATTAGTAAGAGGAGGAAGGGTTAAAGATTT
ACCGGGTGTGAGATATCACATTGTTCGGGGAACCCTAGATGCTGTCGGAG
TAAAGGATCGTCAACAAGGGCGTTCTAGTGCGTTGTAGATTATTATCCAA
GACTTGTATCATTTGATGATGCCATGTGAATCGCTAGAAACATGTGAAGT
GTATGGCTAACCCAATAACGAAAGTTTCGCAAGGGGACTGGAGCAGGCTA
CCATGAGACAAAAGATCTTCTTTCTAAAGAGATTCGATTCGGAACTATTA
TATGTCCAAGGTCCAATATTGAAATCATTTCAGAGGTTTTCCCTTACTTT
GTCCGTGTCAACAAACAATTCGAAATACCTCGACTTTTTCAGAACAGGTC
CGAGTCAAATAGCAATGATTCGAAGCACTTCTTACACTATTTCGGAAACC
CAAGGACTCGATCGTATGGATATGTAAAATACAGGATTTCCAATCCTAGC
AGGAAAAGGAGGGAAACGGATACTCAATTTAAAGTGAGTAAACAGAATTC
CATACTCGATCTTATAGATAAGATACATATAGAATTCTGTGGAAAGCCGT
ATTCGATGAAAGTCGTATGTACGGCTTGGAGGGAGATCTTTCATATCTTT
CGGGATCCACCCTACAATATGGGGTAAAAAAGCCAAAATAAGTGATTCGT
TTTTAGCCCTTATAAAAAGAAAACTGATTCTTGAACCTCTTTCACGCTCA
TGTCACGTCGAGGTACTGCAGAAGAAAAAACTGCAAAATCCGATCCAATT
TATCGTAATCGATTAGTTAACATGTTGGTTAACCGTATTCTGAAACACGG
AAAAAAATCATTGGCTTATCAAATTATCTATCGAACCGTGAAAAAGATTC
AACAAAAGACAGAAACAAATCCACTATCTGTTTTACGTCAAGCAATACGT
GGAGTAACTCCCGATATAGCAGTAAAAGCAAGACGTGTAGGCGGATCGAC
TCATCAAGTTCCTATTGAAATAGGATCTACACAAGGAAAAGCACTTGCCA
TTCGTTGGTTATTAGGGGCATCCCGAAAACGTCCGGGTCGAAATATGGCT
TTCAAATTAAGTTCCGAATTAGTAGATGCTGCCAAAGGGAGTGGCGATGC
CATACGTAAAAAGGAAGAGACTCATAGAATGGCAGAGGCAAATAGAGCTT
TTGCACATTTTCGTTAATCCATGAACAGGATCTATATAGTCCATGGATCC
ATACATCTCGATCGGAAAAGAATCAATAGAAAAAGAAAGAATCGGAATTG
ATCAATATCTTTCTCGAAACAAACAAAAAGGAAAAGAAAGATGAAAATAA
ATCATGAATCAACTAAGCCCTCTCGGGGGCTTGCTTAAGAATAAGAAAGA
GGAATCTTATGGAAATATCATAGAATAAGGTTTGATTCTATTTATTCATG
GGTATTCCGTAAATATCCCATTCCAAAAATAGAAAGTTCGAAACAATTGG
GACTTTTTCGGAGATTGGATGCAGTTACTAATTCATGATCTGGCATGTAC
AGAATGAAAACTTCATTCTCGATTCTACGAGAATTTTTATGAAAGCGTTC
CATTTGCTTCTCTTCCATGGAAGTTTCATTTTCCCAGAATGTATCCTAAT
TTTTGGCCTAATTCTTCTTCTGATGATCGATTCAACCTCTGATCAAAAAG
ATAGACCTTGGTTCTATTTCATCTCTTCAACAACTTTAGTAATGAGCATA
ACGGCCCTATTGTTCCGATGGAGAGAAGAACCTATAATTAGCTTTTCGGG
AAATTTCCAAACGAACAATTTCAACGAAATCTTTCAATTTCTTATTTTAC
TATGTTCAACTCTATGTATTCCTCTATCCGTAGAGTACATTGAATGTACA
GAAATGGCTATAACAGAGTTTCTGTTATTCGTATTAACAGCTACTCTAGG
AGGAATGTTTTTATGTGGTGCTAACGATTTAATAACTCTCTTTGTAGCTC
CAGAATGTTTCAGTTTATGTTCCTACCTATTATCTGGATATACCAAGAGA
GATGTACGGTCTAATGAGGCTACTATGAAATATTTACTCATGGGTGGGGC
AAGCTCTTCTATTCTGGTTCATGGTTTCTCTTGGCTATATGGTTCATCTG
GGGGGGAGATCGAGCTTCAAGAAATAGTGAATGGTCTTATCAATACACAA
ATGTATAACTCCCCAGGAATTTCAATTGCGCTTATATCCATCACTGTAGG
AATTGGGTTCAAGCTTTCCCCAGCCCCTTTTCATCAATGGACTCCTGACG
TATACGAAGGAGTGCGGTTCGTTCGACAAATTCCTACCTCTATATCTATC
TCTGAGATGTTTGGATTTTTCAAAACTCCATAGACATGCAGAAGAGAAAT
ACTATCCCCACTCGGACCAAGACATAACTTTTACCAAAAGTTTATTGTGA
TCTTTTTGTTCAAATAACAATTAAGGTGAAGCAGGGTCAGGAACAACGAA
TCTCTTTATGATAAACAGATCATTTTGCAAGTTCGTTATTACGGGTAGTT
CCTACAAAGGATCGGACTAATGACGTATACAATACTTGAATTATCGATGT
AGATGCTACATAGTTAGTTCTCATCCTTCAGAGAGACTACGAGTGGAATA
GGAGCATCCGTTGACGTTGACAAAAGGATCACCCTAAGATGATCATCTCA
TGGCTATTGAGAACGAATCAAATCAGATGGTTCTATTTCTCAATCTTTCT
GACTTGCTCCTACGGAACCAAGGTCGAAAAGATTGAAAAAGTCAGTCATT
CACAACCACTGATGAAGGATTCCTCGAAAAGTTAAGGATTAGTAATCCTT
TTTAGAAATCGAATGGATTCGGTCTTATACATACGCGAGGAAGGTAATCA
AAAAAGAAAGAAGATGAGTTCTTCTTTCTTTTATCACTTAGGAGCCGTGC
GAGATGAAAGTCTCATGCACGGTTTTGAATGAGAGAAAGAAGTGAGGAAT
CCTCTTTTCGACTCTGACTCTCCCACTCCAGTCGTTGCTTTTCTTTCTGT
TACTTCGAAAGTAGCTGCTTCAGCTTCAGCCACGCGAATTTTCGATATTC
CTTTTTATTTCTCATCAAATGAATGGCATCTTCTTCTGGAAATCCTAGCT
ATTCTTAGCATGATATTGGGGAATCTCATTGCTATTACTCAAACAAGCAT
GAAACGTATGCTTGCATATTCGTCCATCGGTCAAATTGGATATGTAATTA
TTGGAATAATTGTTGGAGACTCAAATGATGGATATGCAAGCATGATAACT
TATATGCTGTTCTATATCTCCATGAATCTAGGAACTTTTGCTTGCATTGT
ATCATTTGGTCTACGTACCGGAACTGATAACATTCGAGATTATGCAGGAT
TATACACGAAAGATCCTTTTTTGGCCCTCTCTTCAGCCCTATGTCTCTTA
TCCCTAGGAGGTCTTCCTCCACTAGCAGGTTTTTTCGGAAAACTCCATCT
ATTCTGGTGTGGATGGCAGGCGGGCCTATATTTCTTGGTTTCAATAGGAC
TCCTTACGAGCGTTGTTTCTATCTACTATTATCTAAAAATAATCAAGTTA
TTAATGACTGGGCGAAACCAAGAAATAACCCCTCACGTGCGAAATTATAG
AAGATCTCCTTTAAGATCAAACAATTCCATCGAATTGAGTATGACTGTAT
GTGTGATAGCATCTACTATACCGGGAATATCAATGAACCCAATTCTTGCA
ATTGCTCAGGATACCCTCTTTTAGCTTCTAGGTCTATTTCTTAGTTCAAG
ATCCCTCTTTCTTACTAACTGGAATAAAAGAATTAATAGATCTGTTCCGC
CCAAAATGGGAAGGGGCTGGGGTTATGAACTTATAATCATGGAATCGACT
CGATCATCAGATTATAAGTTCATTCCATACCGGACCAGACCGGAATAGGG
TTATGTATATTCTTATTATGAGAAGGGGTCATTCGAGCGTATGTAAATAG
ATACTATGTTTACATATGGATCCCTACGTCGTTACATTCTATTTAGGATT
AGGAATAGGCGTAATCAGACCCGCTTTTGCCATATCTATCGTTATTTGGG
TACCATATTCATTTGGGCTTCTATTGAATCGAGAAATAGGTTTGATTGTA
CATCTTTTTGATATATATAAGGTATCCTCCGGATAATGCAAATCGAAGCA
ATTTGATGTCTGACTCGGGCCTATATGACCGATCGATAGAAATACTCCAC
CTTTGTCATATATGACACTAGATAGATATCATATTCATGGAATACAATTC
ACTTTCAAGATGCCTTGATGGTGAAATGGTAGACACGCGAGACTCAAAAT
CTCGTGCTAAAGAGCGTGGAGGTTCGAATCCTCTTCAAGGCATAATATTG
AGAATGCTCATTGAATGAGCAATTCAATAACAGATTTCCGATCTAATCAA
TATTGATATACCGAGTATCTTATCTGTTGATACGAAGTATTCCGGCGATC
CCCACGATCCGAGTCCGGGCTGTTGGAATTGGAATAGGTTTGGCAGCGGA
TCACGAAATCTTGGCGATCTTCTCTATCTAATGAATGAGGAGTCCGTTTT
AGGGATTGGCAACTTACCCATTCAGTGACTTTGGCACTGGACGTTCCAAA
AATGGGTACTATCGGGTCGGGTGAATTAGAGAATAGACAGACGTCTGTTG
GCATTCCAGCCCCCCTTCTCCTTTCAGGGCCTATCCGAAAGAGAATCCAG
TACCTCTTGGTCGTGAATATCTGAATAGGACGAACTGGCCTCCGTGGATA
TCTTTGCTTCGGAACAAAACAATTAGAATTAGGCTCGGTCAACTGGAATG
TGTATTATCCATATGGGGGATCTTCCAATTGAGAAGATCCATCGACCTGA
GACGAAAAGAAAGGTCTATCTATTTTCTTTAGTTATTCAGTTAAACCAAT
GATTCGTTATTGGAGCAGATAGCAACAACCATTTTATCGGACATGTATGT
GTATTTTTGATTTTCCGATGGATTTACATGGTTTCATTAATGAAAATTGT
TTGATGTAGTGAGTAAGAGGCCCTGGTTGTTCGCCGTTCAAGAATTCTTG
TTTAGGCAGTTCATATCATCCATACATAGTGTTTTGATCTAAGATTTCAA
TTCTTCCATGTTTCAGCAGTAGCATATTGTTCCATGGAGCTAAGGTCCAA
AATATGGAATAAACAAGTGTTTCCACGACTCTACCACCCGGCCAATTCTG
TTCCACTTAACCCCCTTTTCTTAGCCACATATCTTTACGGCTAAGGAATG
GGAAATCTTTCTCCTGTTACATGAATCAAATGTTTCATTTCATCCGGGAA
AAGCCATCTCTTTCTCAACAATGTCTTTGTCATTTGATCCAATAGCGTTC
CGTTAGATAGGAACAGATTTGATAAATACTGATAACTCTCGGATAGAGTA
TTAGAACGGAAAGATCCATTAGATAATGAACTATTGGTTCTAAGCCATCT
CTGGCGATGAATCAACAATTCGAAGTGCTTTTCTTGCGTATTCTTGATGA
ACCAGCGTTTATATATAGATGTAGGGGGATTTGTTTGGGAAGTAATAAGC
CCCTTTGACATCTCTTCATCTGCAAAGAATTCTCGACGTGAAAACACAGA
GACAAAGGGCTGATCTTTGAATAGGAAAAAGAATGGATCTGCAGGGTCCC
AAATGAATTGGCTTATTCGAAAAAAGCCTTGTTCTTTGGAAGATCTATCT
CGTGTCTGGTACTGCATGGTTCCACTCTGCAAGAACTCCGAATCATTCTC
TTGAAGCTCATCCTCTTTATGATAAATGATCTGCTTGCCCCGAAATGACC
CAGCCCAATAGGGAAATCCCAATTCAGTGGACCTTTCGATACAATTAAAT
AGATTGCCACACGGGCGCCATATTCTAGGAGCCCAAACTATGTGATTGAA
TAAATCCTCCTCTATCTGTTGCGGGTCGAGGGCTCCTTCTCCTTCCCCTT
CTTCAAACTCCGATTCGTATTTTTCATATTGAAATCTCTGATCAACGATA
GAACAAGATCCATTTTGCATCATATCTAACTGATTCTTTGGTTCGAGTAA
TGTCACTCGATTATTATCAAACTGACTGCAATCTTTTTCTGTCCGTGAGG
ATCCCACCAGAGCGCCTTCTACTTCTAATAGGCCATGAACTAGATCAGAA
TCATTCTCAACGAATCCATAAGAAGTGATCCCATTTTTTTCATCGGGTCC
GGGTGAAGACCAAAGATCTTGAGCGACCGATCCGGCGGAACAACTCAAAA
GATAAAGAAGTATCGTTAATTTCTTCATGCTCGTTCCAAGTTCGAAGTAC
CATTCGTACAAATAAGAATCCCCTTCCTTACGTGATTTCTTCTTCATATA
GATAGATATAGGATCTATGGGGCAATTACTTAGAAGTACGTTTTGTGCAA
CAGCCCTTCCTATCTGATAGAAAAGGATCCCATGATCCTGAACCGATCTT
ACCTGGGATCGCAAATCCCAAGTTTGTCTATGAAGAGCTGATCTAATTGT
ATTAGTTTCTATAATTGATTTCTTCTGCGTAATACTAATTGATAGGGCCT
CATTGATAAGTGCTACAAGATCTCGTGCATTGGAACCCATGGTTATGGAC
TCGAATCCGTTAGTATGGAACATTTTCTTTTCCAAACGAAATCCCCTAGT
ATATGAAAGAATGAAAAAGTGCTTTCGTCGTTGTGGAATAAGAAGCCTTC
GTATCTTAATGCATGTATTTAATTTATTCGGAGCTATTAAAGCGGGATCC
ACTTTTTGGGGAATATGAGTCGAAGCAATAACAAGAATATTTCTAGTGGA
ACATCTTTCACAATCCCTGGAGAGATAGTTCTCTAATAGACCGATGGATA
AGTAATTCGACTCATTCACATACAAATCATGAATGTTTGGAATCCATATT
ATGCAAGGAGACATTGCTTTTGCTAATTCGAATTGAAGGGTGATATCAAA
TTGGTCTATTTTCGGCGTCATATACATAGTTAGCACATTCGTCATAGTTA
GCAGCTCCGTATCAAGGTCATCATCAATATCGTCACTCTCATCAATATCG
ATATCATCAATAAGATAACCTTTAGGCTTGTCATCCAGGAACTTGTTCGG
AAATACCGTAATGAAAGGAACATAGGAGTTTGTCGCTAGGTATTTGACCA
AATAGGACCGTCCAGTTCCTATAGAACCTATCACTAAAATACCCCTAGAA
GGGGATAGGGCTAAGCGGAGCGAAAAGGGTTTTCCATGAGATGGGAAATG
AAAACTATTAGCCCCACACGAGGTTTGTGAATAAGTGATTGTCTGATAAT
GAGCAAGGAATATCCGTCTTTCTGCTAAACAGGATCTATTGAACTCATAA
TTCATTAGATACTTTTTATGAATGTCAACTAAGTATCTTAAGTAAATTGA
TCCCGGTTGTTCAATCATTTGATAACCAGAGTCATTCTTTGATAAATGAT
CACTATGAGTCAGACTCAATAGAATTTGATCAATCCTTTTTTCTGTCGTT
AAGGTGGAGAACTGAATCAAGAATTCTCTTTCTTCATCATCAATTGAATC
ACTGTTGGCGACCCAGGATTCTATTTTATCATCAATCCAATCACCGTTCA
CGTTTTTTCTTTTTCTTATCAATGAATAGATCTCTTTACTTGTACGACTT
AAATGTCTCGTATTTCTCGAAAAAGTGATTCGATTGATGGGATTTGGTAT
GATACTTATGAGATCGATGAGATTGATATTCAAATATTTCTTCTTAGAAC
GTATTGATTTGATCCCATAAGCGGGACCGCCACCCAATAGCATGTTGCCA
CCAGAAGCAGAACCCCGTATTTCTTCCAGAGAATCTCCTAATTGTTCCAG
AGCAACTAGAAGGAGATTCTTTAACCAGAAAGAATTCAGTTCAGATGTAG
GATACCTATACAGAAGTTTTCGCAACTCAATCATGTATGATGGAATCATC
AAAGATTTGATCTTTTCTAACCCTGTCTGTAACTCACTAGAGGCTCGGAA
AACAAAGAGAAGATGTATACGAACGAGATATCCAGCAACAAGAAGAAGGA
AAAGGATTGAATAGAGGAACTCCCGAGCATTTGTTGATCTCAGATGTGTC
CATATCAATAGAACGGGTGACTCATTATTTCGATGAATCATTTCTTCGGA
CAGAAGAAGAAGATTCTGTAAACACTTACTCGAAATCTCACTTATCAGAG
TCCATTGTGGAAGAATCGCCCACAATTTTTTCTGAGGAATGGGCCATGCT
GATCCGTGCATAATATCATGAAAAATGGATACAAATTTTTGACTGCTACT
TGGTATCGGCAATGGGTCTGAAAAAGTATCTAAAAGGGTGAAATTTAGAT
ATTTGCACCCTGTCGAAGTAAGGAGCCATGGCATATATGTTTGGAACAGA
TTCCATTTTGAGAGATTTGAAAAAGCACTATCTCGTTGAAAGGTTCTATA
CATCCGCCGTTTCTCAACGCATTTCTTTAGACAAAAACTCTGTTTTTTCC
TCTTTCCGGATGGTAAATATTTCTCAGAACATAGAGTGTGAATCAAACCC
ATGTTTGAATTGAAACTGAGATACTGATGCAAGTTCTTCCCTTCTGAATC
AAATAGATTCATATCTGAAAGAGGCTGACAATAAGTTCTTTCAAAATTGG
CTATTTGTTCCTCTGTTAGAGGTGTTGCAGAAATGTCTGCGATCGAATAA
ATAGCTCTACGAACGAATGGATCGGATCGAATTGGAAAATGGAAAGATTT
GTACAATTTATACGTTTCGTCACCACTTTGTGGAAAATCGTTAGGTATGA
ATATGTCAGATACCTGTGACTCGATTGGTGAAATAGTCTCTCTCTCCAAA
AGAATATGTTTTTTTTTACCGACGCACAAAGAAAATATTTTGTTGCGAAT
GAACAAGATATTGAGGAATTGTCCATATGTAAGATCATAATTATTGATAC
GGGTCTTTTCCACATAAAAAGGGAACCTTTTGTTACAATAGAACCAGAAG
TGATGTGGATCATTCAAGAATCGAAGTCGATTTGCTTTATAAAAAGAAGA
TATCAATGAACTTCTATGAAATGGTTTCACGGTATTCAGCCAATCGTCTC
GATCGTGGGATATCATTGAGAAATAGAAATCCGTGTTATCAAAGGATTTC
CTGCGATTCTTTCTAGTATGGAATGAGTCAATCATCCACTTTTGTATCTT
TTTGAACAAAAATGGTAATATTGTTCCTCCATTGATCAAGAATTTAGGTC
TTTGGGAAGTATCATGATCATCCAATAAGAAGGGTTTTAATTTATTCAAA
TGAACGATTTGAACACCTATTGATTCTAACAACTGATTGCAGAGTTGATC
ATTCGGACCTTTCAATTCATAGATGTGGATCTCGGACCTATGAATGGGGA
TATCCCCGATACTCACAAAGAAAAAGGGAAGTGACTTGGACAAAAAGGGA
AGTGACTTGGACAAAAAGAGAAGTGACTTGGACAAAAAGAAACGAAGTGA
CTTAGACAAATCTTGTTTGTCGATAGCCTCGGACCAATCAATCGAATATT
GATTAATACGTAATCGATCGAACACTACTTGAAAACGGTTCTTCTGTTCA
GAAATGAAATGTTCCAAATGTTTCTGGAAATTCTTGCTCCCATTGGACCA
TTTGTATCTATATGCATCAGGATCCCGATTCATGGATCTCTCGGTTCGAG
AAATAAGAGAATCAAACCATTTACTCTTTTTCAGATTCGATAAATGTTGG
TTGATCATATATTTCATTATAGTTATATGATTCAGAGTATCATTTCCTAT
TTGATCCCTTTGAATTCCATATTCGAAGTTGCGATCGGATCTATTCATTA
AAAAGAATCGATTCGATACATTTCTTATGTACCCATAGGTTCTATATTGG
ACTTGAATCAGATCTCGGATCAATCTATATTGATTGACTGCCTCCATTAT
GTTGTTGCTAGCAAATACCGCTGTTTTTAGTTTTGGATCTTCCAAATCAT
TCCCGCAGTAGATCCGGACCGATTTTTTTCTGATCCTTCGATAAAAAGAT
TCATTCTCTTCATAAAAAAGAGGAGGTAGAACCAATAAAGATTTCTTTTT
CGATTCATCTCTGGAGTTGAATACCTCATTCAAGAATTTTTTTTCATCCA
ATCCGTAGGAATCAATAGAAAAGGCAAATCCCCTATGATACACCAGATCC
GGCTCGGTTATTGATAGAGTGAATAGATCTGCCATTTCTTGAAATCTCTC
TTCTGAAAATGGATTTTTGTTCAAGAATGAAATCTTATTGGAACTGTCCA
TATCTGGTTCATCCTTCGGAACCATATCACATCCCGGATCTGATGAAATA
GGATGAATTGAGACGGTATTTTGTAAATACGTAATTATCTTGAATATATC
AACCATTTCTTTATTTTCCGATCGCCTGGAAAGGACAAAAGAAACATCTT
GTTTTTTCTTCCAAAATTTCTGATCTCTAGTGGACCTCTCAGTAGGATTC
GAACCCAGATGAAGTTCTGACCATCTGTCAGAGAATAAAGAACGAATTGA
TCTTGTAGGATTCCCAAGAAATTCTTCGATTTCTTCCGGAAGCAGATGAT
TATTCATCTGCTTCTCACGTTCCGTGAATAGCCGGGACATTGAGGAAGAT
CCAAAAAGGCATTTCGGGAATCGATCTGATTCTATCTCTGTTCGTTCCGT
TTGAAGAAAGGAAGGATCCCAAAGAATCGATCTTTCTTTTAGTTGCTGAA
TCTCTGTTTGATCGATCAATGTGTGATATTCTGAATCCACATTTCTAATG
GAATCGAAATGATCTCTGGATTGATCAGAAAATCCTTTCCATTGGCTAGA
ATCCGTTACTTGAACGAAAATAGATCTTGTGGAATCATATTGAATATTTG
ACAATACATTCCGTACCTTGCTAAAAAACCGATCCTTGTTTACCAACCAC
ACATTGTCTAACCAAATCAAATTCTCTCTCGATACGTTCCTCAAAAAATC
CGATTCGTGCTGATTCTTTCCCCAACTAACGAAGAGATCTTGGCGGAATT
GCCACATATGAAATTGAGCACAATTTTGCAATGAAATACCCCACTTGTTT
CTCGAGAAGAGATGGGAAACATGCTCAATATCATTTGATTGAATAGTTGC
CTCAGCTCCTTGTTGTTTGAAGAAACCCTCCCCTTCAATTGGTCTTTTTT
CACGAAAAGCAGACATGAGATAACAAATCAAGTCTTTCCCTAAGATTTCG
AATAGCTGTCCCGAATTCAAGTTGATTATGTTTCGCTTCTTCCTCGGAGA
AAGACGATCAAACAATTCCCAATCACGGTCCTTGTGGATCGGATTATCCG
TATAGGATAAAAAAAGAAACTCCAGATATTTGCTATCTTTCTCTTTGAAT
GAGATCTCAATTCCAGCTACGGTTTCATTAGATATCTTACAACTAGAATC
CCTCCTTTTTCCGATCCGGTTCCTCCACCACCGCGAACCCCGGTTAGATT
CAGGCATGATACACTTTTTATTTATTGGGAGAACCCAAGTACGCTCTTGC
GGATCCATGAAACAACTCTCAGAAATCTTTTTCCTTTTTGGAAGATACAG
GAGCGAAACAATCAACCTATTGATATTGGAAGACCAAAAAGATTCTTCCA
ATGTCTCATTTCTGGGTCCAATGGAATTCATAGGTATAGGAAGAAGCCCC
ATCAAATAGAGATTTTTTCTTTCGACCATCTTTCGATTGTTAATACGAGA
TATAAGGACCGCTACTACAAGCAGTACTACACCTTTGATCGTGAAATATC
GATTGCTTGTTGAACCCTGTGAATCACGTGAAAGTAGGATACTCCCAATT
CGGGGGTCAAAGAGTTTCATAAAACGTTCTTGGTGGAAAAAAATGTGAGT
GAAAAATCCCACTGAATCGAATTTGATCCATGAATCTAAGAAATAGTGAG
AATTCTTGATCTCTCTCCATATCTCTCTCAATTCGAAGATCCAGGATTTG
AATTGATGTCGTTTCATTGATTCCTCCTAAAGATTTCATTTCAATTGGAA
TTTGGTTATTCACGATGTACGATGATCCCTGTTAAGCATCCATGGCTGAA
TGGTTAAAGCGCCCAACTCATAATTGGCAAATTCGTAGGTTCAATTCCTG
CTGGATGCACGCCAATGGGAACGTTCAATAAGTCTATTGGAATTAGCTCT
GTATCAATGGAATCTCATCATCCATACATAACGAATGGGTATGGTATATT
CATACCATAACATATGAACAGTAAGAACTAGAATTCTTATCGATACTGGA
ACTCATAGGGAAGAAAATGGATTTATGGATGTAATCAAATATGCAGTATT
TACAGAAAAAAGTATTCGGTTATTGGGGAACAATCAATATACTTCTAATG
TCGAATCAGGATCAACTAGGACAGAAATAAAGCATTGGGTCGAACTCTTC
TTTGGTGTCAAGGTAATAGCTATGAATAGTCATCGACTCCCGGGAAAGGG
TAGAAGAATGGGACCTATTATGGGACATACAATGCATTACAGACGTATGA
TCATTACGCTTCAACCGGGTTATTCTATTCCACCTCTTATAGAGAAAAGA
ACTTAAAGGAAAATACTTAATAACACGGCGATACATTTATACAAAACTTC
TACCCCGAGCACACGCAATGGAGCCGTAGACAGTCAAGTTAAATCCAATC
TACGAAATAATTTGATCTCTGGACAGCATCGTTGTGGTAAAGGTCGTAAT
GCCAGAGGAATCATTACCGCAGGGCATAGAGGGGGAGGTCATAAGCGTCT
ATACCGTAAAATCGATTTTCGACGGAATGAAAAAGACATATCTGGTAGAA
TCGTAACCATAGAATACGACCCTAATCGAAATGCATACATTTGTCTCATA
CACTATGGGGATGGTGAGAAGAGATATATTTTACATCCCAGAGGGGCTAT
AATTGGAGATACCATTGTTTCTGGTACAGAAGTTCCTATATCAATGGGAA
ATGCCCTACCTTTGAGTGCGGTTTGAACTATTGATTTACGTAATTGGAAG
TAACCAATTAGGTTTACGACGAAACCTAGAAATCGATCACTGATCCAATT
TGAGTACCTCTACGGGATAGACCTCAACAGAAAACTGTTGAGTAACGGCA
GCAAGTGATTGAGTTCAGTAGTTCCTCATAGAAAATTATTGACTCTAGAG
ATATGGTAATATGGAGAAGACAAAATTGTTTGAAGCACGCACAGAACCGG
AAGCACCCCTTGTTTCAAAGAGAAGAGGACGGGTTATTCACATTTAATTT
GATGGTCAGAGGCGAATTGAAAGCTAAGCAGTGGTAATTATAAAGATCCT
GGGGGGAAAAATAGAGATGTCTCCTACGTTACCCGCAATATGTGGAAGTA
TCGACGTAATTTCATAGAGTCATTCGGTCTGAATGCTACATGAAGAACAT
AAGCCAGATGACGGAACGGGGAGACCTAGGATGTAGAAGATCATAACATG
AGTGATTCGGCAGATTTGGATTCCTATATATCCACTCATGTGGTACTTCA
TCATACGATTCATATAAGATCCATCTGTCTAGATATCATCATATACATCT
AGAAAGCCGTATGCTTTGGAAGAAGCTTGTACAGTTTGGGAAGGGGTTTT
TATTGATAAAAAAGAAGAATCTACTTCAACCGATATGCCCTTAGGCACGG
CCATACATAACATAGAAATCACACTTGGAAAGGGTGGACAATTAGCTAGA
GCAGCGGGTGCTGTAGCGAAACTGATTGCAAAAGAGGGTAAATCGGCCAC
ATTAAGATTACCATCTGGGGAGGTCCGTTTGATATCCAAAAACTGCTTAG
CAACAGTCGGACAAGTGGGTAATGTTGGGGTGAATCAAAAAAGTTTGGGT
AGAGCCGGATCTAAGTGTTGGCTAGGTAAGCGCCCTGTAGTAAGAGGAGT
AGTTATGAACCCTGTAGACCATCCCCATGGGGGCGGTGAAGGAAGAGCCC
CCATTGGTAGAAAAAAACCCACAACCCCTTGGGGTTATCCTGCGCTTGGA
AGAAGAAGTAGGAAAAGAAAAAAATATAGTGATAGTTTTATTCTTCGTCG
CCGTAAATAGGAATTGTCATGGGCGAACGACGGGAATTGAACCCGCGCAT
GGTGGATTCACAATCCACTGCCTTGATCCACTTGGCTACATCCGCCCTAG
CTAAAGGATTTTCTCTTTTTCCATTCATCATTATTGTATTTAAATTTATT
CTTACCTTATTAGATCGAGATATTGAACATAGAATGCCAATCTTAAAAAT
GTAAAAAATAAAGGAGTAATCCGCTGTGACACGTTCACTAAAAAAAAATC
CTTTTGTAGTTGATCATTTATCGGGAAAAATTGAAAA
