# Supplementary material for: Complete chloroplast genome sequences of Dioscorea: Characterization, genomic resources, and phylogenetic analyses
Source: PeerJ. 2018 Dec 4;6:e6032. doi: 10.7717/peerj.6032 (PMC6284424; doi:10.7717/peerj.6032)
Supplement: Supplemental Information 5 [file peerj-06-6032-s005.zip › 原始序列/MG267382.TXT]

>MG267382
GGGGAGCAATACCAAACTTCTTGCTCGAACAAGATATTGATATTGCTCCT
TCAACGATTCATATACATTAAGACAAAAGTCTTATCCATTTGTAGATGGA
ACTTCAACAGCAGCTAAGTCTAGAGGAAAGTTGTGAGCATTACGTTCATG
CATTACTTCCATACCAAGGTTAGCACGATTAATGATATCAGCCCAAGTGT
TAATGACACGGCCTTGACTGTCAACTACGGATTGGTTGAAATTGAAACCA
TTTAAGTTGAAAGCCATAGTACTAATACCCAAAGCAGTAAACCAAATACC
TACTACAGGCCAAGCAGCCAAGAAGAAATGTAAAGAACGAGAATTGTTGA
AACTAGCATATTGGAAGATCAATCGACCAAAATAACCATGAGCAGCTACG
ATATTATAAGTTTCTCCCTCTTGACCGAATTTGTAACCTTCATTAGCAGA
CTCGTTTTCAGTGGTTTCCCTGATCAAACTAGAGGTTACCAAAGAACCAT
GCATAGCACTAAATAGGGAGCCGCCGAATACACCAGCTACGCCTAACATG
TGAAATGGGTGCATAAGGATATTGTGTTCTGCCTGGAATACAATCATAAA
GTTAAAAGTACCAGAAATTCCTAAAGGCATACCATCAGAAAAACTTCCTT
GACCAATAGGATAGATCAAGAAAACAGCAGTAGCAGCTGCAACAGGAGCT
GAATATGCAACAGCAATCCAAGGACGCATACCCAAACGGAAACTAAGTTC
CCACTCACGACCCATATAACAAGCTACACCAAGTAAGAAGTGTAGAACAA
TTAATTCATAAGGACCGCCATTGTATAACCACTCATCAACAGATGCTGCT
TCCCATATCGGATAAAAATGCAAACCTATAGCTGCAGAAGTAGGAATAAT
GGCACCAGAGATAATATTGTTTCCATAAAGTAGAGAACCAGAAACTGGTT
CACGAATACCATCAATATCTACTGGAGGAGCAGCAATGAAGGCGATAATA
AATACAGAAGTTGCGGTCAATAAGGTAGGGATCATCAAAACACCAAACCA
TCCGATGTAAAGACGGTTTTCAGTGCTGGTTATCCAGTTACAGAAGCGAC
CCCATAGGCTTGTACTTTCGCGTCTCTCTAAAATTGCAGTCATGGTAATT
GGTTTATTCAATTTTCAAGGACTCCCAAGCACACGTATTAACTCCATCTA
TCCAAAATCTAGATATAGATAATAAAAGGCTTGTTATTTAACAGTATAAC
ATGCCCCATATGTTAATGTCAACCAATCTCCGTAGATAGATGATATAGAT
ATCTGACTAAATCTAGCAGAACAATTTCTAATTCAAATGAGTTTAAAATA
GAAAAAAAAAGATATTTTCTTTCCGTATGGGTTGCCCCGGACTCGAACCG
GGAACTAGTCGGATGGAGTAGGTAATTTTTCCTTGTTGGAATAGAAGAAG
AAGACCCCTCCCCAAACCGTGCTTGCATTTTTCATTGCACACGACTTTCC
CTATGTATACATATATAACTCATATCCTAAAAAGAATAAGAATTTTTAAT
AGTTAGTTTAGTTGGTTGATTCAACCACTATACTATTAGGTTTAGATTAG
ATGAGCATTTCAGAATGAAAATTAATGAATTTTTCTTGATCAGTTAGAAA
TCATTTCCATTTTATTTGCATTCATTATAGGGTTTTATTTTATGATCAAT
CATGAGATTCCGCAGGTCATTGATACAGATAATATCCAAATACCAAATGC
GTCCTGTATGTGACCGAAAAAGAGCTTGAGGGAAGATCAAAGAAAGAATT
TCTTCTTCCTCTGTAAAGAATTCTTGTAATAATCCCGAACCTAATCTTTG
CAAAAAAGCGTGTACCCTACTTTTATGTTTACGAGCCAAAGTTCTAGCAC
ACGAAATACGAAGTATATACTTTATTCTATACAAACTCTGTTTTTTTGAG
GATCCACTGTGATAATGAGAAAGATTTCTACATATCCAACCAAATCGATG
AATAATATCCAAATCTGATAAATTTGTCCATATTGACTTACTAATAGGAT
GCCCGGATACGGTACAAAATTTCGCTTTAGACAATGATCGAATAAGAGCA
ATAACTGAAACTCTGGTATCAAATTTCTTAGTAAGAGTATCTATTACAAA
TGCATTTTCTAGCATTTGACTCCTTACCGCGGAAAAATTTATTAGTACAT
TTGAAAGATAACCCAGAAAACAGAAGGAATAATTTGATAATTGGTTTATA
TGAATCCTATGCGGATGAGACCAAAATTGAAAATAATATTGCCAAAAATG
GACAAGGTAAGATCTCCATTTCCTCATCAAAAGACGAGTTCCCTTTGACA
CCAGAATTGCTTTTCCTTGATATCGAACATAATGCAGAAAAGGATCTTTG
AAGAACCATTGGGTCTTCTGAAAATAATTACAACACACTACTAAAAAATG
CCCCATTTTTCCATAGAAATGTGTTCGCTCAAGAAAGACTCCAGAGGACC
TTGATCGTAAATAAGAGGATTGTTTATGAAAAAAAACTAATACAAATTCA
CATTCAAATACATAAGAATTATATAGGAATCGAAAAAATCTTTTATTTTC
TTTTGAAATTGAAATCACGTAAATAGGTTTTTTCGGAGTAATGAAACTAT
TCGAATTATGATATTCGTGGAGAAAGAATCGCAATAAATGCAAAGAGGAA
ACATCTTGAGTCCAGCATTGAAGTATTTGAACCAGGATTTCCAGATGGAT
GGGATGGGGTATTAATATATCTGACACATAATTTAAATGTGATGATTTAT
CCTCTAAGAAGGGAAATATTGAATGAATAGATCGCAAATTTTGTGATTTA
GGTATTTCTTTTTCTTCGAGGGAAGATCCTAATCGCAGTAAAAATGGAAT
TTCCATACTGACTGCAAAACCTTCTGATATCATTTGAGAATAAAAAAAAT
TGTTGTGTCCAACGATTCTATTTTGGTTCGAATCATCAGCTGAATAAATC
AAATAATTCTGTTGATACATTCGAATAATTAAATGTTTCACAAGTACTGA
ACTAGATTTATTGTCATAATCCAAAATTTCCACAAAAATCGAACCATTTA
AACCATGATCGTGAGCAAGTGTGTAAATATACTCCTGAAAGAGAAGTGGA
TATAGGAATAGGAAGTACCTTTGCCTAGATCCATCTTTTTCTAAATATCC
TTGTAATTCTTCCATTTTCATTTCTACTTAAACAGAAAGCAAGGGGCATT
TCTTGGGTTATAAAATGATACATAGTGCAATATGGTCAGAACAGGATATG
TATTATGTATGTATATAGTACAGTAAGAAATATATACCCCGAGGACAAGG
AATCCAATCAACAGATTTTTTTCTCTCCTTTTCTATCCAATCGGTTTATA
TTTATTTATATTTATATTCGTTAGTAGAAAAATCCTTTATTTTTGCAACC
TGATTGCTCTTTTGACTTTGGAATAAACTTTCTTTATCAGTATACTATTT
CTTCTACACATCTGTCTCCAACTAATATATTATATATTATAGTTTATTAT
AGTTAGGATTCATTAAAAAAAAAGGAATCAATGGTTCACTCTCAGGAGAA
CCCTTTCCCTCATCAGGTACTAATTAATTTTTAACATCTAATTAGATCGG
GTAATTTAATTATTCAAATTTAAGAACATAAGTTCGTTTCTTTTTATTTT
ACCCGAATTGGGCCATAAGACTCTATCCATTTAGTCACTAGACCTAACTC
TAAATTGAGAATCAATTCTGTACCCTTCCAAAAATAAAAACAATATATTT
TGTAACGATCCGGTAAGGATAAATTCAAAAAATTCTACTTAAAAAAAAAT
GAAAATTCCAAATTTCTTAATTTTATTACGACATGCTGTTTTTTCCATTC
ATTACCTTTCAGGATCAGTCATGGTCTTATAGACTCTACCAATAGTCTAA
ACGAATTCGTTGCTTCATCCAAATGTGAAAAAAGATTATAGTCGCACTTA
AAAGCCGAGTACTCTACCGTTGAGTTAGCAACCCGGATAAATATGATTCG
TAAATACGATCGAAATCCAAAAAGATTAATTGAATTGCACTGCGCAATCC
CGACAAAACATTGAACTCAAAAAAGAAGAATGTTCTAATCAATTAGAACC
ACCAAAATACCAAAATGGGCGAATCTGATTAAATTAAAAAACAACAAAAA
AATTCCTAACAAATTCCTAATAGAGATGTCAAAATTGACAGACTTATCCA
TTTTTTTTTATTTGATTTTCATTAATCAAATACGCCTTGTCTTCTATATT
GTCTTCTATAATTAGAGAGTAAATCCGTCAAACCATCACATCATTTGGTT
GAACTGAAGGAAAACCCAATCAATATGGGGTGGGTGTAAACAGATCTATT
TATTTATGATCGAATTAATTATATTTGTTCAATACACCATTGTCAATATC
AATGGAATGTTGAGAAAACAAATCAAATTAAGTAAATCAAATAATGACTT
GTGTTTATTGGATTGGAACGACTCCAATAAAATAATAAATTGGATGGGAA
AAAATAAAGAATAGGAAGAGCAAAAATATCGGATTTATTCAATTAATAGA
GATACAATAAACAAGATTAACTCCCTTTTTTGAATTCCACTAACAAGAAA
AAAAAAATATGAATAGAGCAAAAAAAAAAAGGAGGAAATAATTACACTAA
TTACACAAAGATAAATACTAGTTATTCCCACCCCTTTACTCTTCACTTCA
AATTTGAACCTTTCAATTTATATATTGAAATATACTAACAAAGTCTGTCT
AGTTTATTGATTGTGACTAATCCTAGATTCTTTCCCCTAAGAAAAAATCA
ATACTTTCTTTTCTGTTCGAGCTCCACAATGTACTATTTATAATCCAACA
CAAATTAATTAGGTTCCTGATAAAACAGAACAAACTATGTCGAGCCAAGA
GGATCTTAATTCTTATAGAAGATTAGAAGATGGCGAATATAAAAATCAAT
CGACAGTCGATAATGTGCTTCAAGTCGCACGTTGCTTTCTACCACATTGT
TTTAAACAAAGTTTTACCATAAAATTTCTCTAATTTCATAATTTCATTAG
AACTGATATAGAATTGATTCAATAATATGTAATCATAAATGGTCATTGGC
TCAACCAGTATATAAAAAATAGTACACATTTTCTATATTCTATATAATAG
ATATATAGTATCTATCCAGAAAAGTTTTAGAAAGAATCCAATTTATTATT
TATTAACCCCCATATTGTATCATATGAAAAATAAACATTTCTAAAAAGAC
GAATAAACAAGTTTAAGACTTATTTTATTTATATCTTTAATAGATTGTTC
GGTAAGGTAAATCCTTACCTTAGGGAAGGCTCCATTTTTTTCTCGAGCAA
ATAAAAAACTATAGACCTCAAACAAAACAAAAGGACCCTTTAGACTTAAA
ATATAATAGAAAAAGTAATATAATTTATTTTCAGTCCCAAAACAAAAAAA
ATCTAAGATATTACAATGACTCCAATAACCCGAAAAGGTCATAAATTTTT
CAATAGAAATTTTTTAATAATATATAGATGGATATATCACAGCTCTTCGA
GTACAAAAGGTTCCTATGAAATAAAAAAATTAAAGAATCCCTCCGACTTC
AACATCATAATTTGAAATTCCAGTCATGACTGAATGATATTTCTAAGTCA
ATCAACAAATGGACACAATCACAATGAGTAGATAAAGATTTTTAACAGAT
ATTTCATTCACTAAATAGACGCAAACTTTACCATATCCAATTGAATTATC
AATGATTTGATTTAAAGTGGGAAGGTAGATTGAAAATCTAATTTATTTGT
TTTCATAGGTATGAAATATAAAGGGTTTTGTGTAAGGTAAGATTAAGATC
GTTATTCTTTACATATGAAATAAAAGAAAAAACCTGAATCATAGGAGTAT
GATACTTTCGTATCCATCATATACAACAAACAATTATTACTGAAGGTAAT
CCTGGATGGTTAAGGAATCGCGAATACTTTTCACTTAACTGAATGTTGTT
AATGAGATAAAAGACTACAATAACAATGCATAGCATCACAGGCCTTGTTT
ATTCATTTTATACGTTTATTTCAGATTCAAGAATCTTCTCATCAACTCCA
TCATCAATTTCAAATATATTGAATATATAAATATCTCAGTCAACACACTA
CACTGATTTACAATTATTGATTTAAACCCCCTTTTTTATTCGCATTTTAG
ACTGGATTATATTTATGAGAAAGCAAATGAAAGAAAAGATATCATTCTGA
GAATTTTTCTTAGAATTCAGAAACGATCTGGGACGGAAGGATTCGAACCT
CCGAGTAACGGGACCAAAACCCGCTGCCTTACCGCTTGGCCACGCCCCAT
TTCGATTTTTATTCGACACTAATAAACACTAATAATGATATTGGTTATTC
GTCAATTCTAACTTAAATATCTATCATATACATTGTCACTAGGATTCGAT
CGACACATATGATATAGAATAAAAAAAAAGATTGATTGATCATTACATAT
AATTCAATTAAGATATTGTATGAGAGTATAATTCCTTATTAATTATTTTT
TTCGGAACGTAAGAAAAGATTTTGAATTTGGGAAAGTTCGGAGAAAAAAG
GATTATTTGACCTTCTTTTTTTATTTCACTTCTTAGGAAAAGGAAAATAA
GTAAATCAAAATCAAATTATATCATTTACAATAAGAAAATGTTTGTTATG
CTTAATATCTTTAGTTTAATGTGTATCTGTCTTAATTCTGTCTTTTATTC
GAGTATGAGTGGTTTTTTCTTCGCCAAATTACCCGAGGCTTATGCCCTTT
TCAATCCAATCGTAGATGTTATGCCCGTCATACCTGTACTCTTTTTTCTC
TTAGCCTTTGTTTGGCAAGCTGCTGTAAGTTTTAGATGAAATCTTTAATA
CTTTCCTAAATTCATGATTCATTCGAAAAAAAAGATTTGAAAAATGGATA
AGATCGGATATGCCTTATATTACTCGATTCAAAAAGAGAAATTATTGTAT
ATGGAATTAAAGAACCCTGGTTGGTGATGAATTTGGATTAGCTTATTTCC
TCATTTCGACCTTAGGACGGGCAGCACTTTATTAGGATTAGGTCGCCACA
AACAATACCTAATTGTGGATATGATAAGAAATTTTTGGTAACAAAAGAAT
AAGAATCTTATTAGAAATTAGAAAAACAAAATTCGTGAAATTTTCTTTTT
ATTTTGGCGTGTAAAAATAGTATATATGGTACAAAAATAAGTAATCTATT
CCCCTTTTCAAAAAAATGATCTTATTCTTATCTTGGAGATTGTGTAATGC
TTACTCTCAAACTCTTCGTTTACACCGTGGTGATATTCTTTGTTTCTCTC
TTCATCTTCGGATTCTTATCTAATGATCCGGGACGTAATCCTGGGCGTGA
AGAATAAAAATAAGAGTTAGTCTTTCTTTATTTTATTTTTTTTTTTCAGA
ATTTTTTTTCATATTATCTATTCCCTAGATTTCCTTTTAATTCTTAGTTA
AATCTAGGGATCAGGATTTTTTTCGAATTCAAAACTATCAAGTGATCATA
AGCAGCGGAGAAAGAGGGATTTGAACCCTCGGTACGAATAACTCGTACAA
CAGATTAGCAATCCGTCGCTTTAATCCACTCAGCCATCTCTCCCAATTAA
TTTTAATCTAATTTGCAAAGTTTTTATTTGATATGTGAAGTAAAGGTTTA
TAAAAATCCTAGTTTTAACGATATAGAAATAGAAAAAAAAATAAATGATA
TCTACAAATTTGATCAGCAATTAAATTTTGATCAATGATTCGAAACAGAT
ATTCCCAATAGAAAGGATACCTTACTTCTTTTATTTTGTACAAAAGTTTC
TTTTATTCCCCAGCCCGGTTAAATACTGGCTGGGCCAGAGTACTTCTTTT
GATCCAATGAATCATTCATAGATCCAATGGTTTTATTTATATTTATATAT
TTCTATTTTTCATTTATATTTATATATTTCTATTTTTCTTTAATATATTA
TAAATATATAATTTAATAATATAATTCTTATATTCTTATTTTTTTTTATT
CTTTTTTTTATCAATTTACTTTACTTACCTGAAAAACTGTAATAAACAAC
ATACATCATACATAGTCATATATATTATATATTAATATTAAAATATTAAA
ATGAAATTAAACAATATCCTACATACAATATCCTATATTAAAATTAAGCT
AAACACACATGTTTCTACAAACACATATTTCTATAATAGTAGAAAAAGAC
ATTTATTTACTTGCTCAAAGGATAAACTTTATTTAAACACTTGAGATCCA
ATTGAACCAAATTCATAACATAAGATCTGAAGTTGAAAATCAAATTGAAA
AAAAAAAGAACCACATATATATAGATATAGAATTCATCATTTTTATGGTC
TAGCTTCAATAACTTCTTCAGGTCGGGGCTCCCAGTAATGATTAATGACT
TCCCGGCAAATAAAAACCTTCTCTTCTTTCTATTAAGTTAAGGTATTTAA
ATAAGCTTTCTGTTATTATTCGGGCGTTGCCAGCGTACACGTAAACATAT
GATTCTGATCCAATTTGAATTGCGTCTCATTCTTTTTTTGTTCGACAAAC
GGTCCATTTATATACAAAAATATATGTTGTAGCGGGTATAGTTTAGTGGT
AAAAGTGCGATTCGTTCTTTTAACTCCTTAAATGGTTAAGGGTTCCTTCA
GTTTTTTTATATTCCGATCAAAAACTTTATTTAAAAATAAAAAGGGTTTA
ATCCTTTACCTTTCAATAGCATATATTAAGAATAATATACATTCTCGCGA
TTTGTATCCAAAATTCAATAAAAAAAAATGTATTATGGAGTCGCGAAGCA
TAATTTTTTTAGTTGGATCAACTCTTCTCTTCCAATTTTGAAGAATAAGT
ATGAGTATTAAGTATGAGTAAAGGATCTATGGATAAAGATCCAAAAGTTT
ATTTCCAATCGTAACTAGATCCTCAATTTTGTTGTTGTAAAAGAAAAATT
GAAGCCAAATAGCCAGAGAAGGACGGTTTTAGTTTACTAAAACCGTCAGC
ATATTGTTTGAGCTCGGTGGAAACAAAATTCTTTTCCTCAGGATCCTCCG
AGTAGAAATAGGGAACGAAGTAACTAGACTAGACGGATTTGGTATAATCT
CCCTACTTTAGAGGGATCATCTAGAAAGCGAGTAGTTTTGGATACAGATA
AGCTGACGTAGATGCTATGGATCTCATTTTATTCTTCGGATTTAGGAAGA
CTCCCCTTTTTTATACATCGTAACTTTTTTATTTCTGTTTTTCGTTTAGG
CCTTAGATCTGAAAATATATTGATTTCCCATAAAGGAGCCGAATGAAACA
AAAATTTCATATTCGGTTTTGAATTAGAGGTGTTAAAAATGACCAACTAA
CATCGACTATAACCCCTAGCCTTCCAAGCTAACGATGCGGGTTCGATTCC
CGCTACCCGCTCCAAATTTCTTATATACATACATCATCAATTTGAATATG
TATCCTTAGTTTTTTATTCCATAAAAATCAATAAATTTATGTGCAATCAG
ATTTTTTTTTCCGAAAAAAAAGGTAAAGGGAAGAATGCGAAAGAAGAAAA
TAGGAATAAAAAAGCGTCCATTGTCTAATGGATAGGACAGAGGTCTTCTA
AACCTTTGGTATAGGTTCAAATCCTATTGGACGCAATTTTTTCCAACTAT
TTTTTTATGGCTATGTAAAGAAACCCATTTTTAATGATTCGAATCAGAAA
GTTTTCTCAACAATTACTCTTGTGCTGAGGCTAGACTAGGAATAAGAATG
AAAAATTTATGTTTGTTCTTGAAGTAGAAAGAGCTCAATTTGTTCCTGAA
CAGCTCCCTTCAAAAGGGCTTCTGCTTCTTCAGTAAATGTCTTGGTAGAA
GATATAATTTCTTTGAATTGAGATTTATTCTTTTTTAAGTAAGTACGTAA
CTGAACGAGAAATTTCTTTACCTGCCCAATTTCTAACGAATCAAGATATC
CATTCGCTCCAGTATAAATAGTAGCTATTTGTTCTTCTACCGCGAGAGGA
TCTGATTGGGATTGTTTGAGCAACTCGCGTAATCGTTGACCTCTTGCCAA
TTGATTCTGAGTAGCTTTATCGAGATCAGAAGCGAATTGTGCAAAAGCTT
CTAATTCTGCGAATTGAGCTAGTTCCAATTTTGATTTGCCGGCTACTTGT
TTCATGGCTTTAATTTGAGCTGCGGATCCCACTCTGGAAACAGAAATACC
CACATTAATAGCAGGTCGTATTCCAGCATTGAATAAATCGGCGGATAAAA
ATATTTGTCCATCCGTAATGGAAATTACATTAGTGGGAATATAAGCTGAA
ACGTCTCCAGATTGAGTCTCAACTATTGGTAAAGCGGTCATACTTCCTTC
ACCTAAACGAGAACTTGATTTAGCAGCTCTTTCCAAAAGGCGTGAATGCA
AATAAAAGACATCCCCCGGATAAGCTTCACGACCGGGGGGTCTTCTTAAT
AGAAGAGACATTTGACGATAAGCTTGTGCTTGTTTGGAGAGATCATCATA
AATTATTGAAGTATGTTGCTCACGGTGCATAAAATATTCAGCTAGAGCCG
CTCCTGTATAAGGTGCGAGATATTGTAATGTAGCGGGTGAATCTGCTGTT
TCGGCTACCACAATAGTGTATTCCATCGCCCCTCGCTCCTGGAAGGTAGT
CACTACCTGAGCCACAGAAGATGCTTTTTGACCAATAGCTACATAAACAC
ATATTACATTTTGTCCCTTTTGATTGAGAATCGTATCTGTGGCTACTGCT
GTTTTGCCGGTCTGTCTATCTCCAATAATTAATTCTCGTTGACCACGTCC
TATAGGGATCATAGAATCAATAGCAATAAGCCCTGTTTGAAGAGGCTCAT
ATACGGAGCGTCTCGAAATAATACCTGGGGCAGGAGATTCAATTAAGCGA
GATTCGGAAGCTGAAATTTCTCCTCTCCCATCAATAGGTTTAGCCAGAGC
ATTTATAACACGACCCAAATAAGCCTCACTCACAGGTATCTGGGCAATTC
TTCCTGTTGCTTTGACAGAACTTCCCTCTTGTATCATCAAACCATCGCCC
ATTAATACAACGCCAACATTATTTGATTCCAAATTCAGAGCAATGCCTAC
TGTACCCTCTTCAAATTCTACTAATTCGCCTGCCATCACTTCATCAAGAC
CATGAATACGAGCAATACCATCCCCTACTTGAAGTACGGTACCGGTATTC
ACAATCTTTACTCCTATATTATATTGTTCGATACGTTCACGGATAATATT
ACTAATTTCGTCGGCTCGAAGAGTTACCATTAGTGTCTCTTTATTCTGCA
AAAAAAAAAAGAATAATGCCTAAAATTTAAACTAAAGTAAAAGTGGGAGG
GTTAATCGGTTATTTCTTCCATGGCTCCGAGGATGCCAATATTCGCACTG
ATTGTACGGAAATGTAAATCACTATTCAAACAACTATTCAGAGTTCCTAG
AGCTCCTTGTAAGGCTTCCTGAAAAACTCGTTGTCGTACTTTATTAATCG
CTCTTTGTTGTTCAAAATGAAGGGTTTCATTTTTGTAATTTTCTAATCGT
TCCAAACTATCATAAGTAGCATTAATCAAATTTGTTTTTTCTCGTTCTAT
CTCAGAGTATCCATTAATTCGATACTCATCTGCTTCTATTTCCACTTTGC
GTAAGCGATCTCGAGCTCTTTCGAGTTGCTCAACGGTCTTTTTACGCAAT
TCTTCCGAATTTTGAATAGTACTCAAGATCCTCTGTTTTCGATTATCTAA
TAAATCATTTAATGAAAGTAGATTATTTTACTATTATATTAATTTTACAA
TTTCCATGATCTCTTCCCGAACCAAACATGAATCTTTCAATTCATTTGGC
TCTCACGCTCAATTATTTATTTTATGGGCATTGCCATATAATGTAATGAG
CCTGCCCCACCTTTTCTGCTCGTATTCATCGAAACTCATACAAGACCAGA
ATAGAATATTATAGTAAAAGGACTCTTCCGACGAGACAAAAATTTATAAT
TTCAGCAAAGTTGTTTCTTTATTTGATTTCTTCTTTATTTAATTTCAAAT
ACAAATAAAAAATATATAAAATATATAATAATCAAATAGATATTTATAGA
ATATCTAAAATAAAATATTGAATTTAATTAGTTAACTTTAACTATTTTAT
TTATTATAATTATTTATTATTTTAATTATTATTTATTATATTATTTTAAT
ATTTTTTAATTAAATATTAAAATAAAATTCCTTTATAATTTTCCCTTTCT
TCAAATCCAAAAAATTCTTCTTTTTTTATACATAGGTCGTCGATTTGGCA
TTGGATAAAAAGAGGTAAGGTGCCCCTTTTTTTTAGTCAATTTTTACTAG
GAACTAGTAAATGGTTCAAATCGTTTTATCGATATGAGTGTCTTATATCG
GATAAATAACTAATTATTCTATTCATTTTTAAGTCATTTCGACCTATACT
AACATAGTGGTAGAAAGAATACCCATGTTATGCTTGGACTTCAAACAGTT
TAGCTTTAACCATCTTAATGGTCTCACATTATTGGTTGATAGAGAATCAA
AGTTGATTTACCAATGAGTCACGAAATGCTATGGTTCTTACATATATATG
ATTATTGAATTTCATTTATTCAGAAGTAATTCGTCTAGATCGTACATCTT
TCTTTCCTATTTTTTATCCTATTTCCTATTAATAAATAAAAGAACAGAAA
GAAAGTACCGCCGGTTGGATCCAACCTATTCTTGAAATAAACAACTCGCA
CACACTCCCTTTCCAAAAAAAATCAATACACCAAACACTATACTCAGATT
TATTGGATTTGTTGCTAAAATATCGGTATTAAATGCGAAACTTCCAGCGA
ATGGATAGTGCCCTACCAAGTAAACAAAAGAATCGGTTACATTTTTCATA
TGCTCTCTTCATATAGATAGGACTAACAAAGAACCAGAATTCTTTTTATA
TCACCTCACTTGTCTTTTTGTAATCGATTTCTTTCTTTTTTTTATTATTT
TTTATTGAAGTTTCCAATAAGATATTATTAGATTAGGTTTTAGGTTTCAT
GTTAATTGTGAAATATCTCCTTTATTGAATTGAAATTGAAACGCTTTCTA
AAAAATAAAATAAAAAAAGGTATGTAAGATACTTTTTTACATTTCTAGGA
TTACATTAAACAAAAGGATTCGCAAATAAAAGCGCCAATGCCACGACCAG
CCCGTAAATTGTTAAAGCTTCCATAAAAGCTAGACTAAGCAATAAAGTAC
CTCGTATTTTACCCTCTGCTTCTGGTTGCCTCGCAATACCTTCTACGGCT
TGACCTGCAGCAGTACCTTGACCAACTCCAGGTCCAATAGAAGCAAGCCC
TACAGCCAATCCAGCAGCAATAACGGAAGCAGCAGAAATCAGTGGATTCA
TGGGTAAGTTCCTCGCACTAAAAAAAAAGAAATGGTTAATGATACAATCA
ACCAATGGATTATTACTTAATATTTTATCACTAAGATCCATCGGGTGGAG
AAGTAACTCAAGATTCTGAATTAAAATACAAATTTTATTGAATCAACTGA
ATCGTCAGAACTACTTCGATATCTTGTTTTTTTTTTTACTTTCTACCCAC
AATGGGTTTTTTGTAAATCGATGTGCACATAGCTCTAGTTATTGCATTTC
TTTCGAACCATTCTTTCATCAATTCTTTGTTCTTTACTCTATTCCATTCC
CGAATTCATCTGTTTTGTTTTTTCATTCAATCCATGCATAATAGTCGCCG
ACGAAAGAGAAGAAAATAGTATTGAAATCCATCTACATATAAATACAGTG
GACTGTAAATTGTAAATAAAATAGATTTTAGATAGGAATAATCTATAGGG
ATAATCCTATTCCTATATAACTAATGAATATCTAATATCACATATACATT
TGTTTCCTCCATAACGTGTACTATCCTGTCCGCATTTCATATAGAATGGT
ATTCTAGAATCATTTTTGAAAGATACACATGGACTGGACTTATAGACATT
ACATATATCTAATTTGACCTCCCTAAGTCATCCTTTTTTCGATTCCGTAA
TATAGTCCATCTTTCCTCGTACGATTGATTTTAGACCAAATATACTATGA
TATATATTTGTATCAGTATCTATTATGTTCCCCAACCGATTGATTGGATT
CTCTTGAGCCATGCATGAATTGGAATCAGTTTAAAAGAAAAAACGATTTT
GAAGACTAGTTAATGATGACCTTCCATGGATTCGCCTATATAAGCCGCGG
CCAAAGTTGCAAAAATAAGAGCTTGAATACCACTTGTAAATAAGCCAAGA
AACATAACGGGTATAGGAACTAATGAAGGTACTAAAGAAACAAGAACAAC
AACTACTAATTCATCAGCCAATATATTCCCGAAAAGTCGAAAACTAAGAG
ATAAGGGTTTTGTGAAATCTTCTAGGAGATTTATTGGTAAAAGAATTGGA
GTTGGTTGAATATATTTTTTGAAATAACCCAATCCTTTTTTGGTAAGACC
TGCATAAAAATATGCTACTGACGTGGGTAAAGCTAAAGCAACAGTAGTAT
TTATATCATTCGTGGGCGCAGCTAACTCCCCGTGAGGTAACTGTATGATT
TTCCAAGGTAAAAGAGCACCTGACCAGTTAGAAACAAAAATAAATAGGAA
CATAGTTCCAATAAAGGGAACCCAAGGACCATATTCTTCTCCAATTTGGG
CTTTGCTCAAATCTCGAATAAATTCAAGGACATATTCGAAGAAATTCTGA
CCACCGCTCGGAATGGTTTGTGGATTCCGAACAGCTATGATGACTGAACC
TAATAAGATAGCAATTACGACCCAAGAAGTGATAAGTACTTGGGCATGTA
TTTGTAAAGCCCCTATTTGCCAATATAAATGTTGGCCTACTTCTACACCC
GATATATCATATAATCCTTTGAGTGTTTTAATGGAACACGGTATAACATT
CATATTGTCCTCTGATAGAAATCGAACTTCAAAAAAAAAAAGAATTATTT
TGATTCAACCATCTCTTTATGAACTCACCTACTTTAATAATAAATCGATT
ATTTCCAAGTAATCACATAAGATCAATATCCCAAGTACTTTTTTTTATTT
ATCTCTTTTAAAAAGTTCAGGAATAGTAACCGATCCAATAAATCTATGGA
ATTCCCAAATCAAATAATTAAGCAATTTGATTATTTTTTATTTTTAATAA
TAATCAACGATTTCCTATATAGCTATAACGACCCTCGCAAATTGCAAATA
CTAATTTGTTAAGAATCAATCGGATTGAAGCTATAGCATCATCGTTGGCT
GGAATCGAAATATCTGCAAGATCTGGGTTACAATTTGTATCGATTAAACA
AATTGTCGGAATCCCCAAAATGGCACATTCTTGAAGAGCCATATATTCTT
TTTCCTGATCAACGATGATTACAATATCGGGCAAACCCGTCATATATTTG
ATCCCACCCAGATATGATTGCAGGGCAGATAATTTTCTCTTCAACATCGC
TGCATCTCTTTTGGGGAGACGGTTCAGTTTCCCCATGTTTTGTTCTGCTC
TTAAGTCCCTGAACTTATGAAGTCTCGTTTCCGTAGTGGACCAATTCGTT
AACATACCACCAAGCCATTTTTTATTAACATAATGACACCGAGCCTTTAT
TGCGGCCGATGCTACTGAATCCGCTGCTTTATTTTTGGTACCAACGATTA
AAAAGCTTTTTCCTCTACTTGCTGCATCAAAAACTAAATCACAGGCTTCT
GATAAAAAACGAGCAGTTATAGTAAGATTTGTAATATGAATTCCTTTACG
TTTTGCGGAGATGTAAGGGGCCATTCTAGGATTCCATTTCTTAGTACCAT
GACCAAAATGAACTCCTGCTTCCATCATCTCCGGCAAATTGATGTTCCAA
TATCTTCTTTTCACTTTCCCCCACATTCCCTCTTTGTTTTTTGCAAAGAG
ACGAGATACCCTAAAAAAAATAATGATTGTTCCGAGGGAACCTTCTAACG
GGGATTGACCGTCGATACGCGGTTCAAACCATTACATTAATTTCTTTTTA
TTACTTATTTTTTTTTTACCAAATCAATGATCGGACCAGATAAAATAAAA
TAAATAGTGAAATTAAAAAAAGGGTAAAAAAAAAAAATGAATCAACCCTT
AGGAATTCGTAAATGATTGTTCTGATGTCTCATATAAATTAATTGTCTTG
GATGCAAGAACAAAATAATTCTCTATGGTGTAACAAAATATCTCTCATCT
CTAAGTCGAATAGATTATTCTTTTTAATTTCCAAATGAATGTTCTTGTCT
TGTCTTGAACGGTGCACTAATTTTTGGAATCCGGTACCAACAGGTATAAT
CCCTCCCAGAACAACGTTCTCTTTCAGTCCTTTCAACCAATCAATACGCC
CTCGTAGAGCAGCTTTTGCTAAAACCCGAGTAGTTTCTTGAAAACTCGCT
TCGGATATGAAACTTTGAGTATTCAGAGATGCCCTCGTTATTCCCAATAA
GATTGCCCGATAACAAATCGCTTCGTCTAAAGCACGTCCCGCGCGTTCTG
CTCGCAATAATCCGATTAATTCTCCAGGTGAAAAAACATTAGACATTCCA
TCTTCTGAAACCAACACTCTTGATGTTACTTGACGTACAATAATTTCTAT
ATGTCTATTATGGATCTGTACCCCCTGGGATCGATAAACCTTTTGAATCC
TATTAACCAAAGAGATACGACTTTGGGCTATGGTCAGCTCAGATCCAATC
ATGAATCCCCAGGGTCTTCCAAGAATTCTTGATATACATTCGTTCCAACT
ATTAACTCTCTTTTCGAGGTTCATCGATATGGAATCAATCGAACGCACTT
CTAAGACTTGTTCCACTTTTGGAAGACCCTGCGTTATGTCACCAGATCTC
GATCTTTCATATATAAATGTAACTAATCTATCTCCTTCATAAAGTATTTT
CCCATAATGACCATGAACAGTTGCTCCCAGAGTGACCAAATAGGGCTTTG
CTGATCTTATCACTAAGGAATCAACGTGAACGATTATAATTTGACCAGAT
TTTTTTATGTTTATGTTCGGTCCATATTTGAATAGACATACATTTTCACA
AAAAAATTGTCCAAGGCTAATTATTGTGGATGTCTCTTCACAATAATTGT
GACGGAGAAAGCACCAATTCAAACGGAATGGATTCAAGATGATGTTACTG
CATGGATCGGAACTATAAATCCTACTATTTTCATCTATTAAACCGTATTT
AAGTACTTGGAAAGTCTGTTTAGAATTGTCAAGTAGCAAAAATCTCTTTA
ACAAGATCTGATTATGAGTTATTAAATGGTAAGATGAATAAAAATTCGCT
ATTTTAGGTACAATAGTACCTAGAGAACCCAGAAAATCCATAATTGGAAT
TATGTTCTCCGATTCTTTTGTCACATTCTTATATTTCGAACCATTAAATG
GACCAATTTGAGAACAATTGGATGATGACAAAATTCTCAAAGATTGGCAT
TCTTTATTTCGATTCAACAAGGTACCCATACCGATAGTTTCTTGGTCTTG
AATAAGTGATTGAATCTTCGACTTGGAATAAAAAGGATTGATATTGGTGC
TATTTAATCCATTATCGAGAATCAATCCCGAACTCCCCGTATCATTCCTT
TTTCCGGTATATGAAATAGTGGACTTGATTAAATCAATTCTTATGAAATC
GCGAATTAGATCATTTGCTCTTACCTCAATAAAGGAAGTATGAACCTCTT
CTATAGAATCATTTTGTTCTTGGTCCCAATTCAATACTAAGCAAGTCCGA
ACTAATTGACTACTTGTGTGATAAATTCCGCGAATTGACTTGCCATTTCC
ATAATAGATATAATTGATAACCCTAAGTTGGACATTATCTTTTTCCTGTA
AGAGGTCCTGAGGGAAAAGTGTTGCTAAATTTATGCCATCAGCTATTTCA
TATGTGACTACAGGTCGAACTGAAACAAAATACTTTTTCTTGGTGGGTGT
AATTCGTTGAACATAAATCCAATTTTTCAATTCTTTTTTTGATTCATTAA
AATTTTTCTTCCCTGTTCCCGGTGGTATCAAGATGCCGCTGTACCTGGAT
ATCTTATCTGTCTCTCCAGGGAAATGGATATTTCCAGAAAAGATTTTCAG
TTCAATACTTTTTTTTTTTCTCTCCACTCGGACTAATCCGCCTATTTTGC
TTCTTGTATTTAAAGTGAGTCGTGTATGTACTCCAATGAGACTATTGTTC
CGGACCATTATGGACGAAGATCCAGGTAAGATATGCACCTCTTCGGGAAT
GAAAAAAAAGCGATCTACTTTTATTTGTATTTGGTTAAATTCTTTTGTTC
CTCGATACTCAATCAAATCTTCCTTTTTTACAATTGAATCTACCTCTACG
GTCCCATATTTAGTAATTCCTGAACTGCTTCTTCTATATACTGGATCATC
GAAATAAGCAAGAATACTATTTCCACGTAAAATACCATTTATGGGTATTT
CAATAGAAATATCAAAACAGGGTATTAGTTCTTTCTCTCGTTCTTGATCA
TATTGTAATGGGATGATGAATCTATTTCTTCGCCTTTTCGCCAAGAAATC
CAAATTCTCTTGAAGAATAGAAGGAGATATGAAATCCCAATGACCATTGG
ATATGATTCGATCAGATATTGGATATTCAAGAATTTCTCTATTTTTTTTA
TCAGAAGTATCCAACAATTTATGTTTTACTCGATGATTAGTCATTGAAAG
GTCAAAGATATAGATATATTTTTCTTCGACAGAAAAAGAATGAACATTCA
TTTGATCTTGATCCTTGTGGAGCGAAAAAGACACTATACTGGATCTACGT
GACGTTCCTGCTAATATCCATAAATGACTTGTTTTTGGTAATAAATGAAT
ATTACCATATGGGTATTCGGGTGCATGGTATACATTGATACTCCAGTGCA
TTTCTCCCTCTGATTCAGAATAAATATGCTTTCGGACCCTCTCTTTAAAA
TTTAAAGTGAATGCTCCGGCACGAATCTCGGCAATCAATTGTTCTGATTC
CACATATTGACCATTTTGAACTAAAATCAAACCTTTTGGCGGAATATTCA
GATTATGTATAATATCCCGACCCTCAAGAGTTACATACAAGTCTATAGAG
CATAAAAAAGCAGGATGTCCATGACGGGTACGTGTGCGATGAACCAAATC
CTCATTGAATTTTATTTTTCCACTGGAAGGAGCTCGTACATGTTCGGCAG
TACCGCCTGTAAATACACCACCAGTATGAAAAGTTCTTAATGTTAGTTGA
GTCCCCGGTTCCCCAATTGATTGACTCGCAATAATACCTACGGCTTCTCC
CAATTCAACCAGGTCACCATGAGTGGGACTTCGACCATAACATAATTGAC
AAATCCAAGATGTACTTCTACATGTAAAAGGGGTTCGAATATATATTGGT
CGTGCTCGAAAAGTTATGAATCGATTGACAAGTCCAATCCCAATCTCTTG
CTTTCGAACGGCAATGCATCGTAGACTCATATATATATCGTCTGCTAATA
CACGACCAATTAGTGTTTGGACAAAAATTTTTTCCGTCATCCCTTTTCGA
GGACTCACGGAAATACTTCGGATAGTACCACAATCCGTTCTACGTACAAT
AATGTGTTGAACTACTTCAACAAGTCTACGCGTGAGGTATCCAGCATCTG
ATGTTCGTACAGCAGTATCTACAACGCCTTTGCGGGCTCCGTAGCAGGAA
ATTATATATTCCGTCAAAGAAAGTCCTTCGCGTAAATTGCTTTGAATGGG
TAAATCAATCATTTGTCCTTGGGGATCTGACATTAATCCTCTCATACCCA
CTAATTGGTGTACCTGAGATGCATTTCCTCGAGCTCCTGAAAAGGACATT
AAATGGACTGGATTAGAGGGATCAGTCATACGAAAATTAGGATTCATTTC
TTGTCTCAAATATTCACTTGTAGCATACCATATCTCAATGGATTGACGTA
ATTTTTCTACCGCGTGTACATTCGCATAATGATAGTGTTTTTCCAAAATA
AAACGTTGTTGTTCAGTGTCTTGGACCAACCATTCCTTAGAAGGTATTGT
TAAAAGATCATCAATCCCCAATGAAATAGACGTAGCAGTGGCTTGCTGGA
AACCCAGAATCTTCGATTGATCCAGGATATGTGATGTATATCCCATTCCG
AAATGATCTATTAATCTGCTAATAAGTCGTTTCATAGCAGTTCCATCTAT
CACTTTATTGTAAAAGACCAGATCAGCCCGTTCCGTCATAAATACCCCCA
TATTATGCTTAATAGGATTCAACAATGGGCCTAAGTCAATGATTCGAAAA
CTTCTTTCCCCTAATCTTGATTCACATAAAAATTCGAGTCTCGCCAATTT
TTCCGGTATCAGAATTCCCGAATTCCCATGGCACGGATATCGCCTGATCT
AATTTATTTTATTAGTTTAAATAACGTATGAATAGGCCCGACAAAACCCC
TGTACGGCTTCTTCTATTTCTCGATAAAAAGAAATATGACCAATGGTGGT
TCGAATGTATATCCAACGAATTTTTTTTTTTACACTTCTTACAATTAGAT
AGTGCCTATAAATCTCATGATAAGTGCCCAAAGATTCATATTGAATTTCG
ATGGGAACTTCTCTTGAGCCAATGACACGTTGATCTAGTCGCCACCGGAG
CCACAAAGGACTATCTAAATCGATTCGTTTTTGCCGATAAGCTCCAAGTG
CATCATAGGAACTGCAACAATACGTCGCTTTCATTTTCATATAGTTATAC
TTATTATTGTTAACTATTTTATTTTGCGAATTTCTGCAATTATATGTATT
ATACCTATTTGCACAAATACCTCGACGATTCCCGATCGTTAATACATAGA
GCCCAATAAGCATATCTTGGGTTGGTACGGAAATGGGATCTCCAATAGCT
GGAGACAAGAGATTCATATGGGAAAACATAAGTAAACGAGCCTCCGCTTG
AGCTTCCAAAGATAAAGGTACATGAACAGCCATTTGATCTCCATCAAAGT
CTGCATTGAAACCTCTACAAACTAATGGATGTAAACAAATAGCACGTTCC
TCTACTAAAATGGGTTGGAACGCCTGTATACCCAATCTATGCAGGGTAGG
TGCTCTATTCAACAATATAGGATGCCCCCGCATAACTTCTTGAAGTATTT
CCCATACAATCGGTTCCTTTTCCCGAATTTTACTTTTAGCAATTCCTATG
TTAGAAGCAACATGTTGTTTAATTAGACCATGAATTAGAAATGTTTGGAA
AAGCTCTATTGCTATTTCGCGAGGTAATCCACATTGATGTAATGAAAGCG
AAGGACCCACAACAATGACAGAACGCCCCGAATAATCGACCCGTTTGCCA
AGGAGAGTCTCACGAAATCTTCCCTCTTTGCCTTCAATTACATCTGAAAA
TGACTTGTAAACTTTATTATGACCATCTTTCATGGGTTGCCCACGGATCC
CATTATCAAGAAGTGTATCCACGGCTTCTTGTACCAATTTCTCCTGACAC
ATTACTAATTCACCTGGCATAGATCTACTTGTTGCTAATAGATCGGTAAG
AGTATTGTTCCGATAGATAACTCTTCTATAGAGTTCATTAATATCCGAAC
TCATTAATTTACCTCCATCTATCTGAATGATTGGTCTCAACTCGGGAGGA
AGAACTGGTAATAGGCACAAAACCATCCGTTTTGGTTCTACATTTGTTCG
AATAAAATGTTTAGCTAATTCCATGCGTTTAACCAAAAAATCCTTTCTTC
TTCTAATTTTTCTATCTTCCCATTCATTTCCAGTTCCAGTCACCTCCTCA
TCTCCTAATTCCTTCCATTCTACCAATGAATTATTTAGAATAATTTGCAA
ATCCGAATCGGCTAATTGTTCTCTAATAGCACCTGCTCCTGTCGAGATTT
CTCGATTTCGAAATGTCTCGAAGCTTTGAGTAGTAAAAAAAAGTGGGATG
CTGTATTTCCAGGATTGGATTTCATACTCGAATGAACCTCGTAATCGTAA
GAAAGTTGGTTTTTTAGATATGGGCCTAGCAAAAGAAAAATCGAGATAGG
TTCCTATAAGATTGGGTTCCCCCCTTAAAAATCGGACGTGAAGGTTTCCT
CTCATCCGGCTCAAGTAGTTAAAGAAAGAGAGGTTCTTTTAAAGTTCAAT
AAAACCCTGCAAAGGCTACTCCTTACTCAAGTTCACAGAGAGGACTAACC
TTTCATTAATTCATTCTTCTTTTGACTTTGAGTTTCTAAATTACTTAATT
TACGACAAAAAAAGAAAATGTGAAATTATTGAGTAGTCTACTTCCCCTCA
AATACAGAATCCCTTAAAGTAAAGGAATACTTTGTTGGGACTCATAAAGG
ATTTACTTGTCTATATATCGTCCCATTCGATCTTTTAGGTCTCTACTCAC
CTCGATGGTCATGCTTATACCACGATATCCTTTGAAGCATATATGGGATA
TATAAACTCCTGTAACCATGCCATATTTACTTGCTTCAACAGAATCGCTC
TCTCAAAGAAATGGAATGGTTAATTCCACGAAGCAAGTATTTTGTTTTCA
CGAGGTATAACTAGTAATTCCTATTTATCTGTTACGGGAATCGACCATGG
ATCAATTCCCCTTTTGTTGTTTGTTTGGAAGTATTGAATACACCCAACAT
TCTGAGCTTCATGTTAGTCCTTCCAAGACACATGTCAGAACGGGGACATC
CCAATAATCAGATTGAATGGGATGACAGTTTTCGAATCTGTAAAATGAAA
ATTTTGATCAAATCACACATCACAGTATACTAGGCCTTCTAATTCCTTAA
GGGGTTTATCTAAAAGATTCGCGATATAACTAGGAAGACGTTTCAAATAC
CACACATGAGTCGCCGGGCATGCGAGTTTGATGTATCCCATTTGATATCT
TCGTATCCGAGAATCAACAAACTCCACCCCGCATTGTTCACAAAACTTCG
GGTCTTCTTTTTCAGCCCCAATCACTCGATAATTTCCACAAGCACAAATT
CCACTTTTTATAGGTCCAGAGATTCTTTCACAAAACAATCCATCTTTTTC
CGGTTTATTGGTTTTGTAATGAAAAGTATACGGTTTTGTCACCTCACCAA
TTATCTCTCCATTAGGTAGTATTTTGGTAGCCCAAGCCCTTATTTGTTGA
GGAGAAACTGGTCCAATTCGAAGTTGTTGATGTTTATACTGGTCGATCAT
AGAATAGAAATTCTGATTCATTCAGATCAAGCTTCCTTCCTATTAATCTG
GAAATTCTTTTCAGATACGAGGAAATGATTCAGTTCCAGAGCCAAAGATC
GTAGTTCTCGAACGAGCAATCGAAAGGATTCTGGAGCATCTTCGGGGTTA
GGTACTGTTCCTCCAACAATTGTAGCACCAAGTACCTCTTGACGAGCTCT
AATATGATCAGATTTATAAGTAAGCATCTCTTGTAAAATATGAGCAACAC
CAAATCCCTCTAGAGCCCAAACTTCCATTTCTCCTACTCGTTGTCCCCCT
TGTTTGGCCCTTCCTCTAAGGGGTTGTTGTGTAACAAGTGCGTAATGTCC
ACTGGAACGCCCATGGATTTTATCATCAACTTGATGGATTAATTTCAAGA
TATAGGGTTTTCCTATTAGAACAGGTTGTTCAAAAGGATCCCCTGTTCTT
CCATCAAATATTCTGCTTTTTCCCGGATACTCGGGTTCAAATACCCATGG
ATTTTTTGTTTGCTTACTGGCTGAATATAATTCAGAAAACACTAGTTTTC
TCGAAGCCTCTTGCTCATATCTCTCATCAAAAGGTGCTATTCTATAATGT
CTTTTTAGCAGATCCCCCGCTAACCCGAGTGAGCATTCAAATATCTGTCC
TACATTCATTCGTGAGGGTACTCCTAATGGGTTGAAGACCATATCAACAG
GTGTTCCATCTTGCAAATAGGGCATATCTTGCCTAGGCAAAATTTTGGAA
ATGATACCTTTATTCCCATGTCTTCCGGCTACTTTATCACCTACTCTGAT
TTCACGTTTTTGTGAAATATATACACGAATCATCTCTGGATTATAAATGG
AACCACCCCTTTTCTGAATCCATCTCACATCAATAACTCGGCCCCTTCCA
CCTATAGATAATTTTAGAGAAGTTTCTTTTGCAGTGGATACCTGAATACC
GAGTATGGCTCGTAATAATCTATCTTCCGGAGCATACGACGATTCGGTCG
CTGTCTGAGGCGTTAATTTACCTACTAAAATATCACCTGTTTCTATCCAA
GATCCAAGCATCACAATTCCATTTCTGTCTAAATTGCGGAGTAAGCGATC
CTCTAAATGTGGTATTTCCTTAGTGATTCTTTCAGGACCTTGGCTTGTCA
CATGAGTCTGAATTTCATATTTCCGAATGTAAAAAGAAGTATAAATATCT
TCATATACTAAACGTTCACTAATTAGTACTGCGTCTTCAGAATTGTAACC
TTCCCATGGCATATGAGCTACTAATACGTTTTTTCCTAAAGCGAGTTCCC
CACCAACTGTAGTCGCACCGTCTGCTAAAATTTGTCCCTTTTTAATGCAT
TTACCCCTCGGAACCTGAGGTTTTTGATGCATACATGTATTTTTGTTAGA
ACGTTGATACATAACTAATGGAATGCTCATAGTGTCTCCATTACTTGAGA
AAATGATCTTGTGAGTATCAGTATAAATGATCTTCCCCTCCCGTTCGGCT
ATAGCTGAAACCCCAGAATCTAGAGCCGTTTGACGTTCCAGTCCAGTTCC
AACAATACACTTTTCCGATCGAGAAAGCGGAACTGCTTGACGTTGCATAT
TAGAACTCATTAAAGCTCGATTTGCATCATTATGCTCAATAAAAGGAATG
AGAGAAGCTCCAATAGAAAAATATTGGAAGGGAAAGATGCTTCTAAGATG
AATCTGTTCCCATGCAATAGTTAGGAATTCTTGACGGTATCGAGCTGGCA
CAACCTGTTCTTCTTGAATACCCCGGTTCAAGGCCAAAGAATTTCCTGCT
GCTACCATATAATATTCATCTCTACTTGGCGATAAATAAATCATCTGTGC
CTTTTTTGATCTCTCAGATATTTCATAAAAGGGACTCTCTATAGATCCCC
AATGACCAATCCTTACATGAATAGCTAAAGATCCAATAAGTCCAACATTG
ATTCCTTCAGACGTATCAATTGGGCAAATACGTCCATAGTGACTAGGGTG
GATATCTCGTATCCGAAAACTAGCAGTTCGCCCTGTCAACCCCCCAGGAC
CCAAATAACTCAACCTACGCCCATGAGCAATTTGGGTCAATGGATTAGTC
CGATCCAAAACTTGAGATAAAGGGTGTAGGCCAAAAAACGATTCATAAGT
GGTTGTTAATGAAGTTGAAGTTACCAAATTTTGAGGATTCGGTATCAATT
TATGCCTGATTGCCCCACATATAGTTCCTCGAACCCCATTTTCTAAACGA
ACAAGAGCCAATCCGAATTGATCCTGTAACAGATCCGCTACAGAACGAAT
ACGTTTATTTTTCAAGTGATTCATATCGTCAAGCGTACCCATTCCAAATT
TCATTCGGATCAAATGATCCGCAGCAGCTAATACATCTCGTGGTAACAAA
AATGTATTCTTCTGGGGTATATCAAGATTCAGTCTCTGATTCGTATTTCG
TCGACCAATCCTTCCTAATTCACATCTTTGTTGAAAAAATTTCTTTTGTA
ATTCCTTACATAAGGACTCAGAAAATACGGGATCCCCGCCTACACAAGCA
AATTGTTGATAAAACTCCAAAATAGCATTTTCTTTTGACCCAATCTTTTT
TTTTTCCTTATCATTTGGGAAAGACAAGAAAATTTCAGGGTAACAAACAT
TATCTAGAATTTCTCTTAGATTCGAACCCATAGCCGATAATAGAACTAGA
ATAGATATTTTTTGTTTCCTACTCACGCGCGCCCATATCCTCGCTTTTCT
ATCAATTTCTAATTCCAATCGTCCTCCCCAATCTGATATTATAGTACTGG
TATAAACAGAAATTCCGTTATGGTCTAATTCTGAACGGTAGTAAACACCG
GGATTTTGCAATATTTGATTGATTACAATTCTGTATATTCCATTTATTAT
AGAAGTTCCCAACGAATTCATTAAAGGAATGTTTCCAATAAAAATGGTTT
GTTCTTGTATAGCTCTACTCGTTTTCCAAATTAATCCCGCGGGTACATAT
AATTCAGAAGAATATGTGAGTGATTCATACACAGCATCTCTTTCTTTTAT
CAAGGGTTCTACCAATTGATATGTTTCCACAAATAATTGAAATTCAATTT
CTTGATCTGTATCTTCAATTTTTGGAAACTTATGAAGTTCTTCCATCAAG
CCCTGATTAATGAACCTACAAAATCCCTCAAATTGGATCTGATTAAATCC
AGGTATTGTGTACATTCCCTCATTTCCATCCCGAATCATCTTAATCTTAA
GTTTCCTCTTTATCGAAAAATTCCTCACTCTTCATCGAGCCATACGAATC
GATCTAGAAATGATGGAATGCATATTTTGTTTACTGAATCACATAAAATT
TTAGCCAACTCCATACATTTATTTTATTCATACGTATGAAGTGAAAGGAG
ACGAAGGAGTTAAGAATATTTTTGACGCAAGTTCGAATTTGCGACAGGTA
CAAATGGAAATGAGTTGATAAAACATTCCGGAAAAAATCCTGTCACTTAC
CTTACAAACACTTATAGAGTCTTGTATAGAATATCTAAATTGATCCCATT
TTACCTATGTTGATATTAGGATCAATAGGTTGGGTAGCAAAAAAATAAAT
GGATTCAGAATTTAATCTACTTTTTATGATTGATATGAATTGAATACGAT
AAAGACAGAATAATTGGGGGTAGGATAGAGTTTTTTAGCACACTTAATTT
ATTTAATTTGAATTTATTTCATTTTTTAATGTTAAAAAAAAAAAAAAGAA
TCCGTAAAGGAAATTGGAATTCTTTTTTTTTCCTAGTAAAATTTCGAGAA
TACAATTGAATTGTATAATAAAAATAGTATTTATTAGACGTATGCCGATA
TAGTTATCTAGCTATCTTCATATCGTATCCTTGATATTGTAGTTTTCTTT
TTTTGAGCAACCTAAACATAGATGGGGTCACACAGGGATATGTGCATAAG
AGGGAGACTCCACTTGATACGATATCTGTGTCATAATTTCTGTTCTGGGG
TTTACATATATACATATATATTGTTATAATGGAAATTGAAAATGATCTAT
TATTCAAAATAATTTATACTGATTAGTCGTAAATCGATTTGCTTTTTTTC
TTATACAATTAAGGAAACACAGTTTGTCCTGAATTTTTCAGCCTGTGACC
GGAAATCCATTTTTCTTTTTTTTTTCAATAGAAAGAAAGGAAGTTTTTAA
GTGGTATGTGTGTTTTGAGATACAATCAATCGAAGAGAATAATCTAAACG
AGATTCAATAAAGAATAGAGATTCATTTTTGGAAAGGAAAGGGAATTTAA
GTATAATGGGATTCAAGATCCAAATAAAAAGGGGGTGAGGGGTTCTCAGT
AATTTCCAAAAGAATTAATAATAGAATTTAATAATAGAATATGGATAATA
TTTTTATTCATTTTGGATCAGATTTGGCGGCATGGCCAAGTGGTAAGGCG
GGGGACTGCAAATCCTTTATCCCCAGTTCAAATCTGGGTGTCGCCTAATC
AACAAAAAACTTGGAATTTCTTATCCCATTAATTGTTCGACGAATTCTTG
ACCCGCAGAAGCAGGAACAAAAGACTAGACCTGTTGATACTTGATTTTTA
GAATACATAGATTCTCTAAAAAACTGTCCATTTAATAATACCAACCAATA
GGGATGAAACAATGTTCGCTTATTAATGATTGTTTCAAGTCATTTTTTTG
ATAAAAAAATTGAATCAACTAAATAGTGAGAGTCAATTTTAGGATTCAGA
ACTATCAAAGTAATACGTTGGAAATCTTAGTAAGGGTTCCTAAACTAAAG
GACTCCCCCTTTTTTTCTTCTAGGAGAAAGCATTATACGAAAGACTATCA
AAACTTCTTACTTATCTTACACCACCTATACTAAGGTAGTGTCTACTGAT
TCTATCTGGAATTAGATTAGAAAGGCTAATCTAATGGAAAATCCATTTAG
GAGTTTCTGATAAATAGTTATCTATTTTACTTGTTATGGGTGGATTCATT
GGATTAATAGCCTTAAGTCAGAATCCTTTTTGACTATGCGCTATTAATTC
CACTATTATTATTGATCAATAATGGAATAATTCCTTCATAGAGATAGGGG
CATAATTCAACATGGATATAGTAAGTCTCGCTTGGGCTGCTTTAATGGTG
GTCTTTTCCTTTTCCCTTTCACTTGTAGTATGGGGAAGGAGTGGACTCTA
GGGGTAGTACTCATTGAGTAATCAATTAAGTAATCAAATTGTATTAATTA
TTAATTCTTAAATTGATCGTTTTGCGAAGCCTTAAAAAAAGTTTCTCTTT
ACAAATTATATTGGAATACAATAATGAACAAGAAAATACAATAATGAATA
ATAATCATTTGATTAAAGAATGAATGATTATCATAGTTATATTCCGAGAT
TCAAATCTACACATAACATAATAGGAAATTTTTTTCCAACTGAATTCTTC
CTAAATATTCTATTTTAATGGACCAGTTCTTAACAGAATAATGAATATTA
CAATGAGAAAAATGAATCCCTATTCTATTTTTTTTTTCTTTTTTTTCTAT
AGTATATGGGCATACTATTCTTCTTCTATTGATTCTTTCGACGGCCATAT
GTCCTACTATATAAAATTAAAAGAAACCTAGGAATTAGAAAAGTTGGTCT
TCGATTATTTTCTTTGGATTAATCGAAATCCACACAAATTGATCTATTGA
AGAAGAGAAAATGGAGTGCTATTTAATTTAAACGTACATCTATCTAATAT
ATGACATGTATATTGTCATCTATATAAAAAAATAACTGTATACAACTTTA
AATAAAAAAAAAATACTATACAACTATAGAATAGTGGATTAGATAGTAGT
AAAGAACTAGAATATTATTCTAGTTCTTTACTACCATACTATACTCAGAG
ACTTCTGAATTCCACCCCCGATCGTTTCATTTAAGACTTGGAGTTTGAAT
CCCTTTCTTTCATTTCTTCAATCATTGATAAGAACTAATAATTCAAGTTT
CAGTTAAATTAATCATTTTGACTAACTGTTTTTACGTAGATGATAAGTAA
AAAAGCAGTAGGAACTAGAATAAAGAGTGCAGTAGCAATAAATGCGAGAA
TATTTACTTCCATAATCTCATTGTTTTTTGTTTCACAATAACTCGGGATC
TAATCCCATAGAGATGAGAAATTTAACTCCTGTAAATTCAATGGGATGAA
TTGAGATACTGAATCGATCGGATCAATATTATGAATAATAATATCTGATC
TATCAAATAGATTCATCGTCGAGAATTGAATAGTATAATAACATAGGAAA
ATCTTTTATCCATTATCCATAAATAATCAAAAACGGGATTCCTGTGATCC
AATAAAGAATCCCATTGAATTTTGCATCTCATACTTTTCCACTTTTTTCT
ATAACCTACCGTCTTCTTTATACTTATACATACAATTACCTTATGAAATA
GCATATGACCGCTATTCTACGGGTCACACATATCCAAAGAGTAGAGGTGA
GATGGAAAAAGAGCAGGTTAAGTATAAAAGATTTATTTAATATTCCAACA
AATTGACTAAAAAAAAAAAGAAAATAGGAAATTTGAATGAGAATGAAATA
GATTGTTTCCAATTAGTAATTGAGAATACACAACCAAAGTCAGAACTAGA
AAGAGTGTAATTTAACCCGAAAAGTATTCTGCCTAGGTAATTATGGTAAG
TGCATTCTATATCGTACGATAAACCAATACAATTTGTGTATGTACTCCTG
ATAAAAATATTGGCATCCTATTCCATTTCATTGATCAAGAACAATCGAAA
AAGAAAGTTAAACAAGTATCTCTTTCCATACTTAATTTAATATAGTAATA
TCGCCACTTGTACCAATCCACCTATGTTTCCACCCCATCAATCGATACTG
GATTTGTCTGATGATAAATACGAAATAAAAAGCAAAAGAAAAAAGATCCC
CCACCTGGAGGGAATTAGATCTTGGTGCCTGCCCCTTTTTCACAGAGAAT
AGAGAGATGAATTGATGGTCCTAGTTCGGGACTGACGGGGCTCGAACCCG
CAGCTTCCGCCTTGACAGGGCGGTGCTCTGACCGATTGAACTACAATCCC
GGTGAGGTCTATGATGACATACATAGGGTTTGTTTCATAAAAATATTCTT
TTTGTTGTGTTGTAAACGAGACATGAATGATATACTGATATCAACATGGC
TGACTATAGATTATTAGTAACCACTGGAGATTATTAGTAACCACTGGTTA
TTGCCTACAATGTATAATCCATTTTTTAAGGACTCTTTTTCTTTCTTGAT
ACTTAAGGATCATCAATCTAAATCCTTAGATTGATCAAAACGGATGAGAA
AAATATAAATATATGAATAGAGCAAAAAAAAATGGACTCTTTCTCTTTAT
TTCTACTTATTGGATTTGGATATTTCTGTAGAACAAATTGGTTATATCAT
ATTCATGGGGCGGCAAACTTTTGGGCCGAGCTGGATTTGAACCAGCGTAG
ACATATCGCCAACGAATTTACAGTCCGTCCCCATTAACCGCTCGGGCATC
GACCCAGGAAGACTTAATTCTAGGTTTATTGATAATCTAATCCATGATCC
ACTTTTTTTCGTAGTACCATACCCCTAGGGGAAGTCGAATCCCCGTTGCC
TCCTTGAAAGAGAGATGTCCTGAACCACTAGACGATAGGGGCATATCGGC
CCGACCGTCATCATACTATCATGATAGTATGAGTAGTTTTTTGGAATTGT
CAATATAATCTAATGTAATGGTATGAGTAGATCCGAATAGTTTTTCCTAT
GTTTAGGATTCTATAGAATAGAATTTTTTTTATTTTATTTGGATGGTTCA
TGAATGAACCTAATTTATATATATATATAAACTATAAACGAAGTATAGGA
TTCCTCCAGTTCAGGCAATGCTTGGTCCGCCAGAAAAGAAGGGGGTAAAA
ACTCATTTAATTTAACTTCTTCAATTTGAACTTACTGATTCGTTCATCGT
TTAGATGAGATAGGCATATCTCAGACTAAACCAGAAAAGTAAAAAACGGT
AGAAATTTGCTTTTTTATGAGAATTCGGTTCAGGGTATAAATCGAATTCC
ATTATCACATGATTCCATCAAAATATCTTGAATTTCTTTATGTCGATGTC
GGATTGGTACACGTATTAATCAAGCCAATCTTATTATCTTATTCTGACTG
ATCAGAAATGATATTGGTCTTGAAACAATTCACTGCATTTTTTTTTTACT
AAAAAAAATAAGAATAATTTGACGCATTTATTATTAGGCAAATCAAATTT
ATTGTCCTTGAATGAGTGCATATGCATATATATGTACATATAGCACATAT
ATCGAATATACATATGGTATATATATATAGATGCATATATACAGTAAACT
CGTAATGGAAGATGGCTAATTCATGAATTAAAAAAGAATGGGCCCTTTTA
ACTCAGTGGTAGAGTAACGCCATGGTAAGGCGTAAGTCATCGGTTCAAAT
CCGATAAAGGGCTTAAACTCCAGCTTAGTCCTTAGTCTTCGTTTTTCAGC
GGGTATCAGTTTTTGTTATGACAAGTTATAGTTACAAAGTTGAACAATTA
TTCTATTCATTATGATAATGAATAGAATAATTGTACTGAGTCTATCTTGT
AGAGACATAAGAGTCTCTCATTCTGGTGGGACATAAAAAATATTCTAGAT
ATCCAATCCCGATTATTAATCACCAAAGCAAACTATTCCTAATTCTTTCT
ATCAAACAAACCCACCATAAAATTGAAAATCAAGAAAAAGTAAGTGAACC
TGACCCATTGAGTCATAACTATATCAGCTATTCTGATATTTAAATTCGAT
ATACATTTTTTTTTGTAAAAGCGGATTTTTTTATTTCCTTGAACCACGCA
AAAATTTGTTAATATTTCCGATTTCATCTTCTTATTACCAGATGCTCCAT
AGGAATAAATCATTATTCTTTTCCACTACAAATAAATATTTCAAAAATCT
ATTTTTTATTATTTTTATTTGATTCCAAAATTAGCTATTGTTTTGTTATT
GCAACAATGCAATGCAATAGAGAACAAATGTGAGAAGGGAAAGGGGTTTT
CATTTCCAGTCTACTATCTACTATATAATATAATATATAATATTTAACTT
AGTATTTAATATTTAATTTAGGGTCAGGGGAAAAATAGAGAATTTTCTTT
TTTTTTTGTTTGGCCCACTCGGTGGTATGAGTCATAGAGCAATTAATTCA
GGGTTCAAATGGTTATTAAAGAATGGGAATAGTAAGGGCTAATCGAATCG
AACTGATGGATTTACCTAGGTTGGTTTGTGGTCCAATAGAAAAGAAAATA
GAAAGGAAGAATTTGTATCTTCGAAACCTATCGTAAAAGGCATTGAACGA
GCGTAAAAGACATTGAACGAGCGTAAAAGACATTGAACGAGGAATCGCCC
AATAGATAATCGAACTATTGTATGCCCCAAAAATGATATGAGGTGTTCGG
AAATGGTTGAAGTAGTTGAATAGGAGGATCACTATGACTCTAACCCTTGG
TAAATTTACCAAAGAAGAAAATGATTTATTTGATATTATGGATGATTGGT
TACGCAGAGACCGTTTCGTTTTTGTGGGTTGGTCCGGTCTATTGCTCTTT
CCTTGTGCTTATTTCGCTTTAGGAGGTTGGTTCACAGGTACAACTTTTGT
AACTTCATGGTATACCCATGGATTGGCCAGTTCCTATTTGGAAGGTTGTA
ATTTCTTAACCGCTGCAGTTTCTACTCCTGCGAATAGTTTAGCGCATTCT
TTGTTGCTACTATGGGGTCCCGAAGCACAAGGAGATTTTACTCGTTGGTG
TCAATTAGGCGGTCTGTGGACTTTTGTAGCTCTCCATGGTGCTTTCGGAC
TAATAGGTTTTATGTTACGTCAATTTGAACTTGCTCGATCTGTTCAATTA
CGACCTTATAATGCAATCGCATTCTCTGCTCCAATTGCAGTTTTTGTTTC
TGTATTCCTGATTTATCCACTAGGTCAGTCTGGTTGGTTCTTTGCGCCCA
GTTTTGGCGTAGCAGCTATATTTCGATTCATCCTCTTCTTCCAAGGGTTT
CATAATTGGACGTTGAACCCATTTCATATGATGGGAGTTGCCGGAGTATT
AGGCGCTGCTTTGCTATGCGCTATTCATGGTGCTACCGTAGAAAATACTT
TGTTCGAAGATGGCGACGGTGCAAACACCTTCCGTGCTTTTAACCCAACT
CAAGCTGAAGAGACTTATTCAATGGTGACTGCTAACCGCTTTTGGTCCCA
AATCTTTGGGGTTGCTTTTTCCAATAAACGTTGGTTACATTTCTTTATGT
TATTTGTACCAGTAACCGGTTTATGGATGAGTGCTCTTGGGGTAGTTGGT
CTGGCTCTGAACCTACGTGCCTATGACTTCGTTTCCCAAGAAATCCGTGC
AGCAGAAGATCCGGAATTTGAGACTTTCTACACCAAAAATATTCTCTTAA
ATGAAGGTATTCGTGCTTGGATGGCAGCTCAGGATCAGCCTCATGAAAAC
CTTATATTCCCTGAGGAGGTTCTACCCCGTGGAAACGCTCTTTAATGGAA
CTTTAGCTTTAGCTGGTCGTGACCAAGAAACTACCGGTTTCGCTTGGTGG
GCCGGGAATGCCAGACTTATAAATTTGTCTGGTAAACTACTTGGGGCTCA
CGTAGCCCATGCCGGATTAATCGTATTCTGGGCCGGAGCAATGAACCTAT
TTGAAGTGGCTCATTTCGTACCAGAGAAACCCATGTATGAACAGGGATTG
ATTTTACTTCCCCACCTAGCTACTCTGGGTTGGGGGGTAGGTCCGGGGGG
GGAAGTTATAGACACCTTTCCCTACTTTGTATCTGGAGTACTTCACTTAA
TTTCTTCTGCAGTCTTAGGCTTCGGGGGTATTTATCATGCACTTCTCGGA
CCTGAGACTCTTGAAGAATCCTTTCCATTCTTCGGTTATGTATGGAAAGA
TAGAAATAAAATGACTACAATTTTAGGTATTCACTTAATTTTGTTGGGTA
TAGGTGCTTTTCTTCTAGTACTCAAAGCTCTTTATTTTGGTGGTGTATAC
GATACTTGGGCCCCGGGGGGAGGAGATGTAAGAAAAATTACCAACTTGAC
TCTTAGCCCAAGCGTTATATTTGGTTATTTACTAAAATCCCCTTTTGGGG
GAGAAGGTTGGATTGTTAGTGTGGACGATTTAGAAGATATAATTGGGGGG
CATGTATGGTTAGGTTCTATTTGTATATTTGGCGGAATTTGGCATATCTT
AACCAAACCCTTTGCATGGGCTCGCCGTGCATTTGTATGGTCTGGAGAGG
CTTACTTGTCTTATAGTTTAGGTGCTTTATCTGTCTTTGGTTTCATCGCT
TGTTGTTTCGTCTGGTTTAATAATACCGCCTATCCTAGTGAATTTTACGG
ACCCACCGGACCAGAAGCTTCTCAAGCTCAGGCATTTACTTTTCTAGTTA
GAGACCAACGTCTGGGGGCTAACGTGGGATCTGCCCAAGGACCTACTGGG
TTAGGTAAATATCTAATGCGGTCCCCGACCGGAGAGGTTATTTTTGGAGG
AGAAACTATGCGTTTTTGGGATCTACGTGCTCCTTGGTTGGAACCCCTAA
GGGGTCCCAATGGTTTGGACTTGGGTAGACTGAAAAAAGACATACAACCT
TGGCAAGAACGACGTTCGGCGGAATATATGACCCATGCTCCCTTAGGTTC
TTTAAATTCCGTGGGTGGCGTTGCTACTGAGATCAATGCAGTCAATTATG
TCTCTCCTAGAAGTTGGTTGGCTACCTCTCATTTTGTTCTAGGATTCTTC
CTATTTGTGGGACATTTGTGGCATGCGGGAAGGGCCCGTGCAGCTGCAGC
AGGATTTGAAAAAGGAATCGATCGTGATTTGGAACCTGTTCTTTCCATGA
CCCCTCTTAGCTGAGATTTTCTTATTTAGTTCTATTTTTTTTTCTGTTCT
GGCTCTCGGCTATCCCACCTAGCCGAGCCATTCCCTTTTATGATAAGATA
GCGGGCCAAACCAAACGAATAAAGAAACAAATTTATTCAACAAACAAAAG
GAGAGAGAGGGATTCGAACCCTCGATAGTTCTTTGTTAAAAACTATACCG
GTTTTCAAGACCGGAGCTATCAACCACTCAGCCATCTCTCCGATGGGTAA
TCTGTATTTTATTACTACGAATAGAACCTGACCATATGAGGTAATACACT
ATCTGTAGAAACATCTCAGATGCAAATCTATATATATATTTCTATGTATC
TATATACTATGATATACATATCATCAACTATGGCCGTTTGTGAAGTAAAT
TAAGTAAATACTAAACTCTCCTCGACCACATGCCCGAATAAAATAAAGCG
GTAATAAATAAGTTCTAAAGAATCAATTGATTCGTGATCAAATCCCTACA
TGATGCATTTTATTACAATTTTTATTAAGGCAAGGGATGAAATGAAATGG
TATAGTTTATAGTTCATTTGTTGGTAGCTTGGAGGATTACAAACATGACT
ATTGCTTTCCAATTAGCTGTTTTTGCATTAATTGCGACTTCATCAATCTT
ACTAATTAGTGTACCCGTTGTATTTGCCTCTTCTGATGGTTGGTCAAGTA
AAAAAAATGTTGTATTTTCAGGTACATCATTATGGATTGGATTAGTCTTT
CTAGTAGCTATCCTTAATTCTCTCATCTCTTGATTTCTTGAACTTCTTTG
GTATTTCCCCGATCCAAAAATGTCACTTAAAAAAAAAGGATCCATATTGT
AAGAGTGAGACACATTAAGATTCAATCTGAGTTGAGTTCCGAAGATAAAA
TATATAATTAATTCTTATTAATTGATATAATAATAAGATTATCTTAATTG
GAATTATAATCTATAGTATCTGGTCCTGCGCAAATATGATCCAGACGCAT
ATATGATATATCATATATGCGCGGACCGTGAACATATGCGTGTGTATCAT
AAACGAAGAAAATGCGGATATGGTTGAATGGTAAAATTTCTCTTTGCCAA
GGAGAAGATGCGGGTTCGATCCCCGCTATCCGCCCATAGTGAAGTAATGT
ACTCTAATAAAAAATAAAATAAAAAATTAGGTATAGTTGACTACGATAGT
ATCGTAGTTCTATCTTCCCCCTCTTTTCCTCCCATCCAAACAAAAAAAAA
TATTGCGGAGACAGGATTTGAACCTGTAACCTCAAGGTTATGAGCCTTGC
GAGCTACCAAACTGCTCTACTCCGCGCTAAAGAACTGGGATGGTCGATGA
AAGATTAGATATGCCTCTCTACCATATCTATACAAATAGAATAGTCTATT
TATAGAGAATGGTAAAGAGGACCCTCTATGATCACAAATCATAGAGATCT
ATACAAATATGAAAGAAAGGCTATTTTTACCCTTACCAACTTGATCTTAT
TGCGCCCGGTAACAAACATGCATAAACCATTTCACGAAGTATGTGTCCGG
ATAGCCCAAAGTCTCGATAGTTAGCTCTAGGTCTTCCAGTCAAAAAACAA
CGTCGATGAAGACGTATAGGTGCACTATTACGTGGTGACGATTGCAATTT
CCTATGAATTTTCCATTTTTCACTCAACGGTAGAACTTTGCTTATTTCTT
TTTTTGAGGATCGACGAATCAACTGATATTTCTGTTCCAGTTTCTGCCGT
TTCTTCTCCCTATGAATCAAACTTTTTCTTGCCATAATGTTCAGTTCCTA
TTCCTATTATTATCAATAATACAGTTCGGATCCTAGATGTAAAAATATAA
GAAGGTGGATTGCAGTACATAAATAAAAAAACTAAAAAAACTAAATAACT
AAATTAACCAAATTTTCCAGATGTAGAGGCAATCAAGAAAGCTGCATAAG
TAAATATATAACCTACGGAAAAGTGGGCTAATCCAACCAATCTTGCTTGA
ACAATGGAAAGAGCCACTGGCTTATCTCTCCACCGAATTAAATTAGCCAA
AGGTGTGCGTTCATGAGCCCATGCTAAAGTTTCAATCAATTCTTGCCAAT
AACCACGCCAGGAAATTAAGAACATAAATCCAGTAGCCCAAACAAGATGC
CCAAATAAGAACATCCACGCCCATACCGATAAACTATTCATACCAAAAGG
GTTATATCCATTGATAAGTTGTGAAGAGTTCAACCATAGATAATCTCTTA
ACCATCCCATCAAATAAGTGGAGGATTCATTAAATTGTGAAACGTTACCC
TGCCATAATGTGATGTGTTTCCAATGCCAATAAAAAGTAACCCATCCAAT
GGTATTTAACATCCAGAAAACTGCCAAATAAAATGCATCCCAAGCGGAAA
TATCACAAGTACCGCCACGTCCTGGGCCGTCGCAAGGAAAACTATAACCA
AAATCCTTTTTATCTGGCATTAGCTTGGAACCACGTGCATCTAAAGCACC
TTTTACTAAAATCAATGTAGTTGTATGCAAACCTAGAGCAATAGCATGAT
GGACCAAGAAATCCCCAGGACCTATTGTTAAGAAGAGTGAATTACTATTC
TCATTAACAGCATTCAACCAACCAGGTAACCATATGCTTCGACCCGCATT
GAATGCTGGGCCATTCGTTGAAGATAAGAGTACATCGAACCCATATGAAG
TCTTACCATGAGCGGATTGTATCCATTGGGCAAATATGGGTTCAATCAAG
ATTTGTTTTTCCGGAGTACCAAAAGCGAGCATGACGTCGTTATGAACATA
AAGTCCCAAAGTATGGAATCCCAGAAACAAGCTGGCCCAACTTAAATGAG
ATATGATAGCTTCTTTATGGTCTAACATTCTTGCCAATACATTATCTTCA
TTCTGTTCCGGATTGTAATCTCTAATGAAGAATATAGCTCCATGAGCAAA
GGCTCCTGTCATGATGAACCCTGCGATGTATTGGTGATGAGTATATAACG
CAGCTTGAGTAGTAAAGTCTTGTGCTATGAATGCATAAGCAGGTAAAGAG
TACATGTGTTGAGCTACTAAGGAAGTAATAACCCCTAAAGAGGCTAGAGC
AAGACCTAATTGAAAATGAATCGAATTATTGATTGTGTCATAAAGACCTT
TATGCCCACGTCCTAATCGACCCCCGGGAGGAATATGTGCTTCTAAAAGA
TCTTTGATACTGTGCCCAATCCCGAAGTTAGTTCTATACATATGACCAGC
AACGAGAAAAAGAAATGCAATGGCTAAATGATGATGAGCAATATCGGTCA
GCCATAAACTTTGCGTTTGTGGATGGAATCCCCCAAGAAGAGTTAGAATG
GCAGTTCCCGCCCCCTTGGAGGTACTAAATAAATGACTGCTGGAATCGGG
GTTTTGGGCATAAAGATTCCACTGACCCGTAAGAAGGGGTTCCAACCCTT
GGGGATGTGGTAATACGTTTAAGAAATTATTCCATCTGACGTACTCCCCC
CGGGATCCGGGGATAGCAACATGAACTAAATGTCCTGCCCAAGCCAAGGA
ACTTACTCCGAAAAGTCCTGACAAATGATGATTGAGGCGAGATTCGGCAT
TTTTAAACCACGAAAGGCTGGGTTTCCATTTGGGTTGTAGGTGTAACCAA
CCTGCTATTAAAGATATAGCAGAAAGACATAATAGAAAAAGAGCTCCAGT
ATAAAGATCTTCATTGGTGCGTAATCCGATTGTATACCACCACTGATAAA
CACCGGAATAAGCAATATTCACGGGGCCGATAGCACCTCCTCGAGTAAAG
GCCTCTACAGCGGGTTGACCAAAATGAGGATCCCAAATTGCATGAGCAAT
AGGTCTTACATGTAAGGGGTCCTGTATCCATGACTCAAAATTTCCTTGCC
AAGCTACATGAAACAGATTTCCGGACGTCCACAGAAAAATTATTGCTAAC
TGCCCAAAATGAGAAGCAAAAATGTTCTGATAAAGACGTTCCTCAGTAAT
ATCATCATGACTCTCGAAGTCATGTGCAGTAGCAATACCAAACCAAATAC
GACGAGTAGTGGGGTCCTGAGCTAAGCCTTGGCTAAACCTTGGAAATCTT
AATGCCATAATGCTTTCAAATCCTCCCAGCCATTATCCTACTGCAATAAT
TCTTGCTAAGAAGAATGCCCATGTTGTGGCAATTCCACCCAGAAGGTAAT
GGGTTACTCCTACAGCGCGTCCTTGTACGATACTCAAGGCTCTAGGCTGA
GTAGCAGGAGCAACTTTTAATTTGTTATGAGCCCAAATGATGGATTCAAT
GAGTTCTTGCCAATAACCACGGCCGCTGAATAGAAACATTAAACTGAAAG
CCCATACAAAATGAGCACCTAAGAAAAAAAGACCATATGCAGATAATGAA
GAACCATAAGACTGAATTACCTGAGATGCCTGTGCCCATAAGAAATCCCG
TAACCACCCATTAATAGTAATGGAACTCTGTGCAAAGTTTCCTCCTGTGA
TATGGGTTACCACTCCTTGATCACTTATAGTACCCCAAACATCTGACTGC
ATTTTCCAACTAAAATGGAAAATTACTACCGAAATTGCATTGTACATCCA
GAATAAACCTAAGAAGATATGATCCCAGGCAGATACTTGACATGTTCCTC
CTCTTCCAGGCCCATCGCAGGGGAAACGAAAACCAAGATTTGCTTTATCA
GGTATCAAACGGGAACTGCGAGCAAATAGAACGCCTTTCAGTAGTATCAA
TACAGTCACATGGATTGTAAATGCATGAATGTGATGGACCAAAAAATCTG
CGGTTCCTAATGGAATAGGTAACAAAGCTACTTTGCCGCCTACTGCTACT
AATTGATCACCTCCCCAAGTTAAGCTGGTACTTGTTGTTGCACCAGGAGC
TGTTACACCCGGCGCTAAAGCATGGGTGTTTTGTACCCATTGAGCAAAGA
CGGGTTGTAGTTGTATAGCGGTATCTGAAAACATATCTTGGGGACGACCT
AAAGCGCTCATGGTATCGTTATGAATATATAAGCCAAAACTGTGAAAGCC
TAAAAATATACATGCCCAATTAAGATGTGATATGATTGCATCACGGTGCC
TAAGGACACGATCTAATAGATCGTTGTATCGAGTAGTTGGATCGTAGTCT
CTTACCATAAAAATGGCTGCATGTGCAGCAGCACCAACTATGAGAAATCC
ACCGATCCACATGTGATGTGTGAACAAGGAAAGTTGTGTACCATAATCAA
TAGCCAGGTATGGATAGGGGGGCATGGAATACATATGGTGAGCTACAACA
ATTGTTAAAGAACCTAACATAGCCAGGTTAAGAGATAATTGAGCATGCCA
TGATGTTGTTAGAATTTCATAAAGACCCTTATGACCCTGTCCTGTAAATG
GACCTTTATGGGCTTCTAAAATGTCTTTAAGGCCATGACCAATACCCCAG
TTGGTCCTATACATATGACCGGCGATCAGGAAAAGAATTGCAATAGCTAA
ATGATGGTGTGCTATATCGCTCAGCCACAGACCCCCTGTTATTGGATCTA
ATCCCCCACGAAAACTCAGAAATTCTGCGTATTTTGACCAATTCAAGGTG
AAAAAAGGGGTTGCTCCCTCGGCAAAACTGGGATAAAGTTGAACCAAAAG
ATCCCGATTCAAGATAAATTCATGAGGAAGTGGTATTTCTTTAGGATCAA
CTCCAGCGTCGAGAAATTGGTTAATCGGTAAAGATACATGGATTTGGTGC
CCCGCCCAAGAAAGAGACCCAAGCCCTAGTAACCCTGCTAAGTGGTGATT
CAACATAGATTCCACATCTTGGAACCAAGCCAATTTTGGGGCGGCTTTGT
GATAATGGAACCAACCGGCAAAAAGCATTAACGATGCAAAGACCAATCCA
CCAATTGCGGTACAATAGAGTTGTAATTCATTAGTTATTCCAGATGCTCG
CCAAATCTGAAAAAAACCGGAGGTTATTTGTATTCCCCGGAAACCCCCGC
CCACATCACCATTCAATATTTCTTGACCTACTATTGGCCAAACCACCTGC
GCACTGGGTGCAATATGAGTAGGATCACTTAGCCATGCTTCATAATTGGA
AAAACGGGCACCATGGAAATACATGCCACTCAGCCAAAGAAAGATAATGG
AGAGTTGACCGAAATGAGCACTAAATACTTTTCGAGAAATCTCTTCCAAA
TCACTGGTATGACTATCGAAATCGTGAGCATCGGCATGTAGGTTCCAGAT
CCAAGTGGTAGTATCGGGGCCCTTTGCTATTGTTCTTGAGAAATGGCCGG
GTCGGGCCCATTCCTCGAAAGACGTTTTTATGGGATCCCTATCTACAACA
ATTTTCACTTCTGGTTCCGGTGAACGAATAATCATTAAGTCCTCCTCTTT
CCGGATAACACATACAAAGAGACCTGCCAATAGTCATATTTTTAGCGAAC
CTCTACTCTAAAAGATGGATATTTTATTTATGATTAGTCTCTCTTTTTCC
TATCTCCCATCCATCTATTTTCTTTAGTTATTCACTAGAGCAATTAGGAT
ATCCAAGTCGATCCGGGGCAAGTGTTCGGATCTATTATGACATAACGAGT
AGGTGCCCAACGGACCTTTAAAATCTTATAAAATCTTTTCCCATAACGGG
TACGAAAAAACTATTTATTTTTGTGCAACCTAACCTAGTCTAGTGTATTT
CTATCTGAATGTATAAATGGATCTACTTAACTTTATTACAAAACAAATAA
AAAAAAAGAATTCAAATAGGATCCATTTCGATATTTAGTCATTCGATGGT
ATCCTTTATTAGTTTTCTGTATCTGTATCAGATATCCTATAAAATACCAT
ACAATAATGATTTTAGAAGGAAGAGGGATATAATGAAATTCTTGATTGGA
TCTCATCATAGGATATAATCTATTTTATTTTATTTGATTAATGGATCCAA
CAACCCATTTTAATGAATTAAAAAGAAAAAAGAGAATGATCTTATTCGAA
TTCTAAACGTCTCGTAATCTTCAACCAATTATGTGCTTCAATATAATTAC
CTGGGGTAAGCCCTATAGCCTGTTTCCAATACTCAGCAGCCTGATCGAAC
CAAGCCTCTGCAATTTCAGAATCACCTCGTAGAATGGCCCGTTCTCCCTG
GTCGGAATAGGTAAGTAAATTCCTTTCCTTAGAACCGCACTTGAGAGTTT
CCTACCTCATACGGCTCAGCAATTGATTCTTTTGGCATCACATTTTAATC
TATACGAAAAGAATTATATTTTTAAGAAAATTATCCCCCAAAAAGGGGGA
TTAGGCCGAAGAAGTTAATTACATAAGTTTCAAACTCTAATTTTTTTTGA
TCAAAAATCAGTTTTCTCTTTTTTCCCACCTTCAGAAGAATGAAGCATAG
ATATCTCCCTATCTCATTACGTTAGATTTTTCTGAAAGGGAACTATCTCG
TTTTCATATATGAAATTTATATAGAATCTTTGAAAAAGACTTTCCTTCCA
TAAATAAGAAAAAAACTTACTATCTTTGGGATCTAACACTACACCGCTGC
TCAATACCTTATACCTTAATGGATCGACTTTATTACATAAGTTGATTACC
TCCCATATTATGATATGACATAAGTATAAGTAATAAGCAGTATTGTATTG
ACCCAATAGTTCGTTAATTGATCTTTACGGTGCTTTATCTATCAATTTGA
TCCTTTATCCATAGAATAAAGTATATAGGCGTACCCATTTCTTCATATTT
TGTTTCTTGTGAAGTTTCTTTCCTTGCTACAGCTGAGAAAAATCGTTTCT
TTGGACGATGCATATGTAGAAAGCCTTTTTTATAGCATTTACTAGCTAAT
TTGATCTTTTTTTCCTTCTTTCTATAGTGGAGATAGCCACACGTAATGAC
AGATCACGGCCATATTATTAAAAGCTTGCGGTAAGAATGGATTTCGTTCT
ATTGCCTGGAAATAATATTCCAAAGCCTTTGTATGCTCTCCGTTGCTTGT
GTGTATAAGGCCTATGTTATAGAGTATATAACTTCGATCATAGGGATCAA
TTTCTGATCGTGTAGCTTCATAATAATTCTGCAAAGCTTCCGCATAATTT
CCTTCCGATTGAGCTGACATCCGTTACGGTCGTTCATTTTATGCAAAGAA
TCTCCGTTCCAGAACTGTACGTGAAATTTTCATTTCATACGGCTCCTCCC
TTCAGTGCATAGTACTAAGTAATCCATGCAATCCAAAATTTACTAGTCTC
ATTATGAACTAAGAGGGGCTAGTATTTTTACAAGAAATTTCTAGCCAACC
TCCCTGCCAGAGGTTTTTTCCTTTCTTAACACTAATCTATTTCTATATAG
AAATAGTAACTCCAACAATTTCTTTGTACTCAACGCCCCCTATTTTCAGG
AATTAGTCACTTTAACGGTCTTTGATGGTTATATGGATATCCAAAGTACA
AACGAGATGGATGTTTGTTGTCCTAACCATTCTTCTTAGTCCCGATACCA
ATACGGAAAAGGAGAATTTAAAACAAAGTTTTCATGTTGTTGATTCCTAG
GTGTAGTGCTTCTTTCCCTATGCCGCCTATGGGTACTAGTGAAGTAGGAT
TGACCTGCAATACATAACCTATAGGTGTACCCTTTCGCTCAATACTAAAA
TCGACAATTGAAGCATCTGAGGTTTAATCTCTCGAGAATACACAAGAGAA
GGAATTATTCTATATCCAAACTTCACCTTCATCAAGCGTAGGTTTATTTC
AATAATTTGTTTCTTTACATCTCGAACCACGCCCCCTTTTCATAAGACTG
AGGGCTAAAAAAGCAAGAAAAAAGAATCAAATCGCACCATCTCTGTAATA
AGTAAATGCCTTTTTTTCTCCTGAAGTTGTCGGAATTATTCGTAATAAGA
TATTGGCTACAATTGAAGAGGTCTTATCAATAAAATTTCTATTTATCTGA
GATCTAGGCATAATTAATTAGCAATCCATTCTATAATTCTTTTCATTACC
CCGAAGGGTAATGATCCCACAAACACAGGAATTGTACAGTACGAAATAAC
ATAAAAACAACCAGACTAATTCGAAAAAAAAAGATGGGGATCCTACACTC
AAACTATTCTTTTTGGCAAATTATTCTTTTTGGTAAGGAGAGATATGAAA
TATTTGAATCAGATTGGATTTCATTCGAATTGCAATAATATAATATGAAT
GACTCGCTATTCACTCGGTTTCTGGTCAATAATAACATTATATTATGCAG
GAGAGATGGCCGAGTGGTTCAAGGCGTAGCATTGGAACTGCTATGTAGGC
TTTTGTTTACCGAGGGTTCGAATCCCTCTCTTTCCGTTTCTGTTAATTGA
CCAACATTATCCATCACAACAATATATCAAATAACAATCGATACCCTTAT
TGCAACCCAAGACTCTCATTTGATAGAGATTCCCTATTCCTAATTACATT
ACTTTGATTTGATACGTAAAATGCAACTATCGGAAAGAAAAGAACGAAAA
GGAAAATCCTACTGTTGATCCATTTGTAATACGTAAATGGGAAAATGCGG
ATTAAAGCCCTTAGATCTATTTATTTGACTTCAGTGAAAAGGGAGTAAAA
TTGTCTGAATCTTTCCTTCTTAATTTTCGTTAGGTTCAAGTCTGACGGGA
ATAATATTCTACGACTAACAACTCATTTATTTTCAAACCAATCAATTTAC
TATCTATTATTTGATTTACTAATCCTTTATATTGGAATGAGTCAATAGTC
AAATGTTTTGGCAATTCCTCATGGGGGGACGATTCAATAGAATTTTGAAT
CAGAACTTTCGATCTTTGTTTATCTTTGGTAGTAATAATATCTCTGGGTT
TGCAACGATAACTTGGTATATCCACTATACGACCATTAACTAAAATATGT
CTATGGTTAACTAATTGCCTGGCTGCAGGAATGGTCGAAGCCATACCCAA
TCGAAAAAGTATGTTATCCAAACGCATCTCAAGTAGTTGTAATAAAACCT
GATCTGTTGACCCTTTGGCTTTTCCAGCAATATATACATATCTAAGTAAT
TGTTGTTCTGTCAGACCATAATGAAAACGCAATTTCTGTTTTTCTTCTAG
ACGAATACGATATTGGGATTTTTTCCCAAAACGCGATTGGTTTTTAAAAT
CACTTCCGGATCTAGGCCTTTTACTAGTTAGTCCCGGTAAAGCCCCCAGA
CGGCGTATTTTTTTGAAACGAGGTCCTCGGTAACGAGACATAAAATAAAG
ACTCCTTTACTTTTTTTCTTATTTTATTGACATTTCAATATTACAGAATA
AGTCTAAATTAAGACTGAACTAAAGGATAAACAAAGTAAAGCTAAATCTA
TTGAAGTACTACAAACATTGAAGTACTACAAACAAAGTAGAATGAAATAA
ATTGTATCAATATTCGGATTTTTTGTATATGGAAAATGTATATATAAGAA
ATTTAGACTCTGTCTTCTGATTTGTTTTATAGAAATCTAATTCCTCCAAT
TCATTTTGTATTTGTAGTTACAAGTTATCACGAGATAATAGATCGGATTG
GCGACCAACATTTGGAGAAAAGGAGAGGGTAGATTATCAATCATGGAAAA
AATAGATAGAGAAAAAAGCCGGCTATCGGAGTCGAACCGATGACCATCGC
ATTACAAATGCGATGCTCTAACCTCTGAGCTAAGCGGGCTCATATAACAG
AATATAATGTATAGAAATACACTAAACTACCTGAGCTTAGTTAGCTATTA
ACTAGTAAGAATTCAATTTCTTACTAAAATTTATTAAATTAACTTTAATT
AGCACTATAATACAGTTACTATAACTAGATATAATACGTTAATATATAGT
TCAGTATTCTTAATTTAATTGTTAATTTAACGATGATATGGTTCTATAGT
TAGTAGAAAAGTAATAAATCATATAACCAATTTTCAAATATATGACTAAT
TAGAATTGGGATTATACCATCGTGGATATTCCATTTTTTATTATTATTAA
TAAAATTTAAATATTAATATTTAATATATAAAATATAATGATTTAAAATT
ATGACTAAAAAAAATCTAATTATTTCTTTTTTGGAGTTATAACAAACTAT
ATTAACTATCCGATCGGCCCTCAGAAAAGGAAAGGATAAGATAAGAATAA
AGATACAATCCAAATTCTATTCTTCTGATTTCATTTAGAAACGTAGGGGA
TAAGAAAGAATGAATATCGACCGTTCCAGTATTGCCAATCATGAAAGAAA
AATGAAAGAGAGGGGAAACATATATATGTGAGATATATATATCCATATTG
AATTGTAGATACATCAATGATAGAATCATTTCTGATTGAAAGAAATCTAG
TTTATCTAATAAATATGAAAATAATAGAAGATGGCGAAAAAAATAGGAGT
ATACACTTTTTTTTCGATATAAGAATCATTATCTAATGAATTCAACGGTT
CAAATATAAATCAAAGAAGTAGATAGAATTATAACCGGATCCTGGTCTCA
AGGGGGGATATGGCGAAATTGGTAGACGCTACGGACTTGATTGAATTGAG
CCTTGGTATGGAAACCTGCTAAGTGATAACTTCCAAATTCAGAGAAACCC
TGGAATTTGAAATGGGCAATCCTGAGCCAAATCTTTATTTGTTTTGTTTT
TTATAAACCCTTTGGTTTATAAAAAAACAAAACAAACTAGAATCAAAAAT
CAAAAAGGATAGGTGCAGAGACTCAATGGAAGCTGTTCTAACGAATGGAA
TTGACTACGTTATGTTGGTAGTTGGAAAACCTACATTGAAATTATGAAAG
GGGGAGTTCTATATACCCAATACGTACGTATACATACTAACATATTAAAG
GATTAATCACGACCCGAATCCATTATTTTATTTATATATATTATATATAT
TATGAAAAAATGGAAAGTTATATTGTGAATCTATTTCAACCGAAGTTGAA
GGAAGAATCAAATATTTAATGATCAAATCATTGATTCTGGAGTCTGATAG
ATCTTTTGAAAAACGAATTAATCGGACGAGAATAAAGAGAGAGTCCTGCT
CTACATGTCAATACTGACAACAATGAAATTTATAGTAAGAAGAAAATCCG
TCGACTTTAGAAATCGTGAGGGTTCAAGTCCCTCTATCCCCAAAAAAGTC
CATTTTATTTCCTAATTATTTATACTCTTTTTTTTTGAAGATCGAAGGAC
TGGATAAGATTTTTTAAGAGTCCCCTTAATTGAGATAGATAGATATAAGT
ACTCTAGCAGGATGATGCGAGAAAAGAAAATGGTTGGGATAGCTCAGTTG
GTAGAGCAGAGGACTGAAAATCCTCGTGTCACCAGTTCAAATCTGGTTCC
TGACACGCAAATAATATACCGGATAGCTATTCATACAAATTAATTGAAAC
GGATCGAGATACATATTCGTATTATTAGGGCATGATGTATACTTATTGAT
CTAGGTGTATAGATATATACCTCTATTTTTTGAAATGGGTAAAAAATAAA
TATATGTATGGCAAAAAAGAAAATGAGATTATGCTCCCTCTTTCTCCTTT
GTTCATACTTTGGTTTTTCTCACTCGAAAAGAATGTTAAGTTATATATAT
ATATCCAAAAAAAAGAAATTAAATAGGTTGGCTAAAAAACTGCAAAATCT
AGAAGAGTTGAAGGATAAGAATAGACGAGATACATACATTTTAGACACAG
TACAAATAAAATCCGATCCCTTTTCATTTCTAAATTTCGTATTTTTTTTC
ATATTTATTCATTCCTACTTATGTTACTTTACGGTGTCCATCTAATCTAA
GTGATGTGCGCGGTACAAAGTTCATGGTACGGAACTTTTTTTATTCATCC
TATTTATTGTTTCTGCTCATACGAAATGGATCTTCCAAATTGGGAAATAT
CAATAAAGCCCTTTTTTTTAGCCCTTACATAATACGAATTCGAGTCCAGT
TATTCTGTTTCATCTAGAACAGAACATAAAAATATTTCTTGACTTAAATG
AAATCTCGAGTCGTGTCATATAAGTGAACATAAGTTTCTTATCATTCAAC
GAGCATCTTGTATTTCATAGAAATTGGGAGTAATATAGTCCTTACGTAGG
GGCCAACCTATCCAACTTTCGGGCATCAAGATACGTTTAAGGTGTGGATG
ATTAGCATAAGAGATTCCCAACATATCATAAGATTCCCGCTCTTGAAAAT
CAGCACTTTTCCAAATCCAGAAAACAGAAGGAATTCTAGGATTATTCCTT
GAGACAAATACTTTTAAGCATACCTCTTCCATTTTATCTATACCATATTG
TATTCTCGTAAGATGATACACACTAGCTAAAAATCCGCCCGGTGCTACAT
CATAGGCACACTGGGAGCGTAAATAATTGTAACCATATATATATGAAATG
ACAGCAATGGAGTCCCAATCCTCCGTTTTTATTTGTAAAGTCTCTATTCC
CTGGTAGTCGAAGCCCAAGGATCTATGGACTAGCTCATGCTTGACTAGCC
AATCAGATAAACGGCTCTGCATCTTCTTGATTTCTCCCACATTTATTTGT
ACTTATACTTATTATTTATTTGTACTTATACTTATAAGTAAGTATTTCTC
AAATACTAATAAAAATCCAAATTTTTAAAGATTGACTGGCCCTTTCTTAT
TCTATACAACAGGACCCTGCCTAATTCACTAATTCGCGGGAAGATACTGA
ATTTTTGGATTTGAAAAATCTTTTAGAAGATATCTCTGAAGTATATGATG
ATTGATAGAACAATCCTTGATCATAATTTCCAGTATGAGTACTGCGTCGA
ACATCAAACTTGTGATTGGTAGTAAAAGATCGATTTTCCCGTTGAGACAT
AGCCCTATCTTCAGAGATTTCTCGAGATATCTTCTTACGAAGTTTCGTTA
TAGCATCTATAACTGCCTCTGGTTTAGGGGGGCAGCCCGGCAAATAGACA
TCCACAGGAATTAGCTTATCGACTCCCCGAACAGTACTATAAGAATCAGT
ACTGAACATCCCTCCCGTAATAGTACAGGCTCCCATAGCAATAACATATT
TTGGTTCAGCCATTTGCTCATATAATCTCACTAAAGAAGGAGCCATTTTC
ATTGTTACTGTGCCGGCTGTTAAAATTAGATCCGCTTGCCTAGGACTCGA
TCTTGGTACCAATCCATAACGATCAAAGTCGAATCGCGAACCTATTAATG
AAGCAAATTCAATGAAACAACAACTGGTACCATAGAGAAGTGGCCATAAA
CTGGATAGTCTTGACCAATTCGAAAGATCATTCGATGTAGTTGAGATAAC
TGAATTGGGGATCGTTTGGTCAAGTAACGTAAACTCAATCAAATTCATAA
CTGTCTCAATGTAATCTTTTTTTTCTTTTTTATTTTGATTGTCTGAATAT
TCAGCTAAGACCATTCCAATGCTCCTTTTCGCCATGCATAAACTAAACCA
ACAATTGGGATAAGCACGAAAATGAAAGCTTCTATAAATACGGATATGCC
CAATACATCGAAACTCATTGCCCATGGATAAAGAAAGACCGTTTCAACAT
CAAAAACAACAAAAACTAGAGCAAACATGTAATAGCGGATTCGGAATTGT
AACCAAGCATTCCCCATAGGTTCTATACCCGATTCATAACTAGAGAGTTT
CTCTGATCCTTCCCTAATCGGGGTTAAAACTCCGGAAATTAGAAATGCCA
AGATAGGAATAATGCTTGATATTATCAGAAATGCCCAGAAAATATCATAT
TCGTGAAGCAAAAACATAAATGTACTCCTATTAATCTGGAATATACTGAA
TTATTCGATTCCGGATTGGGATTATCAATTGATTTATAGAACTTCTTAAT
CGAAAGAAGAATTGATTTTGATTGAATCAAACCACATAACTTAGAGTTTG
TTTGCTGTGCGGCATGTCTTGTTTAAACATTCATCCAACGGAGTCTCGCT
TACATTTATTTTGATTCATAGTATAAATACTAATAAACTAATAAATAAAC
TAATAAAATAAATAGAACTATAATACTATGTTTCCTTATAATGAAAAGGA
ATATATATTATCAATATAAAGATAAAGAAAAGAATCACACATTATTGAAC
AATTCGACAAAACAAATCCCCAAAACAATTCAACTCATAGCATAAAATAG
AGTTGAAGAAACGTTGATACATTTAGGGATCTCTGAAATAATCAATTGGG
GTTCTTGTTTTACCAAAAAGCGGACTTCTACAAATACAAGACTAAGAATA
GTTCTGAATCCATGTGACTTAGGATTATATTTAGTTGGGTCTTGGAGTTT
CTATACAGGATCATGATTTTCACTTCATAAATTGACTGGGATTGGGTATA
CCAAAAGAAAATGTATCACTAATTCTTTGATCGCGAACAGGAAAAGAGAA
AAAAAGTCATATGTAATTCCATTCACGAAGATTTATTAATAAGTATGGAT
ATTTTATCCGAGATTTCACAAATACCATACCGATTGAATCCATTAGATTA
GAAAGAATGGATTATTTTTTTCTTGTCCCTACATATTTACTTTACATATG
TATGTGGTAATGCTTTCATTTCTATAGATCGACTGACCATCTATCTATAG
AAATGAGTAAATAAAAACTATTCTAAACTCAAATGGAATGGAATGTCTAT
ATAAAAATAGACTGTATTAGATTAGGGCTATACGGATTCGAACCGTAGAC
CTTCTCGGTAAAACAGATCAAACTTATTATTATCGAAATGATTCGAACTG
TTTCAAAGACCCAACATGCATTTTGTTGCATTGGGCTCTTTCATCAATTG
ATGTAAAGATCAGTTAGTCCACCATATTTTTTCTTAATAGGAAGATAATA
AGATAGTTCCGTGCACTCTGATTCATTATTTGAATTCTGATCTAGGAGTA
ATACCAAAGTCTTTCAAAGAAGGATTACTTTGAATTAGGTCTGCTTCCGG
TCTAGATCAATCTAAGTTAAATGGACTCTCTATCACTTCTCCGCAAGAGT
CAAATATGAGACTTCATACACCTTAAAGTTCATAGGACGAAAAAAGATTA
TTTTGAGGTCCTTATACTCATTATGCCTAGCATTGAATGGACTGGGTATT
TACCTTATCAATTAGAAAATCAACGATAGGTTCTATTTGGCACTTAAATC
CGCACCTAAATCGGACCGAACCAAACCACATATTTGTCAGGCTACTGTTC
CCTCAAATCTATGGAGTAAGACATCGATTTTTCATCTCAATAAGATGAAT
TATATTCATTGTATAACTGACTTCTTTTGAAAAGCATTGGCGCACGTGTA
AACGAGGTGCTCTACCTAACTGAGCTATAGCCCTTGTCATAGATATCTTA
ACATATAGATAATTTCTTGTCAAGATGGGGCAGCTGATGATCCCACATGA
TAGCTCTTCGAACCGTTTACTGTTAACGAATTAGGATTGCTTAGAAATTA
TATTCTATCTATAATCCCCGGAGTGATGAGTCTTTTGTGGTGATAAATAA
CCTACTTAACTCAGTGGTTAGAGTATTGCTTTCATACGGCAGAAGTCATT
GGTTCAAATCCAATAGTAGGTACAACTTATTAGATACCATTGACTGCGGT
ATCCAATAAGTTTTTCTACCCATCTTCTTTTTTTCGTTGTATCAGATTAC
ACTTGATTATGTTCAATTGGTGGTGTAGTGTATAATAAAGAACTTCTTTT
GATTATTTTGATTTGATGTATTGTTGTTTGTCTAGGAGGAGATAACATTG
ATAGCCTCTATTCGTGTCCTAGCTCGTCTAAGAGCTAGATTGGCTTCAAT
TACTTGTCTTTTACCCTCAGCTCTACTCAAGTTAGCTTCAGCTATTTCAA
GAGTTTGTTGAGCTTCTTGCGGATCAATGTCAGTATTTATCTCCGCATCG
TTTCCTAAAATGGTGATCTCATTATTACCTATTCTAGCGAAACCGCCCAT
CAGAGCCACCGTTACCCATTGGTCATTGAGGCGTATTCTCAAAAGACCTA
TATCTACGGCCGTGGCAATAGGTGCGTGGTTTGGTAATACGCCAATTTGG
CCACTATTAGTAGATAAAATTATTTCTTTCACTTCTGAATCCCAAATAAT
TCGATTAGGAGTCAGTACACAAAGATTTAAGGTCATTTCTTCAATTTATT
CTCCACTTCTAAGTTCATAGCTTTCGCGGTAGCTTCATCGATGTTACCCA
CCAAATAAAAGGCCTGTTCGGGAAGACTATCTAATTCTCCGGAAAGAATG
AGTTGAAACCCCCTAATTGTTTCTGCGAGACCAACATATTTCCCTGGAGA
ACCCGTAAATACTTCTGCTACGAAGAAGGGTTGTGATAAGAAACGCTCAA
TTTTTCGTGCTCTTGCTACAGTTAAACGATCTTCTTCGGATAATTCGTCC
AACCCAAGGATAGCTATAATGTCTTGAAGTTCTTTGTAACGTTGTGAAGT
TTGCTTAACTTTTTGCGCAGTTTCATAATGTTCCTCGCCAACGATGCCAG
GCTGTAACATAGTTGACGTTGAATCTAAAGGATCTACCGCTGGATAAATA
CCTTTGGCAGCTAATCCTCTTGATAGTACGGTAGTAGCATCTAAATGTGC
AAATGTCGTGGCAGGAGCAGGGTCGGTCAAATCGTCCGCAGGTACATAAA
CTGCTTGGATCGAAGTTATAGATCCCTCTTTGGTAGAAGTAATTCTTTCT
TGCAAAGAACCCATTTCTGTACTAAGGGTGGGTTGATAACCCACTGCAGA
AGGCATTCTCCCCAATAAGGCGGAGACTTCTGATCCTGCTTGGACGAAAC
GAAAAATATTGTCAATGAATAGAAGCACGTCTTGTTCATTAACATCCCGG
AAATATTCCGCCATGGTTAGGGCAGTCAAACCAACTCTCATACGAGCTCC
CGGTGGTTCATTCATTTGACCATAGACTAGAGCCACTTTTGATTCTGCAA
TATTTTTTTCATTAATCACTCCAGATTCTTTCATTTCCATGTAAAGATCA
TTTCCTTCACGAGTACGCTCGCCTACTCCGCCAAATACAGACACACCCCC
ATGAGCTTTGGCAATGTTGTTGATCAATTCCATGATGAGGACTGTTTTAC
CCACCCCAGCTCCCCCAAATAGCCCGATTTTTCCCCCACGACGATAAGGA
GCTAAAAGATCCACCACTTTAATCCCTGTTTCAAAGATTGATAATTTCGT
ATCTAACTGTATAAAGGCAGGCGCAGATCTATGAATAGGAGATGTTGTGC
GAGTATCTACAGGCCCTAAATTATCAACAGGTTCTCCAAGAACGTTGAAA
ATTCGTCCGAGAGTAGCCCCGCCAACCGGAACACTTAGAGGAGCTCCCGT
GTCAATCACTTCCATTCCTCTCATCAGACCATCTGTAGCACTCATAGCTA
CAGCTCTAACTCGATTATTTCCTAATAATTGCTGTACCTCACAAGTCACA
TTAATTTGTTGACCGGCTCGACCTTTAACTACCAAAGCGTTATAAATATT
AGGCATCTTTCCTGGGGGAAAAAGGGCATCCAGTACTGGGCCAATAATTT
GAACGATACGTCCTAAGTTTTTTTCTTCAAGTGTGGAAATCATAGGACCA
GAAGTAGTAGGATTGATTCTCATAATAAAACGAAATATGTCGAAATTTTT
TTGGAATAGTACCTAATCAAAAAATAAATGTCCGATAGGAAGTTGATCGG
TTAATTCAATAAGAAATAAACGGGGTTAACACTGTATTTAGTTAGTACCG
TCCAAAGCAATCCAATTCCATTGTTTACTGACTAAATTTTCAAGTTCAAC
CAATCCTTTTTTTAATATCAAGAACAGGAATCATGAGTTAAGTTAAGTAT
GTTTCATTTTTCTATCATTATAGAAAATACCGTCTATATTATCTATGGAA
TTCCAACCCGAACTCGATTTATGATTTAGTATTTCGATCTCATTGGTTAT
TGTTTTTTTGCATATACATTTCTGTCTATTCTTTTTTATACCTTTTTCAT
GGACGAATTATGCCTATTTTCACATCTAGGATTTACATATACAACATATA
TCACTGTCAAGAGTGCATTTTTGTTAGTATTTATAGATACTTAGATGAAA
AATTAGAAGGGAATCAATTCAATTATAAACTTTCTAAACAAGGATTGGGT
TGCGCCATATATATGAAAGAGTATAGAATAATGATGTATTTGTTGAATCA
AATACATGGTCTAATAACGAACCATTTTATCATTTTAATTAGTTGATAAT
ATTAGTTGACTATTTTTTGAAAGATTTTTCTCAGAGATTTTATTCACACG
TAATCCATATTGAGCAGACCTTGTCGTTGTGAGAATTCTTAATTCATGAG
TTGTAAGGAGGAACTTATGTCACCACAAACAGAGACTAAAGCAAGTGTTG
GATTCAAAGCTGGTGTTAAAGATTATAAATTGACTTATTATACTCCTGAC
TACGAAACCAAAGATACTGATATCTTAGCGGCATTCCGAGTAACTCCTCA
ACCTGGGGTTCCGCCCGAAGAAGCAGGAGCTGCAGTAGCCGCCGAATCGT
CCACCGGTACATGGACAACTGTGTGGACTGATGGACTTACCAGTCTTGAT
CGTTACAAAGGACGATGCTACCACATCGAGAGCGTTGTTGGGGAGGAAGA
CCAATATATTGCTTATGTAGCTTATCCTTTAGACCTTTTTGAGGAAGGTT
CTGTTACCAATATGTTTACTTCCATTGTAGGTAATGTATTTGGTTTCAAA
GCCCTACGAGCCCTACGTCTGGAGGATCTGCGAATTCCTACTTCTTATTC
CAAAACTTTCCAAGGCCCACCGCATGGCATCCAAGTTGAAAGAGATAAGT
TGAACAAGTACGGCCGTCCCCTATTGGGATGCACTATTAAACCAAAATTG
GGGTTATCCGCAAAGAACTACGGCAGAGCCGTTTATGAATGTTTACGTGG
TGGACTTGATTTTACCAAGGATGATGAAAATGTGAACTCACAACCATTTA
TGCGTTGGAGAGACCGTTTCTTATTTTGTGCCGAAGCACTTTTTAAAGCA
CAGGCCGAAACAGGCGAAATCAAGGGACATTACTTGAATGCTACTGCGGG
TACATGTGAAGAAATGATGAAAAGGGCTATATTTGCAAGAGAATTGGGAG
TTCCTATCGTAATGCATGACTACTTAACAGGGGGCTTCACCGCAAATACT
AGCTTGGCTCATTATTGTCGCGATAACGGCCTACTTCTTCACATCCATCG
TGCAATGCATGCAGTTATTGATAGACAGAAAAATCATGGTATGCATTTTC
GTGTACTAGCTAAAGCATTACGTATGTCTGGTGGAGATCATATTCACGCT
GGTACAGTAGTAGGTAAACTAGAAGGGGAACGCGAGATGACTTTGGGTTT
TGTTGATTTATTACGTGATGATTTTATTGAAAAAGACCGAAGTCGCGGTA
TTTTTTTCACTCAAGATTGGGTCTCTATGCCGGGTGTTATACCCGTGGCT
TCTGGGGGTATTCATGTTTGGCATATGCCTGCTCTGACCGAAATCTTTGG
GGATGATTCCGTACTACAGTTCGGTGGAGGAACTTTGGGGCACCCTTGGG
GAAACGCACCTGGTGCAGTAGCTAATCGGGTGGCTTTAGAAGCGTGTGTA
CAAGCTCGTAATGAGGGACGTGACCTTGCTCGTGAAGGTAATGAAATTAT
CCGCGAAGCTAGCAAATGGAGTCCTGAACTAGCTGCTGCTTGTGAAGTAT
GGAAGGAGATCAAATTCGAATACAAGCCAGTAGATACACTAGACTTGTAG
ACATGTTAGATGAAGAGAAAAAGAATTTGGTAATTCTTGTTTGTTCTCCT
AATTATAATTAAACTCGGCCCAATCTTTTACTAAAAAAGGATTGAGCCGA
ATAAAATAAAGAATGAGTATCTTATACTATGTATTTGGATATATCTTTGA
TATGTACACCCCTTGGATCTTTGGATTGGCGGATTCTTTTTTATATTCCG
CAATTTCATTTCAGACCATAAATCAAGCCAACGAAAGGGCTCCTTTTACC
CCATTCTGTATATTGTCTTTTTCGTTCCATGCTACAATAGAAACTTAATC
TATTATATTATTTGATTATATAATACGAGATTGTACGAGAATAAATTCTT
TATTTTATAGGAAAAAACAACTATTTTTTATTTATCTTTCGATGATAAAA
TTTGTACATGACATGAGAGAAACCATTATTTTCTTCTATTTATAATGGAG
AAAAAGATTGTATCAATATATAGTGATATTCCGGATTCACCAAAGGAGAA
TCATTTCTTTCAATACTCACTCGTTATTAGTTAACAATCCTAATGATTAG
ATCCATATGCTTAATTCTGATAGGAAATCAAATAGTAAAATGATTATTCA
TCGAATGACTATTCATTTATTGTATTTTTATCAAATAGGGGGCAGGAAGA
CTTTATGGAGAAATGGTGGTGGTTCAATTCGATATTGTCTAATGAGAGGT
TAGAACATAGGTATGGTCTAAGTAAATCAATGGATAGTCTTGATGGTATT
GAATATACCAATGAAAGTGAAGACTCCATTCTAAATGATACGGAAAAAAA
CATTCTTGGTTGGAGTCATAGCAGCAATTATAGTTTCAGTACTGTTGATT
ATTTATTTGAGATCAGGAATATTTGGAGTTTGATCTCTGATGACACTTTT
TTAGTTAGGGATAGTAATGGCGATAGTTATTCTGTATATTTTGATATTGA
AAATCAGATTTTTGAGATTGACAATAATAGTTCTTTTCTGGGTGAACTAG
AAAGTTTCTTTTCTAGTTATTTGAATAGGGGGTCTAAAAATAAGTACTAT
CATTACATGTATGATACTCAATTTAGTTGGAATAATCACATTACTAATTG
TATTGATAGTTATCTTCGTTTTGAAATCGGTATTAGTATTACTAGTTACA
TTTCGGGTGATATTGTCAATTACAGCGATGGTTACATTTATAGTTTCATT
TGTACTGAAAGTGTAAGTAGTAATGAAAATGGTAGTTCTAGTATAAGAAC
TAGTAGTAATGGCAGCGATTTCAATATGAGAGAAAATTCTAACGATTCTG
ATATAAATAAAAAATACAGACATTTATGGGTTCAATGCGAAAATTGTTAT
GGATTAAATTATAAAAAATTTTTTAGGTCAAAAATGAATATTTGTGAACA
GTGTGGATATCATTTGAAAATGAGTAGTTCAGATAGAATCGAAGTTTCGA
TTGATCCGGATACTTGGGATCCTATGGATGAAGATATGGTCTCTATAGAC
CCCATAGAATTTCATTCAGAGGAGGAACCATATAGAGATCGTATTGATTC
TTATCAAAGAAAGACAGGTTTAACTGAAGCTATTCAAACAGGCATAGGTC
AACTAAATGGTATTCCTATAGCAATTGGGGTTATGGATTTTCAGTTTATG
GGAGGTAGTATGGGATCCGTAGTAGGCGAGAAAATCACCCGTTTGATCGA
GTATGCTACTAATGAATCTCTACCTGTCATTATTGTGTGTGCTTCTGGGG
GAGCGCGCATGCAAGAAGGAAGTTTGAGCTTGATGCAAATGGCTAAAATA
TCTTCTGTTTCATATGATTATCAATCAAATAAAAAGTTATTCTATGTATC
AATTCTTACATCTCCTACAACTGGTGGAGTGACAGCAAGTTTTGGTATGT
TGGGAGATGTCATTATTGCTGAACCTAATGCCTACATTGCATTTGCGGGT
AAAAGAGTAATTGAACAAACATTGAATAAGACAGTGCCTGATGGTTTACA
ATCGGCTGAATATTTATTCCATAAGGGCTTATTCGATCCAATTGTACCAC
GTAATCCTTTAAAAGGCGTTCTGAGTGAGTTATTTCAACTTCACGGTTTC
CTTCCTTTGAATCAAAATAAAAAAGAAAATTAAAATAGAGCACTAGACCC
AGTTATTTGTAGCTAACAAGTCTTTCGTTCATCGTAATCAAAAAAACTAA
GAAAAATGGTGATTTCTTTGGTAACATAAGTTCCATTTGTGGGAAGAGTC
AGAAGGTGGAATTACTTTTTCTTTTTCCCTATAGATCCATTTTTATCTTA
CTTCTATTCATGATTAGTACCAATCATTCTATCAACAGGATAAAAGGGTG
AATTTTTTTCTTCCTGAGCAATTGAATTGGGAAAAAGAAAAATACAAATT
TTCTCTCACTTTCTTAGGTATTAATACATTCTTAGGTAGCAATACAGACA
ATAATAAAAAATAGAAAATATGGAAATAAAATAGAAAAATATAGAAAGAA
GAAATATAGAAAAATATAGAAAGAAGAAATATAGAATAGAGATGATTTCT
ATATCTACTGAGAACCCCATTTTTACTTTTTACTATGAATCCCTGTTTGT
TGGATCAGGTTAGTTAGAGTCGTGAACTGATAAGAAACTCTTTTATATTC
GTGTAAAAAGTAACTTAATTTAGTTTTATATTAGATCCCTTGCACTTATT
AACTAGTTATTGTTATTTATAATAGATATAGTTATCATAAGACCTCTTTA
TAAGAGGTACAAATATTAAATCGAGGTACCCATTCTATGACAGATCTTAA
CTTCCCCTCTATTTTTGTGCCCTTAGTAGGCCTAGTATTTCCGGCAATTG
CAATGGCTTCATTATCTCTTTATGTCCAAAAAAATAAGATTGTCTAGATA
CGATGGGAACAAATCTTATCAATTTATTTGAACACTGGCTAGATTATAAT
ACAGATATTTATTTAGTGTAATATGGTACGATATGTGGCTCTTTCTGAAC
ACAAATGTTGTTATCCACGTAGATAGATTATATCTGCTGCAAGTTAATGT
ATTTGACTAATTATTACTAATGCTTCGCATCAGAATAGTGCTAGTTGATG
AGAGTTACTTCAGCATCAAGAAAAGTAAAGTCAAATTCCATTTGGATTAT
TTTATTCTCTCAATTCCAATCGAATACAACTGGATCTAGTATAGTATGAA
CTGGCGATCAGAACATATATGGATAGAACTTATAACGGGGTCTCGAAAAA
CAAGTAATTTTTGCTGGGCCTGTATCCTTTTTTTAGGTTCACTAGGATTC
TTAGTGGTTGGAACTTCCAGTTATCTTGGTAGGAATCTGATATCTGTATT
TCCATCTCAGCAAATCATTTTTTTTCCACAAGGTATTGTCATGTCTTTCT
ATGGGATTGCGGGACTATTCATTAGCTCCTATTTGTGGTGCACAATTTCG
TGGAATGTAGGTAGCGGTTATGACCGATTCGATAGAAAAGAAGGAATAGT
GTGTATTTTTCGTTGGGGATTTCCTGGAATAAATCGCCGCATCTTCCTTC
GCTTCCTTATGCGAGATATCCAATCAATCAGAATGCAGGTTAAAGAGGGT
CTTTATCCTCGTCGTGTCCTTTATATGGAAATCAGAGGCCAAGGAGCCAT
TCCCTTGACTCGTACTGATGAGAATTTTACTCCACGAGAAATTGAACAAA
AAGCTGCTGAATTGGCCTATTTCTTGCGTGTACCGATTGAAGGAAAAAGA
AACTGAAAAATAACTGTATTTCTCAGTATGAGGGAAAAACTTGCTAACCC
CCTTTTATTTACTACAACTGAAGTTTCTTCAGAATGCTCATTCGAGTAAA
TTAAATTCTATTTTATGTTGCTGTTCTGTTGGCGCGTAGCGCCCCCTAGA
ATAAAACAAAAGCGGAGAACCCATATGGGTAACTATAATGAAATTAACTA
TAAAAAAAAAGAAAATATTCTTAAAAAGAATAAGTTATTTGTATACCAAA
CCTATTTTGTATATGTACAGAGCCCAACTCCATTCTTTAAATATATCCGA
AATTTATTTCGTAATAATAAATTCGTCTTTTTAGGTTCAAGATTTGGAAT
TGATACCCTATTTCCGGAATGTGTTTAGGCGGTGAAAGTTAAACATTTCG
AAAAAATTCATTGATCGGGGGACTCGTCTCGAAATCTAAATAATATTTCT
TTCGTTACTTGAAGTATATTTCTTTCGTTACTTGAAGTATATTTCTTTCG
TTACTTGAAGTAGTTTTTGAGTATTCATCAAAAGAAAAAGGAAAAAATGA
AGATGAAATTGGTTCGAATTTGCCCAATTGAAATATCTGGAAATACTATT
TTCTTTTCTTAATTTTTTTTTCATACGAATCCAAAAGGAGTTTTATTCTA
TTTTTCTATTCTTTATAGATCCAAGGATTCCATTTTTACACAAAAATGAG
AATAGATCCATAGGCTCGATACTTTGTTATATAACTCGTTCTTTAGAAAA
ATATCAGATAGAGTCAACGATTGAAGTAAGTTCATTACCAATTAATTCCC
AGATAAAAAATGAAAAAAAAGAAAGCATTGATTTCCATACCATATCTTGT
ATCTATAGTATTTTTGCCCTGGTGGGTCTCTCTCTCATTTAATAAAAGTC
TGGAACCTTGGATTACTAACTGGTGGAATAGCGGGCAATCCGAAACCTTT
TTGAATGATATTCAAGAGAAAAACGTTCTAGAAAGATTCATAGAACTAGA
AGAACTATTCCTCTTGGACGAAATGATAAAAGAAAACCCAGAGACACATA
TACAAAAGTTTCGTATAGAAATACACAAGCAAACAATACAATTGATCAAA
ACACACAATGAATATAATCTCCATATCATTTTGCATTTCTCCACAAATAT
AATCTGTTTTGTTATTCTAAGTGGTTATTTTTTTCTGAGTAATAAAGAAC
TTATCATTCTTAATTCTTGGATTCAGGAATTATTGTATAACTTAAGTGAC
ACAATAAAGGCTTTTTCAATTCTTTTAATCACTGATTTATGGATCGGATT
TCACTCCACCCATGGTTGGGAACTAATGATTGGTTCGGTCTACAACGATT
TTGGATTGGCTCATAACGATCAAATTGTATCTGGTCTTGTTTCCACTTTT
CCAGTTATTCTAGATACAATTGTGAAATATTGGATTTTCCATTATTTAAA
TCGTGTATCTCCTTCACTTGTAATTATTTATCATTCAATGAATGAATGAA
GAACTCATTTGATCTCTCGATATCAATCAAATCATAACATAATCTTTTTT
CGTGTATAAAAAAAGCATTTTCAATCTTACTTATTCTTTATATTTCTTTT
CTACCTGTTAAAGGTATTCATCCTATCCTATATATACTATATTCCACTAC
AATTATTCCAGTATAATAGCAGATTCGTGGGTAGGGAACTATATTAGCTA
CCTATCTAATTTATTGTAGAAATTCCGTGATCAATGATTGTACCATGCAA
AATAGAAATACTTTTTGGGGGGTAAAGGAACAGATAACTCGATCCATCTT
TGTATCGATCATGATATATGTAATAACTCGGGCATCTATTTCAAATGCAT
ATCCCATTTTTGCACAACAGGGTTATGAAAATCCACGAGAAGCAACTGGA
CGAATTGTATGTGCCAATTGCCATTTAGCTAGTAAGCCCGTGGATATTGA
AGTTCCCCAAGCTGTGCTTCCTGATACTGTATTTGAAGCAGTTGTTCGAA
TCCCTTATGATATGCAACTGAAACAAGTTCTTGCTAATGGTAAAAAAGGA
GCTTTGAATGTGGGGGCTGTTCTTATTTTACCCGAAGGATTCGAATTAGC
CCCTCCCGATCGCATTTCTCCTGAGGTCAAAGAAAAGATGGGAAATCTTT
CTTTTCAGAATTATCGTCCCAATAAAAAAAATATTCTTGTGATAGGTCCC
GCTCCTGGGCAGAAATATAGTGAAATCGTCTTTCCTATTCTTTCCCCCGA
CCCTGCTACGAAAAAAGACGTTCACTTTTTAAAATATCCTATATATGTAG
GTGGGAACAGAGGAAGGGGACAGATTTATCCTGATGGAAGCAAAAGTAAC
AATACAGTCTATAATGCTACATCAGCAGGTATAGTAAGCAAAATAGTACG
TAAAGAAAAGGGGGGATATGAAATAACTATAATTGATGCATTGGACGGAC
ATCAGGTGGTTGATATTATACCTCGAGGACCAGAACTTCTTGTTTCAGAG
GGTGAATCCATCAAGCTTGATCAACCATTAACAAGTAATCCAAATGTGGG
GGGCTTTGGTCAGGGAGATGCAGAAATAGTGCTTCAAGATCCATTACGTA
TCCAAGGTCTTTTGTTCTTCTTGGCATCTGTGATTTTGGCACAAATTTTT
TTGGTTCTTAAAAAGAAACAATTTGAAAAGGTTCAATTGTACGAAATGAA
TTTCTAGATCCAGACATTTCTTAATAGCAAAGCAAGTTAAAAAAAAAAGT
TTAGTTTTTGAGATGTCTAGAATTCATTAATGGACAATAAACATACAAAA
AGAAAATACATATTGACGGGATAAATGAAAGGAACAAATACTTATAGGGG
GAATTACTAGTCTTCTTAATCTTCTATTCGACACAAGAAAAAGGACTTTT
CTTGTGTCGTTTTGTATCGAAAAAATAATGATTTTTTCTCTTGTTCATCA
AAGATTACTATTCCTTCTTTTCCGGGTCTATTGGGACTCCTTTCTTTAGA
TTCATAAAAAGTATTGGACAAACAAAAAAACTTTTCCTGTTCTGGTTGGT
TGAAAACCAGATTCGATTTTTACGCATAAATCCTTTATGAATTGATTATC
ATATCACAGTTTTATTTTCAATTTTCTTTTTTCTATTATAGTTTCTATTA
TAGAGTAAGTTTTATTTAGTTTAGTATAGAAAAAATTTTGAGGATCTCTC
ATCCGTAGAAATCGATGTAGAAATCCATAAATAATAAATAAAATAATATA
AAAAATACTAATATTTAGTATATATACTAAATATTATATAAATAATTCTT
ATTTTATTGGATTATCTTATCCACAAGATTCCTTCTTTCTTGGTAAGAAT
GAATTTTATGGAGAAATGACAGCGACTATGAATCAATCAATAGATTAAAT
TCTTCAAAAAATTATAAGAAATAAAAGATCCGTTTTGTCATTTCTATATT
TTATAATTTCATTATGTTGATTGAATCATTTTCCAAAATTGGTATGTTAT
GAAATAAATCAAAGTCTCGTCTTAAAAATAAGAACTCAGAGGGTTGAGGT
CCCTCTGAGTTCTTATTTTTTCATGTCTACAATCCTGTTCATGGGATTAC
TACAGAGATGAACCCAACCCCGAATATGAACCATAAAAGAAAATACCTAT
TGAACCGATCACAGGAATGCCAGTTACAGTACCTATTAGCCAAAGAGGAA
TCCTTCCAGTAGTATCGGCCATTTCCCCCCTTTTTCCTCCACATTTTATC
AAGTGTTCATGCTAGAGACAAAAACAGTCATGGATAATTATGAGGATAGT
ATCCTTCCGAATGGGATAAGAGAATTCCTACTATTCTCTTTCTCTCAATT
GAAAAAATAATTGGAAAATAAAACAGCAAGTACAAAAATAAGTAATAAAC
CCCAGTATAGACTGGTACGATTTAATTCAACATTTTGTTCATTCGGATTT
GATTGTGTCATAGTTCTATAATTCGAATTAGGTTTATCGTTGGATGAACT
GCATTGCTGATATTGATCCCAAAAAAAAAACAGTAGGTACAGCTAGTCCA
TGAACAGCCAACCATCGCACTGTAAAAATTGGATAGGTTCGATCTATGGT
CATTGGGGGCCTCCTAAAAGGATCTACTAAATTCATCGAGTTGTTCCAAA
GAGTCAAAACGGCCAGTTATTAGTGGAATCCCTTGTCGGCTCTCTGTGAA
ATATTCGTTTGGCCGAGGACTTCCAAACACATCGTAAGCTAAACCTGTAC
TTACGAATAACCAACCCGCAATGAATAGGGAAGGTATAGTAATGCTATGA
ATGACCCAGTATCGAATACTGGTAATAATATCAGCAAAAGAACGTTCTCC
CGTGCTTCCAGACATGCTGAGCTCCAAAAATTCTTGTACACATACAGTTA
AAAAAAGGGAATCGATTTCGTAAAAGATGGGATCAGTAAATAGAAAACTA
CTGATATTTCATCTTTGTTTGTGAGATCGTCAATTTTGTACCAAAGGTGT
ATTTCGAGTATACCGAATCAGTATAGCTATCCTTCCTCCAGCACAGCAAC
GCTGTGTCCCGAAACATTATATAATTCTTCTCTTTTTGTTTCTTGTATGC
ATAATTGTATTCAATAGACCAATACAAAATTCCTAAAATTCCTTATAAGG
TTTTGGTTTCCATTATTGGATTCGTAATAGAAAATAAGGATGTTGATAAA
ATGTGAATCAATGGGTTCTAATAATTCATGAAAGATATTATCATATTCGT
GCAATTCAATTATATGTGAAATATATACCTTTTTCTTTTACTTTATATTA
ATATTTAGGGTATAAAGTTTTTTGTTCGAATCCTTTCATTTCAATTCGAG
TAATTGGTTGGTCATACAATAAATATACTATATATACTATAATAGTAGTG
TACTATTTGATGAAAAAAAAGAACAAAGTAAGGTTTGGTTTTATTTATTT
TTGTATAGATTGTATAGATTTAGATTGCGGGAAACCTTTTTTTCTTCTTA
TTCGAAATATTATGGCCAATTAACCAAGCTTTACTGTACCGAATCCAATG
AGTTAAAATAAAAAAAAGGTAAAGGTGATATCGGGTCGTTTACTCCAAAC
AAAATGGATTTAATTATATTGAAAAGAATAGAAATAATCCAAATTGAAGT
TCTTTTCAATATAATTCTTTCATTCCAAAATTACTTTTTTATTACGTATA
ATCTGATTTTGTAATCAAGCTACACGACACACACAATTCTTATTACTATA
CCCAACTCATGAATTGAACAATGAACCTGTTGATTCGGAAAAAATAGAAA
CTTAGGTAAGTGTTTTATCAATGTATGTAGCAAAAAAAAATATAGTTTTT
AAGTTCATTTAGCTTTTTCATGCTTACTATAACTAGTTATTTTGGTTTTC
TGTTGGCTGCTTTAACTATAACCCCGGCTCTATTAATTAGTTTGAACAAG
ATACAACTTATTTGAAATGAATTGAATAACCAATTCATAAAAATAAATAT
TTCTCCGGAATTGCGGGTATTGTATGATTCCTTTCCGTATCAATTGTCAT
CATTGAGATTCATGAATAATTCAGATTAATATTTAGAGATAGATCTTACT
TCTATTTTTACCTCCTCAAAACAAAAAAATCGAAATGATTGAAGTTTTTC
TATTTGGAATTGTCTTAGGTCTAATTCCTATTACTTTGGCAGGATTATTT
GTAACTGCATATTTACAATATAGACGCGGTGATCAGTTGGACCTTTAATT
GAGTAATATTTCTTTTTTTGATTGACCTCCTGCAAAGAGGAGGTCAAATT
CAAATTGTAATTCAACTTTTTTAAAATTAAGTTATTTTATTGTGATTCGA
CATAAGATAAACAAAATCACGCTCTGTAGGATTTGAACCTACGACATCGG
GTTTTGGAGACCCGCGTTCTACCGAACTGAACTAAGAGCGCTTTCTTATG
ATAGGATATACGACTGTAAAGAAAAGAATTTTTCATACTCCAATACACCT
TGCATACATATACATATAGTATGAAATAATTCCAAATTATATCAAATTTT
AATCGATTTAAATTAATCCCTCCTTACTTCCTATAGAATAGAAGTAGTAA
TAGGTAGGGATGACAGGATTTGAACCCGTGACATTTTGTACCCAAAACAA
ACGCGCTACCAAGCTGCGCTACATCCCTTTTCAAAATTGTTGTACAGCGG
CCATTGTACAAAATCCTTGTTTTATTTTCCAGATCGTTATTTTCTCCTCT
ATCTATATACAATATACAATACAATTTTTCTGTCGTTTTTTTATTTTTCT
TTCATATAATAAAAGAATTATATATATCTGAAACTAACGTATAAAAAAAA
GAATGAATATTTATTATTGGTAATGCTCCGGAAGAAGGGGTCATCTGTTC
CGACTTTTAGGTATAGGAAAATCTCATCTACTGGTTCGTTCATTGTACAT
ATTCATTTTAGTTAAGAATTTCACATAAGACTGAATACAAATGATCTTGA
ACTACAGCATCTGATCATATATGTTTTACACTAAAATAAAGAAGGAGGAT
TTTCAATGCGAAATATAAAAACATATCTTTCCACGGTTCCTGTACTAACT
ACTCTATGGTTTGGATCTTTGGCGGGTCTCTTGATAGAAATTAATCGTTT
ATTCCCGGATGCCTTATTATTCCCTTTTTTTCATTCTAGTTATTGATATG
TAAAGAAATAAGGAGAATGAAAAATACATTTCCACGTGACTCAAATTTCG
CTCCTCTTTTTCAGTTCTTATTCTTAGGATAGGAAAGAAAAGTGTATTGA
ACCTAAGAAAAATGCAGTGGATCTAAGATTGAATTTTGGAGAACAGAAAT
AGAAATGTGAGTCCGATATATTCTATGGCAGGCTACACAAAATTATAAGA
GAGAAAAAAGATACTTAAATGAAATACTGAGATTAGGATAGTAGGATGCT
GGTTCGAAAGCAATTGTATTACTTAATTATTACTCAATTAATATTAATTT
ATTTACAACCAAATCTTTAGAAATTGAATTTCTAGTTAGTAACTTCTATT
GATTTTTTTATTCTTTTCTTCTTCTTCGGTTCGGATCGAAAATAGAAGAA
TTTAAGTCGATCCAAAATCCAAAGGAGGTTCATGGCCAAGGGTAAGGATG
TCAGAGTCAGAGTTATTTTGGAATGCGCCAGTTGTGTCCGAAATGGTATC
AATAAAGAATTGCCGGGTATTTCTAGATATATTACTCAAAAGAGTCGACA
CAATACACCTAATCGATTAGAATTAAGAAAATATTGTCACTATTGTCGCA
CACATACAATTCATGGAGAAATAAAGAAATAGATCGAAAGGAACATGTGT
ACGATCTTTCCAAGGAGCAGGAAGAGGAAAGGAAGAACTTAACATATATA
CAACACTATAACAACATATATAATCAAATGCTATTCGGTCGGATCTAAAA
TGAATAAAGAAATAGAATTTTCGAGATAAGGAATAAAAAAAATAACCCAT
GGATAAATCCAAGCAACCTTTTCGTAAATCCAAGCGATCTTTTCGTAGGC
GTTTGCCCCCAATTGGGTCGGGGGATCAAATCAATTATAGAAACATGAGT
TTAATTAGTCGATTTATTAGTGAACAAGGAAAAATATTATCTAGACGTGT
CAATAGATTGACCTTGAAACAACAACGATTAATTACTATTGCTATAAAAC
AAGCTCGTATTTTATCTTTGTTACCTTTTCTTAATAATGAGAAACAATTT
GAGAGAGTCGAGTCGATCCCTCGAACTACTGGTCCTAGAACCAGAAATAA
ATAGGCATACCCCTCAATTGACTCAAAACTCTCAAGCATCAAATTGCTGT
TTTGTTAAGAAAAAGGAATTCTTGTATTGAAAGATTTCGTTCATTCCTAC
TACTTATACTTATCTTATAAGTATCTTATAATTTATTTTCATTCTATCTT
CCCGGAGTTCATTCTCCGGGGACTTTTTTTTCAATCATTCCTGTATATTA
CTAAATAATCTCTTTTATTTGAGAGATCTTATTCGAAATCATGTAAAGAC
AATTTTGATTCTCTATAGCTATTTGCGCAAGTATTTTACGGTTAAGAAGC
AATTGCCTCTTGTACAGATTGTGTATGAATTTATTATAACTATGGAATAC
CCCGTTGTCGCGAGTTACTGCATTTATACGAGTGATCCACAAACGACGAA
AATCCCTCTTTTGCCTGTCTCTATCTCGATGAGAAGAAACTAAGGCTCTC
ATTTTTTGTTGAGTAGTTGTTCGAGTAAGTCTTGAATGAGCCCCCCTAAA
AGTTGATGCAAATAAACGAATTTTTATTCGACGTCTCCGAGCTGTATATC
CTCGTCTAACTCTGGTCATTGAATCAAATTAAACTTTAATGAATAACTAA
TTGATTTCTCTTCATTCAGTCATTCTTTTTTCCCTCCTCCGTTCGATTAA
TAACAAAGCGGATTATTCCAGTATATAAAAAAGAAATTCCCATGGCTTTT
GCTACTATGACCTTCCCAACCACGATTTTTTATTCCTTCCAGACATTTGA
CCTGGAAATAAGAAATTATGCGACACTAAAAAAAATAGTGAGTTTCATCG
TTTCTATGGTTACTTCTTAAACGGTTAGGTACTTTCTATACACCGGAGCC
CCTTCTATCATTTAATCAAATATTATTGTGAACTTGTATAGTTCACACCC
TTTGGCTCTACCCATCAATTATACAGTAATATATCTTTTCACAATAAGAG
TTATCCATATAGTAACGGTATTTAATTATAAAAGTTGGCTAAGCAGCTGG
CCCTATTAGTCCGTTCTTTCAAGAATAAGAGCATAATCAATAGCATTTCC
TCCGCTTAATGGATAACCATTTGCTACCAATGGATAATTGCTTCTCATCT
CAAATCGAATTGATTGGATTTGCACCAATGGAAACCAAAAATTCTATACA
CAAGGAATATGATGGATCTTCCTTTTTAGTTTTAGATAGTAAATGGCCTT
TTTCCAATCTATCTATCCTATTCATTGGTACTGATTGATCGTTGATACTA
GAAAAATTGTCTCATTTGTTCGAGCTCATGATCTGAACGAGTCGCACATA
CACCCTAGTACATGTTCCTCGACGCTGAGGACATCCTCGAAGAGCGGGGG
ATTTCGTGACATTTCTTATTTTCTGTCTTGTATTTCTAATAAGTTGTTTA
ATAGTTGGCATATCATATATATAGAATTAATTATAGAATAGCTTGGTTTA
GATCGATCTTAACCGGATGATAGTTGATGATTATGAATTATTTCTTATTT
CTATTCAATGCCCAATCAAAGAAAATTCTAATTATGGTTTGAAATGGAAT
CATGGATTTACGCGAAATCGTTCGTATTTTCATTTTCGACCGCTACAAGA
TCAACAATGCCATAAGCTTGGGCTTCTGTTGCTGACATAAAAGCATCCCT
TTCCATGTCTTCGGAGACAGCCCATAAGGGATTGCCCGTTCTTTGTACAT
AAACCTTTGTGAGTGTTTCACGAAGTTTCAGTAGTTCTTCTGCTTCCAGG
ATAAATTCCCCTGCTTGTGCCTCATAAAAAGAACTAGCAGGTTGGTGAAT
CATAACCCTGATGTTACTGATATAACAGTATGAACGTTCTTCTATTTCCC
ATGATTGGGCTAAATAAGGGATAAAAAATAACAAGAAGAATGAACAACCG
TACAGGCATTTTTGTGCATTGCATACGGCTATACAATGGAATTGAATTTT
CCCCTTTTCTCTTAAAGGACGAGGGAAATGTAATCCATTCGATCCAGATC
GCTGAATCATCCATTTACCACCCTTCCTTTCGTTGGAGTAAGAACTCCCT
TTCGTCGGAGTACTAAAATACTATGATGGCTCTGTTGCTTTCTATATTTA
TTTATCTCGTCTATGATTTAGCAATCCCAAAGTTTCTTTATGATACGATC
AAATAGGGAAAATGATCGTTTTTTTTTTTCATTTTTGTACTCTTTAATAA
GGAATAATGTGACGCTGAAATGTACTCCCGATACATAAGATTAAATCGAA
AATAACCTTTATTTCATATTACTATCTCGATACATAACCTCATGTTATGA
AAAAACAATAATGGTTTATTCATATCGAACTCAAAGTGCCATGCTATTAT
TACTTATAATTCATATTCGATATGGCGAAGGCATAGTCTTCTTTCTTTTT
TTTTCAAAAAAACAAACTCATTGGCGCCAAGCGTGAGGGAATGCTAGGCG
TTTGGTAATTTCTCCTCCGACTAGAATTAAGGATCCCATCGAAGCGGCTA
ATCCCATGCATATTGTATGCACATCGGGTGGCACAAATTGCATAGTATCA
TAAATGGCCATTCCTGGGATTACCCATCCGCCGGGAGAGTTTATAAACAA
ATAAAGATCCCTAGTAGCATCTTCTATACTGAGATATACCATGAGACCAA
CAAGTTGATTTGAGACCTCATTATCAACCTCTTGGCCCAAAAAAAGTAAT
CTTTCTCGATGAAGTCGGTTGATTAGGACAAAATTCTATCTCCCAGAAAC
CGTACGTGCACCTTTGGATGCATACGGTTCAAAAAAAAATTGCGAAATAA
AGAATCAATGTGTCGATTCTAGTTCCATTTCTTTTTTTTTTTGTAACAGG
TTTTAAAATGAAATGAAAGGATTTGTTTTTCTTCAAAAAAAAAGGGTTTT
TGGACCCCGCCCTATACTATATATAAAAACTATAAAAATATAAAAACTAT
AAAATAAGAAAAAAGAATTTACTGAACTTATTAAACTAACCTCTCATTGA
TATATTGTTTCATCATGATTTAAATCACAATGTCGTTTTCTTGTTCCTTA
ATGGGCCTTTTCAATTCTTTTAGGTTCATGTTCTACTCCGGGTAAAGATC
TGTCCGAATTCCATTTGTACATATAGGACAAATAATTTCAGTACCACTTC
TTTTTTTTTCAATTCGTTTCATGCTTTACTTACCTTCCCACAAACTATTC
GTTGTGTTCATCTATTATACAAGTGGTAATTGTAGATATATTACCAATTT
GGTATTTTCTGAACGAAGCCTGAATATTTTATCGGTCTAAGTCAACCATA
AATTCTTCTAATCGATAATGTTGATCCCGAATATAAATTGATCTAATTGC
ACTTCACGCTACAAATAATTAACAGTAAATATTTCTTGGGTGAAGCGTAG
GATATCTCGATCGGGGGAAAGAACGGGGTAAATCCCATATGACCCAATAT
GTCTGACAAGTCGCACTATACGTCAACCCAAACCGCATCTTCCTCTCCAG
GACTCCGAAAAGGTACTTTTGGAACACCAATAGGCATTAAATTAAACAAA
AAAATTAAGCACTATACTTCACTTTAATATAGAAACGTAACAACGCAATG
GGTTTATTGTCTTCATCTTCCTTCTTTTTTTTTTCTGTTTATTCTATTTT
ATCCCTAAATTAGAAGGGAAAACTTAGTGAATAAAGAAAAATTTTAATGA
AAGGATCGATCGTTCGAATGATAAACAAGTTTCTATGCATTCGTTCCCCC
AAAATGGGACCAACCCTTCCATTGCGTATTCGTACTCATTGGGTATAGTA
TAGAATAGATCTGCTTCTCTTTGTTCTTATAAACTGAACAGAATTGTTCC
CTTATTTTCAAGGGAACGGAATAAAATAAATATTAATTCTTTCGAATACA
GAATCCACTGTAAAGGTTAAGTACATAGTATAGTCTTTTCCAATGCGATA
AAGTTACATAGTGTTTATTTATTTATTTTTTGATAAAGGGGTATCTCCAT
GGGTTTACCTTGGTATCGTGTTCATACTGTCGTATTGAATGATCCCGGTC
GATTACTTTCTGTCCATATAATGCATACAGCTCTAGTTTCTGGTTGGGCC
GGCTCGATGGCTCTATACGAATTAGCGGTTTTTGATCCCTCTGACCCCGT
TCTTGATCCAATGTGGAGACAAGGTATGTTTGTTATACCCTTCATGACCC
GTTTAGGAATAACCAATTCATGGGGTGGTTGGAGTATTTCAGGGGGAAGT
ATAACGAATCCGGGTATTTGGAGTTATGAAGGTGTGGCAGGGGCACATAT
TGTGTTTTCCGGCTTGTGCTTTTTGGCAGCTATCTGGCATTGGGTGTATT
GGGACCTAGAAATATTCTGTGATGAACGTACGGGAAAACCTTCTTTGGAT
TTGCCCAAAATCTTTGGAATTCATTTATTTCTCTCAGGATTGGCTTGTTT
TGGCTTTGGCGCATTTCATGTAACAGGCTTGTATGGTCCTGGAATATGGG
TGTCCGATCCTTATGGACTAACCGGAAAAGTACAATCTATAAATCCAGCA
TGGGGTGTGGAAGGTTTTGATCCTTTTGTTCCGGGAGGAATAGCCTCTCA
TCATATTGCAGCGGGTACATTGGGCATATTAGCGGGTCTATTCCATCTTA
GTGTTCGTCCACCTCAACGTCTATACAAAGGATTACGTATGGGAAATATT
GAAACTGTACTTTCCAGTAGTATCGCTGCTGTTTTTTTTGCAGCTTTCGT
AGTTGCCGGAACTATGTGGTATGGTTCAGCAACTACCCCAATCGAATTAT
TTGGCCCCACTCGTTATCAGTGGGATCAGGGATACTTCCAGCAAGAAATA
TATCGAAGAGTTGGGGCTGGACTGGCCGAAAATCTGAGTTTATCAGAAGC
TTGGTCTAAAATTCCCGAAAAATTAGCTTTTTATGATTATATTGGTAATA
ATCCAGCAAAAGGGGGATTATTTAGAGCAGGCTCAATGGACAACGGGGAT
GGAATAGCTGTTGGCTGGTTAGGACACCCCATCTTTAGAGATAAAGAAGG
GCGTGAGCTTTTTGTACGTCGTATGCCTACCTTTTTTGAAACATTCCCGG
TAGTTTTGGTAGATGTAGACGGAATTGTTAGAGCCGATGTTCCTTTTAGA
AGGGCGGAATCAAAATATAGTGTTGAACAAGTAGGTGTAACTGTTGAGTT
CTATGGTGGCGAACTCAATGGAGTCAGTTATAGTGATCCCACTACTGTGA
AAAAATATGCTAGACGTGCCCAATTAGGTGAAATTTTTGAATTAGACCGG
GCTACTTTGAAATCCGATGGTGTTTTTCGTAGTAGTCCAAGAGGTTGGTT
CACTTTTGGGCATGCCTCATTTGCTCTGCTCTTCTTTTTCGGACACATTT
GGCATGGTGCTAGAACCTTGTTCAGAGATGTTTTTGCTGGTATTGATCCA
GATTTGGATGCTCAAGTGGAATTTGGAACATTCCAAAAAATTGGAGATCC
AACTACACGGAGACAGGCAGTCTGATACAACATTGTTGGGTTATCTTCCG
CCTATATATTTTTGTTTTATTTGATATAGTGTACTAAAGACAATGTACTG
AATAAATTTTGACTTGAATCACCATCTTTTTTTTTTACTCTTTCACTTTC
TTTATACGGTAAATGATCCCAAATGAATAGGAATAGATGTGGAAGCTATA
ATTGTAAATAACAATCGAATCTATGGAAGCATTGGTTTATACATTCCTCT
TAGTCTCGACGTTAGGGATAATTTTTTTCGCTATCTTTTTTCGAGAACCA
CCTAAGGTTCCGACTAAAAAAATGAAATAATTTTTCATTACCTTAATTGA
AGTAATGAGCCCCGCCAATATTGGCGGGGCTCATTACTTCAATTAGTCCC
CGTGTTCTTCGAATGGATCTCTTAGTTGTTGAGAAGGTTGGCCAAAGGCG
ATATATAAAGCGTATCCAGTAAAGCTTACAAGTAAACCAGATATGAAGAT
GGTGACTAGGGTTGCTGTTTCCATTTTTAGATAATTTTAAGATCACAATG
GATCTACAATAAGATCGTTTAATAGTTTATTTACAACTACAACGGAATGG
TATACAAAGTCAACAGATCTTAACCAATAATTAAATAAAATAGGATTTAT
GGCTACACAAACCGTAGAGGGTAGTTCTAGATCTGGGCCAAGACGAACTA
TTATAGGGGATTTATTAAAACCGTTGAATTCGGAATATGGTAAAGTAGCT
CCAGGCTGGGGTACTACACCCCTTATGGGGGTGGCAATGGCTTTATTTGC
GGTATTCCTATCTATTATTTTGGAAATTTATAATTCTTCTGTTTTACTGG
ATGGAATTTCAGCGAGTTAAGTTTATAAGAATTATGAAGGAAGTCCTAGA
TTTTCAATCAAAAAAAATTACTTAAAACTCGGATTTCTAGATCATTCCGG
TAGTTCGACCGTGGAATTTCTTTGTTTCGGTATTTCCGGAATATGAGTGT
GTGACTTGTTATAATTGATCCTATTGATAATACAGAGAATGAGTCTGTCA
TCTTTACCAAGGCGATTCTACCCCGTCAGATATTTATTCTAGTATCTTGA
GCACGGAATATAATATATAGAATAGATAAAAAAAAGAAATATTTGAACTA
TGATTCATACTCACTTCGCGACCGGACTAAAAAAAAAAATAGGTATTTCC
GAAATCAAACGATTTTTCTTCCTTTAGACTTATTTTCACCGAAATACAGC
TCTTTCTATAGATTTTGTTGAGTTATTACATCTATTTATTGAATAAGTGA
TGATCAAAGGATTCTTACTCAAAAAACCTTTGAGTTTAGTTTGGGACTTT
ATTCAATATCATCGTGGTTCTAGTATGAATCTGAGGTTTAAATTGATTCA
TGGGGTCTCAACAAGAGAATTCCTATTCTATTATTCTATTAATAGTATAT
TCTATTAATAATAAAACAAGAGTAAATCTGCATTACGTACAAAAAAACAA
CAGATCAAATAAAAAAATAGGGAAGAGAAGATTCAAAACTCCTTTAACGA
TCAACATAAAGAAAGACGGATGAGCCAACTTGATTTGGTATTATCTTTCA
CAAAGAAGAAATTCCGTCTTTTTGTTATTTCGTATTTTCGGGCAAAATAG
AATCAAGTGGCTAAGAAGTTTTGAACTTTTTATTACATATCTGTTGAAAA
CCAGTATTTGTGTGTTACTGCTTGAGCCGTACGAGATGAAATTCTCATAT
ACGGTTCTCAGGGGGGGTTCCTATCTCAATAAAGTATATGATTGGTTCGA
GGAACGTCTCGAGATTCAGGCGATTGCAGATGATATAACTAGTAAATATG
TTCCTCCTCATGTTAACATATTTTATTGTCTAGGAGGGATCACACTTACT
TGCTTTTTAGTACAAGTAGCTACGGGTTTTGCTATGACTTTTTACTATCG
TCCAACCGTTACGGAAGCCTTTTCCTCTGTTCAATACATAATGACTGAGG
CCAACTTTGGCTGGTTAATCCGATCAGTTCATCGATGGTCGGCAAGTATG
ATGGTTCTAATGATGATCTTGCACGTATTTCGTGTGTATCTCACAGGTGG
ATTTAAAAAACCTCGCGAATTAACTTGGGTTACAGGCGTGGTTTTAGCTG
TATTGACTGCATCTTTTGGTGTAACTGGTTATTCCTTACCTCGGGACCAA
ATTGGTTATTGGGCCGTAAAAATTGTGACAGGTGTACCTGAAGCTATTCC
TGTAATAGGATCCCCTTTGGTAGAGTTGTTACGTGGAAGTACTAGTGTGG
GACAATCCACTTTGACTCGTTTTTATAGTTTACACACTTTTGTATTGCCT
CTTCTTACTGCCGTATTTATGTTAATGCACTTTCTAATGATACGTAAGCA
AGGTATTTCAGGTCCTTTATAGAGAAGATAGATCATAGATATTTGTAATT
GATAATATATTATTTCGGGGAGGAAAATAGTGTTTCATTGCTACAAATAT
GGATTATTGAAAAAAAAAATAAGACATATTGTTTGGATACTTCTCTTCAA
CTCCGAAGTATTGTATTCTTTAGTTTATATGAATAGTTGAAGTGGATTTT
CCGAAGAGAAGATGGGTTATGGGAGTGTGTGACTTGAACTATTTGATTGG
TTCCTGCAGATATATGCTTTTATCTGCCACATTAGAATTCACAATCAAAT
GTGTCTCCGTACCCAACCACCACGTAAGGTACTTACGTAGCGAAGGATAG
GCTGGTTTGTGAAGAATCTTTTCTATGATCATATGTCATGCATGAATAGG
CTCCGCAAGATCTCGTAGAATATGGAATTAAGTGATGTGGCATGAATCAG
ATTATGTTCAATCTATCTATTTCACTTATTTATAGTATAGAAATGCATTC
ATTTCCTCTGCATCGATCTGATCTATGATACTATCGGAGTGAAATAAAAG
ATCTAAAGAAAAACAGAGGTTGGACTTTATTAGATTAGTAACAAGTAAAT
ATTTTGTATGTAATACAATTGAGATGTTGTGGGGATAAAAAAAGACATGA
GATAATCCAGGAAGCACTTACTCATGATCAAAGATCAAATTACTAAGCCT
ACTTGGATATTGAGCATTTACTTTTAAGAACTGAGCAATGAATAGTTGTT
TGCAAATTGAATTTGGTAAATCTTTTGAGTCATTATACTTATACATTATA
ATTATATTATGTGTGTGGATATGTATGAAATATATATTTCATCATATGAA
TCCATTTCTGTTATTCCTTTGATTCTTGCTCGAGCCGGATGATGAAAAAT
TATCATGTCCGGTTCCTTCGGGGGATGGATCCATAAGAATTCATCTATCC
CAATAACAAAGAAACCTGATTTAAATGATCCTGTATTGAGAGCTAAATTG
GCCAAAGGAATGGGGCATAATTATTATGGAGAACCCGCCTGGCCCAATGA
TCTTTTATATATTTTTCCAGTAGTAATTCTAGGTACTATTGCATGTAACG
TAGGCTTAGCAGTTCTAGAACCGTCAATGATTGGTGAACCGGCGGATCCA
TTTGCAACTCCTTTGGAAATATTACCCGAATGGTACTTTTTTCCCGTATT
TCAAATACTTCGGACAGTACCAAATAAGTTATTGGGTGTTCTTTTAATGG
TTTCAGTACCAATAGGATTATTGACAGTGCCATTTTTGGAAAATGTGAAT
AAATTCCAAAATCCATTTCGTCGTCCAGTAGCTACAACAGTTTTTTTGAT
CGGTACCGCAGTAGCTCTTTGGTTAGGTATTGGAGCAACATTACCTATTG
ATAAATCTTTGACTTTAGGTCTTTTTCAAATTGATTTAACTTCAATCATG
AAATACCGTGGCGTAGGTATCTAGGGGATAGTCGCTTTAAAGCGACTATC
CCCTAGATACCTTAATTTTATTACGATTCATTCTGTAAAAGAAAAAATGG
GTATTGTGCCGAAGATGAAAAACGAATTTTCTTCTTTTTTTTCTTTCTAA
AAAGAAGATGAAATAATTATAATGGATTTCAAATTAAAACTTTAGGTAAA
TCAACTGCAAAATGCTTCTGTAGAGTGTCCAATATCTGTTTTACATCTTC
TATGTGAAAATATTCCATTTTTATAAGATTTTCTTGACCCTTACTCAAAA
GGTCCAATAATGTATGTATATTGGACCTTTTGAGACAATTATAGGTCCTG
GAAGGCAATTCTGATTGGTCAATAAAAATATATTTCAATGGAATTCCCTT
TTTGTTTTTCTTTAGATTAGATAATCTATCTTGAAAGGTCAAAGAGGGTA
AAGTAAACTTGTTTTTATTTTCCTCGAAATTAATGTCTGCTTCCTCTGCA
TGGAGAAAAGGAACAAATAGATCAATTAAATTACGAGAAGCTTCATAAAG
TGCTTCTTTAGGAGTTAAACTTCCATTTGTCCATATTTCTAGAAAAAGTA
TTTCTTGTTTTTCATTCCCATTACCATAAGAATGAATACTATGATTTGCA
TTTCGAACAGGCATGAATACAGCATCTATAGGATAACTTCCATCTTGAGA
ATTAGTTATGGGTTTCATACGATATCCGCGATCTCTCTTGATTTGTAATT
CAATGCACAAATCAATCGGTTCTGTCAGGTTAGCTATATACTGTGTCGTA
TCAACTATTTCCACGTAAGGTGGTGAGATGATATCTTGAGCAGTTACGTA
CCTAGGACCTCTAACACAAATGGATGCGTCTCTAATTTCATAGAGATTAC
TTCTCAATACAATTTCTTTCAAATTTAATAAAATTTCATGTACTGATTCT
TCAATACCTACTATTGTAGAATATTCATGTGGTACCTTCTCAGATTTTGC
ACGTGTGATACATGTTCCTTCTATTTCTCCAAGTAAAGCCCTTCGCATGG
AGATACCTATAGTATCCGCTTGTCCTTTCATAAGCGGGGACAGAATGAAA
CGTCCATAATAAAGACGCTTACTGTCTACTCGTGATTCAACACACTTCCA
CTGTAGTGTTCGAGTGGATTCTGCTATTTCCTCTCGAACCATACTAATAT
TCTAATTTGATCAGATCATTGAATCATTTATTTCTCTTGATAGTTGTTTA
ATTCTTATTTCTACACACGTCTTTTTTGGGGAGGTCGACATCCATTATGT
GGCATAGGTGTTACATCACGTACGAAACTTAATAGTATACCACTTCTACG
AATGGCTCGTAATGCTGCATCTCTTCCGAAACCAGCACCCTTTATCATAA
CTTCTGCTCGTTGCATATCCTGATCAATTATTGTACGAATAGCGTTTACT
GCTGCAGCTTGAGCAGCATAGGGTGTTCCTCTTCTTGTGCCTTTGAATCC
AGAAGTACCCGCGGAGGCCCAAGAAACCACCTGACCACGTACATCTGAAA
CAGTTACAATGGTATTATTGAAACTCGCTTGAACATGAATAACTCCTTTT
GGTATTCTACGTGCATTCTTGCGTGAACCAATACGTCCATTCCTACGGGA
ACCAATTCTTGGTATAGATTTTGTCATATTTTATTATCTCATAATAATGA
GTCAGAAATATATGTAAATATACGGAGATATCCATTTCATGTTAAAACGG
ATCCCTTATACAATACAGGGATTAGAAAGAAAGTTCTTTTTTTTTTAAGG
ATTACCCTTGTCTCTGTTTATGCCTCGGATTGGAACAAATCACCATAATT
CGTCCACGCCTACGAATCAGTCGACATTTCTCACAAATTTTACGAACGGA
AGCCCTTATTTTCATATTTATCATTCCTTTACCCCTGAATCTATTCCTTG
GAAGAAAATGAGTCTCTTGAATTTTTGAACTTCGAATTGTATACCGTACC
CTACCCACGAAAGGAATGTTTTAAAAAATCACTTAATCGTTTGAATCCTT
GTTACGAAGTCTATAAATTATACGTCCCTTGGTTGAATCATAACGACTTA
CTTCGATTTTGACTCTATCTCCAGGTAGTATCCGTATAAAACTGCGCCGT
ATCCTTCCTGAAACATAACCTAGAATTAAATCTTCATTATCTAAACGTAC
CCGGAACATACCATTGGGAAGTGATTCAATAATTACACCTTCATGAATCA
ATTTTTGTTCTTTCATTCCAGGTAACCCCTTTAAAGTATCAACTAATGGA
GAAGAGTTATATAACTTACTTTTCCCCTATTTCACAAATGGGAATTTAGA
GCTCAAATTAGGATACCGGAGGAGGATCACCATATATAACACAAAATTTC
TCCTCCAATTTTTTTTAGTCGAGCTTCTCGATCTGTCATTATACCTTGAG
AAGTAGAAAGAATTACAATCCCTATTCCACCTAAAATCTTAGGAATTCGT
TGATAGTTGGAATAGATTCGTAGACCGGGTCGGCTGATACGTTTTAAAAT
AGTTCTATATACTCCTTTACTAGTCCTTCTATGTCGTAGGGTTGAAACCA
AGAAAAATCTCTGATTTTCCTGATGTTTTCGAACGTTTTCAATAAAACCT
TCTCGTAGAAGTATTTTAACAATGTTTTCGGTGATATTAGTGGATGCTAT
TCGAACCGTTCCTTTTTTATCCATGTCAGCATTTCTTATAGAAGTTATTA
TATTGGCAATAGTATCCCTACCCATGACGAACTAGAATTATTGGTGTCTC
CTAATTTTGATATAATCAACATGTTTTTTCTTTGTTTTATTTTTTTTTAT
TTAAAGTATATGCGTGAGACCTAATCCACTAATAATTAATTGTTCTATTT
TTGATACCCGAAACTATTATAGGTTTATCTACTAGTATTTATAATACCTC
GGGAGCTAATGAAACTATTTTAGTAAAATTAAACTGTCTCAATTCCCGAG
GAATCGCACCAAAAACTCGAGTTCCTTTTGGATTTCCTTCTTGATCAATG
ACAACTGCTGCATTGTCATCATATCGTATTATGATACCGTTGTTACGTTT
GAGTTCTTTACATGTACGTACAATTACAGCTCTAATTACTTCTGATCTTT
CTAGAGGCATATTGGGTACTGCTTCTTTGATTACAGCAACAATAACGTCA
CCAATATGAGCATATCGGGGATTCCCTGTCCCTATGATTCGAATACACAT
CAATTTTCGAGCACCGCTGTTATCTGCTACATTCAAAAGGGTTTGGGGTT
GAATCATATCATTTTTTTTTTTTTTATCTGTTATTTCAATGCAAAGAATG
TCAATGCAAGGAATGAAGGAAAAAAAGAAATATTGTCTTTCCAGAAATAA
AGAAATCTGTGGTTGTTTGTTTTTTCATCCTCAATATAATGAAATAACCC
TTTTATTTTTGTTTAGTTCTATACCCCTATCCTGTAATAACAAATTGAGT
TGGTATAGGCATTTTGGACGCAGCTATTGAAATAGCGGTCCTAGCTACAG
TTTCGGATACTCCGCTCATTTCATAAAGTATTCGACCCGGTTTAACAACG
GATACCCAATATTCGGGAGATCCCTTTCCTGAACCCATACGTGTTTCCGT
GGGTCTTACCGTAACAGGTTTGTCGGGAAATATACGTACCCATATTTTTC
CACCACGACGCGCATATCGTGTCATTGCTCTTCGCCCTGCTTCTATTTGT
CTAGCTGTGATCCAAGCGGGTTCAAGTGCCTGAAGAGCATATCTACCAAA
ACTAATCTGATTGCCTCGACAAGATATTCCCCTCATTCTTCCTCTATGTT
GTTTACGAAATCTGGTTCTTTTGGGGTTATAGTTGATGGTCATTTCTTGA
TTCCATCTCTACTGCAGAACCGGACATGAGAGTTTCTTCTCATCCAGCTC
CTCGCGAATGAAATGATTCAATAATATTACATATTTCTAATAAATAATGC
ACTAAACCACTAAACTAAGTAATGTCTTTGATATTTAATTTATTGAACTG
TATATATAATCAAGATACAAAGCTAGACATATATATTTATCTGTAAATAT
GGATAATGCTTTTTTTTATTTATATTATACCAAATCATTCTTTCTTTTTT
TTATCCCTATTGAATTACGCCAAATAAAAAAGAAAATATGGTAATCCAAT
AAACAAGGGTTTCGCGAGCGAATATTGACTCTTTTCTGCTTCATTCGTAG
TTTCAATCCATGACTTCTCAAAATAAATCAATTTGTTTTTGGTTCGTTCC
GCCATCCCGCTCAATGAATCATTAGCATTCGTTTTCAATAGAATCTATGC
AGTCACAAGTTTCACCGTTCCTATAGCTTCTCCATTAATGCCTAGGTCTG
AATTCTGCAACGGAGCTCTCAACAAAATTTGGTCCCCGGTCAATCTTCTC
AGTTTCTATTAACTCCAAGCTCTTTATTATTTTATACTTAATTTTTTTAT
ACTATTTCTCATTTTTATTTTATATTCAGTATTGATGCTTTATCACATTG
CCCTTATATGACATGATTCATAGACCATACATACTTGGAATCATATATCA
TTAGTATTTTTGTTCTCTCTTTCTATCATCTTTCCATTTATCCACATCCC
CTTACTTTTGCCTCACAACCCATAATAAGATTTTTTCTTATGGGAAAAAT
TGGAGTTGCTACAACTATATGATTGATTTAGTCATATAGTGACTCTTTCT
TGGGATCTCGATAATACGAAGCAATAAGTTGCTTATTTCTTATTTATATG
GTTATTAAGTTCATAGTAGAGTTCAGTCCAATTCTAAACTGACTTTTAAG
TTAAAGTAAAGAAAAAATTAACGAGTCACACACTAAGCATAGCAATTCTA
ACAAAAAATGGTTAATCGAATTTTTATTCAACCCTATAGAATTAGAATTG
CTCTTTTTTTTTTAATAGAAAAAGAATGAAATGTCATTTTTTGTTCTATC
ACTATACATTAGCCAGAATAGTAAAACAAATAAAAGTCCATTATTCCTAG
TCTACAAATATCCAAATTTTTATGCCTAATACTCCATAGATAGTTCGAAT
TGTATAGGAACAATGATCAATTTTAGCGCGAATTGTTTGTAGGGGAACTC
TCCCTTCTCTGATCCATTCAACACGTGCAATTTCTTTTCCGTCGATACGC
CCTGCAATTTGCACTTGAATTCCTTTTGTATCCGTTTGTTCAGTTAATTC
AATAGCCTTTTTCATTGCCTTTCGAAACGAAACTCTATTTTTTAATTGTA
AAGCTATATATTCTGCAAGAATATTTGCTTGTTCATAAGGTTTTTCAACT
CTTGTGATAGCAATCTTGAGTCTGCGATTCGAAAAATGAAACTCTTTTTG
CACATTTATCTGTAATTCTTCAATTCCTCGTGTTCGTCCTTCTATTAACA
AATTCGGGAATCCAATGTGGATTATGACCTGAATCAAATCAATTCTTTTT
TTTATTCTTATACGTGCAATTCCTTCGAAACCTGAGGATATTCTCCTATT
TTTTTGTATATAGTTCTTGATACTATTTCGTATTTTTTCATCTTCCTGTA
GACCCATGGAAAAATTTCTTGGTTGTGCGAACCAAAAGGAATGATGACTT
TGGGTTGTACCAAGTCTGAAACCGAGTGGATTTATTTTTTGTCCCATATT
TTTTTTCTATTATCTTTCCATCCATATTTTTTTCTAAATAGAAATCTAAA
TCTTAGATCTTAGATTCATTTAAAAACGACTTAGATTTATCCTTCAATAT
AATTGTTATATGACAAGTAGGTTTTTTTACAGGATAACTACGCCCTTGAG
CTCTAGGTCTTAACTTTTTCACAATAGTACCTCCATTGACTTCGGCCTTA
CTAATGAATAAATCAGCTTTGTTCAAACCCATGTTATGATTCGCGTTTGC
TGCTGCAGAATAAACCAATTTCAAAATAGGATAAGATGCTCGATAAGGCA
TGAGTTCCAGTATCATAAGTGTTTCTTCATAGGAACGCCCACGAATCTGA
TTAATTATTCTTCGTGCTTTGAAAACAGACATACATATATGTTGAGCTAA
AACTTTAGCTTCTGCACCTGAAGTTGAGTTCTTTATCATAAGGTTATCTC
CTACTAATGAATGATAAGTCACTATTCCTTTAATAAAAAAAATCAAATTA
ACGACGAGATTTATTATCATTTCTCGTATGTCTTGCGAAAGTAAGAGTAG
GGGAAAATTCTCCCAATTTGTGACCTACCATTTGATCTGTTATGTAAATA
GGGAAATGCTCCTTTCCATTATGAATGGCGATTGTATGTCCCATCATTGC
GGGTATAATGGTAGATCCCCGAGACCAAGTTACTATTATTTCTTTCTCCT
CCCTCATGTTGAGTTTTTCAATTTTTCCCGATAAATGATCAACTACAAAA
GGATTTTTTTTTAGTGAACGTGTCACAGCGGATTACTCCTTTATTTTTTA
CATTTTTAAGATTGGCATTCTATGTTCAATATCTCGATCTAATAAGGTAA
GAATAAATTTAAATACAATAATGATGAATGGAAAAAGAGAAAATCCTTTA
GCTAGGGCGGATGTAGCCAAGTGGATCAAGGCAGTGGATTGTGAATCCAC
CATGCGCGGGTTCAATTCCCGTCGTTCGCCCATGACAATTCCTATTTACG
GCGACGAAGAATAAAACTATCACTATATTTTTTTCTTTTCCTACTTCTTC
TTCCAAGCGCAGGATAACCCCAAGGGGTTGTGGGTTTTTTTCTACCAATG
GGGGCTCTTCCTTCACCGCCCCCATGGGGATGGTCTACAGGGTTCATAAC
TACTCCTCTTACTACAGGGCGCTTACCTAGCCAACACTTAGATCCGGCTC
TACCCAAACTTTTTTGATTCACCCCAACATTACCCACTTGTCCGACTGTT
GCTAAGCAGTTTTTGGATATCAAACGGACCTCCCCAGATGGTAATCTTAA
TGTGGCCGATTTACCCTCTTTTGCAATCAGTTTCGCTACAGCACCCGCTG
CTCTAGCTAATTGTCCACCCTTTCCAAGTGTGATTTCTATGTTATGTATG
GCCGTGCCTAAGGGCATATCGGTTGAAGTAGATTCTTCTTTTTTATCAAT
AAAAACCCCTTCCCAAACTGTACAAGCTTCTTCCAAAGCATACGGCTTTC
TAGATGTATATGATGATATCTAGACAGATGGATCTTATATGAATCGTATG
ATGAAGTACCACATGAGTGGATATATAGGAATCCAAATCTGCCGAATCAC
TCATGTTATGATCTTCTACATCCTAGGTCTCCCCGTTCCGTCATCTGGCT
TATGTTCTTCATGTAGCATTCAGACCGAATGACTCTATGAAATTACGTCG
ATACTTCCACATATTGCGGGTAACGTAGGAGACATCTCTATTTTTCCCCC
CAGGATCTTTATAATTACCACTGCTTAGCTTTCAATTCGCCTCTGACCAT
CAAATTAAATGTGAATAACCCGTCCTCTTCTCTTTGAAACAAGGGGTGCT
TCCGGTTCTGTGCGTGCTTCAAACAATTTTGTCTTCTCCATATTACCATA
TCTCTAGAGTCAATAATTTTCTATGAGGAACTACTGAACTCAATCACTTG
CTGCCGTTACTCAACAGTTTTCTGTTGAGGTCTATCCCGTAGAGGTACTC
AAATTGGATCAGTGATCGATTTCTAGGTTTCGTCGTAAACCTAATTGGTT
ACTTCCAATTACGTAAATCAATAGTTCAAACCGCACTCAAAGGTAGGGCA
TTTCCCATTGATATAGGAACTTCTGTACCAGAAACAATGGTATCTCCAAT
TATAGCCCCTCTGGGATGTAAAATATATCTCTTCTCACCATCCCCATAGT
GTATGAGACAAATGTATGCATTTCGATTAGGGTCGTATTCTATGGTTACG
ATTCTACCAGATATGTCTTTTTCATTCCGTCGAAAATCGATTTTACGGTA
TAGACGCTTATGACCTCCCCCTCTATGCCCTGCGGTAATGATTCCTCTGG
CATTACGACCTTTACCACAATGATGCTGTCCAGAGATCAAATTATTTCGT
AGATTGGATTTAACTTGACTGTCTACGGCTCCATTGCGTGTGCTCGGGGT
AGAAGTTTTGTATAAATGTATCGCCGTGTTATTAAGTATTTTCCTTTAAG
TTCTTTTCTCTATAAGAGGTGGAATAGAATAACCCGGTTGAAGCGTAATG
ATCATACGTCTGTAATGCATTGTATGTCCCATAATAGGTCCCATTCTTCT
ACCCTTTCCCGGGAGTCGATGACTATTCATAGCTATTACCTTGACACCAA
AGAAGAGTTCGACCCAATGCTTTATTTCTGTCCTAGTTGATCCTGATTCG
ACATTAGAAGTATATTGATTGTTCCCCAATAACCGAATACTTTTTTCTGT
AAATACTGCATATTTGATTACATCCATAAATCCATTTTCTTCCCTATGAG
TTCCAGTATCGATAAGAATTCTAGTTCTTACTGTTCATATGTTATGGTAT
GAATATACCATACCCATTCGTTATGTATGGATGATGAGATTCCATTGATA
CAGAGCTAATTCCAATAGACTTATTGAACGTTCCCATTGGCGTGCATCCA
GCAGGAATTGAACCTACGAATTTGCCAATTATGAGTTGGGCGCTTTAACC
ATTCAGCCATGGATGCTTAACAGGGATCATCGTACATCGTGAATAACCAA
ATTCCAATTGAAATGAAATCTTTAGGAGGAATCAATGAAACGACATCAAT
TCAAATCCTGGATCTTCGAATTGAGAGAGATATGGAGAGAGATCAAGAAT
TCTCACTATTTCTTAGATTCATGGATCAAATTCGATTCAGTGGGATTTTT
CACTCACATTTTTTTCCACCAAGAACGTTTTATGAAACTCTTTGACCCCC
GAATTGGGAGTATCCTACTTTCACGTGATTCACAGGGTTCAACAAGCAAT
CGATATTTCACGATCAAAGGTGTAGTACTGCTTGTAGTAGCGGTTCTTAT
ATCTCGTATTAACAATCGAAAGATGGTCGAAAGAAAAAATCTCTATTTGA
TGGGGCTTCTTCCTATACCTATGAATTCCATTGGACCCAGAAATGAGACA
TTGGAAGAATCTTTTTGGTCTTCCAATATCAATAGGTTGATTGTTTCGCT
CCTGTATCTTCCAAAAAGGAAAAAGATTTCTGAGAGTTGTTTCATGGATC
CGCAAGAGCGTACTTGGGTTCTCCCAATAAATAAAAAGTGTATCATGCCT
GAATCTAACCGGGGTTCGCGGTGGTGGAGGAACCGGATCGGAAAAAGGAG
GGATTCTAGTTGTAAGATATCTAATGAAACCGTAGCTGGAATTGAGATCT
CATTCAAAGAGAAAGATAGCAAATATCTGGAGTTTCTTTTTTTATCCTAT
ACGGATAATCCGATCCACAAGGACCGTGATTGGGAATTGTTTGATCGTCT
TTCTCCGAGGAAGAAGCGAAACATAATCAACTTGAATTCGGGACAGCTAT
TCGAAATCTTAGGGAAAGACTTGATTTGTTATCTCATGTCTGCTTTTCGT
GAAAAAAGACCAATTGAAGGGGAGGGTTTCTTCAAACAACAAGGAGCTGA
GGCAACTATTCAATCAAATGATATTGAGCATGTTTCCCATCTCTTCTCGA
GAAACAAGTGGGGTATTTCATTGCAAAATTGTGCTCAATTTCATATGTGG
CAATTCCGCCAAGATCTCTTCGTTAGTTGGGGAAAGAATCAGCACGAATC
GGATTTTTTGAGGAACGTATCGAGAGAGAATTTGATTTGGTTAGACAATG
TGTGGTTGGTAAACAAGGATCGGTTTTTTAGCAAGGTACGGAATGTATTG
TCAAATATTCAATATGATTCCACAAGATCTATTTTCGTTCAAGTAACGGA
TTCTAGCCAATGGAAAGGATTTTCTGATCAATCCAGAGATCATTTCGATT
CCATTAGAAATGTGGATTCAGAATATCACACATTGATCGATCAAACAGAG
ATTCAGCAACTAAAAGAAAGATCGATTCTTTGGGATCCTTCCTTTCTTCA
AACGGAACGAACAGAGATAGAATCAGATCGATTCCCGAAATGCCTTTTTG
GATCTTCCTCAATGTCCCGGCTATTCACGGAACGTGAGAAGCAGATGAAT
AATCATCTGCTTCCGGAAGAAATCGAAGAATTTCTTGGGAATCCTACAAG
ATCAATTCGTTCTTTATTCTCTGACAGATGGTCAGAACTTCATCTGGGTT
CGAATCCTACTGAGAGGTCCACTAGAGATCAGAAATTTTGGAAGAAAAAA
CAAGATGTTTCTTTTGTCCTTTCCAGGCGATCGGAAAATAAAGAAATGGT
TGATATATTCAAGATAATTACGTATTTACAAAATACCGTCTCAATTCATC
CTATTTCATCAGATCCGGGATGTGATATGGTTCCGAAGGATGAACCAGAT
ATGGACAGTTCCAATAAGATTTCATTCTTGAACAAAAATCCATTTTCAGA
AGAGAGATTTCAAGAAATGGCAGATCTATTCACTCTATCAATAACCGAGC
CGGATCTGGTGTATCATAGGGGATTTGCCTTTTCTATTGATTCCTACGGA
TTGGATGAAAAAAAATTCTTGAATGAGGTATTCAACTCCAGAGATGAATC
GAAAAAGAAATCTTTATTGGTTCTACCTCCTCTTTTTTATGAAGAGAATG
AATCTTTTTATCGAAGGATCAGAAAAAAATCGGTCCGGATCTACTGCGGG
AATGATTTGGAAGATCCAAAACTAAAAACAGCGGTATTTGCTAGCAACAA
CATAATGGAGGCAGTCAATCAATATAGATTGATCCGAGATCTGATTCAAG
TCCAATATAGAACCTATGGGTACATAAGAAATGTATCGAATCGATTCTTT
TTAATGAATAGATCCGATCGCAACTTCGAATATGGAATTCAAAGGGATCA
AATAGGAAATGATACTCTGAATCATATAACTATAATGAAATATATGATCA
ACCAACATTTATCGAATCTGAAAAAGAGTAAATGGTTTGATTCTCTTATT
TCTCGAACCGAGAGATCCATGAATCGGGATCCTGATGCATATAGATACAA
ATGGTCCAATGGGAGCAAGAATTTCCAGAAACATTTGGAACATTTCATTT
CTGAACAGAAGAACCGTTTTCAAGTAGTGTTCGATCGATTACGTATTAAT
CAATATTCGATTGATTGGTCCGAGGCTATCGACAAACAAGATTTGTCTAA
GTCACTTCGTTTCTTTTTGTCCAAGTCACTTCTCTTTTTGTCCAAGTCAC
TTCCCTTTTTGTCCAAGTCACTTCCCTTTTTCTTTGTGAGTATCGGGGAT
ATCCCCATTCATAGGTCCGAGATCCACATCTATGAATTGAAAGGTCCGAA
TGATCAACTCTGCAATCAGTTGTTAGAATCAATAGGTGTTCAAATCGTTC
ATTTGAATAAATTAAAACCCTTCTTATTGGATGATCATGATACTTCCCAA
AGACCTAAATTCTTGATCAATGGAGGAACAATATTACCATTTTTGTTCAA
AAAGATACAAAAGTGGATGATTGACTCATTCCATACTAGAAAGAATCGCA
GGAAATCCTTTGATAACACGGATTTCTATTTCTCAATGATATCCCACGAT
CGAGACGATTGGCTGAATACCGTGAAACCATTTCATAGAAGTTCATTGAT
ATCTTCTTTTTATAAAGCAAATCGACTTCGATTCTTGAATGATCCACATC
ACTTCTGGTTCTATTGTAACAAAAGGTTCCCTTTTTATGTGGAAAAGACC
CGTATCAATAATTATGATCTTACATATGGACAATTCCTCAATATCTTGTT
CATTCGCAACAAAATATTTTCTTTGTGCGTCGGTAAAAAAAAACATATTC
TTTTGGAGAGAGAGACTATTTCACCAATCGAGTCACAGGTATCTGACATA
TTCATACCTAACGATTTTCCACAAAGTGGTGACGAAACGTATAAATTGTA
CAAATCTTTCCATTTTCCAATTCGATCCGATCCATTCGTTCGTAGAGCTA
TTTATTCGATCGCAGACATTTCTGCAACACCTCTAACAGAGGAACAAATA
GCCAATTTTGAAAGAACTTATTGTCAGCCTCTTTCAGATATGAATCTATT
TGATTCAGAAGGGAAGAACTTGCATCAGTATCTCAGTTTCAATTCAAACA
TGGGTTTGATTCACACTCTATGTTCTGAGAAATATTTACCATCCGGAAAG
AGGAAAAAACAGAGTTTTTGTCTAAAGAAATGCGTTGAGAAACGGCGGAT
GTATAGAACCTTTCAACGAGATAGTGCTTTTTCAAATCTCTCAAAATGGA
ATCTGTTCCAAACATATATGCCATGGCTCCTTACTTCGACAGGGTGCAAA
TATCTAAATTTCACCCTTTTAGATACTTTTTCAGACCCATTGCCGATACC
AAGTAGCAGTCAAAAATTTGTATCCATTTTTCATGATATTATGCACGGAT
CAGCATGGCCCATTCCTCAGAAAAAATTGTGGGCGATTCTTCCACAATGG
ACTCTGATAAGTGAGATTTCGAGTAAGTGTTTACAGAATCTTCTTCTTCT
GTCCGAAGAAATGATTCATCGAAATAATGAGTCACCCGTTCTATTGATAT
GGACACATCTGAGATCAACAAATGTTCGGGAGTTCCTCTATTCAATCCTT
TTCCTTCTTCTTGTTGCTGGATATCTCGTTCGTATACATCTTCTCTTTGT
TTTCCGAGCCTCTAGTGAGTTACAGACAGGGTTAGAAAAGATCAAATCTT
TGATGATTCCATCATACATGATTGAGTTGCGAAAACTTCTGTATAGGTAT
CCTACATCTGAACTGAATTCTTTCTGGTTAAAGAATCTCCTTCTAGTTGC
TCTGGAACAATTAGGAGATTCTCTGGAAGAAATACGGGGTTCTGCTTCTG
GTGGCAACATGCTATTGGGTGGCGGTCCCGCTTATGGGATCAAATCAATA
CGTTCTAAGAAGAAATATTTGAATATCAATCTCATCGATCTCATAAGTAT
CATACCAAATCCCATCAATCGAATCACTTTTTCGAGAAATACGAGACATT
TAAGTCGTACAAGTAAAGAGATCTATTCATTGATAAGAAAAAGAAAAAAC
GTGAACGGTGATTGGATTGATGATAAAATAGAATCCTGGGTCGCCAACAG
TGATTCAATTGATGATGAAGAAAGAGAATTCTTGATTCAGTTCTCCACCT
TAACGACAGAAAAAAGGATTGATCAAATTCTATTGAGTCTGACTCATAGT
GATCATTTATCAAAGAATGACTCTGGTTATCAAATGATTGAACAACCGGG
ATCAATTTACTTAAGATACTTAGTTGACATTCATAAAAAGTATCTAATGA
ATTATGAGTTCAATAGATCCTGTTTAGCAGAAAGACGGATATTCCTTGCT
CATTATCAGACAATCACTTATTCACAAACCTCGTGTGGGGCTAATAGTTT
TCATTTCCCATCTCATGGAAAACCCTTTTCGCTCCGCTTAGCCCTATCCC
CTTCTAGGGGTATTTTAGTGATAGGTTCTATAGGAACTGGACGGTCCTAT
TTGGTCAAATACCTAGCGACAAACTCCTATGTTCCTTTCATTACGGTATT
TCCGAACAAGTTCCTGGATGACAAGCCTAAAGGTTATCTTATTGATGATA
TCGATATTGATGAGAGTGACGATATTGATGATGACCTTGATACGGAGCTG
CTAACTATGACGAATGTGCTAACTATGTATATGACGCCGAAAATAGACCA
ATTTGATATCACCCTTCAATTCGAATTAGCAAAAGCAATGTCTCCTTGCA
TAATATGGATTCCAAACATTCATGATTTGTATGTGAATGAGTCGAATTAC
TTATCCATCGGTCTATTAGAGAACTATCTCTCCAGGGATTGTGAAAGATG
TTCCACTAGAAATATTCTTGTTATTGCTTCGACTCATATTCCCCAAAAAG
TGGATCCCGCTTTAATAGCTCCGAATAAATTAAATACATGCATTAAGATA
CGAAGGCTTCTTATTCCACAACGACGAAAGCACTTTTTCATTCTTTCATA
TACTAGGGGATTTCGTTTGGAAAAGAAAATGTTCCATACTAACGGATTCG
AGTCCATAACCATGGGTTCCAATGCACGAGATCTTGTAGCACTTATCAAT
GAGGCCCTATCAATTAGTATTACGCAGAAGAAATCAATTATAGAAACTAA
TACAATTAGATCAGCTCTTCATAGACAAACTTGGGATTTGCGATCCCAGG
TAAGATCGGTTCAGGATCATGGGATCCTTTTCTATCAGATAGGAAGGGCT
GTTGCACAAAACGTACTTCTAAGTAATTGCCCCATAGATCCTATATCTAT
CTATATGAAGAAGAAATCACGTAAGGAAGGGGATTCTTATTTGTACGAAT
GGTACTTCGAACTTGGAACGAGCATGAAGAAATTAACGATACTTCTTTAT
CTTTTGAGTTGTTCCGCCGGATCGGTCGCTCAAGATCTTTGGTCTTCACC
CGGACCCGATGAAAAAAATGGGATCACTTCTTATGGATTCGTTGAGAATG
ATTCTGATCTAGTTCATGGCCTATTAGAAGTAGAAGGCGCTCTGGTGGGA
TCCTCACGGACAGAAAAAGATTGCAGTCAGTTTGATAATAATCGAGTGAC
ATTACTCGAACCAAAGAATCAGTTAGATATGATGCAAAATGGATCTTGTT
CTATCGTTGATCAGAGATTTCAATATGAAAAATACGAATCGGAGTTTGAA
GAAGGGGAAGGAGAAGGAGCCCTCGACCCGCAACAGATAGAGGAGGATTT
ATTCAATCACATAGTTTGGGCTCCTAGAATATGGCGCCCGTGTGGCAATC
TATTTAATTGTATCGAAAGGTCCACTGAATTGGGATTTCCCTATTGGGCT
GGGTCATTTCGGGGCAAGCAGATCATTTATCATAAAGAGGATGAGCTTCA
AGAGAATGATTCGGAGTTCTTGCAGAGTGGAACCATGCAGTACCAGACAC
GAGATAGATCTTCCAAAGAACAAGGCTTTTTTCGAATAAGCCAATTCATT
TGGGACCCTGCAGATCCATTCTTTTTCCTATTCAAAGATCAGCCCTTTGT
CTCTGTGTTTTCACGTCGAGAATTCTTTGCAGATGAAGAGATGTCAAAGG
GGCTTATTACTTCCCAAACAAATCCCCCTACATCTATATATAAACGCTGG
TTCATCAAGAATACGCAAGAAAAGCACTTCGAATTGTTGATTCATCGCCA
GAGATGGCTTAGAACCAATAGTTCATTATCTAATGGATCTTTCCGTTCTA
ATACTCTATTCGAGAGTTATCAGTATTTATCAAATCTGTTCCTATCTAAC
GGAACGCTATTGGATCAAATGACAAAGACATTGTTGAGAAAGAGATGGCT
TTTCCCGGATGAAATGAAACATTTGATTCATGTAACAGGAGAAAGATTTC
CCATTCCTTAGCCGTAAAGATATGTGGCTAAGAAAAGGGGGTTAAGTGGA
ACAGAATTGGCCGGGTGGTAGAGTCGTGGAAACACTTGTTTATTCCATAT
TTTGGACCTTAGCTCCATGGAACAATATGCTACTGCTGAAACATGGAAGA
ATTGAAATCTTAGATCAAAACACTATGTATGGATGATATGAACTGCCTAA
ACAAGAATTCTTGAACGGCGAACAACCAGGGCCTCTTACTCACTACATCA
AACAATTTTCATTAATGAAACCATGTAAATCCATCGGAAAATCAAAAATA
CACATACATGTCCGATAAAATGGTTGTTGCTATCTGCTCCAATAACGAAT
CATTGGTTTAACTGAATAACTAAAGAAAATAGATAGACCTTTCTTTTCGT
CTCAGGTCGATGGATCTTCTCAATTGGAAGATCCCCCATATGGATAATAC
ACATTCCAGTTGACCGAGCCTAATTCTAATTGTTTTGTTCCGAAGCAAAG
ATATCCACGGAGGCCAGTTCGTCCTATTCAGATATTCACGACCAAGAGGT
ACTGGATTCTCTTTCGGATAGGCCCTGAAAGGAGAAGGGGGGCTGGAATG
CCAACAGACGTCTGTCTATTCTCTAATTCACCCGACCCGATAGTACCCAT
TTTTGGAACGTCCAGTGCCAAAGTCACTGAATGGGTAAGTTGCCAATCCC
TAAAACGGACTCCTCATTCATTAGATAGAGAAGATCGCCAAGATTTCGTG
ATCCGCTGCCAAACCTATTCCAATTCCAACAGCCCGGACTCGGATCGTGG
GGATCGCCGGAATACTTCGTATCAACAGATAAGATACTCGGTATATCAAT
ATTGATTAGATCGGAAATCTGTTATTGAATTGCTCATTCAATGAGCATTC
TCAATATTATGCCTTGAAGAGGATTCGAACCTCCACGCTCTTTAGCACGA
GATTTTGAGTCTCGCGTGTCTACCATTTCACCATCAAGGCATCTTGAAAG
TGAATTGTATTCCATGAATATGATATCTATCTAGTGTCATATATGACAAA
GGTGGAGTATTTCTATCGATCGGTCATATAGGCCCGAGTCAGACATCAAA
TTGCTTCGATTTGCATTATCCAGAGGATACCTTATATATATCAAAAAGAT
GTACAATCAAACCTATTTCTCGATTCAATAGAAGCCCAAATGAATATGGT
ACCCAAATAACGATAGATATGGCAAAAGCGGGTCTGATTACGCCTATTCC
TAATGTAACGACGTAGGGATCCATATGTAAACATAGTATCTATTTACATA
CGCTCGAATGACCCCTTCTCATAATAAGAATATACATAACCCTATTCCGG
TCTGGTCCGGTATGGAATGAACTTATAATCTGATGATCGAGTCGATTCCA
TGATTATAAGTTCATAACCCCAGCCCCTTCCCATTTTGGGCGGAACAGAT
CTATTAATTCTTTTATTCCAGTTAGTAAGAAAGAGGGATCTTGAACTAAG
AAATAGACCTAGAAGCTAAAAGAGGGTATCCTGAGCAATTGCAAGAATTG
GGTTCATTGATATTCCCGGTATAGTAGATGCTATCACACATACAGTCATA
CTCAATTCGATGGAATTGTTTGATCTTAAAGGAGATCTTCTATAATTTCG
CACGTGAGGGGTTATTTCTTGGTTTCGCCCAGTCATTAATAACTTGATTA
TTTTTAGATAATAGTAGATAGAAACAACGCTCGTAAGGAGTCCTATTGAA
ACCAAGAAATATAGGCCCGCCTGCCATCCACACCAGAATAGATGGAGTTT
TCCGAAAAAACCTGCTAGTGGAGGAAGACCTCCTAGGGATAAGAGACATA
GGGCTGAAGAGAGGGCCAAAAAAGGATCTTTCGTGTATAATCCTGCATAA
TCTCGAATGTTATCAGTTCCGGTACGTAGACCAAATGATACAATGCAAGC
AAAAGTTCCTAGATTCATGGAGATATAGAACAGCATATAAGTTATCATGC
TTGCATATCCATCATTTGAGTCTCCAACAATTATTCCAATAATTACATAT
CCAATTTGACCGATGGACGAATATGCAAGCATACGTTTCATGCTTGTTTG
AGTAATAGCAATGAGATTCCCCAATATCATGCTAAGAATAGCTAGGATTT
CCAGAAGAAGATGCCATTCATTTGATGAGAAATAAAAAGGAATATCGAAA
ATTCGCGTGGCTGAAGCTGAAGCAGCTACTTTCGAAGTAACAGAAAGAAA
AGCAACGACTGGAGTGGGAGAGTCAGAGTCGAAAAGAGGATTCCTCACTT
CTTTCTCTCATTCAAAACCGTGCATGAGACTTTCATCTCGCACGGCTCCT
AAGTGATAAAAGAAAGAAGAACTCATCTTCTTTCTTTTTTGATTACCTTC
CTCGCGTATGTATAAGACCGAATCCATTCGATTTCTAAAAAGGATTACTA
ATCCTTAACTTTTCGAGGAATCCTTCATCAGTGGTTGTGAATGACTGACT
TTTTCAATCTTTTCGACCTTGGTTCCGTAGGAGCAAGTCAGAAAGATTGA
GAAATAGAACCATCTGATTTGATTCGTTCTCAATAGCCATGAGATGATCA
TCTTAGGGTGATCCTTTTGTCAACGTCAACGGATGCTCCTATTCCACTCG
TAGTCTCTGAAGGATGAGAACTAACTATGTAGCATCTACATCGATAATTC
AAGTATTGTATACGTCATTAGTCCGATCCTTTGTAGGAACTACCCGTAAT
AACGAACTTGCAAAATGATCTGTTTATCATAAAGAGATTCGTTGTTCCTG
ACCCTGCTTCACCTTAATTGTTATTTGAACAAAAAGATCACAATAAACTT
TTGGTAAAAGTTATGTCTTGGTCCGAGTGGGGATAGTATTTCTCTTCTGC
ATGTCTATGGAGTTTTGAAAAATCCAAACATCTCAGAGATAGATATAGAG
GTAGGAATTTGTCGAACGAACCGCACTCCTTCGTATACGTCAGGAGTCCA
TTGATGAAAAGGGGCTGGGGAAAGCTTGAACCCAATTCCTACAGTGATGG
ATATAAGCGCAATTGAAATTCCTGGGGAGTTATACATTTGTGTATTGATA
AGACCATTCACTATTTCTTGAAGCTCGATCTCCCCCCCAGATGAACCATA
TAGCCAAGAGAAACCATGAACCAGAATAGAAGAGCTTGCCCCACCCATGA
GTAAATATTTCATAGTAGCCTCATTAGACCGTACATCTCTCTTGGTATAT
CCAGATAATAGGTAGGAACATAAACTGAAACATTCTGGAGCTACAAAGAG
AGTTATTAAATCGTTAGCACCACATAAAAACATTCCTCCTAGAGTAGCTG
TTAATACGAATAACAGAAACTCTGTTATAGCCATTTCTGTACATTCAATG
TACTCTACGGATAGAGGAATACATAGAGTTGAACATAGTAAAATAAGAAA
TTGAAAGATTTCGTTGAAATTGTTCGTTTGGAAATTTCCCGAAAAGCTAA
TTATAGGTTCTTCTCTCCATCGGAACAATAGGGCCGTTATGCTCATTACT
AAAGTTGTTGAAGAGATGAAATAGAACCAAGGTCTATCTTTTTGATCAGA
GGTTGAATCGATCATCAGAAGAAGAATTAGGCCAAAAATTAGGATACATT
CTGGGAAAATGAAACTTCCATGGAAGAGAAGCAAATGGAACGCTTTCATA
AAAATTCTCGTAGAATCGAGAATGAAGTTTTCATTCTGTACATGCCAGAT
CATGAATTAGTAACTGCATCCAATCTCCGAAAAAGTCCCAATTGTTTCGA
ACTTTCTATTTTTGGAATGGGATATTTACGGAATACCCATGAATAAATAG
AATCAAACCTTATTCTATGATATTTCCATAAGATTCCTCTTTCTTATTCT
TAAGCAAGCCCCCGAGAGGGCTTAGTTGATTCATGATTTATTTTCATCTT
TCTTTTCCTTTTTGTTTGTTTCGAGAAAGATATTGATCAATTCCGATTCT
TTCTTTTTCTATTGATTCTTTTCCGATCGAGATGTATGGATCCATGGACT
ATATAGATCCTGTTCATGGATTAACGAAAATGTGCAAAAGCTCTATTTGC
CTCTGCCATTCTATGAGTCTCTTCCTTTTTACGTATGGCATCGCCACTCC
CTTTGGCAGCATCTACTAATTCGGAACTTAATTTGAAAGCCATATTTCGA
CCCGGACGTTTTCGGGATGCCCCTAATAACCAACGAATGGCAAGTGCTTT
TCCTTGTGTAGATCCTATTTCAATAGGAACTTGATGAGTCGATCCGCCTA
CACGTCTTGCTTTTACTGCTATATCGGGAGTTACTCCACGTATTGCTTGA
CGTAAAACAGATAGTGGATTTGTTTCTGTCTTTTGTTGAATCTTTTTCAC
GGTTCGATAGATAATTTGATAAGCCAATGATTTTTTTCCGTGTTTCAGAA
TACGGTTAACCAACATGTTAACTAATCGATTACGATAAATTGGATCGGAT
TTTGCAGTTTTTTCTTCTGCAGTACCTCGACGTGACATGAGCGTGAAAGA
GGTTCAAGAATCAGTTTTCTTTTTATAAGGGCTAAAAACGAATCACTTAT
TTTGGCTTTTTTACCCCATATTGTAGGGTGGATCCCGAAAGATATGAAAG
ATCTCCCTCCAAGCCGTACATACGACTTTCATCGAATACGGCTTTCCACA
GAATTCTATATGTATCTTATCTATAAGATCGAGTATGGAATTCTGTTTAC
TCACTTTAAATTGAGTATCCGTTTCCCTCCTTTTCCTGCTAGGATTGGAA
ATCCTGTATTTTACATATCCATACGATCGAGTCCTTGGGTTTCCGAAATA
GTGTAAGAAGTGCTTCGAATCATTGCTATTTGACTCGGACCTGTTCTGAA
AAAGTCGAGGTATTTCGAATTGTTTGTTGACACGGACAAAGTAAGGGAAA
ACCTCTGAAATGATTTCAATATTGGACCTTGGACATATAATAGTTCCGAA
TCGAATCTCTTTAGAAAGAAGATCTTTTGTCTCATGGTAGCCTGCTCCAG
TCCCCTTGCGAAACTTTCGTTATTGGGTTAGCCATACACTTCACATGTTT
CTAGCGATTCACATGGCATCATCAAATGATACAAGTCTTGGATAATAATC
TACAACGCACTAGAACGCCCTTGTTGACGATCCTTTACTCCGACAGCATC
TAGGGTTCCCCGAACAATGTGATATCTCACACCCGGTAAATCTTTAACCC
TTCCTCCTCTTACTAATACTACAGAATGTTCTTGTAAATTATGGCCAATA
CCAGGTATATAAGCAGTGATTTCAAATCCAGAGGTTAATCGTACTCTGGC
AACTTTACGTAAGGCAGAGTTTGGTTTTTTGGGGGTGATAGTGGAAAAGT
TGACAGATAAGTCACTCTTACTGTCACTCTACAGAACCGTACATGAGATT
TTCGCCTCATACGGCTCCTCGTTCAATTCTTTCGAAGTAATTGGATCCTT
TTCTTCGTTTGAGAATCTCCTCCCTTCTTCCACTCCGTCCCGAAGAGTAA
CTAAGACCAATTCAGTCAGGTTTTCATGTTCCAATTGAACACTTTCCATT
TATAATCAAAGGAGAAGATTATTCTTTTTACCAAACATATGCGGATCAAA
TCACGATCTTATAACTTATAATAAGAAGAAGAGATCTTTCTTGATCAATC
CCCTTGCCCCTCATTCTTCGAGAATCAGAAAGATTCTTTTCGAGTTTGAA
TTTGTTCATTTGGAATCTGGGCTCTTCTATCTTCTACTTAATCTACTTAA
TTTATTTATATTTACTTATATTTTTTGTTTTATTCTTTATTTCATTTCGA
TTTTCTTTCCCTCTATTTTTATTCCCTTCCATCATTCCTTAAGTTCCATA
GGTTTGTTAATCCTGTAGAATCTGACCCATTGATTTTTCGATCAAAAGTA
CTATGTGAAACCTTCGGCTTTTTTCCTCTTCCTCTATCCCTATTCCATAG
GTACAGCGTTTGAATCAATAGAGAACCTTTTCTTCTGTATGAATCGATAT
TATTACATTCCAATTCCTTCCCGATACCTACCAAGGAAAATCCCGAATTG
GATCCAAAATTGACGGGTTGGTGTGAGCTTATCCATGCAGTTATGCACTC
TTCAAATAGGAATCAATTTTCTGAAAGATCCTGGCTTTCGTGCTTTGGTG
AGTCGTCCAAGATCCTTTCGATGACCTATGTTGTGTTGAAGGGATATCTA
TATGATCCGATCGATTGCGTAAGGCCGGCGGTAGCAACGGAACCGGGGGA
AGTATACAGAAAAGACAGTTCTTTTCTATTATATTAGTATTAGTTAGTGA
TCCCGGCTCGGTGAGTCCTTTCTTCCGTGATGAACTGTTGGTACCAATCC
TACATTTTATTTTGTCTCTGTGGACCGAGGAGAAAGGGGGCTCAGCGGGA
AGAGGGTTGTACCATGAGAGAAGCAAGGGGGTCAACCTGCTTCAAATATA
CAACATGGATTCTGACAATGGAGTTGGACCCTCATGTCGATCCGAATGAA
TCAGTCTTTCCACAGAGGTAAATCTTTGCCTGCTAGGTAAGAGTATAGCA
AGTTACAAATTCTGTCTCGGTAGGACATGTATTTCTATTACTATTAAATT
AATAAATGAAAATGAAGTGAAGTAGTTAATGGTGGGGTTACCATTATCCT
TTTTGTAGTGACGAATCTTGTATGTGTTCCTAAGAAAAGGAATTAGGAAC
TCTTGAATGGAAATTGAAAAGAAATGTAGCTCTAGTTCCTTCGGAAATGG
TAAGATCTTTGGCGCAAGAAGAAGGGGTGATCCGTATCGTATCATCTTGA
CTTGGTTCTGCTTCCCCTCTTTTTTTACCAATACCGAGTCGGGTTCTTCT
CCTACCAGTATCGAATAGAACATGCTGAACAAAATCTTCTTCATGTAAAA
CAAAACCTGCTCGATTTAGATGCAGTTGACAATTGAATCCAATTTTTCCC
ATTATTTTACTATCCATATCCATAATAATAATAATAGTAATAATGCGAAA
AGAAGGCCCGGCTCCAAGTTGTTCAGGAATAGTGGCGTTGAGTTTCTCGA
CCCTTTGCCTTAGGATTAGTTAGTTCTATTTCTCGATGGGGCCGGGAAGG
GATATAACTCAGCGGTAGAGTGTCACCTTGACGTGGTGGAAGTCATCAGT
TCGAGCCTGATTATCCCTAAACCCAATGTGAGTTTTTCTATTTTGACTTG
CTCCACCGCCGTGATCGAACGAGAATGGATAAGAGGCTCGTGGGATTGAC
GTGATAGGGCAGGGATGGCTATATTGCTGGGAGCAAACTCCAGGCTAATA
TGAAGCGCATGGATACAAGTTATGCCTTGGAATGAAAGACAGTTCCGAAT
CAGCTTTGTCCACGAACAAGGAAGCTATAAGTAATGCAACTATGAATCTC
ATGGAGAGTTCGATCCTGGCTCAGGATGAACGCTGGCGGCATGCTTAACA
CATGCAAGTCGGACGGGAAGTGGTGTTTCCAGTGGCGGACGGGTGAGTAA
GGCGTAAGAACCTGCCCTTGGGAGGGGAACAACAACTGGAAACGGTTGCT
AATACCCCGTAGGCTGAGGAGCAAAAGGAGGAATCCGCCCGAGGAGGGGC
TCGCGTCTGATTAGCTAGTTGGTGAGGCAATAGCTTACCAAGGCGATGAT
CAGTAGCTGGTCCGAGAGGATGATCAGCCACACTGGGACTGAGACACGGC
CCAGACTCCTACGGGAGGCAGCAGTGGGGAATTTTCCGCAATGGGCGAAA
GCCTGACGGAGCAATGCCGCGTGGAGGTAGAAGGCCCACGGGTCGTGAAC
TTCTTTTCTCGGAGAAGAAGCAATGACGGTATCTGAGGAATAAGCATCGG
CTAACTCTGTGCCAGCAGCCGCGGTAAGACAGAGGATGCAAGCGTTATCC
GGAATGATTGGGCGTAAAGCGTCTGTAGGTGGCTTTTCAAGTCCGCCGTC
AAATCCCAGGGCTCAACCCTGGACAGGCGGTGGAAACTACCAAGCTGGAG
TACGGTAGGGGCAGAGGGAATTTCCGGTGGAGCGGTGAAATGCGTAGAGA
TCGGAAAGAACACCAACGGCGAAAGCACTCTGCTGGGCCGACACTGACAC
TGAGAGACGAAAGCTAGGGGAGCAAATGGGATTAGATACCCCAGTAGTCC
TAGCCGTAAACGATGGATACTAGGCGCTGTGCGTATCGACCCGTGCAGTG
CTGTAGCTAACGCGTTAAGTATCCCGCCTGGGGAGTACGTTCGCAAGAAT
GAAACTCAAAGGAATTGACGGGGGCCCGCACAAGCGGTGGAGCATGTGGT
TTAATTCGATGCAAAGCGAAGAACCTTACCAGGGCTTGACATGCCGCGAA
TCCTCTTGAAAGAGAGGGGTGCCCTCGGGAACGCGGACACAGGTGGTGCA
TGGCTGTCGTCAGCTCGTGCCGTAAGGTGTTGGGTTAAGTCCCGCAACGA
GCGCAACCCTCGTGTTTAGTTGCCACCATTGAGTTTGGAACCCTGAACAG
ACTGCCGGTGATAAGCCGGAGGAAGGTGAGGATGACGTCAAGTCATCATG
CCCCTTATGCCCTGGGCGACACACGTGCTACAATGGGCGGGACAAAGGGT
CGCGATCCCGCGAGGGTGAGCTAACTCCAAAAACCCGTCCTCAGTTCGGA
TTGCAGGCTGCAACTCGCCTGCATGAAGTCGGAATCGCTAGTAATCGCCG
GTCAGCCATACGGCGGTGAATTCGTTCCCGGGCCTTGTACACACCGCCCG
TCACACTATGGGAGCTGGCCATGCCCGAAGTCGTTACCTTAACCGCAAGG
AGGGGGATGCCGAAGGCGGGGCTAGTGACTGGAGTGAAGTCGTAACAAGG
TAGCCGTACTGGAAGGTGCGGCTGGATCACCTCCTTTTCAGGGAGAGCTA
ATGCTTGTTGGGTATTTTGGTTTGACACTGCTTCACACCCAAAAAGAAGC
GAGCTACGTCTGAGCTAAGCTTGGATATGGAAGTCTTCTTTCGTTTCTCG
ACGGTGAAGTAAGACCAAGCTCATGAGCTTATTATCCTAGGTCGGAACAA
GTTGATAGGATTCCCTTTTTTACGTCCCCGTGTCCCTCCTGTGTGGCGAC
ACGGGGACGTAAAAAAGAAAGAGAGGGATGGGGTTTCTCTCGCTTTTGGC
ATAGCAGGCCTCCCACTGGGAGGCCCCCACGACGGGCTATTAGCTCAGTG
GTAGAGCGCGCCCCTGATAATTGCGTCGTTGTGCCTGGGCTGTGAGGGCT
CTCAGCCACATGGATAGTTCAATGTGCTCATCAGCGCCTGACCCGGGGAT
GTGGATCATCCAAGGCACATTAGCATGGCGTACTCCTCCTGTTCGAATCG
GAGTTTGAAACCAAACTTCTCCTCAGGAGGATAGATGGGGCGATTCAGGT
GAGATCCAATGTAGATCTAACTTTCTATTCACTCGTGGGATCCGGGCGGT
CCGGGGGGGACCACCACGGCTCCTCTCTTCTCGAGAATCCATACATCCCT
TATCAGTGTATGGACAGCTATCTCTCGAGCACAGGTTTAGGTTCGGCCTC
AATGGGAAAATGGAGCACCTAACAACGCATCTTCACAGACCAAGAACTAC
GAGATCACCCCTTTCATTCTGGGGTGACGGAGGGATCGTACCGTTCGAGC
CTTTTTTCATGCTTTACCGGAGGTCTGGAGAAAGCAGCAATCAATAGGAT
TTCTCTAATCCTCCCTTCCCGAAAGGGAGAAAAGAACGTGAAATTCTTTT
TCCTCTCCGCAGGGACCAGGAGATTGGATCTAGCCATAAGAAGAATGCTT
GGTATAAATAACTAACTTCTTGGTCTTCGACCCCCTCAGTCACTACGAGC
GCCCCCCGATCAGTGCAATGGGATGTGTCTATTTATTTATCTCTTGACTC
GAAATGGGAGCAGAGCAGGTTTGAAAAAGGATCTTAGAGTGTCTAGGGTT
GGACCAGGAGGGTCTCTTAACGCCTTCTTTTTTCTTCCCATCGGAGTTAT
TTCACAAAGACTTGCCATGGTAAGGGAGAAGGGGGAACAAGCACACTTGA
AGAGCGCAGTACGACGGAGAGCTGTATGCTGCGTTCGGGAAGGATGAATC
GCTCCCGAAAAAGAATTCTTGATTCTCTCCCAATTGGTTGGATCGTAGGT
GCGATGATTTACTTCACGGGCGAGGTCTCTGGTTCAAGTCCAGGATGGCC
CAGCTGCGCCAGGGAAAAGAATAGAAGAAGCATCTGACTCTTTCATGCAT
ACTCCACTTGCCTCGGGGGGATATAGCTCAGTTGGTAGAGCTCCGCTCTT
GCAATTGGGTCGTTGCGATTACGGGTTGGATGTCTAATTGTCCAGGCGGT
AATGATAGTATCTTGTACCTGAACCGGTGGCTCACTTTTTCTAAGTAATG
GGGAAGAGGACCGAAACATGCCACTGAAAGACTCTACTGAGACAAAAAGA
TGGGCTGTCAAGAACGTAGAGGAGGTAGGATGGGCAGTTGGTCAGATCTA
GTATGGATCGTACATGGACGATAGTTGGAGTCGGCGGCTCTCCTAGGGTT
CCCTCATCTGGGATCCCTGGGGAAGAGGATCAAGTTGGCCCTTGCGAATA
GCTTGATGCACTATCTCCCTTCAACCCTTTGAGCGAAATGTGGCAAAAGG
AAGGAAAATCCATGGACCGACCCCATCGTCTCCACCCCGTAGGAACTACG
AGATCACCCCAAGGACGCCTTGGGCATCCAGGGGTCACGGACCGACCATA
GACCCTGTTCAATAAGTGGAACGCATTAGCTGTCCGCTCTCCAGTTGGGC
AGTAAGGGTCGGAGAAGGGCAATCACTCGTTCTTAAAACCAGCATTCTTA
AGACCAAAAAGTCGGGCGGAAAAAGGGGGAGAGCTCTCCGTTCCTGTTCT
CCTGTAGCTGGATTCTCCGGAACCACAAGAATCCTTAGAATGGGATTCCA
ACTCAGCACCTTTTGAGAAGAGTTGCTCTTTGGAGAGCACAGTACGATGA
AAGTTGTAAGCTGTGTTCGGGGGGGAGTCATTGTCTATCGTTGGCCTCTA
TGGTAGAATTAGTCGGGGAGGCCTGAGAGGCGGTGGTTTACCCTGTGGCG
GATGTCAGCGGTTCGAGTCCGCTTATCTCCAGCCCGTGAACTTAGCTGAT
ACTATGATAGCACCCAATTTTTCCGATTCGGTAGTTCGATCTATGATTTC
TCATTCATGGACGTTGATAAGATCCTTCCATTTAGCAGCACCTTAGGATG
GCATAGCCTTAACGTTAATGGCGAGGTTCAAACGAGGAAAGGCTTACGGT
GGATACCTAGGCACCCAGAGACGAGGAAGGGCGTAGCAAGCGACGAAATG
CTTCGGGGAGTTGAAAATAAGCATAGATCCGGAGATTCCCGAATAGGTCA
ACCTTTCGAACTGCTGCCGAATCCATGGGCAGGCAAGAGACAACCTGGCG
AACTGAAACATCTTAGTAGCCAGAGGAAAAGAAAGCAAAAGCGATTCCCG
TAGTAGCGGCGAGCGAAATGGGAGCAGCCTAAACCGTGAAAACGGGGTTG
TGGGAGAGCAATACAAGCGTCGTGCTGCTAGGCGAAGCGGTGGAGTGCTG
CACCCTAGATGGCGAGAGTCCAGTAGCCGAAAGCATCACTAGCTTACGCT
CTGACCCGAGTAGCATGGGGCACGTGGAATCCCGTGTGAATCAGCAAGGA
CCACCTTGCAAGGCTAAATACTCCTGGGTGACCGATAGCGAAGTAGTACC
GTGAGGGAAAGGTGAAAAGAACCCCCATCGGGGAGTGAAATAGAACATGA
AACCGTGAGCTCCCAAGCAGTGGGAGGAGAATGTCATCTCTGACCGCGTG
CCTGTTGAAGAATGAGCCGGCGACTCATAGGCAGTGGCTTGGTTAAGGGA
ACCCACCGGAGCCGTAGCGAAAGCGAGTCTTCATAGGGCGATTGTCACTG
CTTATGGACCCGAACCTGGGTGATCTATCCATGACCAGGATGAAGCTTGG
GTGAAACTAAGTGGAGGTCCGAACCGACTGATGTTGAAGAATCAGCGGAT
GAGTTGTGGTTAGGGGTGAAATGCCACTCGAACCCAGAGCTAGCTGGTTC
TCCCCGAAATGCGTTGAGGCGCAGCAGTTGACTGGACATCTAGGGGTAAA
GCACTGTTTCGGTGCGGGCCGCGAGAGCGGTACCAAATCGAGGCAAACTC
TGAATACTAGATATGACCCCAGAATAACAGGGGTCAAGGTCGACCAGTGA
GACGATGGGGGATAAGCTTCATCGTCGAGAGGGAAACAGCCCGGATCACC
AGCTAAGGCCCCTAAATGACCGCTCAGTGATAAAGGAGGTAGGGGTGCAG
AGACAGCCAGGAGGTTTGCCTAGAAGCAGCCACCCTTGAAAGAGTGCGTA
ATAGCTCACTGATCGAGCGCTCTTGCGCCGAAGATGAACGGGGCTAAGCG
ATCTGCCGAAGCTGTGGGATGTAAAAATGCATCGGTAGGGGAGCGTTCCG
CCTTAGAGGGAAGCACCCGCGCAAGCAGGTGTGGACGAAGCGGAAGCGAG
AATGTCGGCTTGAGTAACGCAAACATTGGTGAGAATCCAATGCCCCGAAA
ACCTAAGGGTTCCTCCGCAAGGTTCGTCCACGGAGGGTGAGTCAGGGCCT
AAGATCAGGCCGAAAGGCGTAGTCGATGGACAACAGGTGAATATTCCTGT
ACTACCCCTTGTTGGTCACGAGGGACGGAGGAGGCTAGGTTAGCCGAAAG
ATGGTTATCGGTTCAAGGACGCAAGGTGACCTTGCTTTTTCAGGGTAAGA
AGGGGTAGAGGAAATGCCTCGAGCCAATGTCCGAGTACCAGGCGCTACGG
CGCTGAAGTAACCCATGCCATACTCCCAGGAAAAGCTCGAACGACCTTCA
ACAAAAGGGTACCTGTACCCGAAACCGACACAGGTGGGTAGGTAGAGAAT
ACCTAGGGGCGCGAGACAACTCTCTCTAAGGAACTCGGCAAAATAGCCCC
GTAACTTCGGGAGAAGGGGTGCCTCCTCACAAAGGGGGTCGCAGTGACCA
GGCCCGGGCGACTGTTTACCAAAAACACAGGTCTCCGCAAAGTCGTAAGA
CCATGTATGGGGGCTGACGCCTGCCCAGTGCCGGAAGGTCAAGGAAGTTG
GTGACCTGATGACAGGGTAGCCGGCGACCGAAGCCCCGGTGAACGGCGGC
CGTAACTATAACGGTCCTAAGGTAGCGAAATTCCTTGTCGGGTAAGTTCC
GACCCGCACGAAAGGCGTAACGATCTGGGCACTGTCTCGGAGAGAGGCTC
GGTGAAATAGACATGTCTGTGAAGATGCGGACTACCTGCACCTGGACAGA
AAGACCCTATGAAGCTTTACTGTTCCCTGGGATTGGCTTTGGGCCTTTCC
TGCGCAGCTTAGGTGGAGGGCGAAGAAGGCCTCCTTCCGGGGGGGCCCGA
GCCATCAGTGAGATACCACTCTGGAAGAGCTAGAATTCTAACCTTGTGTC
AGGACCTACGGGCCAAGGGACAGTCTCAGGTAGACAGTTTCTATGGGGCG
TAGGCCTCCCAAAGGGTAACGGAGGCGTGCAAAGGTTTCCTCGGGCCGGA
CGGAGATTGGCCCTCGAGTGCAAAGGCAGAAGGGAGCTTGACTGCAAGAC
CCACCCGTCGAGCAGGGACGAAAGTCGGCCTTAGTGATCCGACGGTGCCG
AGTGGAAGGGCCGTCGCTCAACGGATAAAAGTTACTCTAGGGATAACAGG
CTGATCTTCCCCAAGAGTTCACATCGACGGGAAGGTTTGGCACCTCGATG
TCGGCTCTTCGCCACCTGGGGCTGTAGTATGTTCCAAGGGTTGGGCTGTT
CGCCCATTAAAGCGGTACGTGAGCTGGGTTCAGAACGTCGTGAGACAGTT
CGGTCCATATCCGGTGCGGGCGTTAGAGCATTGAGAGGACCTTTCCCTAG
TACGAGAGGACCGGGAAGGACGCACCTCTGGTGTACCAGTTATCGTGCCC
ACGGTAAACGCTGGGTAGCCAAGTGCGGAGCGGATAACTGCTGAAAGCAT
CTAAGTAGTAAGCCCACCCCAAGATGAGTGCTCTCCTATTCCGACTTCCC
CAGAGCCTCCGGTAGCACAGCCGAGACAGCGACGGGTTCTCTGCCCCTGC
GGGGATGGAGCGACAGAAGTATTGGGAATCCAAGATAAGGTCACGGCGAG
ACGAGCCGTTTATCATTACGATAGGTGTCAAGTGGAAGTGCAGTGATGTA
TGCAGCTGAGGCATCCTAACAGACCGAGAGATTTGAACCTTGTTCCTACA
CGACCTGATCAATTCGATCAGGCACTCGCCATCTATTTTCATTGTTCAAC
TGTTTGACAACATGAAAAAACCAAAAAAAAGCCCCGCCCTCCTTCTCTAT
CTATTCAAGGGATGGAAGGGCAGAGGCCTTTGGTGTCCCTTCCAGTCAAG
AATTGGGGCCTCACAATCACTAGCCAATATGCTTTTCTCTCATCCTTTCT
TCGTTCATGATTCGATATTCTGGTGTCCTAGGCGTAGAGGAACCACACCA
ATCCATCCCGAACTTGGTGGTTAAACTCTACTGCGGTGACGATACTGTGG
GGGAGGTCCTGCGGAAAAATAGCTCGACGCCAGAATGATAAAAAGCTTAA
CACCCCTTTAAAATCAAAAATAAAATAGGAAAAAGATAAAAAGAAAAAAT
GCAAAGGTCGTCTTATTCAAAACCCCAATTATGACATCTCTTCTCTCCCA
CTTCACACCTCGGAACGCACTGTTCTTATAGTCTTATAGAGAGAAACGCG
CTTTCACATCTTCTTAACCCGAAATAGCTGAGGAGAGGAAAGGTTCCTTT
TTGAGGGTACTCCCGGGAACAGATCCAGTGGAGACGGGGTGGGGCCTGTA
GCTCAGAGGATTAGAGCACGTGGCTACGAACCACGGTGTCGGGGGTTCGA
ATCCCTCCTCGCCCACAACCGGCCAAAAAGGGAAGGACCTTTCCTTTACC
TCTGGGGGTAGGAAAATCATGATCGGGATAGCGGACGCAAAGCTATTGAA
CTATGGGTCTTTTGTCGAAATGGAATGGCCTTACTTTTTCTTTTTATTTA
TCGTGAATGCTTCGATCATTACATATAGTAACCGGGTGGGAATCAGCATA
TTTGTGTTTTACTCCCCGTAATTCTTCCTCAGCCAGGCTTGGGCAGAATA
GTAGAGCAAGTACAAGTATTAGTAGCATAGCTAAAATGCGTTCCTCGTCA
TTGTCATTAATATGTTTGCTCGCGGTAATTGTGGCCTATCGGGAGAATCG
ATGACTGCATCTTTGATGCACTGCTAGTACATCATCTGAGAATTCTTAAT
TGGCTAGTTGTAAGTAAATAGCCCCCAGGCTATTTACAAGGTATTATCCC
GGATCTACGCCGAGGACGGTGATTCTCAAATATCGTAGAACAGAATGGGA
TACGATGAGATAGAATGCAATAGAAGGAACGGAACGGGTTACCTACTCCT
AACGGTCAAAGCGAGCCCTTTAATTCAATTCTTCATTCTTTAATTAGGAA
TTAATCAAATCTCCCCAAGTAGGATTCGAACCTACGACCAGTCAGTTAAC
AGCCAACCGCTCTACCACTGAGCTACTGAGGAACAACGGGAGATTCGACC
TCATAGAGTTCAACTCCCGTTCTCAACCCATGAACAATATGAGTCCGAAG
CTTCCTTCGTAACTCTCGGAACTTCTTCGTAGTGGCTCCGTTCCATGCCT
CATTTCATAGGGAACCTCAAAGTGGCTCTATTTCATTATATTCCATCTAT
ATTCCAATTCCATTCATTTAATATCCCTTTGGTGTCAGTGACATAACATA
AGAGATGTCATTTATAGTCTATCTCTTTCTATATATGGAAAGTTAAGAAA
TCATCATATAATAATCGAGAAATTGCAATAGAAAAGAAAAAGGGGAGGTT
TGTGATGATTTTGAAATCTTTTCTACTAGGTAATCTATTATCCTTATGCA
TAAAGATAATAAATTCGGTCGTTGTGGTCGGACTCTATTATGGATTTCTG
ACCACATTCTCCATAGGGCCCTCTTATCTCTTCCTTCTCCGAGCTCGGGT
TATGGAAGAAGGAACCGAGAAGGAGGTATCAGCAACAACTGGTTTTATTA
CGGGACAGCTCATGATGTTCATATCGATCTATTATGCGCCTCTGCATCTA
GCATTGGGTAGACCTCATACAATGACTGTCTTAGTTCTACCATATCTTTT
GTTTCATTTCTTCTGGAAAAATCAAAAAAACTTTAACAGTATTAGAAATA
CCAGTACCAGAAACTCAATGCGTAATCTCCGCAATCTCAACATTCAATGT
GTATTCTTGAATAATCTAATCTTTCAATTATTGAACCATTTTATTTTACC
AAGTTCAACGTTAATCAGATTAGTCAACATTTATATGTTTCGATGCAACA
ACAAGATCTTATTTGTAACAAGTAGTTTTGTTGGTTGGTTAATTGGTCAC
TTTTTATTCATGAAATGGCTTGGATTGGTATTATTCTGGATACCACAAAA
TTATTCTATTCGATCTAATAAGTATCTTGTGTCAGAATTGAGAAATTCTA
TGGGCCGAATCTTTAGTATTCTCTTATTTATCACTTGTGTCTACTATTTA
GGCAGAATGCCGTCGCCTATTGTCACTAAGAAACTGAAAGAAATCTCAGA
AACAGAAGAAGGGGGAGAAGGTGAGGAAGAAAGCGATGTAGAAACAACTT
TCGAAACGAGGGATACTAAACAGGAACAGGAGGAATTCACCGAAGAAGAC
CCTTACCTTTTTTGGGAAGTAAAGGAGGATCCGGAAAAAATAGATGAAAG
GAAAGAGATCGGAGTAAATGAAAAGGAAAAAACAAAGAATGAATTCGACT
TTCACTTTAAAGAGACATGCTATAAAGATAACCCAGTTCACGAAGATTCT
TATCTTGATACCTATCAAGATAATTGGCAATTGGCAAGATTTAAAGAAGA
TAAAAAAGAAAAGACTTATTTAATATATAAAAAACCTCTTGTGAATTTTC
TTTTCGATTATAAACGATGGAATCGCCCATTACGATATATAAAAAATGAT
CGATTTGAAAATGTTGTACGAAATGAAATCTCACAATATTTTTTTTATAC
ATGTCCGAGTGATGGAAAAAAAAGAATATCTTTTACATATCCACTTAGTT
TATACACTTTTTCAGAAATGATAGAACGGAAAATTTTTTTGTACACGACA
GAAAAAGTATCTCGTGAGGGCCTGTATAATTATTGGGTTTATACCAATGA
ACAAAAAAAGTACAACATGAATAATGAATTATTAAGTCGGATAAAAGTTC
TAGAAAAAGAAAAGAGATCTCTTGTTATAGATATGCTCGAAAAAAGGACC
AGATTGTACAATGATGAAAATGAACAAAAATGCTTGCACAAAACATATGA
TCCTCTTTTGAATGGACCATATCGCGGAACAATAAAAAAATTATATTCAA
AGAATGATTTAATCAGCAATAGAAATAGAACAACGGAAGATGCCATAGAA
ACGTTTTGGATAAATAAGATTCATGATATACTTTATATATATAATGATTC
CCGAAAATTTGAACATCAAAAAAATTTACTTGATGGGGAATCGGTATTGA
ATTTGATTGGAAATTCTTTATCCTCAATATCAATAGGGAAATTTTCTTTT
GAATCCACACATAGTTTTAATTTGAAAAAATTTTCTTTGTTGTCTTTATT
AGCAGAACAAAAAACGATTGATTTAGAAAGTAAAGCAAAAGCTTTAAAAT
TTCGAATTGATGGAATTACAACTGATCTCAATGATGAAACGACAATTAGA
AATAAATCTATTGGAATAGAAGAAATTTTGAAAAAGGTTCCTCGATGGTC
ATATAAATTGACCAATGGTTTAGAAGAAGAGGACGAAAATGAAGAAGAAT
CAACGGAAGATCCCGGGCTTCGTTCAAGAAAAGCCAAACGTGTGGTAATT
TATACTGATAACGATCAAAATACCAATTCTATTACTACTAATAATAGTAT
TAGTAATAATGATGAAGTGGAAGAAGTAGCTTTGATACGTTACTCACAAC
AATCTGATTTTCGTCGGGATATAATCAAAGGATCCATGCGTGCTCAAAGA
CGTAAAACAGTTACTTGGGAAATGTTTCAAGCAAATATGCATTCTGCACT
TTTTTTGGATCGAATAGACAAAACATTTTTTTTCTCTTTTTTTGATATAT
CTGAAATGAGAAATAGAATTTTTAGGAATTGGCTGAGAAGAGAACCAGAA
TTGAGAATTTCCGAATGTGAAGAAGAGACAAAAGAAAAGGGGAAAAAATA
CAAGGAAAAGAAAGAGGAAAATAAACGGATACGGATAGCAATATCCGAAA
CTTGGGATACCATTATATTTGCTCAAGCAATAAGGGGTTCCATGTTAATA
ACGCAATCTTTTCTTAGAAAATACATTATATTGCCCTCATTGATAATAGC
TAAAAATATCGGTCGTATATTATTATTCCAATTCCCCGAGTGGGACGAGG
ATTTGAAAGAATGGAATAGGGAAATGCATGTTAAATGCACCTATAATGGT
GTTCAATTATCAGAAACAGAATTTCCAAAGGATTGGTTAACAGACGGTAT
TCAGATAAAGATTCTATTTCCTTTCTGTCTGAAACCTTGGCGAAAGCCTA
AGGTACGATCTAATCTAACGAAAAAAAAAAGAAAAAAAGAAAATTTTTGT
TTTTTAACAATCTGGGGAATGGAAGCAGAGCTTCCCTTCGGTTCTCCCCG
AAAACAATCTCCTTTTTTTGAACCTATTTATAAGGAACTCGAAAAAAAAA
TTCGAAAAGTAAAAAAGAAATTTTTTCGAGTTTTAAGAGTTTTCAAAGAA
AGAAAAAAATGGTTTCTGAAAGTTAGGAAAGAAAGAACGGGATGGATCCT
CCCAATAGTTCTAATTCGAAAACAAATAATGAAAGAATTTGAAAAAGTAA
ACCCAATTTTCTTATTTAAATTGAGTAAAGTGAAAGTATATGAACCACAT
GAAAAGAAAAAAAATGACAAAACTCCTAATAAGATTACTCGTGAATCGAG
TATTCAAATTCGATCTATGAATTGGACAAGTTATTCACTCATAGAAAAAA
AAATGAAAGATCTTGCCGATAGGACACTCACAACAAGGAATCAAATAGAA
CAAATCACAAAAGACAATAAAAAAATAGCTATAATTTGTGATGGTAAAAG
ATTGGAATCGTGTAAAAATATTTTTCAGATACTCAAAAGACAATACATTC
GATTATTACGTAAATCAGATTATTTTATGAAATCTTTCATCGAAAAAATA
TACATAAATATCTTCCATATTTTCAGTATCAATATACAACTTTTCTTTGA
ATCAAAAAAAAAAAATTTGAATAAATCTACCATTTACAACGATGAAACAA
ATCAAAATACAATGAACTTTATTTCGACTCTAAAAAAGTCCTTTTCTAAT
AGTATTAATAGTACTACTCTTATTACTGAAATTAGTAATAATTCAAATAT
TTATTACAACTTATCCTCCTTGTCTCAAGCATATGTATTTTACATATTAT
CGCAAACTCAATTATTTAACAAGTATGACTTGAGATCTATACTTCACTAT
GACAGAACTTATCCATTTCTTAGGGATACAATTAAGAATTATTGTATGAC
ACAAGGAATATTTGATACCAAATCAAGGTACAAGAAAATTCATAAGTCTG
AAATAAATGAATGGAAAAACTGGTTAAGGGATCATTATCAATACAAATTA
TCTCAGACGAAATGGTTTCGATTAGTACCCCAAAAATGGGGAAATAAAGT
AAATAAACATTATATAATTCAAAATAAAGATAAAGACTCAATAAAATTGG
ATTCATATAAAAAAGAAAAAGACCAATTAATTCATTACATGGAACAAAAT
CATAATTATGATGCGGTGGATTCATTAACAAGTCAAAAAGAAAAATTGAA
AAAACACTACAGATATGATCTTTTATCACATGAATATATGAATTATGGGA
ATAGAGAGGACTCATATATTTATGAATCTACATTACAAGTAAATGGGAAC
CAAGAAATTCCATATAATTTATACACAATGAAAGCCGAATCATATTATAT
ATTAATAACTATAGTTATTAATGATTACCTAGAGGAAGGATATATTGTTG
ATATGGATCAAAATATGAATAGAAAATATTTTGATTCTAGAATTCTTTGT
TTTTCTATTAGAAAAAATATTGATATTGAAGCTTGGATCAATGCGCATAT
CGATACCAAGATTAATAAAAATCTTAAGACTGAAACTAATAATTATCAAA
AACTTGAAAAAAAAAAACTTTTTGTTTTTGATTGGATAGGAATGAATGAA
GAAAGATTATATCATAAGATATCAAATCCAGAACCTTGGTTCTTCCCAGA
ATTTGAGCTACTTTTTAATGCGTATAAAATTAAACCACAGATCATACCAA
TTCAATTACTTTTTTTTAATTTTTATTTCTATGAAAATCTTAGTCAATCT
AATAACATTAACTTAAATCAAAAAAAGAATCCTCATATATCATCTAATCA
AAAAGAATATCTTGAATTTTCAAATTCCAACCAAGAAAAAAATGAACAAC
AAGGCCAAGGAGATCTTAGATCAGATCTAAGAAAACAAAAAAAAAAAAAA
GATGTTGAAGAGAATCATACGAAATCAGAAATTAAAAAACATAAAAAGAA
AAAACAATCCAAAAGCAATAAGGAAGCAGAACTCTATTTTTTCTTGAAAA
AATATTTCCTTTTTCAATTAAGATGGGATGACTCCTTGAATCAAAGAATG
ATCGATAATATCAAGGTATATTGTCTCCTACTTAGACTAATAAATACAAA
GGAAATTGTTATATCCTCGATTCAAAGAGGAGAGATGTGTCTGGATGTGA
TGCTGATTCAAAAGGATCTAGCTCTTACAGAACTAATAAAAAAAGGAATA
TTGATTATCGAACCAATTCGTCTATTTCTAGAAAGGGGTGTAAAATTGAT
TATATATCAAACCATAGGTATTTCATTGATCAATAAGAACCAAACTAATG
GAAAATACCTAAAAAAAAGATATGTTGATAAGAAAAGTTTCGATAGATAC
ATTGGACGATATAACAATATGCTTGCGAATGGAGACAAAAATCATTATGA
TTTTTTTGTTCCTGAAAATATTCTATCTCCTAGACGTCGTAGAGAATTAA
GAATTCGAATTTGTTTCAATTCCTGTAATTGGAATGTTGTGGATAGAAAT
CCAGCATTTTGCAATGAAAACAAGATAAAAAACTACAGACAATTTTTGAA
TAAGCATCTTAATACAGATACAAATAAATTCACTAAATTCAAATTCTTTC
TTTGGCCCAATTACCGATTAGAAGATTTAGCTTGTATGAATCGTTATTGG
TTTGATACCAATAATGGCAGTCGATTCAGTATGTCAAGGATACATATGTA
TCCGCGATTCAGAATTATCTAATGATATATTTCCTATCTAATCGCGAAAT
ATCTAGTAGATAAAAGCAAAAAAAAAAATATACATATATCCTGTTACATT
CTAGTACATGATACTTGATTAAATAGTGTATTTATATCCATTCAACTGGA
TCTAGGAGGAAATCCGCAGAATCTTTTTTTTTTTTTATATACAAAGAAAT
CATTCTCTTTCGTGAATGCAAAAATACCCTTTTCTATTTTCTATCTAATC
AAATTTTCAATTCGATTTGGATGAAGTCAAAAAGTGGTATATGAATAAAT
CTAAATTTTTATCTGGTAGAGACAAAAATTACTGGCATAATAATTTATTA
TTTTTCCCGATCGGTAAAATCCACAAAAAAGAAAGAAAAAGATGAAAAAA
ATTTATGATCAAAAATTCATTCATCTCAGTTATTCCACAAGAAGAAAAAG
AGAAAAACAAGGGATCTGTTGAATTTCAAGTATTCAGTTTCACCAATAAG
ATACGTAGACTTACTTCCCATTTAGAATTGCACAAAAAGGATTTTTTATC
GCAAAGAGGTCTACGAAAAATTCTGGGAAAACGTCAACGACTGCTGACTT
ATTTGTCAAAGAAAAATGGAGTACGTTATAAGAAATTAATTGGTCAGTTG
GATATTCGGGAACCAAAAATTCATTAATTTAAAAATTTCAAGATTCGTTT
TGAATTTATTATTAGTTATGAGATTTTTCCTTTTAATGAAAAATTTAGGA
AATAATGAATCGGGGAAGAAAAAATATGACTGTACCGGATACAAGAAAGG
GTTTGATGATAGTCAATATGGGTCCTCACCACCCATCAATGCATGGTGTT
CTTCGACTGATCGTTACTCTCGAGGGTGAAGATGTTATTGACTGTGAACC
CATATTGGGCTATTTACACAGAGGAATGGAAAAAATAGCAGAAAACCGAA
CAATTATACAATATCTGCCTTATGTAACACGTTGGGATTATTTAGCTACT
ATGTTCACAGAGGCAATAACGGTAAATGCGCCAGAACAGTTGGGAAATGT
TCAAGTACCCCAAAGAGCGAGTTATATAAGAGTAATTATGCTAGAACTGA
GTCGTATAGCTTCTCATTTGTTATGGCTTGGACCTTTTATGGCGGATATT
GGTGCACAGACTCCCTTTTTCTATATTTTCAGAGAGAGGGAATTACTATA
TGATTTATTTGAAGCTTCTACAGGTATGCGAATGATGCATAATTATTTCC
GTATCGGAGGAGTAGCCGCTGATCTACCTTATGGATGGATAGATAAATGT
TTGGATTTCTGCGATTATTTTTTAACCAGAGTTGCTGAATATGAAAAACT
TATTACGCGGAATCCCATTTTTTTGGACCGAGTTGAAGGAGTGGGCATTA
TTGGTGGGGAGGAAGCAATAAATTGGGGCTTATCAGGACCCATGTTACGA
GCTTCTGGAATACCATGGGATCTTCGTAAAGTTGATCATTATGAGTGTTA
CAATGAATTCGATTGGGAAGTCCAATGGCAAAAAGAAGGAGATTCATTAG
CTCGTTATTTAGTACGAATAGGTGAAATGACGGAGTCCATAAAAATTATT
CAACAGGCTATAGAAGGGATTCCGGGGGGGCCCTATGAGAATTTGGAAGT
CCGACGCTTTGATTTTGATAGAGCAAAAAATTCTGAATGGAATGATTTGG
AATATGGATTCATTAGTAAAAAACCTTCACCCAATTTTGAATTGTCGAAA
CAAGAACTTTATATGAGAGTAGAAGCCCCAAAAGGAGAATTAGGAATTTA
TATGATAGGAGATAATAGTGTTTTCCCTTGGAGATGGAAAATTCGTCCAC
CCGGTTTCATCAATTTGCAAATTCTTCCCCAATTAGTTAAAAGAATGAAA
TTGGCTGATATCATGACGATACTAGGTAGTATAGATATCATTATGGGAGA
AGTTGATCGTTGAAATGATAATTGATATGACAGAAGTGCAAGCTATCAAT
TCTTTTTCTAGTTCGGAATCCGTAAAAGAAGTCTATGGGCTCATATCGCT
GTTTATCCCCATTTTGTCCCTTATATTAGGAATCATAATAGGGGTACTCG
TAATTGTGTGGTTAGAAAGAGAAATATCCGCAGCGATACAACAACGTATT
GGGCCTGAATATGCTGGCCCATTGGGAATTCTTCAAGCTATAGCGGATGG
GACCAAACTACTTTTTAAAGAGGACCTTTTCCCATCTAGAGGTAATATTC
GTTTGTTTAGTATTGGACCGTCTCTAGCGGTTATATCGATTCTACTAAGT
TATTTAGTAATGCCCTTCGGGTATCGTCTTGTTTTAGCCGATCTCAGTAT
CGGTGTTTTTTTATGGATCGCCATTTCAAGTATTGCCCCTATTGGGCTTC
TTATGTCAGGATATGGCTCGAATAATAAATATTCTTTTTCGGGTGGTCTA
CGGGCTGCTGCTCAATCTATTAGTTATGAAATACCATTAACTCTATGTGT
GTTATCAATATCTCTACGTGCGATTCGTTGGAACATGAACTTTTTCCTTC
TCTACTCGAAATAAAGAAAAGAGCTTGAATGTATTGAATAGATATTCCCC
TTTTTATTTATCATTCGGATTGATGAGTTAAACCAGATAGTTATATGAGT
GAAAGAAAACAGCCTCTAAATTCGCAGTAAGAAGACAAAATCTCATTCCC
TATGTACAAGAATAAAATGGAAGTAAACATAAGATAAGCAGTGTAAACAG
TTTACCCCAAGATTAGATTCTTTGATTAGTTATCATATCTTGAAGCGGGC
ACAAAAGATCAACTGTATGGAGTTTCCACTACTGTTTTGTATGTATTACC
ATACCTGGGATCAATCTAAAATAGTGGACGGTTAGAAACACTAAGGTACA
CAAAAGATTAGTAATGGAGATAGTTTTAGGTAGGAAAAAAGAGGTATTTC
CACATAAAAAGAATCATAAGAAGGGCTTTAAGTTGGTAGAAATGATCAAG
CAGTACTTCCTCAAAATTCCGATCTAGAGTATGCTCCTATTCACTGATTA
AGGGAATGACTATAAAGAACGAATTAATCCTTTTTTCGAAGTAGCTTCTT
CTCAGAAAGAAGAACAGGAACAAAAGAAATGGAATACATACAATAATACA
GACAATAAAAATATATATAGATAGAATAAGAAAAATGAAGAAAAAAAAAA
TAAATATTTTTTTCTTCTATCCATACATATGGAATTCTTATCATGATTCA
TGAAATGAACTAGTCTCTAATTCTTTAATATCTATTGACATAACAAGTAT
TTTATTAAAGGATTAAGTTATTACTGAAACAAAGATAAATTTGAATTCTA
AAGGATGAGAATGAGATCAATTCGGAAGTGTTTTTTTTTCTTATTCTAGC
AGACGGAATTTCATTGGTCTAATTTGGGATTATGTGATGTATCTTTATTC
TTCTATTTACCTACAAAGATGTTGACGAAATCGGTCCTTACATTTATTTG
TAACCATAGAGGAGCCGTATGAAGCTGAGGTCTCATGTACGGTTTTGGAA
TAGCGATAGGAACAGTGAGTGATGTTATTATCGACTATGATTATCTAATA
GTTTAAGTACAGTTGATATAGTTGAGGCGCAGTCAAAATATGGTTTTTGG
GGGTGGAATCTATGGCGTCAACCTATAGGATTTATAGTTTTTCTAATTTC
TTCTCTAGCAGAATGTGAGAGATTACCTTTTGATTTACCAGAAGCAGAAG
AGGAATTAGTAGCAGGTTATCAAACCGAATATTCAGGTATCAAATACGGT
TTATTTTACGTTGCTTCTTACCTAAATTTATTAGTTTCTTCATTATTTGT
AACAGTTCTTTACTTAGGTGGGTGGAATTTATTTATTCCATACATATTCA
TTCCCGAACTTTTGGTAAAAAATAAAATGGCTGTAGTCTTTGGAATGACA
ATTGGTATCTTTATTACATTAGTTAAAGCTTATTTGTTTCTGTTCATTTC
TATCACAACAAGATGGACTTTACCTAGGATGAGAATGGATCAGCTATTAA
ATCTTGGATGGAAATTTCTTTTACCTATCTCTTTAGGTAATCTATTATTG
ACAACTTCTTTTCAACTTGTTTCACTATAAATAATAGAATATGATAACGA
TATTCTAGATTCCTAACCTTTCTCAAACAAGAAAAAGAAACATCACTTTA
TTCATGGATATCTACAATATGTTCCCTATGGTGACTGGGTTCATAAATTA
CGGTCAACAAACAATACGAGCTGCAAGGTACATTGGTCAAAGTTTTATAA
TTACCCTATCTCACACAAATCGTTTACCTGTAACTATTCAATATCCTTAT
GAAAAATCAATCGCATCAGAGCGTTTCCGTGGTCGAATTCACTTTGAATT
TGATAAATGTATTGCTTGTGAAGTATGTGTTCGTGTATGTCCAATAGATC
TACCCGTTGTTGATTGGAGATTAGAAAAAAATATAAAAAAAAAACAATTG
CTTAATTACAGTATTGATTTTGGATTCTGTATATTTTGTGGTAACTGTGT
CGAGTATTGTCCAACAAACTGTTTATCAATGACTGAAGAATATGAACTTT
CCACTTATGATCGTCACGAGTTGAATTATAATCAAATTGCTTTGGGACGA
TTACCGATGTCAGTAATTGGAGATTACACAATTCAAACAGTTCTGAATTG
GACTCAAATCAAAATAGACAAGAATAAACTACCTGATTCGAGAACGATTA
CCAATTACTAAGATTTTGTTTTAATATAGAACTTTTTTTCATTTTGGTTG
ATTAGTAACTCTTAATACTAACTATAATATAACCATTTAGTATTGAGAAT
TATTGTTTGATTTAAGCTGAAAATACATTTTCCTCATAATTTATTTCGGA
ATAAACAATTTGAATTACTCTTTTTCGAATAAAAATAGGAATAAGATTAA
ATTCAATTAGAAACATTTCATATACAAGAAAAAATAGAGTAACCCTTTTT
CTGAATCATTCAGTAAGGTCATGAAATATTTCGACTTATTTATCTCTTAT
TTTATACATAATGGATTTACTTGGACCAATACATGATATTCTTGTAATAT
TTCTGGGATCAGTTCTTATATTAGGGGGTTTGGGAGTAGTATTACTTACC
AATCTAATTTATTCTGCCTTTTCATTGGGATGGGTTCTTTTTTGTATATC
CTTATTCTATATTTCATCAAACTCCTATTTTGTAGCTGCTGCGCAGCTCC
TTATTTATGTGGGAGCCATAAATGTCTTAATTATATTTGCTGTAATGTTC
ATAAGTGGTTCAGAATATTCTAATGATTCCCATCTTTGGACCATTGGGGA
TGGGGTCACTTCAGTGGTTTGTACAAGTATTTTTTTTTCACTAATTACTA
CTATCCCAGATACATCATGGTACGGGATTATTTGGACTACAAGATCAAAC
CAAATTATAGAACAGGACCTAATAAGTAATGTTCAACAAATTGGGATTCA
TTTATCAACAAATTTTTATCTTCCGTTTGAACTTATTTCGATAATTCTTT
TAATTTCTTTAATAGGTGCAATTACTATGGCTCGTCAATAATAAATACTT
AGAATTTCAAATTCTAAATCAAATAAAAAATAGAAAGGTTTTCGTTAAAT
TTATTGCCAATACCCTCTTTTCTTTTGTAATTGTTCTATTTTAGTCAAGT
GAATCGGTTGAATTGTTATTCGTATTGAAATTTGATGAGGAATTAGTCAA
TGATGTTCGAACATGTACTAGTTTTGAGTGTATATTTATTTTCTATCGGT
ATCTATGGATTGATCACAAGTCGAAACATGGTTAGAGCACTTATGTGTCT
TGATCTTATACTAAATTCGGTTAATATTAATCTCGTAACATTTTCTGATT
TATTTGATAGTCGACAATTAAAAGGAGACATTTTCTCAATCTTTGTTATA
GCTGTTGCAGCTGCTGAAGCAGCTATTGGTCTAGCTATTGTTTCGTCGAT
CTACCGTAACAGAAAATCAACTCGTATCAATCAATCCAACTTGTTGAATA
ATTAGTAGCAATAATCATAAATAACCATATAAATAAAGACATATTAAGAC
ATATATATAATATTTATTGTATAATTTAGAATTTATCTATATAATATATT
CATATTGATCTGATTAACCAATTTGAATTCGCATGTGCTATGACCACGTT
TGTGAAAAGTCAGAATTTCTTAGCCCTTTCCTATGAACAGATTTAGAAAT
ATTAATCCATCTAAAGATGGATTAATAAAATTTGATAAACCACTGATTCG
TCTGGTGTTTATAATATTATAATATAAATATATGATTCATTTACTATGGA
TTTTACCAGACCAGATCGAAAAGTTTTATGTTCAAAACTGGAATTTGTAG
ACCCAATGTCGCATTCAGTAAAAATTTATGATACATGTATAGGGTGTACT
CAATGTGTACGAGCCTGTCCCACAGATGTATTGGAAATGATACCTTGGAA
TGGATGTAAAGCTAAACAAATTGCTTCTGCGCCAAGAACCGAGGACTGTG
TAGGTTGTAAGAGATGTGAATCTGCTTGCCCAACAAATTTTTTGAGTGTT
CGTGTTTATTTATGGCATGAAACAACTCGGAGCATGGGTCTATCTTATTG
ATACGTTACAAAAAACTCCACTTGAATCATTTGATTCCTTTTTACCGACA
AAAACCCGTACTCGATAAAATATATTATTCCGAGCACGGGTTTTTCTGGT
CAAAGCGTATCTTGTCTTTATCACGAGTTATTTTCCTTGGTTAACAATAA
TTGTCGTTTTGCCAATATTTGCAGCTTCTTCCATTTTTTTTCTCCCCCAT
AAAGGGAATAAGGTCTTTCGATGGTATACTACTTGTATTTGTTTAATGGA
ACTCCTCCTAACAACCTATGTATTCTGTTATCATTTCCAATTGGATGATC
AATTAATCCAATTGGAGGAGGATTTCAAATGTATAAATATTTTTGATTTT
CACTGGAGACTGGGAATCGATGGACTTTCCATAGGACCCATTTTACTAAC
AGGATTTATCACTACTTTGGCAACTTTAGCGGCTTGGCCAGTTACTCGGA
ATTCGCGATTGTTCTATTTACTAATGTTAGTAATGTATAGTGGTCAAATA
GGATTATTTTCTTCTCGAGACCTTTTACTTTTTTTCATCATGTGGGAGTT
AGAATTAATTCCTGTTTACTTACTTCTATCTATGTGGGGGGGAAAGAAAC
GTTTGTATTCGGCTACAAAGTTTATTTTGTACACTGCAGGGGGTTCTGTT
TTTCTCTTAATAGGAGTTTTAGGTATGGGTTTATATGGTTCCAATGAACC
AACATTAGATTTTGAAAGATTAGCTAATCAATCATATCCTGTAGCATTGG
AAATAATATTCTATTTTGGGTTCCTTATTGCTTATGCTGTCAAATCGCCG
ATTATACCCCTGCATACATGGTTACCAGATACCCATGGAGAAGCACATTA
CAGTACATGTATGCTTCTAGCTGGAATCTTATTAAAAATGGGAGCATATG
GATTGATTCGAATTAATATGGAATTATTACCCCACGCTCATTCTCTATTT
TCTCCCTGGTTGGTGATAGTTGGAACGATACAAATAATCTATGCAGCTTC
AACCTCTTTCGGTCAACGCAATTTAAAAAAGAGAATAGCCTGCTCCTCCG
TATCTCACATGGGTTTCATAATTATAGGAATTGGTTCTATAACCGACACA
GGACTTAATGGGGCTATTCTACAAATACTCTCTCATGGATTTATTGGTGC
TGCACTTTTTTTCTTGTCGGGAACGAGTTGTGATAGAATACGTTTTGTTT
ATCTAGACGAAATGGGTGGGATATCTCTTCCAATGCCAAAAATATTTACT
ATGTTTAGTAGTTTCTCGATGGCTTCTCTTGCATTGCCGGGAATGAGCGG
TTTTGTTGCCGAATTAGTAGTATTTTTGGGTATAATTACCAGTCCAAAAT
ATCTTTTAATGCCAAAAATTCTAATTACTTTTGTAATGGCAATTGGAATG
ATATTAACTCCTATTTATTTATTGTCTATGTCACGTCAGATGTTCTATGG
ATACAAGTTATTCAATGTCCCAAACTCCTTTTTTGTAGATTCTGGACCGC
GAGAACTATTTGTTTCGATCTGTATCTTTTTACCCGTAATAGGTATTGGT
ATTTATCCGGATTGCGTTTTCTCACTATCAGTTGATAAAATAGAAGGTAT
TTTATCTAATTATTTTCATAGATAGTTTTCATTAATGAGAAAGTATTATA
ATTCTGTGGTTTGTTTTCATTTACTATTTTTTATTCCCCATACAATGGAA
AAAAGTGAATTCAAATTGTAATTAGATACATCTCGAGTTTTGGAGAACCA
CTTCCATAGTTCTCCAAAACTCGCACAAACTTTCATTATATATGGCCTGA
TATTCTTATCTTATGTATTTCTTTGTATTTTATATATATGTTTATGTAAT
TTATTCAATTAGATTGTAATGTGAATGAACCATAACTATGTAGACCTATT
CCTAATAGATTGATCCCAAAATAGCATATCCAAATTATAAGAAATCCTAT
AGAAGCTACAAGTGCTGGATTGGTACCTTGAAAATTTATATTTATTCTAA
TATGCGAATAAATCGCGAATATGGTCCAAGTAATAAATGCCCAAGTTTCT
TTGGGGTCCCAATTCCAATAGGATCCCCATGCCTCATTAGCCCATACTGC
TCCCGAAAGTATGCCCATGGTTAAAAAAATGAACCCTAAACTAATGATAC
GATAAGTCCAATAATCCAAACGCTGAGTCAATTGATATTTGTAATAATTT
CGAAATGAAAGAAAAGAGGTGTTTTTAAAAACACTTCTTTTTTTATTCAA
ATATTCGGTCTCAGCAAAGAAAAATGACTTAATTAATAAATTTTTCCTTT
TACAAAAAATATCCATGTTTTTTCGAAATGTAATAACTAAAAGAGCGACT
GATAATAATGATCCGCATAAAAGAGTTGCATAGCTCAATAACATCATACT
TACGTGCATCATTAACCATTGAGATTTTAGAGCAGGTACTAATATTGCGG
ATTGTCGCATTTCAGTTGAAAGACATGACGTGACGAAGCCTTGAGTAAAA
ATAACACTTGGTACGGTTATTACGCTTAAATCATTTTTATAATTCCTAAG
ATAGGGAATCATATGAATAATGGAGAAACTCCACGAAAGGAAGATTAATG
ATTCGTATAAATTACTTAACGGAAAATGCCCCGAATAAATCCACCGAGTA
ATTAATAATCCTGTTATAGAGAAAAAAGTGGATATTATCCCTTTTTCCGA
CGAATCACATAATCCTGCAATTTTGGGGATTAATAAGGTCATCAAATGAA
TCGTAATCACAATTGAAATGATCGAAAAAGAGATATGAGTTAATATATGT
TCTAAAGTCACAAATATCATAAAAAAGGTCCCATTGCCAAATGGAAATCA
GGAATTAAATATATTATAGAATGAATCTATTCTGCCCTTTTATGGGATGC
CGCCACTCGGACTCGAACCGAGATGCTCTAGCACTGCTTCCTAAGAGCAG
CGTGTCTACCGATTTCACCATGGCGGCTTGGCTTACTTGAAATAATAATA
GTCGATTCATGTTGAATCGTCGAGATTCGACGATTCAACATGGATCGATG
AATAAATACTCGTGTCTAGTCTAAATTAGACATATATATTTTATTTGAAT
GCTCAATCAATGATCTATCGTCATAGGGTTCAGTTTTAACAATCAATTTT
CACGTCCTATAAAATTTTTCCGTAACAGTTAGAACTGGATAGTTTTGCTC
TCATATGAGATATAGAACTCAGAATGGAATCATCTTTTTTTTATCTTTTT
TTGATGATTTTGTTCATGGATACAAAAAAAATGGATTTTAGTAACGAACA
AAATCAAATAACTATACCTACTATTTCATATGTATCACAATTTCATCATT
AAATCAAGAAATTTTTCTAACAATTTCGATACCTTACTTATTATTATTAA
ATATTACTATTCCCTATTGTGTAAATAATTCTACATTTATGATAACATAT
TTCTCAAATCAATTAGGTTTTGGGGCTAGGCATATAACAAAAGAATTTCA
ATCTCTATTACAATTGTACTTTTTCCAATTTATTCGATTTTTTTATTGAA
AAAAGTACAATTGATAGGAAAAAAACAACCATCTCATGAATTAAATATAT
ATATTCTAATGAAAATAAAAAATAATACTTAGAACCCCGTAGCATCTGTC
TATTGCTAATTCTTTTGTCTTTTATCTATAGTAATAATTCTGTCTATAGA
CAAAAGAATTGGTATTCCACATACCGCAACAGTTATTATTAACTAATATG
CAAGAGTTCATTAGTTAATGTGAATCATTCATCTTAAAAAGTTTAAATTT
TTTCGTGTTGTGTGTATTCAAATTATTCCAGGGCTTTATTATTTTTTTGT
TGCACAAAAAAACTTTTTGAATGCCTAGTAGAAACCGATTTAGCTAAAGA
AAAAGCTTTTATTGCAGCTAAATACCCCCTTTTCTTCCAAATATTTCTAC
GAATACGTTTTTTTGATATAGAAGTGCGTTTTTTTGGAACCGCCATTAAA
AAAAAAAGTTACTAATTTTTATTGTTCTATGTGAAAGACATGTATTGTTC
AAAAAAATAGATTGTTCTTTCTTTTTATCTATACTTATTGCGCCAATAAT
AGTTTTATTTTCGTTTTTTTTTTTCATTTTCATAAAACATTTCATAACAT
ACAAATATATAATAATAAATCATAGATAAATTCTATATAACTATATAAAT
ATATACATATATATCATATAACATATCGTATTAACACTGGTTAATACTTG
GTTAATACTAAAGTAGTTAAACAAAAGATTCCCTGGATCTTAATAAACAA
AAGTTTTACTTATTAGATTTGAAGCCATTTAATAAAATTCGTAACATTTC
AAATAAATTAACTAAAATAACTAGGTTTTTCATTTTTTTGAGTCGAGTTA
TTAGTGGCCAATATGATCCATATTCGAATCAAATATCAAATACTGTTTTG
GTGTAACTTTTTCTTTACTTAAATTTAGTATATACTAGTAGTATGATTCA
AAATTTCATATTTTGTATCTTAATTAAGTATCTATCTTTACTATTGAGCA
GTAATATTTTCTTAGTTATTTGATCATATTATTTGCTATTTGCTTTGCCA
TGCCAACCGATTGTCATTTTTTTTATTGTTCCCTTGGAATAATTGGTGAA
TTGAAAACAATGAAATTTTCAATTTATAAAATATAAAATAAGAGAAAAAT
TCGAATTTCTTTTTTTATGGAACATACATATCAATATGCGTATATAATAC
TCTTTCTTCCACTTCCAGTTACTATGTCAATAGGATTTGGACTTCTGTTT
GTTCCGACAGCAACAAAAAATATTCGTCGTATGTGGGCTTTTGTTAGTGT
TTTACTGCTAAGTATGGTTATGGGGTTTTCGGTCAATTTGGCTATTCAGC
AAATAAATGGAAGTTTTATCTATCAATATCTATGTTCTTGGACCATCAAT
AATGATTTTTCCTTAGAGTTCGGATACTTGATCGATCCACTTACTTCTAT
TATGTCATTACTAATTTCTACTGTTGGAATCATGGTTCTTATGTATAGTG
ACAATTATATGTCTCACGATCAGGGATATCTGAGATTTTTTGCTTATATG
AGTTTTTTCAATACTTCCATGTTGGGATTAGTTACTAGTTCCAATTTGAT
ACAAATTCATATTTTTTGGGAACTAGTGGGAATGTGTTCCTATTTATTAA
TAGGTTTTTGGTTCACACGACCTATTGCAGCAAGTGCCTGTCAAAAAGCT
TTTGTAATTAATCGTGTAGGTGATTTTGGTTTATTATTAGGAATCTTAGG
TTTTTATTGGATAACAGGTAGTTTAGAATTTAGAGATTTGTTCGAAATAG
TTAATAACTTGATCCATAATAATGGGGTCAATTTAAAATTTGCTATTTTA
TGTGCCTGTTTATTATTTCTTGGTGCAGTTGCTAAATCCGCACAATTTCC
CCTTCACGTGTGGTTACCTGATGCTATGGAGGGACCTACTCCCATTTCGG
CTCTTATTCATGCTGCTACTATGGTAGCAGCCGGAATTTTTCTTGTAGCA
CGACTTCGTCCTCTTTTTATAGTCATACCTTACATAATGAATCTCATTTC
TTTAATAGGTATAATAACACTATTATTAGGAGCTACTTTGGCTCTTGCTC
AAGGAGACATTAAAAGAAGTTTAGCCTATTCGACAGTGTCTCAATTGGGT
TATATTATGTTAGCCCCAGGTATAGGTTCTTATCGAGCTGCTTTATTTCA
TTTGATCACTCATGCCTATTCTAAAGCTTTATTGTTTTTGGGATCCGGAT
CTATTATTCATTCAATGGAACCCGTTGTTGGATATTCGCCGGATAAAAGT
CAGAATATGGTTCTTATGGGTGGTTTAAAAAAATATGTTCCAGTTACAAG
AATCACGTTTTTATTAGGTACACTTTCTCTTTGTGGTATTCCACCTCTTG
CTTGTTTTTGGTCCAAAGATGAAATTCTTACTGATAGTTGGTTGTATTCA
CCAATTTTCGCAATAATAGCTTATTTCACAGCAGGATTAACCGCATTTTA
TATGTTTCGAGTGTATTTACTTACTTTTGATGGCTGTTTGCGCGTTCATT
TTCAAAATTATAGTAGCACTAAGCGTAGCTTGTTCTGTTCAATGTCTGTA
TCTGTATGGGGGAGAGAACCACTTAAAATAGACAATGAAAATTTACCTTT
CTTAATCTTAAAAAGAAATATTAATAATAAGGTATTCTTTTTTTCATTTT
TTTCAAAGGGTACATATCAAAATAAAATTTATAATAATGTAATAAATCGG
ATGCAATACTTTCGTACGTACTTTCAAAATAAATACACTTACATGTATCC
TCATGAATCGGAAAATACTGTGCTATTTCCTCTGCTTGTATTAGTACTAT
TTACTTTGGTCGTTGGATTAATAGGAATTCCTTTTGATCAAGGAGTAATA
TATTTTGATATATTATCGAAATGGTTAACTACATTGACAAACCCTTTCCA
AAATAATTCTGTGGATTGGTACGAATTTTTGACGAATGCTATTTTTTCAG
TAAGTGTATCCCTTTTCGGACTATTCATAGCATCCATTTTCTATGGGTCT
GTTTATTCATCTTTCCAGAATTTGAACTTAATCAATTTTTTTGTAAAAAG
GAGACCTAGGAGAATTCTATTGGATCAAATAAAAAATGTAATATACAATT
GGTCATATAATCGTGGTTACATAGATATTTTTTATACTAGGGGCTTAACT
ATGAGTATAAGACGATTGTCCAAATTAATTCAGTTTTTTGATAGATATAT
AATTGATGGAATTACAAATGGGATTGGTGTTGCAAGTTTCTTTCTAGGGG
AAGGGATAAGATATATAGGCGGGGGACGAATATCGTCTTATTTATTCTTG
TATTTATCTTATGTATCAATATTTTTCATATTTTATCAATATTTTGATTT
TTGATTTTTCCAGAAGAAATGAAACAAAAGATATGGTAGAACTAAGACAG
TCATTGTATGAGGTCTACCCAATGCTAGATGCAGAGGCGCATAATAGATC
GATATGAACATCATGAGCTGTCCCGTAATAAAACCAGTTGTTGCTGATAC
CTCCTTCTCGGTTCCTTCTTCCATAACCCGAGCTCGGAGAAGGAAGAGAT
AAGAGGGCCCTATGGAGAATGTGGTCAGAAATCCATAATAGAGTCCGACC
ACAACGACCGAATTTATTATCTTTATGCATAAGGATAATAGATTACCTAG
TAGAAAAGATTTCAAAATCATCACAAACCTCCCCTTTTTCTTTTCTATTG
CAATTTCTCGATTATTATATGATGATTTCTTAACTTTCCATATATAGAAA
GAGATAGACTATAAATGACATCTCTTATGTTATGTCACTGACACCAAAGG
GATATTAAATGAATGGAATTGGAATATAGATGGAATATAATGAAATAGAG
CCACTTTGAGGTTCCCTATGAAATGAGGCATGGAACGGAGCCACTACGAA
GAAGTTCCGAGAGTTACGAAGGAAGCTTCGGACTCATATTGTTCATGGGT
TGAGAACGGGAGTTGAACTCTATGAGGTCGAATCTCCCGTTGTTCCTCAG
TAGCTCAGTGGTAGAGCGGTTGGCTGTTAACTGACTGGTCGTAGGTTCGA
ATCCTACTTGGGGAGATTTGATTAATTCCTAATTAAAGAATGAAGAATTG
AATTAAAGGGCTCGCTTTGACCGTTAGGAGTAGGTAACCCGTTCCGTTCC
TTCTATTGCATTCTATCTCATCGTATCCCATTCTGTTCTACGATATTTGA
GAATCACCGTCCTCGGCGTAGATCCGGGATAATACCTTGTAAATAGCCTG
GGGGCTATTTACTTACAACTAGCCAATTAAGAATTCTCAGATGATGTACT
AGCAGTGCATCAAAGATGCAGTCATCGATTCTCCCGATAGGCCACAATTA
CCGCGAGCAAACATATTAATGACAATGACGAGGAACGCATTTTAGCTATG
CTACTAATACTTGTACTTGCTCTACTATTCTGCCCAAGCCTGGCTGAGGA
AGAATTACGGGGAGTAAAACACAAATATGCTGATTCCCACCCGGTTACTA
TATGTAATGATCGAAGCATTCACGATAAATAAAAAGAAAAAGTAAGGCCA
TTCCATTTCGACAAAAGACCCATAGTTCAATAGCTTTGCGTCCGCTATCC
CGATCATGATTTTCCTACCCCCAGAGGTAAAGGAAAGGTCCTTCCCTTTT
TGGCCGGTTGTGGGCGAGGAGGGATTCGAACCCCCGACACCGTGGTTCGT
AGCCACGTGCTCTAATCCTCTGAGCTACAGGCCCCACCCCGTCTCCACTG
GATCTGTTCCCGGGAGTACCCTCAAAAAGGAACCTTTCCTCTCCTCAGCT
ATTTCGGGTTAAGAAGATGTGAAAGCGCGTTTCTCTCTATAAGACTATAA
GAACAGTGCGTTCCGAGGTGTGAAGTGGGAGAGAAGAGATGTCATAATTG
GGGTTTTGAATAAGACGACCTTTGCATTTTTTCTTTTTATCTTTTTCCTA
TTTTATTTTTGATTTTAAAGGGGTGTTAAGCTTTTTATCATTCTGGCGTC
GAGCTATTTTTCCGCAGGACCTCCCCCACAGTATCGTCACCGCAGTAGAG
TTTAACCACCAAGTTCGGGATGGATTGGTGTGGTTCCTCTACGCCTAGGA
CACCAGAATATCGAATCATGAACGAAGAAAGGATGAGAGAAAAGCATATT
GGCTAGTGATTGTGAGGCCCCAATTCTTGACTGGAAGGGACACCAAAGGC
CTCTGCCCTTCCATCCCTTGAATAGATAGAGAAGGAGGGCGGGGCTTTTT
TTTGGTTTTTTCATGTTGTCAAACAGTTGAACAATGAAAATAGATGGCGA
GTGCCTGATCGAATTGATCAGGTCGTGTAGGAACAAGGTTCAAATCTCTC
GGTCTGTTAGGATGCCTCAGCTGCATACATCACTGCACTTCCACTTGACA
CCTATCGTAATGATAAACGGCTCGTCTCGCCGTGACCTTATCTTGGATTC
CCAATACTTCTGTCGCTCCATCCCCGCAGGGGCAGAGAACCCGTCGCTGT
CTCGGCTGTGCTACCGGAGGCTCTGGGGAAGTCGGAATAGGAGAGCACTC
ATCTTGGGGTGGGCTTACTACTTAGATGCTTTCAGCAGTTATCCGCTCCG
CACTTGGCTACCCAGCGTTTACCGTGGGCACGATAACTGGTACACCAGAG
GTGCGTCCTTCCCGGTCCTCTCGTACTAGGGAAAGGTCCTCTCAATGCTC
TAACGCCCGCACCGGATATGGACCGAACTGTCTCACGACGTTCTGAACCC
AGCTCACGTACCGCTTTAATGGGCGAACAGCCCAACCCTTGGAACATACT
ACAGCCCCAGGTGGCGAAGAGCCGACATCGAGGTGCCAAACCTTCCCGTC
GATGTGAACTCTTGGGGAAGATCAGCCTGTTATCCCTAGAGTAACTTTTA
TCCGTTGAGCGACGGCCCTTCCACTCGGCACCGTCGGATCACTAAGGCCG
ACTTTCGTCCCTGCTCGACGGGTGGGTCTTGCAGTCAAGCTCCCTTCTGC
CTTTGCACTCGAGGGCCAATCTCCGTCCGGCCCGAGGAAACCTTTGCACG
CCTCCGTTACCCTTTGGGAGGCCTACGCCCCATAGAAACTGTCTACCTGA
GACTGTCCCTTGGCCCGTAGGTCCTGACACAAGGTTAGAATTCTAGCTCT
TCCAGAGTGGTATCTCACTGATGGCTCGGGCCCCCCCGGAAGGAGGCCTT
CTTCGCCCTCCACCTAAGCTGCGCAGGAAAGGCCCAAAGCCAATCCCAGG
GAACAGTAAAGCTTCATAGGGTCTTTCTGTCCAGGTGCAGGTAGTCCGCA
TCTTCACAGACATGTCTATTTCACCGAGCCTCTCTCCGAGACAGTGCCCA
GATCGTTACGCCTTTCGTGCGGGTCGGAACTTACCCGACAAGGAATTTCG
CTACCTTAGGACCGTTATAGTTACGGCCGCCGTTCACCGGGGCTTCGGTC
GCCGGCTACCCTGTCATCAGGTCACCAACTTCCTTGACCTTCCGGCACTG
GGCAGGCGTCAGCCCCCATACATGGTCTTACGACTTTGCGGAGACCTGTG
TTTTTGGTAAACAGTCGCCCGGGCCTGGTCACTGCGACCCCCTTTGTGAG
GAGGCACCCCTTCTCCCGAAGTTACGGGGCTATTTTGCCGAGTTCCTTAG
AGAGAGTTGTCTCGCGCCCCTAGGTATTCTCTACCTACCCACCTGTGTCG
GTTTCGGGTACAGGTACCCTTTTGTTGAAGGTCGTTCGAGCTTTTCCTGG
GAGTATGGCATGGGTTACTTCAGCGCCGTAGCGCCTGGTACTCGGACATT
GGCTCGAGGCATTTCCTCTACCCCTTCTTACCCTGAAAAAGCAAGGTCAC
CTTGCGTCCTTGAACCGATAACCATCTTTCGGCTAACCTAGCCTCCTCCG
TCCCTCGTGACCAACAAGGGGTAGTACAGGAATATTCACCTGTTGTCCAT
CGACTACGCCTTTCGGCCTGATCTTAGGCCCTGACTCACCCTCCGTGGAC
GAACCTTGCGGAGGAACCCTTAGGTTTTCGGGGCATTGGATTCTCACCAA
TGTTTGCGTTACTCAAGCCGACATTCTCGCTTCCGCTTCGTCCACACCTG
CTTGCGCGGGTGCTTCCCTCTAAGGCGGAACGCTCCCCTACCGATGCATT
TTTACATCCCACAGCTTCGGCAGATCGCTTAGCCCCGTTCATCTTCGGCG
CAAGAGCGCTCGATCAGTGAGCTATTACGCACTCTTTCAAGGGTGGCTGC
TTCTAGGCAAACCTCCTGGCTGTCTCTGCACCCCTACCTCCTTTATCACT
GAGCGGTCATTTAGGGGCCTTAGCTGGTGATCCGGGCTGTTTCCCTCTCG
ACGATGAAGCTTATCCCCCATCGTCTCACTGGTCGACCTTGACCCCTGTT
ATTCTGGGGTCATATCTAGTATTCAGAGTTTGCCTCGATTTGGTACCGCT
CTCGCGGCCCGCACCGAAACAGTGCTTTACCCCTAGATGTCCAGTCAACT
GCTGCGCCTCAACGCATTTCGGGGAGAACCAGCTAGCTCTGGGTTCGAGT
GGCATTTCACCCCTAACCACAACTCATCCGCTGATTCTTCAACATCAGTC
GGTTCGGACCTCCACTTAGTTTCACCCAAGCTTCATCCTGGTCATGGATA
GATCACCCAGGTTCGGGTCCATAAGCAGTGACAATCGCCCTATGAAGACT
CGCTTTCGCTACGGCTCCGGTGGGTTCCCTTAACCAAGCCACTGCCTATG
AGTCGCCGGCTCATTCTTCAACAGGCACGCGGTCAGAGATGACATTCTCC
TCCCACTGCTTGGGAGCTCACGGTTTCATGTTCTATTTCACTCCCCGATG
GGGGTTCTTTTCACCTTTCCCTCACGGTACTACTTCGCTATCGGTCACCC
AGGAGTATTTAGCCTTGCAAGGTGGTCCTTGCTGATTCACACGGGATTCC
ACGTGCCCCATGCTACTCGGGTCAGAGCGTAAGCTAGTGATGCTTTCGGC
TACTGGACTCTCGCCATCTAGGGTGCAGCACTCCACCGCTTCGCCTAGCA
GCACGACGCTTGTATTGCTCTCCCACAACCCCGTTTTCACGGTTTAGGCT
GCTCCCATTTCGCTCGCCGCTACTACGGGAATCGCTTTTGCTTTCTTTTC
CTCTGGCTACTAAGATGTTTCAGTTCGCCAGGTTGTCTCTTGCCTGCCCA
TGGATTCGGCAGCAGTTCGAAAGGTTGACCTATTCGGGAATCTCCGGATC
TATGCTTATTTTCAACTCCCCGAAGCATTTCGTCGCTTGCTACGCCCTTC
CTCGTCTCTGGGTGCCTAGGTATCCACCGTAAGCCTTTCCTCGTTTGAAC
CTCGCCATTAACGTTAAGGCTATGCCATCCTAAGGTGCTGCTAAATGGAA
GGATCTTATCAACGTCCATGAATGAGAAATCATAGATCGAACTACCGAAT
CGGAAAAATTGGGTGCTATCATAGTATCAGCTAAGTTCACGGGCTGGAGA
TAAGCGGACTCGAACCGCTGACATCCGCCACAGGGTAAACCACCGCCTCT
CAGGCCTCCCCGACTAATTCTACCATAGAGGCCAACGATAGACAATGACT
CCCCCCCGAACACAGCTTACAACTTTCATCGTACTGTGCTCTCCAAAGAG
CAACTCTTCTCAAAAGGTGCTGAGTTGGAATCCCATTCTAAGGATTCTTG
TGGTTCCGGAGAATCCAGCTACAGGAGAACAGGAACGGAGAGCTCTCCCC
CTTTTTCCGCCCGACTTTTTGGTCTTAAGAATGCTGGTTTTAAGAACGAG
TGATTGCCCTTCTCCGACCCTTACTGCCCAACTGGAGAGCGGACAGCTAA
TGCGTTCCACTTATTGAACAGGGTCTATGGTCGGTCCGTGACCCCTGGAT
GCCCAAGGCGTCCTTGGGGTGATCTCGTAGTTCCTACGGGGTGGAGACGA
TGGGGTCGGTCCATGGATTTTCCTTCCTTTTGCCACATTTCGCTCAAAGG
GTTGAAGGGAGATAGTGCATCAAGCTATTCGCAAGGGCCAACTTGATCCT
CTTCCCCAGGGATCCCAGATGAGGGAACCCTAGGAGAGCCGCCGACTCCA
ACTATCGTCCATGTACGATCCATACTAGATCTGACCAACTGCCCATCCTA
CCTCCTCTACGTTCTTGACAGCCCATCTTTTTGTCTCAGTAGAGTCTTTC
AGTGGCATGTTTCGGTCCTCTTCCCCATTACTTAGAAAAAGTGAGCCACC
GGTTCAGGTACAAGATACTATCATTACCGCCTGGACAATTAGACATCCAA
CCCGTAATCGCAACGACCCAATTGCAAGAGCGGAGCTCTACCAACTGAGC
TATATCCCCCCGAGGCAAGTGGAGTATGCATGAAAGAGTCAGATGCTTCT
TCTATTCTTTTCCCTGGCGCAGCTGGGCCATCCTGGACTTGAACCAGAGA
CCTCGCCCGTGAAGTAAATCATCGCACCTACGATCCAACCAATTGGGAGA
GAATCAAGAATTCTTTTTCGGGAGCGATTCATCCTTCCCGAACGCAGCAT
ACAGCTCTCCGTCGTACTGCGCTCTTCAAGTGTGCTTGTTCCCCCTTCTC
CCTTACCATGGCAAGTCTTTGTGAAATAACTCCGATGGGAAGAAAAAAGA
AGGCGTTAAGAGACCCTCCTGGTCCAACCCTAGACACTCTAAGATCCTTT
TTCAAACCTGCTCTGCTCCCATTTCGAGTCAAGAGATAAATAAATAGACA
CATCCCATTGCACTGATCGGGGGGCGCTCGTAGTGACTGAGGGGGTCGAA
GACCAAGAAGTTAGTTATTTATACCAAGCATTCTTCTTATGGCTAGATCC
AATCTCCTGGTCCCTGCGGAGAGGAAAAAGAATTTCACGTTCTTTTCTCC
CTTTCGGGAAGGGAGGATTAGAGAAATCCTATTGATTGCTGCTTTCTCCA
GACCTCCGGTAAAGCATGAAAAAAGGCTCGAACGGTACGATCCCTCCGTC
ACCCCAGAATGAAAGGGGTGATCTCGTAGTTCTTGGTCTGTGAAGATGCG
TTGTTAGGTGCTCCATTTTCCCATTGAGGCCGAACCTAAACCTGTGCTCG
AGAGATAGCTGTCCATACACTGATAAGGGATGTATGGATTCTCGAGAAGA
GAGGAGCCGTGGTGGTCCCCCCCGGACCGCCCGGATCCCACGAGTGAATA
GAAAGTTAGATCTACATTGGATCTCACCTGAATCGCCCCATCTATCCTCC
TGAGGAGAAGTTTGGTTTCAAACTCCGATTCGAACAGGAGGAGTACGCCA
TGCTAATGTGCCTTGGATGATCCACATCCCCGGGTCAGGCGCTGATGAGC
ACATTGAACTATCCATGTGGCTGAGAGCCCTCACAGCCCAGGCACAACGA
CGCAATTATCAGGGGCGCGCTCTACCACTGAGCTAATAGCCCGTCGTGGG
GGCCTCCCAGTGGGAGGCCTGCTATGCCAAAAGCGAGAGAAACCCCATCC
CTCTCTTTCTTTTTTACGTCCCCGTGTCGCCACACAGGAGGGACACGGGG
ACGTAAAAAAGGGAATCCTATCAACTTGTTCCGACCTAGGATAATAAGCT
CATGAGCTTGGTCTTACTTCACCGTCGAGAAACGAAAGAAGACTTCCATA
TCCAAGCTTAGCTCAGACGTAGCTCGCTTCTTTTTGGGTGTGAAGCAGTG
TCAAACCAAAATACCCAACAAGCATTAGCTCTCCCTGAAAAGGAGGTGAT
CCAGCCGCACCTTCCAGTACGGCTACCTTGTTACGACTTCACTCCAGTCA
CTAGCCCCGCCTTCGGCATCCCCCTCCTTGCGGTTAAGGTAACGACTTCG
GGCATGGCCAGCTCCCATAGTGTGACGGGCGGTGTGTACAAGGCCCGGGA
ACGAATTCACCGCCGTATGGCTGACCGGCGATTACTAGCGATTCCGACTT
CATGCAGGCGAGTTGCAGCCTGCAATCCGAACTGAGGACGGGTTTTTGGA
GTTAGCTCACCCTCGCGGGATCGCGACCCTTTGTCCCGCCCATTGTAGCA
CGTGTGTCGCCCAGGGCATAAGGGGCATGATGACTTGACGTCATCCTCAC
CTTCCTCCGGCTTATCACCGGCAGTCTGTTCAGGGTTCCAAACTCAATGG
TGGCAACTAAACACGAGGGTTGCGCTCGTTGCGGGACTTAACCCAACACC
TTACGGCACGAGCTGACGACAGCCATGCACCACCTGTGTCCGCGTTCCCG
AGGGCACCCCTCTCTTTCAAGAGGATTCGCGGCATGTCAAGCCCTGGTAA
GGTTCTTCGCTTTGCATCGAATTAAACCACATGCTCCACCGCTTGTGCGG
GCCCCCGTCAATTCCTTTGAGTTTCATTCTTGCGAACGTACTCCCCAGGC
GGGATACTTAACGCGTTAGCTACAGCACTGCACGGGTCGATACGCACAGC
GCCTAGTATCCATCGTTTACGGCTAGGACTACTGGGGTATCTAATCCCAT
TTGCTCCCCTAGCTTTCGTCTCTCAGTGTCAGTGTCGGCCCAGCAGAGTG
CTTTCGCCGTTGGTGTTCTTTCCGATCTCTACGCATTTCACCGCTCCACC
GGAAATTCCCTCTGCCCCTACCGTACTCCAGCTTGGTAGTTTCCACCGCC
TGTCCAGGGTTGAGCCCTGGGATTTGACGGCGGACTTGAAAAGCCACCTA
CAGACGCTTTACGCCCAATCATTCCGGATAACGCTTGCATCCTCTGTCTT
ACCGCGGCTGCTGGCACAGAGTTAGCCGATGCTTATTCCTCAGATACCGT
CATTGCTTCTTCTCCGAGAAAAGAAGTTCACGACCCGTGGGCCTTCTACC
TCCACGCGGCATTGCTCCGTCAGGCTTTCGCCCATTGCGGAAAATTCCCC
ACTGCTGCCTCCCGTAGGAGTCTGGGCCGTGTCTCAGTCCCAGTGTGGCT
GATCATCCTCTCGGACCAGCTACTGATCATCGCCTTGGTAAGCTATTGCC
TCACCAACTAGCTAATCAGACGCGAGCCCCTCCTCGGGCGGATTCCTCCT
TTTGCTCCTCAGCCTACGGGGTATTAGCAACCGTTTCCAGTTGTTGTTCC
CCTCCCAAGGGCAGGTTCTTACGCCTTACTCACCCGTCCGCCACTGGAAA
CACCACTTCCCGTCCGACTTGCATGTGTTAAGCATGCCGCCAGCGTTCAT
CCTGAGCCAGGATCGAACTCTCCATGAGATTCATAGTTGCATTACTTATA
GCTTCCTTGTTCGTGGACAAAGCTGATTCGGAACTGTCTTTCATTCCAAG
GCATAACTTGTATCCATGCGCTTCATATTAGCCTGGAGTTTGCTCCCAGC
AATATAGCCATCCCTGCCCTATCACGTCAATCCCACGAGCCTCTTATCCA
TTCTCGTTCGATCACGGCGGTGGAGCAAGTCAAAATAGAAAAACTCACAT
TGGGTTTAGGGATAATCAGGCTCGAACTGATGACTTCCACCACGTCAAGG
TGACACTCTACCGCTGAGTTATATCCCTTCCCGGCCCCATCGAGAAATAG
AACTAACTAATCCTAAGGCAAAGGGTCGAGAAACTCAACGCCACTATTCC
TGAACAACTTGGAGCCGGGCCTTCTTTTCGCATTATTACTATTATTATTA
TTATGGATATGGATAGTAAAATAATGGGAAAAATTGGATTCAATTGTCAA
CTGCATCTAAATCGAGCAGGTTTTGTTTTACATGAAGAAGATTTTGTTCA
GCATGTTCTATTCGATACTGGTAGGAGAAGAACCCGACTCGGTATTGGTA
AAAAAAGAGGGGAAGCAGAACCAAGTCAAGATGATACGATACGGATCACC
CCTTCTTCTTGCGCCAAAGATCTTACCATTTCCGAAGGAACTAGAGCTAC
ATTTCTTTTCAATTTCCATTCAAGAGTTCCTAATTCCTTTTCTTAGGAAC
ACATACAAGATTCGTCACTACAAAAAGGATAATGGTAACCCCACCATTAA
CTACTTCACTTCATTTTCATTTATTAATTTAATAGTAATAGAAATACATG
TCCTACCGAGACAGAATTTGTAACTTGCTATACTCTTACCTAGCAGGCAA
AGATTTACCTCTGTGGAAAGACTGATTCATTCGGATCGACATGAGGGTCC
AACTCCATTGTCAGAATCCATGTTGTATATTTGAAGCAGGTTGACCCCCT
TGCTTCTCTCATGGTACAACCCTCTTCCCGCTGAGCCCCCTTTCTCCTCG
GTCCACAGAGACAAAATAAAATGTAGGATTGGTACCAACAGTTCATCACG
GAAGAAAGGACTCACCGAGCCGGGATCACTAACTAATACTAATATAATAG
AAAAGAACTGTCTTTTCTGTATACTTCCCCCGGTTCCGTTGCTACCGCCG
GCCTTACGCAATCGATCGGATCATATAGATATCCCTTCAACACAACATAG
GTCATCGAAAGGATCTTGGACGACTCACCAAAGCACGAAAGCCAGGATCT
TTCAGAAAATTGATTCCTATTTGAAGAGTGCATAACTGCATGGATAAGCT
CACACCAACCCGTCAATTTTGGATCCAATTCGGGATTTTCCTTGGTAGGT
ATCGGGAAGGAATTGGAATGTAATAATATCGATTCATACAGAAGAAAAGG
TTCTCTATTGATTCAAACGCTGTACCTATGGAATAGGGATAGAGGAAGAG
GAAAAAAGCCGAAGGTTTCACATAGTACTTTTGATCGAAAAATCAATGGG
TCAGATTCTACAGGATTAACAAACCTATGGAACTTAAGGAATGATGGAAG
GGAATAAAAATAGAGGGAAAGAAAATCGAAATGAAATAAAGAATAAAACA
AAAAATATAAGTAAATATAAATAAATTAAGTAGATTAAGTAGAAGATAGA
AGAGCCCAGATTCCAAATGAACAAATTCAAACTCGAAAAGAATCTTTCTG
ATTCTCGAAGAATGAGGGGCAAGGGGATTGATCAAGAAAGATCTCTTCTT
CTTATTATAAGTTATAAGATCGTGATTTGATCCGCATATGTTTGGTAAAA
AGAATAATCTTCTCCTTTGATTATAAATGGAAAGTGTTCAATTGGAACAT
GAAAACCTGACTGAATTGGTCTTAGTTACTCTTCGGGACGGAGTGGAAGA
AGGGAGGAGATTCTCAAACGAAGAAAAGGATCCAATTACTTCGAAAGAAT
TGAACGAGGAGCCGTATGAGGCGAAAATCTCATGTACGGTTCTGTAGAGT
GACAGTAAGAGTGACTTATCTGTCAACTTTTCCACTATCACCCCCAAAAA
ACCAAACTCTGCCTTACGTAAAGTTGCCAGAGTACGATTAACCTCTGGAT
TTGAAATCACTGCTTATATACCTGGTATTGGCCATAATTTACAAGAACAT
TCTGTAGTATTAGTAAGAGGAGGAAGGGTTAAAGATTTACCGGGTGTGAG
ATATCACATTGTTCGGGGAACCCTAGATGCTGTCGGAGTAAAGGATCGTC
AACAAGGGCGTTCTAGTGCGTTGTAGATTATTATCCAAGACTTGTATCAT
TTGATGATGCCATGTGAATCGCTAGAAACATGTGAAGTGTATGGCTAACC
CAATAACGAAAGTTTCGCAAGGGGACTGGAGCAGGCTACCATGAGACAAA
AGATCTTCTTTCTAAAGAGATTCGATTCGGAACTATTATATGTCCAAGGT
CCAATATTGAAATCATTTCAGAGGTTTTCCCTTACTTTGTCCGTGTCAAC
AAACAATTCGAAATACCTCGACTTTTTCAGAACAGGTCCGAGTCAAATAG
CAATGATTCGAAGCACTTCTTACACTATTTCGGAAACCCAAGGACTCGAT
CGTATGGATATGTAAAATACAGGATTTCCAATCCTAGCAGGAAAAGGAGG
GAAACGGATACTCAATTTAAAGTGAGTAAACAGAATTCCATACTCGATCT
TATAGATAAGATACATATAGAATTCTGTGGAAAGCCGTATTCGATGAAAG
TCGTATGTACGGCTTGGAGGGAGATCTTTCATATCTTTCGGGATCCACCC
TACAATATGGGGTAAAAAAGCCAAAATAAGTGATTCGTTTTTAGCCCTTA
TAAAAAGAAAACTGATTCTTGAACCTCTTTCACGCTCATGTCACGTCGAG
GTACTGCAGAAGAAAAAACTGCAAAATCCGATCCAATTTATCGTAATCGA
TTAGTTAACATGTTGGTTAACCGTATTCTGAAACACGGAAAAAAATCATT
GGCTTATCAAATTATCTATCGAACCGTGAAAAAGATTCAACAAAAGACAG
AAACAAATCCACTATCTGTTTTACGTCAAGCAATACGTGGAGTAACTCCC
GATATAGCAGTAAAAGCAAGACGTGTAGGCGGATCGACTCATCAAGTTCC
TATTGAAATAGGATCTACACAAGGAAAAGCACTTGCCATTCGTTGGTTAT
TAGGGGCATCCCGAAAACGTCCGGGTCGAAATATGGCTTTCAAATTAAGT
TCCGAATTAGTAGATGCTGCCAAAGGGAGTGGCGATGCCATACGTAAAAA
GGAAGAGACTCATAGAATGGCAGAGGCAAATAGAGCTTTTGCACATTTTC
GTTAATCCATGAACAGGATCTATATAGTCCATGGATCCATACATCTCGAT
CGGAAAAGAATCAATAGAAAAAGAAAGAATCGGAATTGATCAATATCTTT
CTCGAAACAAACAAAAAGGAAAAGAAAGATGAAAATAAATCATGAATCAA
CTAAGCCCTCTCGGGGGCTTGCTTAAGAATAAGAAAGAGGAATCTTATGG
AAATATCATAGAATAAGGTTTGATTCTATTTATTCATGGGTATTCCGTAA
ATATCCCATTCCAAAAATAGAAAGTTCGAAACAATTGGGACTTTTTCGGA
GATTGGATGCAGTTACTAATTCATGATCTGGCATGTACAGAATGAAAACT
TCATTCTCGATTCTACGAGAATTTTTATGAAAGCGTTCCATTTGCTTCTC
TTCCATGGAAGTTTCATTTTCCCAGAATGTATCCTAATTTTTGGCCTAAT
TCTTCTTCTGATGATCGATTCAACCTCTGATCAAAAAGATAGACCTTGGT
TCTATTTCATCTCTTCAACAACTTTAGTAATGAGCATAACGGCCCTATTG
TTCCGATGGAGAGAAGAACCTATAATTAGCTTTTCGGGAAATTTCCAAAC
GAACAATTTCAACGAAATCTTTCAATTTCTTATTTTACTATGTTCAACTC
TATGTATTCCTCTATCCGTAGAGTACATTGAATGTACAGAAATGGCTATA
ACAGAGTTTCTGTTATTCGTATTAACAGCTACTCTAGGAGGAATGTTTTT
ATGTGGTGCTAACGATTTAATAACTCTCTTTGTAGCTCCAGAATGTTTCA
GTTTATGTTCCTACCTATTATCTGGATATACCAAGAGAGATGTACGGTCT
AATGAGGCTACTATGAAATATTTACTCATGGGTGGGGCAAGCTCTTCTAT
TCTGGTTCATGGTTTCTCTTGGCTATATGGTTCATCTGGGGGGGAGATCG
AGCTTCAAGAAATAGTGAATGGTCTTATCAATACACAAATGTATAACTCC
CCAGGAATTTCAATTGCGCTTATATCCATCACTGTAGGAATTGGGTTCAA
GCTTTCCCCAGCCCCTTTTCATCAATGGACTCCTGACGTATACGAAGGAG
TGCGGTTCGTTCGACAAATTCCTACCTCTATATCTATCTCTGAGATGTTT
GGATTTTTCAAAACTCCATAGACATGCAGAAGAGAAATACTATCCCCACT
CGGACCAAGACATAACTTTTACCAAAAGTTTATTGTGATCTTTTTGTTCA
AATAACAATTAAGGTGAAGCAGGGTCAGGAACAACGAATCTCTTTATGAT
AAACAGATCATTTTGCAAGTTCGTTATTACGGGTAGTTCCTACAAAGGAT
CGGACTAATGACGTATACAATACTTGAATTATCGATGTAGATGCTACATA
GTTAGTTCTCATCCTTCAGAGACTACGAGTGGAATAGGAGCATCCGTTGA
CGTTGACAAAAGGATCACCCTAAGATGATCATCTCATGGCTATTGAGAAC
GAATCAAATCAGATGGTTCTATTTCTCAATCTTTCTGACTTGCTCCTACG
GAACCAAGGTCGAAAAGATTGAAAAAGTCAGTCATTCACAACCACTGATG
AAGGATTCCTCGAAAAGTTAAGGATTAGTAATCCTTTTTAGAAATCGAAT
GGATTCGGTCTTATACATACGCGAGGAAGGTAATCAAAAAAGAAAGAAGA
TGAGTTCTTCTTTCTTTTATCACTTAGGAGCCGTGCGAGATGAAAGTCTC
ATGCACGGTTTTGAATGAGAGAAAGAAGTGAGGAATCCTCTTTTCGACTC
TGACTCTCCCACTCCAGTCGTTGCTTTTCTTTCTGTTACTTCGAAAGTAG
CTGCTTCAGCTTCAGCCACGCGAATTTTCGATATTCCTTTTTATTTCTCA
TCAAATGAATGGCATCTTCTTCTGGAAATCCTAGCTATTCTTAGCATGAT
ATTGGGGAATCTCATTGCTATTACTCAAACAAGCATGAAACGTATGCTTG
CATATTCGTCCATCGGTCAAATTGGATATGTAATTATTGGAATAATTGTT
GGAGACTCAAATGATGGATATGCAAGCATGATAACTTATATGCTGTTCTA
TATCTCCATGAATCTAGGAACTTTTGCTTGCATTGTATCATTTGGTCTAC
GTACCGGAACTGATAACATTCGAGATTATGCAGGATTATACACGAAAGAT
CCTTTTTTGGCCCTCTCTTCAGCCCTATGTCTCTTATCCCTAGGAGGTCT
TCCTCCACTAGCAGGTTTTTTCGGAAAACTCCATCTATTCTGGTGTGGAT
GGCAGGCGGGCCTATATTTCTTGGTTTCAATAGGACTCCTTACGAGCGTT
GTTTCTATCTACTATTATCTAAAAATAATCAAGTTATTAATGACTGGGCG
AAACCAAGAAATAACCCCTCACGTGCGAAATTATAGAAGATCTCCTTTAA
GATCAAACAATTCCATCGAATTGAGTATGACTGTATGTGTGATAGCATCT
ACTATACCGGGAATATCAATGAACCCAATTCTTGCAATTGCTCAGGATAC
CCTCTTTTAGCTTCTAGGTCTATTTCTTAGTTCAAGATCCCTCTTTCTTA
CTAACTGGAATAAAAGAATTAATAGATCTGTTCCGCCCAAAATGGGAAGG
GGCTGGGGTTATGAACTTATAATCATGGAATCGACTCGATCATCAGATTA
TAAGTTCATTCCATACCGGACCAGACCGGAATAGGGTTATGTATATTCTT
ATTATGAGAAGGGGTCATTCGAGCGTATGTAAATAGATACTATGTTTACA
TATGGATCCCTACGTCGTTACATTAGGAATAGGCGTAATCAGACCCGCTT
TTGCCATATCTATCGTTATTTGGGTACCATATTCATTTGGGCTTCTATTG
AATCGAGAAATAGGTTTGATTGTACATCTTTTTGATATATATAAGGTATC
CTCTGGATAATGCAAATCGAAGCAATTTGATGTCTGACTCGGGCCTATAT
GACCGATCGATAGAAATACTCCACCTTTGTCATATATGACACTAGATAGA
TATCATATTCATGGAATACAATTCACTTTCAAGATGCCTTGATGGTGAAA
TGGTAGACACGCGAGACTCAAAATCTCGTGCTAAAGAGCGTGGAGGTTCG
AATCCTCTTCAAGGCATAATATTGAGAATGCTCATTGAATGAGCAATTCA
ATAACAGATTTCCGATCTAATCAATATTGATATACCGAGTATCTTATCTG
TTGATACGAAGTATTCCGGCGATCCCCACGATCCGAGTCCGGGCTGTTGG
AATTGGAATAGGTTTGGCAGCGGATCACGAAATCTTGGCGATCTTCTCTA
TCTAATGAATGAGGAGTCCGTTTTAGGGATTGGCAACTTACCCATTCAGT
GACTTTGGCACTGGACGTTCCAAAAATGGGTACTATCGGGTCGGGTGAAT
TAGAGAATAGACAGACGTCTGTTGGCATTCCAGCCCCCCTTCTCCTTTCA
GGGCCTATCCGAAAGAGAATCCAGTACCTCTTGGTCGTGAATATCTGAAT
AGGACGAACTGGCCTCCGTGGATATCTTTGCTTCGGAACAAAACAATTAG
AATTAGGCTCGGTCAACTGGAATGTGTATTATCCATATGGGGGATCTTCC
AATTGAGAAGATCCATCGACCTGAGACGAAAAGAAAGGTCTATCTATTTT
CTTTAGTTATTCAGTTAAACCAATGATTCGTTATTGGAGCAGATAGCAAC
AACCATTTTATCGGACATGTATGTGTATTTTTGATTTTCCGATGGATTTA
CATGGTTTCATTAATGAAAATTGTTTGATGTAGTGAGTAAGAGGCCCTGG
TTGTTCGCCGTTCAAGAATTCTTGTTTAGGCAGTTCATATCATCCATACA
TAGTGTTTTGATCTAAGATTTCAATTCTTCCATGTTTCAGCAGTAGCATA
TTGTTCCATGGAGCTAAGGTCCAAAATATGGAATAAACAAGTGTTTCCAC
GACTCTACCACCCGGCCAATTCTGTTCCACTTAACCCCCTTTTCTTAGCC
ACATATCTTTACGGCTAAGGAATGGGAAATCTTTCTCCTGTTACATGAAT
CAAATGTTTCATTTCATCCGGGAAAAGCCATCTCTTTCTCAACAATGTCT
TTGTCATTTGATCCAATAGCGTTCCGTTAGATAGGAACAGATTTGATAAA
TACTGATAACTCTCGAATAGAGTATTAGAACGGAAAGATCCATTAGATAA
TGAACTATTGGTTCTAAGCCATCTCTGGCGATGAATCAACAATTCGAAGT
GCTTTTCTTGCGTATTCTTGATGAACCAGCGTTTATATATAGATGTAGGG
GGATTTGTTTGGGAAGTAATAAGCCCCTTTGACATCTCTTCATCTGCAAA
GAATTCTCGACGTGAAAACACAGAGACAAAGGGCTGATCTTTGAATAGGA
AAAAGAATGGATCTGCAGGGTCCCAAATGAATTGGCTTATTCGAAAAAAG
CCTTGTTCTTTGGAAGATCTATCTCGTGTCTGGTACTGCATGGTTCCACT
CTGCAAGAACTCCGAATCATTCTCTTGAAGCTCATCCTCTTTATGATAAA
TGATCTGCTTGCCCCGAAATGACCCAGCCCAATAGGGAAATCCCAATTCA
GTGGACCTTTCGATACAATTAAATAGATTGCCACACGGGCGCCATATTCT
AGGAGCCCAAACTATGTGATTGAATAAATCCTCCTCTATCTGTTGCGGGT
CGAGGGCTCCTTCTCCTTCCCCTTCTTCAAACTCCGATTCGTATTTTTCA
TATTGAAATCTCTGATCAACGATAGAACAAGATCCATTTTGCATCATATC
TAACTGATTCTTTGGTTCGAGTAATGTCACTCGATTATTATCAAACTGAC
TGCAATCTTTTTCTGTCCGTGAGGATCCCACCAGAGCGCCTTCTACTTCT
AATAGGCCATGAACTAGATCAGAATCATTCTCAACGAATCCATAAGAAGT
GATCCCATTTTTTTCATCGGGTCCGGGTGAAGACCAAAGATCTTGAGCGA
CCGATCCGGCGGAACAACTCAAAAGATAAAGAAGTATCGTTAATTTCTTC
ATGCTCGTTCCAAGTTCGAAGTACCATTCGTACAAATAAGAATCCCCTTC
CTTACGTGATTTCTTCTTCATATAGATAGATATAGGATCTATGGGGCAAT
TACTTAGAAGTACGTTTTGTGCAACAGCCCTTCCTATCTGATAGAAAAGG
ATCCCATGATCCTGAACCGATCTTACCTGGGATCGCAAATCCCAAGTTTG
TCTATGAAGAGCTGATCTAATTGTATTAGTTTCTATAATTGATTTCTTCT
GCGTAATACTAATTGATAGGGCCTCATTGATAAGTGCTACAAGATCTCGT
GCATTGGAACCCATGGTTATGGACTCGAATCCGTTAGTATGGAACATTTT
CTTTTCCAAACGAAATCCCCTAGTATATGAAAGAATGAAAAAGTGCTTTC
GTCGTTGTGGAATAAGAAGCCTTCGTATCTTAATGCATGTATTTAATTTA
TTCGGAGCTATTAAAGCGGGATCCACTTTTTGGGGAATATGAGTCGAAGC
AATAACAAGAATATTTCTAGTGGAACATCTTTCACAATCCCTGGAGAGAT
AGTTCTCTAATAGACCGATGGATAAGTAATTCGACTCATTCACATACAAA
TCATGAATGTTTGGAATCCATATTATGCAAGGAGACATTGCTTTTGCTAA
TTCGAATTGAAGGGTGATATCAAATTGGTCTATTTTCGGCGTCATATACA
TAGTTAGCACATTCGTCATAGTTAGCAGCTCCGTATCAAGGTCATCATCA
ATATCGTCACTCTCATCAATATCGATATCATCAATAAGATAACCTTTAGG
CTTGTCATCCAGGAACTTGTTCGGAAATACCGTAATGAAAGGAACATAGG
AGTTTGTCGCTAGGTATTTGACCAAATAGGACCGTCCAGTTCCTATAGAA
CCTATCACTAAAATACCCCTAGAAGGGGATAGGGCTAAGCGGAGCGAAAA
GGGTTTTCCATGAGATGGGAAATGAAAACTATTAGCCCCACACGAGGTTT
GTGAATAAGTGATTGTCTGATAATGAGCAAGGAATATCCGTCTTTCTGCT
AAACAGGATCTATTGAACTCATAATTCATTAGATACTTTTTATGAATGTC
AACTAAGTATCTTAAGTAAATTGATCCCGGTTGTTCAATCATTTGATAAC
CAGAGTCATTCTTTGATAAATGATCACTATGAGTCAGACTCAATAGAATT
TGATCAATCCTTTTTTCTGTCGTTAAGGTGGAGAACTGAATCAAGAATTC
TCTTTCTTCATCATCAATTGAATCACTGTTGGCGACCCAGGATTCTATTT
TATCATCAATCCAATCACCGTTCACGTTTTTTCTTTTTCTTATCAATGAA
TAGATCTCTTTACTTGTACGACTTAAATGTCTCGTATTTCTCGAAAAAGT
GATTCGATTGATGGGATTTGGTATGATACTTATGAGATCGATGAGATTGA
TATTCAAATATTTCTTCTTAGAACGTATTGATTTGATCCCATAAGCGGGA
CCGCCACCCAATAGCATGTTGCCACCAGAAGCAGAACCCCGTATTTCTTC
CAGAGAATCTCCTAATTGTTCCAGAGCAACTAGAAGGAGATTCTTTAACC
AGAAAGAATTCAGTTCAGATGTAGGATACCTATACAGAAGTTTTCGCAAC
TCAATCATGTATGATGGAATCATCAAAGATTTGATCTTTTCTAACCCTGT
CTGTAACTCACTAGAGGCTCGGAAAACAAAGAGAAGATGTATACGAACGA
GATATCCAGCAACAAGAAGAAGGAAAAGGATTGAATAGAGGAACTCCCGA
ACATTTGTTGATCTCAGATGTGTCCATATCAATAGAACGGGTGACTCATT
ATTTCGATGAATCATTTCTTCGGACAGAAGAAGAAGATTCTGTAAACACT
TACTCGAAATCTCACTTATCAGAGTCCATTGTGGAAGAATCGCCCACAAT
TTTTTCTGAGGAATGGGCCATGCTGATCCGTGCATAATATCATGAAAAAT
GGATACAAATTTTTGACTGCTACTTGGTATCGGCAATGGGTCTGAAAAAG
TATCTAAAAGGGTGAAATTTAGATATTTGCACCCTGTCGAAGTAAGGAGC
CATGGCATATATGTTTGGAACAGATTCCATTTTGAGAGATTTGAAAAAGC
ACTATCTCGTTGAAAGGTTCTATACATCCGCCGTTTCTCAACGCATTTCT
TTAGACAAAAACTCTGTTTTTTCCTCTTTCCGGATGGTAAATATTTCTCA
GAACATAGAGTGTGAATCAAACCCATGTTTGAATTGAAACTGAGATACTG
ATGCAAGTTCTTCCCTTCTGAATCAAATAGATTCATATCTGAAAGAGGCT
GACAATAAGTTCTTTCAAAATTGGCTATTTGTTCCTCTGTTAGAGGTGTT
GCAGAAATGTCTGCGATCGAATAAATAGCTCTACGAACGAATGGATCGGA
TCGAATTGGAAAATGGAAAGATTTGTACAATTTATACGTTTCGTCACCAC
TTTGTGGAAAATCGTTAGGTATGAATATGTCAGATACCTGTGACTCGATT
GGTGAAATAGTCTCTCTCTCCAAAAGAATATGTTTTTTTTTACCGACGCA
CAAAGAAAATATTTTGTTGCGAATGAACAAGATATTGAGGAATTGTCCAT
ATGTAAGATCATAATTATTGATACGGGTCTTTTCCACATAAAAAGGGAAC
CTTTTGTTACAATAGAACCAGAAGTGATGTGGATCATTCAAGAATCGAAG
TCGATTTGCTTTATAAAAAGAAGATATCAATGAACTTCTATGAAATGGTT
TCACGGTATTCAGCCAATCGTCTCGATCGTGGGATATCATTGAGAAATAG
AAATCCGTGTTATCAAAGGATTTCCTGCGATTCTTTCTAGTATGGAATGA
GTCAATCATCCACTTTTGTATCTTTTTGAACAAAAATGGTAATATTGTTC
CTCCATTGATCAAGAATTTAGGTCTTTGGGAAGTATCATGATCATCCAAT
AAGAAGGGTTTTAATTTATTCAAATGAACGATTTGAACACCTATTGATTC
TAACAACTGATTGCAGAGTTGATCATTCGGACCTTTCAATTCATAGATGT
GGATCTCGGACCTATGAATGGGGATATCCCCGATACTCACAAAGAAAAAG
GGAAGTGACTTGGACAAAAAGGGAAGTGACTTGGACAAAAAGAGAAGTGA
CTTGGACAAAAAGAAACGAAGTGACTTAGACAAATCTTGTTTGTCGATAG
CCTCGGACCAATCAATCGAATATTGATTAATACGTAATCGATCGAACACT
ACTTGAAAACGGTTCTTCTGTTCAGAAATGAAATGTTCCAAATGTTTCTG
GAAATTCTTGCTCCCATTGGACCATTTGTATCTATATGCATCAGGATCCC
GATTCATGGATCTCTCGGTTCGAGAAATAAGAGAATCAAACCATTTACTC
TTTTTCAGATTCGATAAATGTTGGTTGATCATATATTTCATTATAGTTAT
ATGATTCAGAGTATCATTTCCTATTTGATCCCTTTGAATTCCATATTCGA
AGTTGCGATCGGATCTATTCATTAAAAAGAATCGATTCGATACATTTCTT
ATGTACCCATAGGTTCTATATTGGACTTGAATCAGATCTCGGATCAATCT
ATATTGATTGACTGCCTCCATTATGTTGTTGCTAGCAAATACCGCTGTTT
TTAGTTTTGGATCTTCCAAATCATTCCCGCAGTAGATCCGGACCGATTTT
TTTCTGATCCTTCGATAAAAAGATTCATTCTCTTCATAAAAAAGAGGAGG
TAGAACCAATAAAGATTTCTTTTTCGATTCATCTCTGGAGTTGAATACCT
CATTCAAGAATTTTTTTTCATCCAATCCGTAGGAATCAATAGAAAAGGCA
AATCCCCTATGATACACCAGATCCGGCTCGGTTATTGATAGAGTGAATAG
ATCTGCCATTTCTTGAAATCTCTCTTCTGAAAATGGATTTTTGTTCAAGA
ATGAAATCTTATTGGAACTGTCCATATCTGGTTCATCCTTCGGAACCATA
TCACATCCCGGATCTGATGAAATAGGATGAATTGAGACGGTATTTTGTAA
ATACGTAATTATCTTGAATATATCAACCATTTCTTTATTTTCCGATCGCC
TGGAAAGGACAAAAGAAACATCTTGTTTTTTCTTCCAAAATTTCTGATCT
CTAGTGGACCTCTCAGTAGGATTCGAACCCAGATGAAGTTCTGACCATCT
GTCAGAGAATAAAGAACGAATTGATCTTGTAGGATTCCCAAGAAATTCTT
CGATTTCTTCCGGAAGCAGATGATTATTCATCTGCTTCTCACGTTCCGTG
AATAGCCGGGACATTGAGGAAGATCCAAAAAGGCATTTCGGGAATCGATC
TGATTCTATCTCTGTTCGTTCCGTTTGAAGAAAGGAAGGATCCCAAAGAA
TCGATCTTTCTTTTAGTTGCTGAATCTCTGTTTGATCGATCAATGTGTGA
TATTCTGAATCCACATTTCTAATGGAATCGAAATGATCTCTGGATTGATC
AGAAAATCCTTTCCATTGGCTAGAATCCGTTACTTGAACGAAAATAGATC
TTGTGGAATCATATTGAATATTTGACAATACATTCCGTACCTTGCTAAAA
AACCGATCCTTGTTTACCAACCACACATTGTCTAACCAAATCAAATTCTC
TCTCGATACGTTCCTCAAAAAATCCGATTCGTGCTGATTCTTTCCCCAAC
TAACGAAGAGATCTTGGCGGAATTGCCACATATGAAATTGAGCACAATTT
TGCAATGAAATACCCCACTTGTTTCTCGAGAAGAGATGGGAAACATGCTC
AATATCATTTGATTGAATAGTTGCCTCAGCTCCTTGTTGTTTGAAGAAAC
CCTCCCCTTCAATTGGTCTTTTTTCACGAAAAGCAGACATGAGATAACAA
ATCAAGTCTTTCCCTAAGATTTCGAATAGCTGTCCCGAATTCAAGTTGAT
TATGTTTCGCTTCTTCCTCGGAGAAAGACGATCAAACAATTCCCAATCAC
GGTCCTTGTGGATCGGATTATCCGTATAGGATAAAAAAAGAAACTCCAGA
TATTTGCTATCTTTCTCTTTGAATGAGATCTCAATTCCAGCTACGGTTTC
ATTAGATATCTTACAACTAGAATCCCTCCTTTTTCCGATCCGGTTCCTCC
ACCACCGCGAACCCCGGTTAGATTCAGGCATGATACACTTTTTATTTATT
GGGAGAACCCAAGTACGCTCTTGCGGATCCATGAAACAACTCTCAGAAAT
CTTTTTCCTTTTTGGAAGATACAGGAGCGAAACAATCAACCTATTGATAT
TGGAAGACCAAAAAGATTCTTCCAATGTCTCATTTCTGGGTCCAATGGAA
TTCATAGGTATAGGAAGAAGCCCCATCAAATAGAGATTTTTTCTTTCGAC
CATCTTTCGATTGTTAATACGAGATATAAGAACCGCTACTACAAGCAGTA
CTACACCTTTGATCGTGAAATATCGATTGCTTGTTGAACCCTGTGAATCA
CGTGAAAGTAGGATACTCCCAATTCGGGGGTCAAAGAGTTTCATAAAACG
TTCTTGGTGGAAAAAAATGTGAGTGAAAAATCCCACTGAATCGAATTTGA
TCCATGAATCTAAGAAATAGTGAGAATTCTTGATCTCTCTCCATATCTCT
CTCAATTCGAAGATCCAGGATTTGAATTGATGTCGTTTCATTGATTCCTC
CTAAAGATTTCATTTCAATTGGAATTTGGTTATTCACGATGTACGATGAT
CCCTGTTAAGCATCCATGGCTGAATGGTTAAAGCGCCCAACTCATAATTG
GCAAATTCGTAGGTTCAATTCCTGCTGGATGCACGCCAATGGGAACGTTC
AATAAGTCTATTGGAATTAGCTCTGTATCAATGGAATCTCATCATCCATA
CATAACGAATGGGTATGGTATATTCATACCATAACATATGAACAGTAAGA
ACTAGAATTCTTATCGATACTGGAACTCATAGGGAAGAAAATGGATTTAT
GGATGTAATCAAATATGCAGTATTTACAGAAAAAAGTATTCGGTTATTGG
GGAACAATCAATATACTTCTAATGTCGAATCAGGATCAACTAGGACAGAA
ATAAAGCATTGGGTCGAACTCTTCTTTGGTGTCAAGGTAATAGCTATGAA
TAGTCATCGACTCCCGGGAAAGGGTAGAAGAATGGGACCTATTATGGGAC
ATACAATGCATTACAGACGTATGATCATTACGCTTCAACCGGGTTATTCT
ATTCCACCTCTTATAGAGAAAAGAACTTAAAGGAAAATACTTAATAACAC
GGCGATACATTTATACAAAACTTCTACCCCGAGCACACGCAATGGAGCCG
TAGACAGTCAAGTTAAATCCAATCTACGAAATAATTTGATCTCTGGACAG
CATCATTGTGGTAAAGGTCGTAATGCCAGAGGAATCATTACCGCAGGGCA
TAGAGGGGGAGGTCATAAGCGTCTATACCGTAAAATCGATTTTCGACGGA
ATGAAAAAGACATATCTGGTAGAATCGTAACCATAGAATACGACCCTAAT
CGAAATGCATACATTTGTCTCATACACTATGGGGATGGTGAGAAGAGATA
TATTTTACATCCCAGAGGGGCTATAATTGGAGATACCATTGTTTCTGGTA
CAGAAGTTCCTATATCAATGGGAAATGCCCTACCTTTGAGTGCGGTTTGA
ACTATTGATTTACGTAATTGGAAGTAACCAATTAGGTTTACGACGAAACC
TAGAAATCGATCACTGATCCAATTTGAGTACCTCTACGGGATAGACCTCA
ACAGAAAACTGTTGAGTAACGGCAGCAAGTGATTGAGTTCAGTAGTTCCT
CATAGAAAATTATTGACTCTAGAGATATGGTAATATGGAGAAGACAAAAT
TGTTTGAAGCACGCACAGAACCGGAAGCACCCCTTGTTTCAAAGAGAAGA
GGACGGGTTATTCACATTTAATTTGATGGTCAGAGGCGAATTGAAAGCTA
AGCAGTGGTAATTATAAAGATCCTGGGGGGAAAAATAGAGATGTCTCCTA
CGTTACCCGCAATATGTGGAAGTATCGACGTAATTTCATAGAGTCATTCG
GTCTGAATGCTACATGAAGAACATAAGCCAGATGACGGAACGGGGAGACC
TAGGATGTAGAAGATCATAACATGAGTGATTCGGCAGATTTGGATTCCTA
TATATCCACTCATGTGGTACTTCATCATACGATTCATATAAGATCCATCT
GTCTAGATATCATCATATACATCTAGAAAGCCGTATGCTTTGGAAGAAGC
TTGTACAGTTTGGGAAGGGGTTTTTATTGATAAAAAAGAAGAATCTACTT
CAACCGATATGCCCTTAGGCACGGCCATACATAACATAGAAATCACACTT
GGAAAGGGTGGACAATTAGCTAGAGCAGCGGGTGCTGTAGCGAAACTGAT
TGCAAAAGAGGGTAAATCGGCCACATTAAGATTACCATCTGGGGAGGTCC
GTTTGATATCCAAAAACTGCTTAGCAACAGTCGGACAAGTGGGTAATGTT
GGGGTGAATCAAAAAAGTTTGGGTAGAGCCGGATCTAAGTGTTGGCTAGG
TAAGCGCCCTGTAGTAAGAGGAGTAGTTATGAACCCTGTAGACCATCCCC
ATGGGGGCGGTGAAGGAAGAGCCCCCATTGGTAGAAAAAAACCCACAACC
CCTTGGGGTTATCCTGCGCTTGGAAGAAGAAGTAGGAAAAGAAAAAAATA
TAGTGATAGTTTTATTCTTCGTCGCCGTAAATAGGAATTGTCATGGGCGA
ACGACGGGAATTGAACCCGCGCATGGTGGATTCACAATCCACTGCCTTGA
TCCACTTGGCTACATCCGCCCTAGCTAAAGGATTTTCTCTTTTTCCATTC
ATCATTATTGTATTTAAATTTATTCTTACCTTATTAGATCGAGATATTGA
ACATAGAATGCCAATCTTAAAAATGTAAAAAATAAAGGAGTAATCCGCTG
TGACACGTTCACTAAAAAAAAATCCTTTTGTAGTTGATCATTTATCGGGA
AAAATTGAAAA
