# Supplementary material for: Complete chloroplast genome sequences of Dioscorea: Characterization, genomic resources, and phylogenetic analyses
Source: PeerJ. 2018 Dec 4;6:e6032. doi: 10.7717/peerj.6032 (PMC6284424; doi:10.7717/peerj.6032)
Supplement: Supplemental Information 5 [file peerj-06-6032-s005.zip › 原始序列/MG267383.TXT]

>MG267383
NGGGGAGCAATACCAAACTTCTTGTTCGAACAAGATATTCGATATTGCTC
CTTCAACGATTCATATACATTAAGACAAAAGAAAAGTCTTATCCATTTGT
AGATGGAACTTCAACAGCAGCTAGGTCTAAAGGAAAGTTGTGAGCATTAC
GTTCATGCATTACTTCCATACCAAGGTTAGCACGATTAATGATATCAGCC
CAAGTGTTAATGACACGGCCTTGACTGTCAACTACGGATTGGTTGAAATT
GAAACCATTTAAGTTGAAAGCCATAGTACTAATACCCAAAGCAGTAAACC
AAATACCTACTACAGGCCAAGCAGCCAAGAAGAAATGTAAAGAACGAGAA
TTGTTGAAACTAGCATATTGGAAGATCAATCGACCAAAATAACCATGAGC
AGCTACGATATTATAAGTTTCTTCCTCTTGACCAAATTTGTAACCTTCAT
TAGCAGACTCGTTTTCAGTGGTTTCCCTGATCAAACTAGAGGTTACCAAA
GAACCATGCATAGCACTAAATAGGGAGCCGCCGAACACACCAGCTACGCC
TAACATGTGAAATGGGTGCATAAGGATATTGTGTTCTGCCTGGAATACAA
TCATAAAGTTAAAAGTACCAGAAATTCCTAAAGGCATACCATCAGAAAAA
CTTCCTTGACCAATAGGATAGATCAAGAAAACAGCAGTAGCAGCTGCAAC
AGGAGCTGAATATGCAACAGCAATCCAAGGACGCATGCCCAAACGGAAAC
TAAGTTCCCACTCACGACCCATATAACAAGCTACACCAAGTAAGAAGTGT
AGAACAATTAATTCATAAGGACCACCATTGTATAACCATTCATCAACAGA
TGCTGCTTCCCATATCGGATAAAAATGCAAACCTATAGCTGCAGAAGTAG
GAATAATGGCACCAGAGATAATATTGTTTCCATAAAGTAGAGAACCAGAA
ACTGGTTCACGAATACCATCAATATCTACTGGAGGAGCAGCAATGAAGGC
GATAATAAATACAGAAGTTGCGGTCAATAAGGTAGGGATCATCAAAACAC
CAAACCATCCGATGTAAAGACGGTTTTCAGTGCTGGTTATCCAGTTACAG
AAGCGACCCCATAGGCTTGTACTTTCGCGTCTCTCTAAAATTGCAGTCAT
GGTAATTGGTTTATTCAATTTTCAAGGACTCCCAAGCACACGTATTAACT
CCATCTATCCAAAATCTAGATATAGATAATAAAAGGCTTGTTATTTAACA
GTATAACATGTCCCATATGTTAATGTCAACCAATTTCCGCAGATAGATAA
TATAGATATCTGACTAAATCTAGCAGAACAATTTATAATTCAAATGAGTT
AAATTTAAATAGAAAAAAAGAGATTTTCTTTCCGTATGGGTTGCCCCGGA
TTCGAACCGGGAACTAGTCGGATGGAGTAGGTAATTTTTCCTTGTTGGAA
TAGAAGAATAAGACCCCTCCCCAAACCGTGCTTGCATTTTTCATTGCACA
CGACTTTCCCTATGTATACATATATAACTCATATCCCAAAAAGAATAAGA
ATTTTTAATAGTTAGTTTAGTTGGTTGATTCAACCACTATACTATTAGAT
TAGATGAGCATTTCAGAATGAAAATTCATGAATTTTTCTTGATCAGTTAG
AAATCATTTCCATTTTATTTGCATTCATTATAGGGTTTTATTTTATGATC
AATCATGAGATTCCGCAGGTCATTGATACAGATAATATCCAAATACCAAA
TGCGTCCCGTATGTGACCGAAAAAGAGCTTGAGGGAAGATCAAAGAAAGA
ATTTCTTCTTCTTCTGTAAAGAATTCTTGTAATAATCCCGAACCTAATCT
TTGCAAAAAAGCGCGTACCCTACTTTTATGTTTACGAGCCAAAGTTCTAG
CACACGAAATCCGAAGTATATACTTTATTCTATACAAACTCTGTTTTTTT
GAGGATCCACTGTGATAATGAGAAAGATTTCTACATATCCAACCAAATCG
ATGAATAATATCCAAATCTGATAAATTTGTCCATATTGACTTACTAATGG
GATGACCGGATATGGTACAAAATTTCGCTTTAGACAATGATCGAATAAGA
GCAATAACTGAAACTCTGGTATCAAATTTCTTAGTAAGAGTATCTATTAC
AAATGAATTTTCTAGCATTTGACTCCTTACCATGGAAGGATTTATTAGTA
CATTTGAAAGATAACCCAGAAAACAGAAGGAATAATTTGATAATTGGTTT
ATATGAATCCTATGCGGATGAGACCAAAATTGAAAATAATATTGCCAAAA
ATTGACAAGGTAAGATCCCCATTTCCTCATCAAAAGACGAGTTCCCTTTG
ACACCAGAATTGCTTTTCCTTGATATCGAACATAATGCAGAAAAGGATCT
TTGAAGAACCATTGGGCCTTCTGAAAATAATTACAACACACTACTAAAAA
ATGCCCCATTTTTCCATAGAAATGTGTTCGCTCAAGAAAGACTCCAGAGG
ACCTTGATCGTAAATAAGAGGATTGTTTATGAAAAAAAACTAATACAAAT
TCACATTCAAATACATAAGAATTATATAGGAATCGAAAAAATCTTTTATT
TTCTTTTGAAATTGAAATCACGTAAATAGGTTTTTTCTGAGTAATGAAAC
TATTCGAATTATGATATTCGTGGAGAAAGAATCGCAATAAATGCAAAGAG
GAAACATCTTGAGTCCAGCATTGAAGTATTTGAACCAAGATTTCCAGATG
GATGGGATGGGGTATTAATATATCTGACACATAATTTAAATGTGATGATT
TATCCTCTAAGAAGGGAAATATTGAATGAATAGATCGCAAATTTTGTGAT
TTAGGTATTTCTTTTTCTTCGAGGGAAGATCCTAATCGCAGTAAAAATGG
AATTTCCATACTGACTGCAAAACCCTCTGATATCATTTGAGAATAAAAAA
AATTGTTGTGCCCAACGATTCGATTTTGGTTCGAATCATCAGCTGAATAA
ATCAAATAATTCTGTTGATACATTCGAGTAATTAAATGTTTCACAAGTAC
TGAACTAGATTTATTGTCATAATCCAAAATTTCCACAAAAATCGAACCAT
TTAAACCATGATCATGAGCAAGTGTGTAAATATACTCCTGAAAGAGAAGT
GGATATAGGAATAGGAAGTGCCTTTGCCTAGATCCATCTTTTTCTAAATA
TCCTTGTAATTCTTCCATTTTCATTTCTACTTAAACAGAAAACTAGGGGC
ATTTCTTGGGTTATAAAATGATACATAGTGCAATATGGTCAGAACAGGAT
ATGTATTATGTATGTATATAGTACAGTAAGAAATATATAACCCGAGGACA
GGGAATCCAATCAACAGATTTTTTCTCTCCTTTTCTATCCAATCGGTTTA
TATTTATTTATATTTATATTCGTTAGTAGAAAAATCCTTTATTTTTGCAA
CCTGATTGCTCTTTTGACTTTGGAATAAACTTTCTTTATCAGTATACTAT
TTCTTCTACACATCTGTCTCCAACCCATAATTCTATTATATTATATATTA
TAGTTAGGATTCATTAAAAAAAAAGGAATCAATGGTTCACTCTCAGGAGA
ACCCTTTCCCTCATCAGGTACTAATTAATTTTTAACATCTAATTAGATCG
GGTAATTTAATTATTCAAATTTAAGAACAGAAGTTCGTTTCTTTTTATTT
TACCCGAATTGGGCCATAAGACTCTATCCATTTAGTCACTAGACCTAACT
CTAAATTGAGAATCAATTCTATACCCTTCCAAAAACCAAAACAATATATT
TTGTAACGATTCGGTAAGGATAAATTCAAAAAATTCTACTTAAAAAAAAA
AATGAAAATTCCAAATTTCTTAATTTTATTACGACATGCTGTTTTTTCCA
TTCATTACCTTTCAGGATCAGTCATGGTCTTATAGACTCTACCAATAGTC
TAAATGAATTCGTTGCTTCATCCAAATGTGAAAAAAGATTATAGTCGCAC
TTAAAAGCCGAGTACTCTACCGTTGAGTTAGCAACCCAGATAAATTCGTA
AATACGATCGAAATCCAAAAAGATTAATTGAATTGCACTGCGCAACCCCG
ACAAAACATTGAACTCAAAAGAGAAGAATGTTCTAATCAATTAGAACCAC
CAAAATACCAAAATGGGCGAATCCAATTAAATTAAAAAAACAACAAATTA
CTAATATAGATGTCAAAATTGACAGACTTATCCATTTTTTTTTTATTTGA
TTTTCATTAATAAAATATGCCTTGTCTTCTATATTATCTTCTATAATTTC
TTCTATATTATCTTCTATAATTAGAAAATTAGAAAGTAAATCCATCAAAC
CATCATATCATTTGGCTGAACTGAAGGAAAACCCAATCAATATGGGGTGG
GTGTAAACAGATTTATTTATGATCGAATTAATTATATTTGTTCAATACAC
CATTGTCAATATCAATGGAATGTTGAGAAAACAAATCAAATTAAGTAAAT
AAAATAATGACTTGTGTTTATTGGATTGGAACGACTTAAATAATAAATTG
GATGGGAAAAAATAAAGAATAGGAAGAGCAAAAATATCGGATTTATTCAA
TCAATAGAGATACAATAAACAAGATTAACCTCCTTTTTTTGCTCTATTCA
TATTTTTATTTTTCTTGTTAGTGGAATCCAAAAAAGGAGGAAATAATTAC
ACTAATTACACAAAGATAAATACTAGTTCCCCCCCCCCCCCCTTTTTTTA
CTGCCATGCCACCCCTTTACTCTTCACTTCAAATTTGAACCTTTCAATTT
ATATATTGAGATATACTAACAAAGTCTGTCTAGTTTATTGATTGTGACTA
ACCCTAGATTCTTTCTCCTGAGAAAAAGAAAAAATCAATACTTTCTTTTC
TGTTCGAGCTCCACAATGTACTATTTACAATCCAACACAAATTAATTAGG
TTCCTATGAAAAAATTAAAGAATCCCTCCGACTTCAACATCATAATTGGA
AATTCCAGTCATGACTGAATGATATTTCTAAGTCAATCAACAAATGAACA
CAATCACAATGAGTAGATAAAAATTTTTAACAGATATTTCATTCACTAAA
TAGACGCAAACTTTACCATATCCAATTGAATTATCAATGGTTTGATTTAA
AGTGGGAAGGTAGATTGAAAATCTAATTTATTTGTTTTCATTAGGTATGA
AATATAAAGGGTTTTGTGTAAGGTAAGATTAAGATCGTTATTCTTTACAT
ATGAAATAAAAGAAAAAACCTGAATCATAGGAGTATGATACTTTCGTATC
CATCATATACAACAAACAATTGTTATCGAAGGTAATCCTGGATGGTTAAA
GTAAAGAATCACGAATACTTTTCACTTAACTGAATGTTGTTAATGAGATA
AAAGACTACAATAACAATGCATAGCATCACAGGCCTTGTTTATTCATTTT
ATACGTTTATTTCGGATTCCAGAATCTTCTCATCAACTCCATCATCAATT
TAAAATATATGGAATATATAAATATCTCAGTCAACACACTACACTGATTT
ACAATTATTTATTTAAACCCCTTTTTTTATTCGCATTTTAGACTGGATTA
TATTTGTGAGAAAGCAAACGAAAGAAAAGATATCATTCTGAGAATTTTTC
TTAGAATTCAGAAACGATCTGGGACGGAAGGATTCGAACCTCCGAGTAAC
GGGACCAAAACCCGCTGCCTTACCACTTGGCCACGCCCCATTTCGATTTT
TATTCGACACTAATAAACACTAATAATGATATTGGTTATTCGTCAATTCC
AACTCAAATATCTATCATATACATTGTCACTAGGATTCGACACATATGAT
ATAGAATAAAAAAAAAGATTGATTGATCATTACATATAATTCAATTAAGA
TATTGTATGAGAGTCTAATTCCTTATTAATTATTTTTTTTTTTTCGGAAC
GTAAGTAAAGGATTTTGAATTTGGGAAAGTTCGGAGAAAAAAGGATTATT
TGACCTTCTTTTTTTATTTAACTTCTTAGGAAAAGGAAAAATAAGTAAAT
CAAAATCAAATTATATCATCTACAATAACAAAATGTTTGTTATGCTTAAT
ATCTTTAGTTTAATGTGTATCTGTCTTAATTCTGTCTTTTATTCGAGTAT
GAGTGGTTTTTTCTTCGCCAAATTACCCGAGGCTTATGCTCTTTTCAATC
CAATCGTAGACGTTATGCCCGTCATACCTGTACTCTTTTTTCTCTTAGCC
TTTGTTTGGCAAGCTGCTGTAAGTTTTAGATGAAATCTTTAATACTTTCC
TAAATTCATGATTCATTCGAAAAAAAAAAGATTTGAAAAATGGATAAGAT
CGGATATGCCTTATATTACTCGCTTATATTACTCGATTCAAAAAGAGAAA
TTATTGTATATGGAATTAAAGAACCCTGGTTGGTGATGAATTTTGATTAG
CTTATTTCATCATTCCGACCTTAGGACGGGTAACACTTTATTAAGATTAG
GTCGCCACAAACAATACCTAATTGTGGATATGATAAGAAATTTTTGGTAA
CAAAAGAATAAGAATCTTATTATAAATTAGAAAAACACAATTCGTGAAAT
TTTCTTTTTATTTTGGCGTGTAAAAATAGTATATATGGTACAAAAATAAG
TAATCTATTCCCCTTTTCAAAAAAATGATCTTATTCTCATCTTGGAGATT
GTGTAATGCTTACTCTCAAACTCTTCGTTTACACCGTGGTGATATTCTTT
GTTTCTCTCTTCATCTTCGGATTCTTATCTAATGATCCGGGACGTAATCC
TGGGCGTGAGGAATGAAAATAAGAGTTAGTCTTTCTTTATTTTTTTTTTT
CGGAATTTTCTTCATATTATCTATTCCCTAGATTTAACTAAGAATTAAAA
GAAAATCTAGGAATCAGGATTTTTTCGAATTCAAAATTATCAAGTGATCA
TAAGCAGCGGAGAAAGAGGGATTTGAACCCTCGGTACGAATAACTCGTAC
AACAGATTAGCAATCCGTCGCTTTAATCCACTCAGCCATCTCTCCCAATT
AATTTTAATCTAATTTGCAAAGTTTTTATTTGATATGTGAAGTAAAGGTT
TATAAAAATCCTAGTTTTAACGATATAGACATAGAAAAAAATAAATGATA
TCTAAAAATTTGATCAGCAATTAAATTTTGATCAATGATTCGAAACAGAT
ATTCCCAATAGAAAGGATAGCTTACTTCGTTTATTTTGTACAAAAGTTTC
TTTTATTCCCCAGCCCGGTTAAATACTGGCTGGGCCAGAATACTTCTTTT
GATCCAATGAATCATTCATAGATCCAATGATTTTATTTATATTTATATAT
TTCTCTATTTTTTATATATTTATAATTTTTATATATTTATAATATATAAT
ATATAAAATATAATAATATATAAAATATAATATATAAAGAAAAATAGAAC
ATGCATTATATATAACATGTATTATATATTATAAATATATAATATAATAA
TATAATTCTTAAATTCTTATTTTTTTTATCAATTTACTTTACTTATCTGG
AAAACTGTAATAAAAAACATACATCATACATAGTTATACATATATCATAT
ATTAATATTATTTTAATATTAAAATATTAAAATGAAATTAAACAATATCC
TACATACAATATCCTATATTAAAATTAAACTAAACACACATCTTTCTATA
AACACATATTTCTATAATAGTAGAAAAAGACATTTATTTACTTGCTCAAA
GGATAAACTTTATTTAAACACTTGAGATCCAATTGAAAACTGAACCAAAT
TCATAACATAAGATCTGAAGTTGAAAATAAAATGAAAAAAAAAGAACCAC
ATATATATAGATATAGAATTCATCATTTTTATGGTCTAGCTTCAATAACT
TCTTCACTTCAGGTCGGGGGGCTCCCAGTAATGATTAATGATTAATGACT
TCCCAGCAAATAAAAACCTTCTATTAATAAGGTATTTAAATAAGCTTTCT
GCTGTTATCCGGGCGTTGCCAGCGTACACGTAAACACATGATTCTGATCC
AATTTGGATTGCGTCTTATTATTTTTTTGTTCGACAAACGGTCCATTTAT
ATACAAAAATATATGTTGTAGCGGGTATAGTTTAGTGGTAAAAGTGCGAT
TCGTTCTTTTAACTCCTTAAATGGTTAAGGGTTCCTTCAGTTTTTTTCAT
ATTCCGATCAAAAACTTTATTTTTAAATAAAAAGGGTTTAATCCTTTACC
TTTCAACGGCGTATTTTAAGAATAATATACATTCTCACGATTTGTATCCA
AAATTCAATAAAAAAATGTATTATGGAGTCGCGAAGCATAATTTTTTTAG
TTGGATCAACTCTTCTCTTCCAATTTTGAAGAATAAGTATGAGTTTTAAG
TATGAGTAAAAGATCTATGGATAAAGATCCAAAAGTTTATTTCCAATCGT
AACTAGATCCTCAATTTTGTTGTTGTAAAAGAAAAATTGAAGACAAATAG
CCAGAGAAGGACGGTTTTGGTTTACTAAAACCGTCAGCATATTGTTTGAG
CTCGGTGGAAACAAAATTCTTTTCCTCAGGATCCCCCGAGTAAAAATAAG
GAACGAAGTAACTAGACTAGACCGATTTGGTATAATCTCCCTACTTTAGA
GGGATCATCTAGAAAGCGAGTAGTTTTGGATACATTCAGACAGATAAGCT
GACGTAGATGCTATGGATCTCATTTTATTCTTCGGATTTAGGAAAACTCC
CCTTTTTTATACATCGTAACTTTTTTATTTCTGTTTTTCGTTTAGGCCTT
AGATCTGGAAATATATCGATTTCCCATAAAGGAGCCGAATGAAACAAAAA
TTTCATGTTCGGTTTTGAATTAGAGGTGTTAAAAATGATCAACTAACATC
GACTATAACCCCTAGCCTTCCAAGCTAACGATGCGGGTTCGATTCCCGCT
ACCCGCTCCAAATTTCTTATATACATACATCATCAATTTGAATATGTATC
CTTAGTTTTTTATTCCATAAAAATAAAGAAATTTATGTGCAATCAGATTT
TTTCCGAAAAAAGGGTAAAGGGAAGAATGCGAAAGAAGAAAATAGGAATA
AAAAAGCGTCCATTGTCTAATGGATAGGACAGAGGTCTTCTAAACCTTTG
GTATAGGTTCAAATCCTATTGGACGCAATTTTTTCCAACTATTTTTTTAT
GGCTATGTCAAGAAACCCATTTTTAATGATTCGAATCAGAAAGTTTTCTC
AAAAATTACTCTTGTGCTGAGGCTAGACTAGGAATAAGAATGAAAAATTT
ATGTTTGTTCTTGAAGTAGAAAGAGCTCAATTTGTTCCTGAACAGCTCCC
TTCAAAAGGGCTTCTGCTTCTTCAGTAAATGTCTTGGTAGAAGATATAAT
TTCTTTGAATTGAGATTTATTCTTTTTTAAGTAAGTCCGTAACTGAACGA
GAAATTTCTTTACCTGCCCAATTTCTAACGAGTCAAGATATCCATTCGCT
CCAGTATAAATAGTAGCTATTTGTTCTTCTACTGCGAGAGGATCTGATTG
GGATTGTTTGAGCAACTCGCGTAATCGTTGACCTCTTGCCAATTGATTCT
GAGTAGCTTTATCGAGATCAGAAGCGAATTGTGCAAAAGCTTCTAATTCT
GCGAATTGAGCTAGTTCCAATTTTGATTTGCCGGCTACTTGTTTCATGGC
TTTAATTTGAGCTGCGGATCCCACTCTGGAAACAGAAATACCCACATTAA
TAGCAGGTCGTATTCCAGCATTGAATAAATCGGCGGATAAAAATATTTGT
CCATCCGTAATGGAAATTACATTAGTGGGAATATAAGCTGAAACGTCTCC
AGATTGAGTCTCAACTATTGGTAAAGCGGTCATACTTCCTTCACCTAAAC
GAGAACTTGATTTAGCAGCTCTTTCCAAAAGGCGTGAATGCAAATAAAAG
ACATCCCCCGGATAAGCTTCACGACCGGGGGGTCTTCTTAATAGAAGAGA
CATTTGACGATAAGCTTGTGCTTGTTTGGAGAGATCATCATAAATTATTG
AAGTATGTTGCTCACGGTGCATAAAATATTCAGCTAGAGCCGCTCCTGTA
TAAGGTGCGAGATATTGTAATGTAGCGGGTGAATCTGCTGTTTCGGCTAC
CACAATAGTGTATTCCATCGCCCCTCGCTCCTGGAAGGTAGTCACTACCT
GAGCCACAGAAGATGCTTTTTGACCAATAGCTACATAAACACATATTACA
TTTTGTCCCTTTTGATTGAGAATCGTATCTGTGGCTACTGCTGTTTTGCC
GGTCTGCCTATCTCCAATAATTAATTCTCGTTGACCACGTCCTATAGGGA
TCATAGAATCAATAGCAATAAGCCCTGTTTGAAGAGGCTCATATACGGAG
CGTCTCGAAATAATACCTGGGGCAGGAGATTCAATTAAGCGAGATTCGGA
AGTTGAAATTTCTCCTCTCCCATCAATAGGTTTAGCCAGAGCATTTATAA
CACGACCCAAATAAGCCTCACTCACAGGTATCTGGGCAATTCTTCCTGTT
GCTTTTACAGAACTTCCCTCTTGTATCATCAAACCATCGCCCATTAATAC
AACGCCAACATTATTTGATTCCAAATTCAGAGCAATGCCTACTGTACCCT
CTTCAAATTCTACTAATTCGCCTGCCATAACTTCATCAAGACCATGAATA
CGAGCAATACCATCCCCTACCTGAAGTACGGTACCGGTATTCACAATCTT
TACTCCTATATTATATTGTTCGATACGTTCACGGATAATATTACTAATTT
CGTCGGCTCGAAGAGTTACCATTAGTGTCTCTTTATTCTGCAAAAAAAAA
AGAATAATGCCTAAAATTTAAACTAAAGCAAAAATGGAAGGGTTAATCGA
TTATTTCTTCCATGGCTCCGAGGATGCCAATATTCGCACTGATTGTACGG
AAATGTAAATCACTATTCAAACAACTATTCAGAGTTCCTAGAGCTCCTTG
TAAGGCTTCCTGAAAAACCCGTTGTCGTACTTTATTAATCGCTCTTTGTT
GTTCAAAATGAAGGGTTTCATTTTTGTAATTTTCTAATCGTTCCAAACTA
TCATAAGTAGCATTAATCAAATTTGTTTTTTCTCGTTCTATCTCAGAGTA
TCCATTAATTCGATACTCATCTGCTTCTATTTCCACTTTGCGTAAGCGAT
CTCGGGCTCTTTCGAGTTGCTCAATGGTCTTTTTACGCAATTCTTCCGAA
TTTTGAATAGTACTCAAGATCCTCTGTTTTCGATTATCTAATAAATCATT
TAATGAAAGTAGATTATTTTACTATTATATTAATTTTACAATTTCCACGA
TCTCTTCCCGAACCAAACATGAATCTTTCAATTCATTTGGCTCTCACGCT
CAATTATTTATTTTATGGGCATTGCCATATAATGTAATGAGCCTGCCCCA
CCTTTTCTGCTCGTATTCGTCGAAACTCATACAAGACCACAATAGAATAT
TATAGTAAAGGGACTCTTCCGACCAGACAAAAATTTATAATTTCAGCAAA
GTTGTTTCTTTATTTGATTTCTTCTTTAATTTAATTTCAAATACAAATAA
AAAATATATAAAATATATAATAATCAAATAGATATTTATAGAATATCTAA
AATAAAATATTGAATTTAATTAGTTAACTTTAACTATTTTATTTATTATT
TTAATTATTATTTATTATAATAATAATTTGAAATTAAATATTAAAAAAAA
TTCCTTTATAATTTTCCCTTTCTTCAAATCCAAAAAATTCTTCTTTTTTT
ATACATAGGTCGTCGATTTGGCATTGGATAAAAAGAGGTAAGGTGCCCCT
TTTTTAGTCAATTTTTACTAGGAACTGGTAAATGTAAATGGTTCAAATCG
TTTTATCGATATGAGTGTCTTATATCGGATAAATAACTAATTATTCTATT
CATTTTTAAGTCATTTCGATACTAACATAGTGGTAGAAAGAATACCCATG
TTATGCTTGGACTTCAAACAGTTTAGCTTTAACCATCTTAATGGTCTCAC
ATTATTGGTTGATAGAGAATCAAAGTTGATTTACCAATGAGTCACGAAAT
GCTATGGTTCTTACATATATATGATTATTGAATTTCATTTATTCAGAAGT
AATTCGTCGAGATCGTACATCTTTCTTTCCTATTTTTTATCCTATTAATA
AATAAAAGAACAGAAATAAAGTACCGCCGGTTGGATCCAACCTATTCTTG
AAATAAACAACTCGCACACACTCCCTTTCCAAAAAAAATCAATACACCAA
GCACTATACTCAGATTTATTGGATTTGTTGCTAAAATATCGGTATTAAAT
GCGAAACTTCCGGCGAATAGATAGTGCCCTACCAAGTAAACAAAAGAATC
GGTTACATTTTTCATATGCTCTCTTCATATAGATAGGACTAACAAAGAAC
CAGAATTCTTTTTATATCACCTCACTTGTCTTTTTGTAATCGAGTTCTTT
CTTTTTTTTATTATTTTTTATTGAAGTTTCCAATAAGATATTATTAGATT
AGGTTTTAGGTTTCATGTCAATTGCGAAATATCTCCTTTATTGAAATTGA
ATTGAAATTGAAACGCTTTCTCAAAAATAAAATAAATAAAGGTATGTAAG
ATACTTTTTTACATTTCTAGGATTACATTAAACAAAAGGATTCGCAAATA
AAAGCGCCAATGCCACGACCAGCCCGTAAATTGTTAAAGCTTCCATAAAA
GCTAGACTAAGCAATAAAGTACCTCGTATTTTACCCTCTGCTTCTGGTTG
CCTCGCAATACCTTCTACGGCTTGACCTGCAGCAGTACCTTGACCAACTC
CAGGTCCAATAGAAGCAAGCCCTACAGCCAATCCAGCAGCAATAACGGAA
GCAGCAGAAATCAGTGGATTCATGGGTAAGTTCCTCGCACTAAAAAAAAA
AGAAATGGTTAATGATACAATCAACCAATGGATTATTACTTAATATTTTA
TCACTAAGATCCATCGGGTGGAGAAGTAACTCAAGATTCTGAATTAAAAT
ACAAATTTTATTGAATCAACTGAATCGTCAGAACTACTTCGATATCTTTT
TTTTTTTTACTTTCTACCCACAATGGGTTTTTTGTAAATCGATGTACACA
CAGCTCTAGTTATTGCATTTTTTTCGAACCATTCTTTCATCAATTCTTTG
TTCTTTACTCTATTCCATTCCCAAGTTCATCTGTTTTGTTTTTTCATTCA
ATCCACGCATAGTCACAGACGAAAGAGAAGAAAATAGTATTGAAATCCAT
CTACATATAAATACAGTGGACTGTAAATTGTAAATAAAATAGATTTTAGA
TAGGAATAATCTATAGGGATAATCCTATATAACTAATGAATATCTAATAT
CACATATACATTTGTTTCTTCTATAACGTGTACTATCCTGTCCGCATTTC
ATATTGAATGGTATTCTAGAATCATTTTTGAAAGATACACACGGACTGGA
CTTATAGACATTACATATATCTAATTTGACCTCCCTCAGTCATCCTTTTT
TTGATTCCGTAATATAGTCCATCTTTACTCGTACGATTGATTTTAGACCA
AATATACTATGATATATATTTGTATCAGTATCTATTATGTCCCCCAACCG
ATTGGATTCTCTTGAGCCATGCATGAATTGGAATCAGTTTAAAAGAAAAA
ACGATTTTGAAGACTAGTTAATGATGACCTTCCATGGATTCGCCTATATA
AGCCGCAGCTAAAGTTGCAAAAATAAGAGCTTGAATACCACTTGTAAATA
AGCCAAGAAACATAACGGGTATAGGAACTAATGAAGGTACTAAAGAAACA
AGAACAACAACTACTAATTCATCAGCCAATATATTCCCGAAAAGTCGAAA
ACTCAGAGATAAAGGTTTTGTGAAATCTTCTAGGATATTTATTGGTAAAA
GAATTGGAGTTGGTTGAATGTATTTTTTGAAATAACCCAATCCTTTTTTG
GTAAGACCTGCATAAAAATATGCTACTGACGTGGGTAAAGCTAAAGCAAC
AGTAGTATTTATATCATTCGTGGGCGCAGCTAACTCTCCGTGAGGTAACT
GTATGATTTTCCAAGGTAAAAGAGCACCTGACCAGTTAGAAACAAAAATA
AATAGGAACATAGTTCCTATAAAGGGGACCCAAGGACCATATTCTTCTCC
AATTTGGGCTTTGCTCAAATCTCGAATAAATTCAAGGACATATTCGAAGA
AATTCTGACCACCGCTCGGAATGGTTTGTGGATTCCGAACAGCTATAATG
ACTGAACCTAATAAGATAGCAATTACGACCCAAGAAGTGATAAGTACTTG
GGCATGGATTTGTAAAGCCCCTATTTGCCAATATAAATGTTGGCCTACTT
CTACACCCGATATATCATATAATCCTTTGAGTGTTTTAATGGAACACGGT
ATAACATTCATATTGTCCTCTGATAGAAATCGAACTTCAAAAAAAAGAAT
TATTTTGATTCAACCATTTCTTTATGAACTCACCTACTTTAATAATAAAT
CGATTATTTCCAAGTAATCACATAAGATCAATATCCCAAGTACTTTTTTT
TTTATTTATCTCATTTAAAAAATTCAGGAATAGTAACCGATCCAATAAAT
CTATGGAATTACCAAATCAAATAATTAAGCAATTTTCTTATTTTTTTTTT
TTTTTTTAATAATAATCAACGATTTCCTATATAGCTATAACGACCCTCGC
AAATTGCAAATACTAATTTGTTAAGAATCAATCGGATTGAAGCTATAGCA
TCATCGTTGGCTGGAATCAAAATATCTGCAAGATCTGGGTTACAATTTGT
ATCGATTAAACAAATTGTCGGAATCCCCAAAATGGCACATTCTTGAAGAG
CCATATATTCTTTTTCCTGATCAACGATGATTACAATATCGGGCAAACCC
GTCATATATTTGATCCCACCCAGATATGATTGCAGGGCAGATAATTTTCT
CTTCAACATCGCCGCATCTCTTTTGGGGAGACGATTCAGTTTCCCCATGT
TTTGTTCTGCTCTTAAGTCCCTGAACTTATGAAGTCTCGTTTCCGTAGTG
GACCAATTCGTTAGCATACCGCCAAGCCATTTTTTATTAACATAATGACA
CCGAGCCCTTATTGCGGCCGATGCTACTGAATCCGCTGCTTTATTTTTGG
TACCAACGATTAAAAAGCTTTTTCCCCTACTTGCTGCATCAAAAACTAAA
TCACAGGCTTCTGATAAAAAACGAGCAGTTATAGTAAGATTTGTAATATG
AATTCCTTTACGTTTTGCGGAGATGTAAGGGGCCATTCTAGGATTCCATT
TCTTAGTACCATGACCAAAATGAACTCCTGCTTCCATCATCTCCGGCAAA
TTAATGTTCCAATATCTTTTTTTCACTTTCCCCCACATTCCCTCTTTGTT
TTTTGTAAAGAGACGAGATACCCTAAAAAAAAATAATGATTGTTCCGAGG
GAACCTTCTAACGGGGATTGACCGTCGATACGCGGTTCAAACCATTACAT
TAATTTCTTTTTATTACTTATTTTTTTTTTTACCCTTTTTTTTTACCAAA
TCAATGATCGGACCAGATAAAATAAATAGTGAAATAAAAAAAAAAAAAAA
TGAATCAATCCTTAGGAATTCGTAAATGATTGTTCTGATGTCTCATATAA
ATTGTCTTGGATGCAAGAACAAAATAATTCTCTATGGTGTAACAAAATAT
CTCTCATTTCTAAGTCGAATAGATTATTCTTTTTAATTTCCAAATGAATG
TTCTTGTCTTGTCTTGAACGGTGCACTAATTTTTGGAATCCGGTACCAAC
AGGTATAATCCCCCCCAGAACAACGTTCTCTTTCAGTCCTTTCAACCAAT
CAATACGCCCTCGTAGAGCAGCTTTTGCTAAAACCCGAGTAGTTTCTTGA
AAACTCGCTTCGGATATGAAACTTTGAGTATTCAAAGATGCTCTCGTTAT
TCCCAATAAGATTGCCCGATAACAAATCGCTTCGTCTAAAGCACGTCCCG
CGCGTTCTGCTCGCAATAATCCGATTAATTCTCCAGGTGAAAAAACATTA
GACATTCCATCTTCTGAAACCAACACTCTTGATGTTACTTGACGTACAAT
AATTTCTATATGTCTATTATGGATCTGTACCCCCTGGGATCGATAAACCT
TTTGAATCCTATTAACCAAAGAAATACGACTTTGGGCTATGGTTAGCTCA
GATCCAATCATGAATCCCCAGGGTCTTCCAAGAATTCTTGATATACATTC
GTTCCAACTATTAACTCTCTTTTCGAGGTTCATCGATATGGAATCAATCG
AACGCACTTCTAAGACTTGTTCCACTTTTGGAAGACCCTGCGTTATGTCA
CCAGATCTCGATCTTTCATATATAAATGTAACTAATCTATCTCCTTCATA
AAGTATTTTCCCATAATGACCATGAACAGTTGCTCCCAGAGTGACCAAAT
AGGGCTTCGCTGATCTTATCACTAAGGAATCAACGTGAACGATTATAATT
TGACCAGATTTTTTTATGTTTATGTTCGGTCCATATTTGAATAGACATAC
ATTTTCACAAAAGAATTGTCCAAGGCTAATTATTGTGGATGTCTCTTCAC
AATAATTGTGACGGAGAAAGCACCAATTCAAACGGAATGGATTCAAGATA
ATGTTACTGCATGGATCGAAACTATAAATCCTACTATTTTCATCTATTAA
ACCGTATTTAAGTACTTGGAAAGTCTGTTTAGAATTGTCAAGTAGCAAAA
ATCTCTTTAACAAGATCTGATTATGAGTTATTAAATGGTAAGATGAATAA
AAATTCGCTATTTTAGGTACAATAGTACCTAGAGAACCCAGAAAATCCAT
AATTGGAATTATGTTCTCCGATTCTTTTGTCACATTCTTATATTTCGAAC
CATTAAATGGACCAATTTGAGAACAATTGGATGATGACAAAATTATCAAA
GATTGGCATTCTTTATTTCGATTCAACAAGGTCCCCATACCGATAGTTTC
TTGGTCTTGAGTAAGTGATTGAATCTTCGACTTGGAATAAAAAGGATTGA
TATTGGTGCTATTTAATCCATTATCGGGAATCAATCCCGAACTCCCCGTA
TCATTCCTTTTTACGGTATATGAAATAGTGGACTTGATTAAATCAATTCT
TATGAAATCGCGAATTAGATCATTTGCTCTTACCTCAATAAAGGAAGTAT
GAACCTCTTCTATAGAATCATTTTGTTCTTGGTCCCAATTCAATACTAAG
CAAGTCCGAACTAATTGACTACTTGTGTGATAAATTCCGCGAATTGACTT
GCCATTTCCATAATGGATATAATTGACAACCCTAAGTTGGACATTATCTT
TTTCCTGTAAGAGGTCCTGAGGGAAAAGTGTTGCTAAATTTATGCCATCA
GCTATTTCATATGTGACTACAGGTCGAACTGAAACAAAATACTTTTTCTT
GGTGGGTGTGATTCGTTGAACATAAATCCAATTTTTCAATTCTTTTTTTG
ATTCATTAAAATTTTTCTTTCCCGTTCCCGGTGGTATCAAGATGCCGCTG
TGCCTGGATATCTTATCTGTCTCTCCAGGGAAATGGATATTTCCAGAAAA
GATTTTCAGTTCAATACTTTTTTTTTTTCTCTCCACTCGGACTAATCCGC
CTATTTTGCTTCTTGTATTTAAAGTCAGTCGTGTATGTACTCCAATGAGA
CTATTGTTCCGGACCATTATGGACGAAGATCCAGGTAAGATATGCACCTC
TTCGGGAATGAAAAAAAAGCGATCTACTTTTATTTGTATTTGGTTAAATT
CTTTTGTTCCTCGATACTCAATCAAATCTTCCTTTTTTACAATTGAATCT
ACCTCTACGGTCCCATATTTAGTAATTCCTGAACTGCTTCTTCTATATAC
TGGATCATCGAAATAAGCAAGAATACTATTTCCACGTAAAATACCATTTA
TGGGTATTTCAATAGAAATATCAAAACAGGGTATTAGTTCTTTCTCTCGT
TCTTGATCATATTGTAATGGGATGATGAATCTATTTCTTCGCCTTTTCGC
CAAGAAATCCAAATTCTCTTGAAGAATAGAAGGAGATATGGAATTCCAAT
GACCATTGGATATGATTCGATCAGATATTGAATATTCAAGAATTTCTCTA
TTTTTTTTACCAGAAGTATCCAACAATTTATGTTTTACCCGATGATTAGT
CATTGAGAGGTCAAAGATATAGATATCTTCTTCTTCGATAGAAAAAGAAT
GAACATTCATTTGATCTTGATCCTTGTGGAGCGAAAAAGACACTATACTG
GATCTACGTGACGCCCCTGCTAATATCCATAAATGACTTGTTTTTGGTAA
TAAATGAATATTACCATATGGGTATTCGGGTGCATGGTATACATTGGTAC
TCCAGTGCATTTCTCCCTCTGATTCAGAATAAATATGCTTTCGGACCCTC
TCTTTAAAATTTAAAGTGAATGCTCCGGCACGAATCTCGGCAATCAATTG
TTCTGATTCCACATATTGACCATTTTGAACTAAAATCAAACCTTTTGGCG
GAATATTCAGATTATGTATAATATCTCGACCCTCAAGAGTTACATACAAG
TCTATAGAGCATAAAAAAGCAGGATGCCCATGACGGGTACGTGTGCGATG
AACCAAATCCTCATTGAATTTGATTTTTCCACTGGAAGGAGCTCGTACAT
GTTCGGCAGTACCGCCTGTAAATACACCACCGGTATGAAAAGTTCTTAAT
GTTAGTTGAGTCCCCGGTTCCCCAATTGATTGACTCGCAATAATACCTAC
GGCTTCTCCCAATTCAACCAGGTCACCATGAGTGGGACTTCGACCATAAC
ATAATTGACAAATCCAAGATGTACTTCTACATGTAAAAGGGGTTCGAATA
TATATTGGTCGTGCTCGAAAAGTTATGAATCGATTGACAAGTCCAATCCC
AATCTCTTGCTTTCGAACGGCAATGCATCGTAGACCCATATATATATCGT
CTGCTAATACACGACCAATTAGTGTTTGGACAAAAATTTTTTCCGTCATC
CCTTTTCGAGGACTCACGGAAATACTTCGGATAGTACCACAATCCGTTCG
ACGTACAATAATGTGTTGAACTACTTCAACAAGTCTACGCGTGAGGTATC
CAGCATCTGATGTTCGTACAGCAGTATCTACAACGCCTTTGCGGGCTCCG
TAGCAGGAAATTATATATTCCGTCAAAGAAAGTCCTTCGCGTAAATTGCT
TTGAATGGGTAAATCAATCATTTGTCCTTGGGGATCTGACATTAATCCTC
TCATACCCACTAATTGGTGTACCTGAGATGCATTTCCTCGAGCTCCTGAA
AAGGACATTAAATGGACTGGATTAGAAGGATCAGTCATACGAAAATTAGG
ATTCATTTCTTGTCTCAAATATTCACTTGTAGCATACCATATCTCAATGG
ATTGACGTAATTTTTCTACCGCGTGTACATTCGCATAATGATAGTGTTTT
TCCAAAATAAAACGTTGTTGTTCAGCGTCTTGGACTAACCATTCCTTAGA
AGGTATTGTTAAAAGATCATCAATCCCCAATGAAATAGACGTAGCAGTGG
CTTGCTGGAAACCCAGAATCTTCGATTGATCCAGGATATGTGATGTATAT
CCCATTCCGAAATGATCTATTAATCTGCTAATAAGTCGTTTCATAGCAGT
TCCATCTATCACTTTATTGTAAAAGACCAGATCAGCCCGTTCCGTCATAA
ATACCCCCATATTATGCTTAATAGGATTCAACAATGGGCCTAAGTCAATG
ATTCAAAACTTCTTTCCCCTAATCTTGATTCACATAGAAATTCGAGTCTC
GCCAATTTTTCCGCCATCAAAATTCCCGAATTCCCACGGCACGGATATCA
CCTAATCTAATTTTATTAGTTTAAATAACGTATGAATAGGCCCGACAAAA
CCCCTGTACGGCTTCTTCTATTTCTCGATAAAAAGAAATATGACCAATGG
TGGTTCGGATGTATATCCAACGAATTTTTTTTTTTACACTTCTTACAATT
AGATAGTGTCTATAAATCTCATGATAAGTACCCAAAGATTCATATTGAAT
TTCGATGGGAACTTCTCTTGAGCCAATGACACGTTGATCTAGTCGCCACC
GGAGCCACAAAGGACTATCTAAATCGATTCGTTTTTGTCGATAAGCTCCA
AGTGCATCATAGGAACTACAACAATACGTCGCTTTCATTTTCATATAGTT
ATACTTATTATTGTTAACTATTTTATTTTGCGAATTTCTGCAATTATATG
TATTATACCTATTTGCACAAATACCTCGACGATTCCCAATCGTTAATACA
TAGAGCCCAATAAGCATATCTTGGGTTGGTACGGAAATGGGATCTCCAAT
AGCTGGAGACAAGAGATTCATATGGGAAAACATAAGTAAACGAGCCTCCG
CTTGAGCTTCCAAAGATAAAGGTACATGAACAGCCATTTGATCCCCATCA
AAGTCTGCATTGAAGCCTCTACAAACTAATGGATGTAAACAAATAGCACG
TTCCTCTACTAAAATGGGTTGGAACGCCTGTATACCCAATCTATGCAGGG
TAGGTGCTCTATTCAACAATATAGGATGCCCCCGCATAACTTCTTGAAGT
ATTTCCCATACAATCGGTTCCTTTTCCCGAATTTTACTTTTAGCAATCCC
TATGTTAGAAGCAACATGTTGTTTAATTAGACCATGAATTAGAAATGTTT
GGAAAAGCTCTATTGCTATTTCGCGGGGTAATCCACATTGATGTAATGAA
AGCGAAGGACCCACAACAATGACAGAACGCCCCGAATAATCGACCCGTTT
GCCAAGGAGAGTCTCACGAAATCTTCCCTCTTTGCCTTCAATTACATCTG
AAAATGACTTGTAAACTTTATTATGACCGTCTTTCATGGGTTGCCCACGG
ATCCCATTATCAAGAAGTGTATCCACGGCTTCTTGTACCAATTTCTCCTG
ACACATTACTAATTCACCCGGCATAGATCTACTTGTTGCTAATAGATCGG
TAAGAGTATTGTTCCGATAGATAACTCTTCTATAGAGTTCATTAATATCC
GAACTCATTAATTTACCTCCATCTATCTGAATGATTGGTCTCAACTCGGG
AGGAAGAACTGGTAATAGGCACAAAACCATCCGTTTTGGTTCTACATTTG
TTCGAATAAAATGTTTAGCTAATTCCATGCGTTTAACCAAAAAATCCTTT
CTTCTTCTAATTTTTCTATCTTCCCATTCATTTCCAGTTCCAGTCACCTC
CTCATCTCCTAATTCCTTCCATTCTACCAATGAATTATTTAGAATAATTT
GCAAATCCGAATCGGCTAATTGTTCTCTAATAGCACCTGCTCCTGTCGAG
ATTTCTCGATTTCGAAATGTCTCGAAGCTTTGAGTAGTAAAAAAAAGTGG
GATGCTGTATTTCCAGGATTGGATTTCATACTCGAATGAACCTCGTAATC
GTAAGAAAGTTGGTTTTTTAGATATGGGCCTAGCAAAAGAAAAATCGAGA
TAGGTTCCTATAAGATTGGGTTCCCCCCTTAAAAATCGGACATGAAGGTT
TCCTCTCATCCGGCTCAAGTAGTTATACCAAATAAAGAAAGAGAGGTTCT
TTTAAAGTTCAATAAAACCCCGCAAAGGCTACTCCTTACTCAAGTTCACA
GAGAGGACTCACCCTTCATTAATTCATTCTTCTTTTGACTTTGAGTTTCT
AAATTACTTAATTTACGACAAAAAAAGAAAATGTGAAATTATTGAGTAGT
CTACTTCCCCTCAAATGCGGAATCCCTTAAAGTAAAGGAATACTTTGGGA
CTCATAAAGGATTTACTTGTCTATATATCGTCCCATTCGATCTTTTAGGT
CTCTACTCACCTCGATGGTCATGCTTATACCACGATATCCTTTGAAGCAT
ATATGGGATATATAAACTCCTGTAACCATGCCATATTTACTTGCTTCAAC
AGAATCGCTCTCTCAAAGAAATGGAATGGTTAATTCCACGAAGAAAGTAT
TTTGTTTTCACGAGGTATAACTAGTAATTCCTATTTATCTGTTACGGGAA
TCGACCATGGATCAATTCCCCTTTTGTTTGGAAGTATTGAATACACCCAA
TATTCTGAGCTTCATGTTAGTCCTTCCAAGACACATGTCAGAACGGGGAC
ATCCCAATAATCAGATTGAATAGGATGACAGTTTTCGAATCTGTAAAATG
CAAATTTTGATCAAATCACACATCACAGTATACTAGGCCTTCTAATTCCT
TAAGGGGTTTATCTAAAAGATTCGCGATATAACTAGGAAGACGTTTCAAA
TACCACACATGAGTCGCTGGGCATGCGAGTTTGATGTATCCCATTTGATA
TCTTCGTATCCGAGAATCAACAAACTCCACCCCGCATTGTTCACAAAACT
TCGGGTCTTCTTTTTCAGCCCCAATCACTCGATAATTTCCACAAGCACAA
ATTCCACTTTTTATAGGTCCAGAGATTCTTTCACAAAACAATCCATCTTT
TTCCGGTTTATTGGTTTTGTAATGAAAAGTATACGGTTTTGTCACTTCAC
CAATTATCTCTCCATTAGGTAGTATTTTGGTAGCCCAAGCCCTTATTTGT
TGAGGAGAAACTGGTCCAATTCGAAGTTGTTGATGTTTATACTGGTCGAT
CATAGAATAGAAATTCTGATTCATTCAGATCAAGCTTCCTTCCTATTAAT
CTGGAAATTCTTTTCAGATACGAGGAAATGATTCAGTTCCAGAGCCAAAG
ATCGTAGTTCTCGAACGAGCAATCGAAAGGATTCTGGAGCATCTTCGGGG
TTAGGTACTGTTCCTCCAACAATTGTAGCACCGAGTACCTCTTGACGAGC
TCTAATATGATCAGATTTATAAGTAAGCATCTCTTGTAAAATATGAGCAA
CACCAAATCCCTCTAGAGCCCAAACTTCCATTTCTCCTACTCGTTGTCCC
CCTTGCTTGGCCCTTCCTCTAAGGGGTTGTTGTGTAACAAGTGCGTAATG
CCCACTGGAACGCCCATGGATTTTATCATCAACTTGATGGATTAATTTCA
AGATATAGGGTTTTCCTATTAGAACAGGTTGTTTAAAAGGATCCCCTGTT
CTTCCATCAAATATTCTGCTTTTTCCCGGATACTCGGGTTCAAATACCCA
TGGATTTTTTGTTTGCTTACTGGCTGAATATAATTCAGAAAACACTAGTT
TTCTCGAAGCCTCTTGTTCATATCTCTCATCAAAAGGTGCTATTCTATAA
TGTCTTTTTAGCAGATCCCCCGCTAACCCGAGCGAGCATTCAAATATCTG
TCCTACATTCATTCGTGAGGGTACTCCTAATGGGTTGAAGACCATATCAA
CAGGTGTTCCATCTTGCAAATAGGGCATATCTTGCCTAGGCAAAATTTTG
GAAATGATACCTTTATTCCCATGTCTTCCGGCTACTTTATCACCTACTCT
GATTTCACGTTTTTGTGAAATATATACACGAATCATTTCTGGATTATAAA
TGGAACCACCCCTTTTCTGAATCCATCTCACATCAATAACTCGACCCCTT
CCACCTATAGATAATTTTAGAGAAGTTTCTTTTGCAGTGGATACCTGAAT
GCCGAGTATGGCTCGTAATAATCTATCTTCCGGAGCATACGACGATTCGG
TCGCTGTCTGAGGCGTTAATTTACCTACTAAAATATCACCTGTTTCTATC
CAAGATCCAAGCATCACAATTCCATTTCTGTCTAAATTGCGGAGTAAGCG
ATCCTCTAAATGTGGTATTTCCTTAGTGATTCTTTCAGGACCTTGGCTTG
TCACATGAGTCTGAATTTCATATTTCCGAATGTAAAAAGAAGTATAAATA
TCTTCATATACTAAACGTTCACTAATTAGTACTGCGTCTTCAGAATTGTA
ACCTTCCCATGGCATATGAGCTACTAATACGTTTTTTCCTAAAGCGAGTT
CCCCACCAACTGTAGTCGCACCGTCTCCTAAAATTTGTCCCTTTTTAATG
CATTTACCCCTCGGAACCCGAGGTTTTTGATGCATACATGTATTTTTGTT
AGAACGTTGATACATAACTAATGGAATGCTCATAGTGTCTCCATTACTTG
AGAAAATGATCTTGTGAGTATCAGTATAAATGATCTTTCCCTCCTGTTCG
GCTATAGTTGAAACCCCAGAATCTAGAGCCGTTTGACGTTCCAGTCCAGT
TCCAACAATACACTTTTCCGATCGAGAAAGCGGAACTGCTTGACGTTGCA
TATTAGAACTCATTAAAGCTCGATTTGCATCATTATGCTCAATAAAAGGA
ATGAGAGAAGCTCCAATGGAAAAATATTGGAAGGGAAAAATGCTTCTAAG
ATGAATCTGTTCCCATGCAATAGTTAGGAATTCTTGACGGTATCGAGCTG
GCACAACCTGTTCTTCTTGAATACCCCGGTTCAAGGCCAAAGAATTTCCT
GCTGCTACCATATAATATTCATCTCTACTTGGCGATAAATAAATCATCTG
TGCCTTTTTTGATCTCTCAGATATTTCATAAAAGGGACTCTCTATAGATC
CCCAATGACCAATCCTTACATGAATAGCTAAAGATCCAATAAGTCCAACA
TTGATTCCTTCAGACGTATCAATTGGGCAAATACGTCCATAGTGACTAGG
ATGGATATCTCGTATCCGAAAACTAGCAGTTCGCCCTGTCAACCCCCCAG
GACCCAAATAACTCAACCTACGCCCATGAGCAATTTGGGTCAATGGATTA
GTCCGATCCAAAACTTGAGATAAAGGGTGTAGGCCGAAAAACGATTCATA
AGTGGTTGTTAATGAAGTTGAAGTTACCAAATTTTGAGGATTCGGTATCA
ATTTATGCCTGATTGCTCCACATATAGTTCCTCGAACCCCATTTTCTAAA
CGAACAAGAGCCAATCCGAATTGATCCTGTAACAGATCCGCTACAGAACG
AATACGTTTATTTTTCAAGTGATTCATATCGTCAAGCGTACCCATTCCAA
ATTTCATTCGGATCAAATGATCCGCAGCAGCTAATACATCTCGTGGTAAC
AAAAATGTATTCTTCTGGGGTATATCAAGATTCAGTCTCTGGTTCGTATT
TCGTCGACCAATCCTTCCTAATTCACATCTTTGTTGAAAAAATTTCTTTT
GTAATTCCTTACATAAGGACTCAGAAAATACGGGATCCCCGCCTACACAA
GCAAATTGTTGATAAAACTCCAAAATAGCATTTTCTTTTGACCCAATCTT
TTTTTTTTCCTTATCATTTGAGAAAGACAAGAAAATTTCCGGGTAACAAA
CATTATCTAGAATTTCTCTTAGATTCGAACCCATAGCCGATAATAGAACT
AGAATAGATATTTTTTGTTTCCTACTCACGCGCGCCCATATCCTCGCTTT
TCTATCAATTTCTAATTCCAATCGTCCTCCCCAATCTGATATTATAGTAC
TGGTATAAACAGAAATTCCGTTATGGTCTAATTCTGAACGGTAGTAAACA
CCGGGATTTTGCAATATTTGATTGATTACAATTCTGTATATTCCATTTAT
TATAGAAGTTCCCAACGAATTCATTAAAGGAATGTTTCCAATAAAAATGG
TTTGTTTTTGCATAGCTCTACTCGTTTTCCAAATTAATACCGCGGGTACA
TATAATTCAGAAGAATATGTGAGTGATTCATACACAGCATCTCTTTCTTT
TATCAAGGGTTCTACCAATTGATATGTTTCCACAAATAATTGAAATTCAA
TTTCTTGATCTGTATCTTCAATTTTTGGAAACTTATGAAGTTCTTCCATC
AAGCCCTGATTAATGAACCTACAAAATCCCTCAAATTGGATCTGATTAAA
TCCAGGTATTGTGTACATTCCCTCATTTCCATCCCGAATCATCTTAATCT
TAAGTTTCCTCTTTATCGAAAAATTCCTCACTCTTCATCGAGCCATACAA
ATCGATCTAGAAATGATGGAATGCATATTTTGTTTACTGAATCACATAAA
ATTTTAGCCAACTCCATACATTTATTTTATTCATCCGTATGAAGTGAAAG
GAGACGAAGGAATTAAGAATATTTTTGACGCAAGTTCGAATTTGCGACAG
GTACAAATGGAAATGAGTTGATAAAACATTCCGGAAAAAATCCTGTCACT
TACCTTACAAACATTTATAGAGTCTTGTTTAGAATATCTAAATTGATCCC
ATTTTACCTATGTTGATATTAGGATCAATAGGTTGGGTAGCAAAAAAAGA
AATGGATTCAGAATTTAATCTACTTTTTATGATTGATATGAATTGAATAC
AATAAAGACAGAATAATTGGGGGTAGGATAGAGCTTTTTAGCACACTTAA
TTCATTTCATTTTTTAATGTGAAAAAAAAAGAATTCCAATTTCCTTTACA
GATTCTTTTTTTCCTAGTAGAATTTCGAGAATACGATTGAATTGTATAAT
AAAAATAGTATAGTATTTATTAGACGTATGTCGATATAGTTATCTAGCTA
TCTTCATATCCGTATCCTTGATATTGTAGTTTTATTTTTTTGAGCAACCT
AAACATAGATGGGATCACACTATGATTACAATTCCCATTTTTTATTCAAT
ATATTTATTCAATGAAAAATTCAAGCACGTCGGTTTTTTTTCTTTTCTAT
AGGGATATGTGCATAAGAGGGAGACTCCACTCGATATGATATCTGTGTCA
TAATTTCTGTTCTGGGGTTTACATATACACATATATATTGTTATAATGGA
AATTGAAAATGATCTATTATTCAAAATAATTTATACTGATTAGTCGTAAA
TCGATTTGCTTTTTTTCTTATACAATTAAGGAAACACGGTTTGTCCTGAA
TTTTTCAATCTCTGACCGGAAATCCATTTTTCTTTTTTTTCAATAGAAAG
AAAGGAAGTTTTTAAGTGGTATGTGTGTTTTGAGATACAATCAATCGAAG
AGAATAATCTAAACGAGATTCAATAAAGAATAGAGATTCATTTTTTGAAA
GGAAAGGGAATTAAGTATAATGGGATTCAAGATCCAAATAAAAAGGGGTG
AGGGGTTCTCAGTAATTTCCTAAAGAATTAATAATAGAATTTTAATAATA
GAATATGGATAATATTTTTATTCATTTTGGATCAGATTTGGCGGCATGGC
CAAGTGGTAAGGCGGGGGACTGCAAATCCTTTATCCCCAGTTCAAATCTG
GGTGTCGCCTAATCAACAAAAAACTTGGAATTTCTTATCCTATTAATTTA
ATTGTTCGACGAATTCTTGACCCGCAGAAGCAGGAACAAAAGACTAGGCC
CGTTGATACTTGATTTTTAGAATACATAGATTCTCTAAAAAACTGTCCAT
TTAATGATACCAACCAATAGGGATGAAACAATGTTCGCTTATTAATGATT
GTTTCAAGTAATTTTTTTGATAAAAAAATTGAATCAACTAAATAGTGAGA
GTCAATTTGGGGATTCAGAACTATCAAAGTAATACGTTGGAAATCTTATA
AGGGTTCCTAAACTAAGGGACTCCCCCCTTTTTTCTTCTAGGAGAAAGCA
TTATACGAAAGACTATCAAAACTTCCTACTTATCTTACACCACCTATACT
AAGGTAGTATCTACTGATTCTATCTGGAATTAGATTAGAAAGGCTAATCT
AATGGGAAAAAATCCATTTAGGAGTTGTGGAAAGGACTGAAAATACTTTA
TATCCAGGCTCACTAAAAGCTCTGAGTGCTCAGACATTCAAACAGAATGG
GGCTGTTCTCGCCTTTTCTTTTATTTTTTTATTCTTAATATTCTTTATCT
TATATAGTCTTAATATTTTTATCTTATATAGTACAGTAAAATATATAGTA
ATAGTAAAAAGCTAAAGTTGAAGAAAAAATTTTCTTTGTCTTTTCAAGTC
AAGGGGGATTAGAAAATAACAAAAAACAAATGTATGTAATAGTGGTACCA
TCTCCCGATTCTTTCACAGACAATAAAGGTTTAGATCAAAGGGGAAATCG
AACTATCTGATAAATAGTTATCTATCTTACTTGTTATGGGTGGATTCATT
GGATTAATAGCCTTAAGTCAGAATCCTTTTTGACTATGCGCTATTAATTC
CACTATGATTATTGATCAATAATGGAATAATTCCTTCATAGAGATAGGGG
CATAATTCAACATGGATATAGTAAGTCTCGCTTGGGCTGCTTTAATGGTG
GTCTTTTCCTTTTCCCTTTCACTTGTAGTATGGGGAAGGAGTGGACTCTA
GGGGTAGTACTCATTGAGTAATCAATTAAGTAATCAAATTGTATTAATTA
TTAATTCTTAAATTGATCGTTTTGCGAAGCCTTAAAAAAACGTTTCTCTT
TACAAATTATAAAATTATATTGGAATACAATAATGAACAAGAAAATACAA
TTATGAATAATAATCATTTGATTAAAGAATGATTATCATAGTTATATTCC
GAGATTAAAATCTACACATAACATAATAGGAAATCTTTTTCCAACTGAAT
TCTTCCTAAATATTCTATTTTAATGGACCAGTTCTTAACAGAATAATGAA
TATTACAATACAATGAGAAAAATGAATCCCTATTCTATTTTTTTTTCTAT
AGTATATGGACATACTATTCTTCTATTGATTCTTTCGACGGCCATATGTC
CTACTATATGAAATTAAAAGAAACCTAGGAATTAGAAGAGTTGGTCTTCG
ATTATCTTCTTTGGATTAATCGAAATCCACACAAATTGATCTATTGAAGA
AGAGAAAATGGAGTGCTATTTAATTTAAACATACATCTAATATATGACAT
GTATATTGTCATCTATATAAAAAAATAACTGTATACAACTTTAACTAAAA
AATACTATACAACTATAGAATAGTGGATTAGATAGTAGTAAAGAACTAGA
ATATTATTCTAGTTCTTTCTACCATACTATTATACTCAGAGACTTCTGAA
TTCCACCCCCGATCGTTTCATTTAAGACTTGGAGTTTGAATCCCTTTCTT
TCATTTCTTCAATCATTGATAAGAACTGATAATTCAAGTTTCAGTTAAAT
TAATCATTTTGACTAACTGTTTTTACGTAGATGATAAGTAAAAAAGCAGT
AGGAACTAGAATAAAGAGTGCAGTAGCAATAAATGCGAGAATATTTACTT
CCATAATCTTATTGTTTTTTGTTTCACAATAACTCGGGATCTAATCCCAT
AGAGATGAGAAATTTAACTCCTGTAAATTCAATGGGATGAATTGAGATAC
TGAATCGGATCAATATTATGAATAATAATATCTGATCTATCAAATGGATT
CATCGTCGAGAATTGAATAGTATAATAACATAGGAAAATCTTTTATCCCA
TTACCCATAAATAATCAAAAACGGGATTCCTGCGATCCAATAAAGAATCC
CATTGAATTTTGCATCTCATACTTTTCCACTTTTTTCTATAACCTACCGT
CTTCTTTATACTTATACATACAATTACCATATGAAATAGCATATGACCGC
TATTCTACGGGTCACACATATCCAAAGAGTAGAGGTGAGATGGAAAAAGA
GAAGGTTAAGTATAAAAGATTTATTTAATATTCCAACAAATTGACTAAAA
AAAAAATGGGAAATTTGAATGAGAATGAAATAGATTGTTTCCAATTAGTA
ATTGAGAATACACAACCAAAGTCAGAACTAGAAAGAGTGTAATTTAACCC
GAAAAGTATTCTGCCTAGGTAATTATGGTAAGTGCATTCTGTATCGTACG
ATAAACCAATACAATTTGTGTATGTACTCCTGATAAAAATATTGGCATCC
TATTCCCCATTTCATTGATCAAGAACAATCGAAAAAAAAAAGAAAGTTAA
ACGAGTATCTCCTTCTATACTTGATTTAATATAGTAATACTGCCGCTTGT
CCCAATCCACCTATGTTTCCACCCCATCAATCGATACTGGATTTGTCTGA
TGATAAATACGAAACAAAAAGAAAAAAGATCCCCCACCCGGAGGGAATTA
GATCTTGGTGCCTGCCCTTTTTCACAGAGAATAGAGAGATGAATTGATGG
TCCTAGTTCGGGACTGACGGGGCTCGAACCCGCAGCTTCCGCCTTGACAG
GGCGGTGCTCTGACCGATTGAACTACAATCCCGGTGAGGTCTATGATGAC
ATACATAGGGTTTGTTTCATAAAAATATTCTTTTTGTTTTGTTGTGTTGT
AAACGAGACATGAATGATATACTGATATCAACATGGCTGACTATAGATTA
TTAGTAACCACTGGTTATTGCCTACAATGTATAATCCATTTTTTAAGGAC
TCTTTTTCTTTCTTTATACTTAAGGATCATCAATCTAAATCCTTAGAAAG
ATCAAAACGGATGAGAAAAATATAAATATATATGAATAGAGCAAAAAAAT
GGACTCTTTATCTTTATTTCTACTTATTGGATTTGAGTATTTCTGTAGAA
CAAATTGGTTATATCATATTCATGGGATGGGGCGGCAAACTTTTGGGCCG
AGCTGGATTTGAACCAGCGTAGACATATCGCCAACGAATTTACAGTCCGT
CCCCATTAACCGCTCGGGCATCGACCCAGGAAGACTTAATTCTAGGTTTA
TTGATAATCTAATCCATGATCAACTTTCTTTCGTAGTACCATACCCCTAG
GGGAAGTCGAATCCCCGTTGCCTCCTTGAAAGAGAGATGTCCTGAACCAC
TAGACGATAGGGGCATATCGGCCCGACCGTCATCATACTATCATGATAGT
ATGAGTAGTTTTTTGGAATTGTCAATATAATCTAATGTAATGGTATGAGT
AGATCCGAATAGTCTTTCCTATGTTTAGGATTCTATAGAATAGAGAATTT
AGAATTTTTTTATTTTATTTGGATGGTTCATGAATGAACCTAATTTATAT
ATATAAACTATAAACGAAGTATAGGATTCCTTCAGTTCAGGCAATGCTTG
GTCCGCCAGAAAAGAAGGGGATAAAAATTCATTTAATTTAACTTCTTCAA
TTTGAACTTATTGATTCGTTCATCGTTCAGATGAGATAGGCATATCTCAG
ACTAAACCAGAAAAGTCAAAAACGGTAGAAATTTTCTTTTTTCTTTTTTA
TGAGAATTCGGTTCAGGGTATAAATCGAATTCCATTATCACATGATTCCA
TCAAAATATCTTGAATTTCTTTATGTCGATGTCGGAACACGTATTAATCA
AGCCAATCTTATTCTGACTGATCAGAAATGATATTGGTCTTGAAACAATT
CACTGCATTTTTATTTACTAAAAAAAAAATCAGAATAATTTGACGCACTT
ATTATTATTAGGCAAATCAAATTTATTGTCCTTGAATGAGTGTATATGCA
TATATGTACATATAGCACATATATTGAATATATATATGGTATATATATAG
ATGCATATATGCAGTAAACTCGATACAGTAAACTCGTAATGGAAGATGGC
TAATTCATGAATTAAAAAAGAATGGGCCCTTTTAACTCAGTGGTAGAGTA
ACGCCATGGTAAGGCGTAAGTCATCGGTTCAAATCCGATAAAGGGCTTAA
ACTCAAGCTTAGTCCTTAGTCTTCGTTTTTCATCGGGTATCGGTTTTTAT
TATGAGAAATTATAGTTACAAAGTTGAACAATTATTCATTATCATAATGA
ATAGAATAATTGTACTGAGTCTATCTTGTAGAGACATAAGAGTCTCTCAT
TATTCAGCCCTGGTGGGACATAAAAAATATTCTAGATATCCAATCCCGAT
TATTAATCACCAAAGCAAACTATTCCTAATTCTTTCTATCAAACCCGCCA
TAAAATTGAAAATCAAGAAAAAGTAAGTGAACCTGACCCATTGAGTCATA
ACTATATCAGCTATTCTGATATTTAAATTCGATATACATTTTTTTTTGTA
AAAGCGGATTTTTTTATTTCCTTGAACCACGCAAAAATTTGTTAATATTT
CCGATTTCATCTTCTTATTACCAGATGCTCCATAGGAATAAATCATTATT
CTTTTCCACTACAAATAAATATTTCAAAAATCGATTTTTTATTATTTTTA
TTTGATTCCAAAATTAGCTATTGTTTTGTTATTGCAACAATGCAATAGAG
AACAAATATGAGAAGGGAAAGGGGTTTTTATTTCCAGTCTACTATCTACT
ATATAATATAATATAATATATAATATTTAACTTAGTATTTAATATTTAAT
TTAGGGTCAGGGAAAAATAGAGAATTTTCTTTTTTTTTGTTTGGCCCACT
CGGTGGTATGAGTCATAGAGCAATTAATTCAGGGTTCAGATGGTTATTAA
AGAACGGGAATAGTAAGGGCTAATCGAATCGAACTGATGGATTTACCTAG
GTTGGTTTGTGGTCCAATAGAAAAGAAAATAGAAAGGAAAAATTTGTATC
TTCGAAACCTATCGTAAAAGGCATTGAACGAGGAATCGCCCCATAGATAA
TCGAACTATTGTATGCCCCAAAAATGATATGAGGTGTTCGGAAATGGTTG
AAGTAGTTGAATAGGAGGATCACTATGACTGCAACCCTTGGTAAATTTAC
CAAAGAAGAAAATGATTTATTTGATATTATGGATGATTGGTTACGCAGAG
ACCGTTTCGTTTTTGTGGGTTGGTCCGGTCTATTGCTCTTTCCTTGTGCT
TATTTCGCTTTAGGAGGTTGGTTCACAGGTACAACTTTTGTAACTTCATG
GTATACCCATGGATTGGCCAGTTCCTATTTGGAAGGTTGTAATTTCTTAA
CCGCTGCAGTTTCTACTCCTGCGAATAGTTTAGCCCATTCTTTGTTGCTA
CTATGGGGTCCTGAAGCACAAGGAGATTTTACTCGTTGGTGTCAATTAGG
CGGTCTGTGGACTTTTGTAGCTCTCCATGGTGCTTTCGGACTAATAGGTT
TTATGTTACGTCAATTTGAACTTGCTCGATCTGTTCAATTACGACCTTAT
AATGCAATCGCATTCTCTGCTCCAATTGCTGTTTTTGTTTCTGTATTCCT
GATTTATCCACTAGGTCAGTCTGGTTGGTTCTTTGCGCCCAGTTTTGGCG
TAGCAGCTATATTTCGATTCATCCTCTTCTTCCAAGGGTTTCATAATTGG
ACGTTGAACCCATTTCATATGATGGGAGTTGCCGGAGTATTAGGCGCTGC
TTTGCTATGCGCTATTCATGGTGCTACCGTAGAAAATACTTTGTTCGAAG
ATGGCGACGGTGCAAACACCTTCCGTGCTTTTAACCCAACTCAAGCTGAA
GAGACTTATTCAATGGTGACTGCTAACCGCTTTTGGTCCCAAATCTTTGG
GGTTGCTTTTTCCAATAAACGTTGGTTACATTTCTTTATGTTATTTGTAC
CAGTAACCGGTTTATGGATGAGTGCTCTTGGGGTAGTTGGTCTGGCTCTG
AACCTACGTGCCTATGACTTCGTTTCCCAAGAAATCCGTGCAGCAGAAGA
TCCGGAATTTGAGACTTTCTACACCAAAAATATTCTCTTAAATGAAGGTA
TTCGTGCTTGGATGGCAGCTCAGGATCAGCCTCATGAAAACCTTATATTC
CCTGAGGAGGTTCTACCCCGTGGAAACGCTCTTTAATGGAACTTTAGCTT
TAGCTGGTCGTGACCAAGAAACTACCGGTTTCGCTTGGTGGGCCGGGAAT
GCCAGACTTATAAATTTGTCTGGTAAACTACTTGGGGCTCACGTAGCCCA
TGCCGGATTAATCGTATTCTGGGCCGGAGCAATGAACCTATTTGAGGTGG
CTCATTTCGTACCAGAGAAACCCATGTATGAACAGGGATTGATTTTACTT
CCCCACCTAGCTACTCTGGGTTGGGGGGTAGGTCCGGGGGGGGAAGTTAT
AGACACCTTTCCCTACTTTGTATCTGGAGTACTTCACTTAATTTCTTCCG
CGGTCTTAGGCTTTGGGGGTATTTATCATGCACTTCTCGGACCTGAGACT
CTTGAAGAATCCTTTCCATTCTTCGGTTATGTATGGAAAGATAGAAATAA
AATGACTACAATTTTAGGTATTCACTTAATTTTGTTAGGTATAGGTGCTT
TTCTTCTAGTACTCAAGGCTCTTTATTTTGGTGGTGTATACGATACTTGG
GCCCCAGGGGGAGGAGATGTAAGAAAAATTACCAACTTGACCCTTAGCCC
AAGCGTTATATTTGGTTATTTACTAAAATCCCCTTTTGGGGGAGAAGGTT
GGATTGTTAGTGTGGACGATTTAGAAGATATAATGGGGGGGCATGTATGG
TTAGGTTCTATTTGTATACTTGGCGGAATTTGGCATATCTTAACCAAACC
CTTTGCATGGGCTCGCCGTGCATTTGTATGGTCTGGAGAGGCTTACTTGT
CTTATAGTTTAGGTGCTTTATCTGTCTTTGGTTTCATCGCTTGTTGTTTC
GTCTGGTTTAATAATACCGCCTATCCTAGTGAATTTTACGGACCCACTGG
ACCAGAAGCTTCTCAAGCTCAGGCATTTACTTTTCTAGTTAGAGACCAAC
GTCTGGGGGCTAACGTGGGATCCGCCCAAGGACCTACTGGGTTAGGTAAA
TATCTAATGCGGTCCCCGACCGGAGAGGTTATTTTTGGAGGAGAAACTAT
GCGTTTTTGGGATCTCCGTGCTCCTTGGTTGGAACCTCTAAGGGGTCCCA
ATGGTTTGGACTTGGGTAGACTGAAAAAAGACATACAACCTTGGCAAGAA
CGACGTTCGGCGGAATATATGACCCATGCTCCCTTAGGTTCTTTAAATTC
TGTGGGTGGCGTTGCTACTGAGATCAATGCAGTCAATTATGTCTCTCCTA
GAAGTTGGTTGGCTACCTCTCATTTTGTTCTAGGATTCTTCCTATTTGTG
GGACATTTGTGGCATGCGGGAAGGGCCCGTGCAGCTGCAGCAGGATTTGA
AAAAGGAATCGATCGTGATTTAGAACCTGTTCTTTCCATGACCCCTCTTA
GCTGAGATTTTCTTATTTAATTCTATTTTTTTTTTCTGTTCTGGCTCTCG
GCTATCCCACCTAGCCGAGCCATTCCCTTTTATGATAAGATAGCGGGTTA
AACCAAACGAATAAAGAAACAAATTTATTCAACAAACAAAAGGAGAGAGA
GGGATTCGAACCCTCGATAGTTCTTTGTTAAAAACTATACCGGTTTTCAA
GACCGGAGCTATCAACCACTCAGCCATCTCTCCGATGGGTAATCTGTATT
TTATTATTATGAATAGAACCTGACCATATGAGGTAATACACTATCTGTAG
AAACATCTCAGATACAAATCTATATATATATTTCTATGTATCTATATACT
ATGATATACATATCATCAACTATGGCCGTTTGTGAAGTAAATTAAGTAAA
TACTAAACTCTCCTCGACCACATGCCCGAATAAAATAAAGCGGTAATAAA
TAAGTTCTAAAGAATCAATTGATTCGTGATCAAATCCCTACATGATGCAT
TTTATTACAATTTTTATTAAGGCAAGGGATGAAATGAAATGGTATAGTTT
ATAGTTCATTTGTTGGTAGCTTGGAGGATTACAAACATGACTATTGCTTT
CCAATTAGCTGTTTTTGCATTAATTGCGACTTCATCAATCTTACTAATTA
GTGTACCCGTTGTATTTGCCTCTTCTGATGGTTGGTCAAGTAAAAAAAAT
GTTGTATTTTCAGGTACATCATTATGGATTGGATTAGTCTTTCTAGTAGC
TATCCTTAATTCTCTCATCTCTTGATTTCTTGAACTTCTTTGGTATTTCC
CCGATCCAAAAATGCCACTTAAAAAAAAAAGGATACATATTGTAAGAGTG
AGACACATTAAGATTCAATCTGAGTTGAGTTCCGAAAATAAAATATATAA
TTAATTCTTATTAATTGATATAATAATAAGATTATCTTGATTGGAATTAT
AATCTATAGTATCTGGTCCTGCGCAAATATGATCCAGACGCATATATGAT
ATATCATATATGCGTGGACCGTGGACATATGCGTGTGTATCATAAACGAA
GAAAATGCGGATATGGTTGAATGGTAAAATTTCTCTTTGCCAAGGAGAAG
ATGCGGGTTCGATCCCCGCTATCCGCCCATAGTGAAGTAATGTACTCTAA
TAAAATAAAAAATTAGGTATAGTTGACTACGTATAGTATCGTAGTTCTAT
CTTCCCCCTCCCTTCCTCCCATCCAAACAAAAAAAAATATTGCGGAGACA
GGATTTGAACCTGTAACCTCAAGGTTATGAGCCTTGCGAGCTACCAAACT
GCTCTACTCCGCGCCCAAGAACTGGGGTGGGCGATGAAAGATTAGATATG
CCTCTCTACCATATCTATACAAATAGAATAGTCTATTTATAGAGAATGGT
AAAGAGGATCCTCTATGATCACAAATCATAGAGATCTATAAAAATATGAA
AGAAAGGCTATTTTGACCCTTACCAACTTGATCTTATTGCGCCCGGTAAC
AAACATGCATAAACCATTTCACGAAGTATGTGTCCAGATAGCCCAAAGTC
TCGATAGTTAGCTCTAGGTCTTCCAGTCAAAAAACAACGTCGATGAAGAC
GTATAGGTGCACTATTACGTGGTGACGATTGCAATTTCCTATGAATTTTC
CATTTTTCACTCAACGGTAGAACTTTGCTTATTTCTTTTTTTGAGGATCG
ACGAATCAACTGATATTTCTGTTCCAGTTTCTGCCGTTTCTTCTCCCTAT
GAATCAAACTTTTTCTTGCCATAATGTTCAGTTCCTATTCCTATTATTAT
CAATAATACAGTTCGGATCCTAGATGTAAAAATATAAGAAGGTGGATTGC
GGTACATAAATAAAAAAACTAAAAAAACTAAATAACTAAATTAACCAAAT
TTTCCAGATGTAGAGGCAATCAAGAAAGCTGCATAAGTAAATATATAACC
TACGGAAAAGTGGGCTAATCCAACCAATCTTGCTTGAACAATGGAAAGAG
CTACTGGCTTATCTCTCCACCGAATTAAATTAGCCAAAGGTGTGCGTTCA
TGAGCCCATGCTAAAGTTTCAATCAATTCCTGCCAATATCCACGCCAGGA
GATTAAGAACATAAATCCAGTAGCCCAAACAAGATGCCCAAATAAGAACA
TCCACGCCCATACCGATAAACTATTCATACCAAAAGGATTATATCCATTG
ATAAGTTGTGAAGAGTTCAACCATAGATAATCTCTTAACCATCCCATCAA
ATAAGTGGAGGATTCATTAAATTGTGAAACGTTACCCTGCCATAATGTGA
TGTGTTTCCAATGCCAATAAAAAGTCACCCATCCAATGGTATTTAACATC
CAGAAAACTGCCAAATAAAATGCATCCCAAGCGGAAATATCACAAGTACC
GCCACGTCCCGGGCCGTCACAAGGAAAACTATAACCAAAATCCTTTTTAT
CCGGCATTAGCTTGGAACCACGTGCATCTAAAGCACCTTTTACTAAAATC
AATGTAGTTGTATGCAAACCTAGAGCAATAGCATGATGGACCAAGAAATC
TCCAGGACCTATTGTTAAGAAGAGTGAATTACTATTCTCATTAACAGCAT
TCAACCAACCAGGTAACCATATGCTTCGACCCGCATTGAATGCTGGGCCA
TTCGTTGAAGATAAAAGTACATCGAACCCATATGAAGTCTTACCATGAGC
GGATTGTATCCATTGGGCAAATATGGGTTCAATCAAGATTTGTTTTTCCG
GAGTACCAAAAGCGAGCATGACGTCGTTATGAACATAAAGTCCCAAAGTA
TGGAATCCCAGAAACAAGCTGGCCCAACTTAAATGAGATATGATAGCTTC
TTTATGGTCTAACATTCTTGCCAATACATTATCTTCATTCTGTTCCGGAT
TGTAATCTCTAATGAAGAATATAGCTCCATGAGCAAAGGCTCCTGTCATG
ATGAACCCTGCGATGTATTGGTGATGAGTATATAACGCAGCTTGGGTAGT
AAAGTCTTGTGCTATGAATGCATAAGCAGGTAAAGAGTACATGTGTTGAG
CTACTAAGGAAGTAATAACCCCTAAAGAGGCTAGAGCAAGACCTAATTGA
AAATGAATCGAATTATTGATTGTGTCATAAAGACCTTTATGCCCACGTCC
TAATCGACCCCCAGGAGGAATATGTGCTTCTAAAAGATCTTTGATACTGT
GCCCAATCCCGAAGTTAGTTCTATACATATGACCAGCAACGAGAAAAAGA
AATGCAATAGCTAAATGATGATGAGCAATATCGGTCAGCCATAAACTTTG
CGTTTGTGGATGGAATCCCCCAAGAAGAGTTAGAATGGCAGTTCCCGCCC
CCTTGGAGGTACCAAATAAATGATTGCTGGAATCAGGGTTTTGGGCATAA
AGATTCCACTGACCCGTAAGAAGGGGTTCCAACCCTTGGGGATGCGGTAA
TACGTTTAAGAAATTATTCCATCTGACGTACTCCCCCCGGGATCCGGGGA
TAGCAACATGAACTAAATGTCCTGCCCAAGCCAAGGAACTTACTCCGAAA
AGTCCTGACAAATGATGATTGAGGCGAGATTCGGCATTTTTAAACCACGA
AAGGCTGGGTTTCCATTTGGGTTGTAGGTGTAACCAACCTGCTATTAAAG
ATATAGCAGAAAGACATAATAGAAAAAGAGCTCCAGTATAAAGATCTTCA
TTGGTGCGTAATCCGATTGTATACCACCACTGATAAACACCGGAATAAGC
AATATTCACGGGGCCGATAGCACCTCCTCGAGTAAAGGCCTCTACAGCGG
GTTGACCAAAATGAGGATCCCAAATTGCATGAGCAATAGGTCTTACATGT
AAGGGGTCCTGTATCCATGACTCAAAATTTCCTTGCCAAGCTACATGAAA
CAGATTTCCGGACGTCCACAGAAAAATTATTGCTAACTGCCCAAAATGAG
AAGCAAAAATGTTCTGATAAAGACGTTCCTCAGTAATATCATCATGACTC
TCGAAGTCATGTGCAGTAGCAATACCAAACCAAATACGACGAGTAGTGGG
GTCCTGAGCTAAGCCTTGGCTAAACCTTGGAAATCTTAATGCCATAATGC
TTTCAAATCCTCCCAGCCATTATCCTACTGCAATAATTCTTGCTAAGAAG
AATGCCCATGTTGTGGCAATTCCACCCAGAAGGTAATGGGTTACTCCTAC
AGCGCGTCCTTGTACGATACTCAAGGCTCTAGGCTGAGTAGCAGGAGCAA
CTTTTAATTTGTTATGAGCCCAAATGATGGATTCAATAAGTTCTTGCCAA
TAACCACGGCCGCTGAATAGAAACATTAAACTGAAAGCCCAGACAAAATG
AGCACCTAAGAAAAAAAGACCATATGCAGATAATGAAGAACCATAAGACT
GAATTACCTGAGATGCCTGTGCCCATAAGAAATCCCGTAACCACCCATTA
ATAGTAATGGAACTCTGTGCAAAGTTTCCTCCTGTGATATGGGTTACCAC
TCCTTGATCACTTATAGTACCCCAAACATCTGACTGCATTTTCCAACTAA
AATGAAAAATTACTACCGAAATTGCATTGTACATCCAGAATAGACCTAAG
AAGATATGATCCCAGGCAGATACTTGACATGTTCCTCCTCTTCCAGGCCC
ATCACAAGGGAAACGAAAACCAAGATTTGCTTTATCAGGTATCAAACGGG
AACTGCGAGCAAATAGAACGCCTTTCAGTAGTATCAATACAGTCACATGG
ATTGTAAATGCATGAATGTGATGGACCAAAAAATCTGCGGTTCCTAATGG
AATAGGTAACAAAGCTACTTTGCCACCTACTGCTACTAATTGATCACCTC
CCCAAGTTAAGCTGGTACTTGTTGTTGCACCCGGAGCTGTTACACCCGGC
GCTAAAGCATGGGTGTTTTGTACCCATTGAGCAAAGACGGGTTGTAGTTG
TATAGCGGTATCTGAAAACATATCTTGGGGACGACCTAAAGCGCTCATGG
TATCGTTATGAATATATAAGCCAAAACTGTGAAAACCTAAAAATATACAT
GCCCAATTAAGATGCGATATGATTGCATCACGGTGCCTAAGGACACGATC
TAATAGATCGTTGTATCGAGTAGTTGGATCGTAGTCTCTTACCATAAAAA
TGGCTGCATGTGCAGCAGCACCAACTATGAGAAATCCACCGATCCACATG
TGATGTGTGAACAAGGAAAGTTGTGTACCATAGTCAATAGCCAGGTATGG
ATAGGGTGGCATGGAATACATATGGTGAGCTACAACAATTGTTAAAGAAC
CTAACATAGCCAGGTTAAGAGATAATTGAGCATGCCATGATGTTGTTAGA
ATTTCATAAAGACCCTTATGACCCTGTCCTGTAAATGGACCTTTATGGGC
TTCTAAAATGTCTTTAAGGCCATGACCAATACCCCAGTTGGTCCTATACA
TATGACCGGCAATCAGGAAAAGAATTGCAATAGCTAAATGATGATGTGCT
ATATCACTCAGCCACAGACCCCCTGTTATTGGATCTAATCCCCCACGAAA
ACTCAGAAATTCTGAGTATTTTGACCAATTCAAGGTGAAAAAAGGGGTTG
CTCCCTCGGCAAAACTGGGATAAAGTTGAACCAAAAGATCCCGATTCAAG
ATAAATTCATGAGGAAGTGGTATTTCTTTAGGATCAACTCCAGCGTCGAG
AAATTGGTTAATCGGTAAAGATACATGGATTTGGTGCCCCGCCCAAGAAA
GAGACCCAAGCCCTAGTAACCCTGCTAAGTGATGATTCAACATAGATTCC
ACATCTTGGAACCAAGCCAATTTTGGGGCGGCTTTGTGATAATGGAACCA
ACCAGCAAAAAGCATTAACGATGCAAAGACTAATCCACCAATTGCGGTAC
AATAGAGTTGTAATTCATTAGTTATTCCAGATGCTCGCCAAATCTGAAAA
AAACCGGAGGTTATTTGTATTCCCCGGAAACCCCCGCCCACATCACCATT
CAATATTTCTTGACCTACTATTGGCCAAACCACCTGCGCACTGGGTGCAA
TATGAGTAGGATCACTTAGCCATGCTTCATAATTGGAAAAACGGGCACCG
TGGAAATACATGCCACTCAGCCAAAGAAAGATAATGGAGAGTTGACCGAA
ATGAGCACTAAATACTTTTCGAGAAATCTCTTCCAAATCACTGGTATGAC
TATCGAAATCGTGAGCGTCGGCATGTAGGTTCCAGATCCAAGTGGTAGTA
TCGGGGCCCTTTGCTATTGTTCTTGAGAAATGGCCGGGGCGGGCCCATTC
CTCGAAAGACGTTTTTATGGGATCCCTATCTACAACAATTTTCACTTCTG
GTTCCGGTGAACGAATAATCATTAAGTCCTCCTCTTTCCGGATAACACAT
ACAAAGAGACCTGCCGATAGTCATATTTATAGCGAACCTCTACTCTAAAA
GATGGATATTTTATTTATGATTAGTCTCTCTTTTTCCTATCTACCATCCA
TCTATTTTCTTTAGTTATTCACTAGAGCAATTAGGATATCCAAGTCGATC
CGGGGCAAGTGTTCGGATTTATTATGACATAACGAGTAGGTGCCTAACGG
ACCTTTTAAATCTTATAAAATTTTTTCCCAGAACGGGTACGAAAAAACTA
TTTATTTTTGTGCAACCTAACCTAGTCTAGTGTATTTCTATCTGAATGTA
TAAATAGATCTACTTAATTTATTACAAAAAAACAAATAAAAAAAAGAATT
CAAATAGGATCCATTTCGATATTTAGTCATTCGATGGTATCCTTTATTAG
CTTTCTGTATCTGTATCATTTATCCTATAAAATACCATACAATAATGGAA
GAGGGATATAATGAAATTCTTGATTGGATCTTATCATAGGATATGATCTA
TTTTATTTGATTAATGGATCCAACAACCCATTTTAATGAATTAAAAAGAA
AAAAGAGAATGATCTTATTCAAATTCTAAACGTCTCGTAATCTTCAACCA
ATTATGTGCTTCAATATAATTACCTGGGGTAAGCCCTATAGCCTGTTTCC
AATACTCAGCAGCCTGATCGAACCAAGCCTCTGCAATTTCAGAATCACCT
CGTAGAATGGCCCGTTCTCCCTGGTCGGAATAGGTAAGTAAATTCCTTTC
CTTAGAACCGCACTTGAGAGTTTCCTACCTCATACGGCTCAGCAATTGAT
TCTTTTGGCATCACATTTTAATCTATACGAAAAGAATTATATTTTTAAGA
AAATTATCCCCCTTTGGGGGGGATTAGGCCGAAGAAGTTAATTACATAAG
TTTCAAACTCTAATTTTTTTGATCAAAAATCAGTTTTCTCTTTTTTCCCA
CCTTCAGAAGAATGAAGCATAGATATCTCCCTATCTCATTACGTTAGATT
TTTCTGAAAGGGAACTATCTCGTTTTCATATATGAAATTTATATAGAATC
TTTGAAAAAGACTTTCCCTCCATAAATAAGAAAAAAACTTACTATCTTTG
GGATCTAACACTACACCGCTGCTCAATACCTTATACCTTAATGGATCGAC
TTTATTACATAAGTTGATTACCTCCCATATTAGGATATGACATAAGTATA
AGTAATAAGCAGTATTGTATTGACCCAATAGTTCGTTAATTGATCTTTAC
GGTGCTTTATCCATCAATTTGATCCTTTATCCATAGAATAAAGTATATAG
GCGTACCCATTTCTTCATATTTTTGTTTCTTGTGAAGTTTCTTTCCTTGC
TACAGCTGAGAAAAATCGTTTCTTTGGACGATGCATATGTAGAAAGCCTT
TTTTATAGCATTTACTAGCTAATTTTCTCTTTTTTTCCTTCTTTCTATAG
TGGAGATAGCCACACGTAATGACAGATCACGGCCATATTATTAAAAGCTT
GCGGTAAGAATGGATTTCGTTCTATTGCCTGGAAATAATATTCCAAAGCC
TTTGTATGCTCTCCGTTGCTTGTGTGTATAAGGCCTATGTTATAGAGTAT
ATAACTTCGATCATAGGGATCAATTTCTGATCGTGTAGCTTCATAATAAT
TCTGCAAAGCTTCCGCATAATTTCCTTCCGATTGAGCTGACATCCGTTAC
GGTCGTTCATTTTCTGCAAAGAATCTCCGTTCCAGAACTGTACGTGAAAT
TTTCATTTCATACGGCTCCTCCCTTCAGTGCATAGTACTAAGTAATCCAT
GCAATCCAAAATTTACTAGTCTCATTATGAACTAAGAGGGGCTAGTATTT
TTACAAGAAATTTCTAGCCAACCTCCCTGCCAGAGGTTTTTTCCTTTCTT
AACACCAATCTATTTTATATAGAAATAGTAACTCCAACAATTTCTTTGTG
CTCAACGCCCCCTATTTTCAGGAATTAGTCACTTTAACGGTCTTTGATGG
TCATATGGATATCCAAAGTACAAACGAGATGGATGTTTGTTGTCCTAACC
ATTCTTCTTAGTCCCGATACCAATACGGAAAAGGAGAATTTAAAACAAAG
TTTTCATGTTGTTGATTCCTAGGTGTAGTGCTTCTTTCCCTATGCCGCCT
ATGGGTACTAGTGAAGTAGGATTGACCTGCAATACATAACCTATAGGTGT
ACCCTTTCGCTCAATACTAAAATCGACAATTGAAGCATCTGAGGTTGAAT
CTCTCGAGAATACACAAGAGAAGGAATTATTCTATATCCAAACTTCACCT
TCATCAAGCGTAGGCTTATTTCAATAATTTGTTTCTTTACATCTCGAACC
ACGCCCCCTTTTCGTAAGACTGAGGGTTAAAAAAGCAAGAAAAAAGAATC
AAATCGCACCATCTCTGTAATAAGTAAATGCCTTTTTTTCTCCTGAAGTT
GTCGGAATTATTCGTAATAAGATATTGGCTACAATTGAAGAGGTCTTATC
AATAAAATTTCTATTTATCTGAGATCTAGGCATAATTAATTAGCAATCCA
TTCTATAATTCTTTTCATTACCCCGAAGGGTAATGATCCCACAAACACAG
GAATTGTACAGTACAAAATAACATAAAAACAACCAGACTAATTCGAAAAA
AAAGATGGGGATCCTACACTCAAATTATTCTTTTTGGTAAGGAGAGATAT
GAAATATTTGAATCAGATTGGATTTCATTCGAATTGCAATAATATGAATG
ACTCGCTATTCACTCGGTTTCTGGTCAATAATAACATTATATTATGCAGG
AGAGATGGCCGAGTGGTTCAAGGCGTAGCATTGGAACTGCTATGTAGGCT
TTTGTTTACCGAGGGTTCGAATCCCTCTCTTTCCGTTTCTGTTAATTGAC
CAACATTATCCATCACAACAATATATCAAATAACAATTGATACCCTTATT
TCAACCCAAGACTCTCATTTGATAGAGATTCTCTATTCCTAATTACATTA
CTCTGATTTGATACGTAAAATGCAACTATCGGAAAGAAAAGAACGAAAAG
GAAAATCCTACTGTTGATCCATTTGTAATACGTAAATGGGAAAATGCGTA
TTAAAGCCCTTAGATCTATTTATTTTACTTCAGTGAAAAGGGAGTAAAAT
TGTCTGAATCTTTCCTTCTTCATTTTCGTTAGGTTCAAGTTTGACGGGAA
TAATATTCTACGACTAACAACTCATTTATTTTCAAACCAATCGATTTACT
GTCTATTATTTGATTTACTAATCCTTTATATTGGAATGAGTCAATAGTCA
AATGTTTTGGCAATTCCTCATGGGGGGACGATTCAATAGACTTTTGAATC
AGAACTTTCGATCTTTGTTTATCTTTGGTAGTAATAATATCTCTGGGTTT
GCAACGATAACTTGGTATATCCACTATACGACCATTAACTAAAATATGTC
TATGGTTAACTAATTGCCTGGCTGCAGGAATGGTCGAAGCCATACCCAAT
CGAAAAAGTATGTTATCCAAACGCATCTCAAGCAGTTGTAATAAAACCTG
ATCTGTTGACCCTTTGGCTTTTCCAGCAATATGTACATATCTAAGTAATT
GTTGTTCTGTCAGACCATAATGAAAACGCAATTTCTGTTTTTCTTCTAGA
CGAATACGATATTGGGATTTTTTCCCAAAACGTGATTGGTTTTTAAAATC
ACTTCCGGATCTAGGCCTTTTACTAGTTAGTCCCGGTAAAGCCCCCAGAC
GGCGTATTTTTTTGAAACGAGGTCCTCGGTAACGAGACATAAAATAAAGA
CTCCTTTACTTTTTTTTCTTATTTTATTGACATTTCATATTACAGAATAA
GTCTAAATTAAGACTGAACTAAAGGATAAACAAAGTAAAGCTAAATCTAT
TGAAGTACTACAAACAAAGTAGAATGAAATAAATTGTATCAATATTCGGA
TTTTTTGTATATGGAAAATGTATATATAAGAAATTTAGACCCTGTCTTTT
GATTTGTTTTATAGAAATCTAATTCCTCCAATTCATTTTGTATTTGTAGT
TACAAGTTATCACGAGATAATAGATCAGATTGGCGACCAACATTTGGAGA
AAAAGAGAGGGTAGATTATCAATCATGGAAAAAATAGATAGAGAAAAAAG
CCGGCTATCGGAGTCGAACCGATGACCATCGCATTACAAATGCGATGCTC
TAACCTCTGAGCTAAGCGGGCTCATATAACAGAATATAATGTATAGAAAT
ACACTAAACTACCCGAGCTTAGTTAGCTATTAACTAGTAAGAATTCAATT
TCTTACTAAAATTTCTTAAATTAACTTTAATTAGCACTATAATACAATTA
CTATAACTAGATATAATACGTTAATATATAGTTCAGTATTCTTAATTTAA
TTGTGAATTTAACGATGATATGGTTCTATAGTTAGTAGAAAAGTAATAAA
TCATATAACCAATTTTCAAATATATGACTAATTAGAATTTATTTGGATTA
TACCATCGCGGATATTCCATTTTTTTTTATTATTAATTAAATTTTATTAT
TAATTAAAATTAATTAAATTTAAATTTTATTATTAATTAAATAATAATAT
TTAATATATAAAATATTTAATATATAAAATATAATGATAATATCAAATTG
AAAATTGTGACTAAAAAAAATCTAATTATTTCTTTTTTGGAGTTGTAGCA
AACTATATTAACTATCCGATCGGCCCTCAGAAAAGGAAAGAATAAGATAA
GAATAAAGATACAATCCAAATTCTATTCTTCTGGTTTCATTTAGAAACGA
AGGGGATAAGAAAGAATGAATATCGACCGTTCCAGTATTGCCAATCATGA
CAGAAAAATGAAAGAGAGGGGAAACATATATATGTGAGATATATATATCC
ATATTGAATTGTAGATACATCAATGATAGAATCATTTCTGATTGAAAGAA
ATCTAGTTTATCTAATGAATTCAACGGTTCAAATATAAATCAAAGAAGTA
GATAGAATTATAACCGGATCCTGGTCTCAAGGGGGGATATGGCGAAATTG
GTAGACGCTACGGACTTGATTGAATTGAGCCTTAGCATGGAAACCTGCTA
AGTGATAACTTCCAAATTCAGAGAAACCCTGGAATTTGAAATGGGCAATC
CTGAGCCAAATCTTTATTTGTTTTGTTTTTTTATAAACCTAAAGGTTTAT
AAAAAAACAAACTAGAATCAAAAATAAAAAAGGATAGGTGCAGAGACTCA
ATGGAAGCTGTTCTAACGAATGGAATTAACTACGTTATGTTGGTAGTTGG
AAAACCTACATCGAAATTATGAAAGGGGGAGTTCTATATACCCAATACAT
ACGTATACATACTAACATATTAAAGGATTAATCACGACCCGAATCCATTA
TTTTATTTATATATATAATATGAAAAAATTGAAAGTTATATTGTGAATCT
ATTTCAACCGAAGTTGAAGGAAGAATCAAATATTTAATGATCAAATCATT
GATTCTAGAGTCTGATAGATCTTTTGAAAAACGAATTAATCGGACGAGAA
TAAAGAGAGAGTCCTGCTCTACATGTCAATACTGACAACAATGAAATTTA
TAGTAAGAAGAAAATCCGTCGACTTTAGAAATCGTGAGGGTTCAAGTCCC
TCTATCCCCAAAAAAGTCCATTTTACTTCCTAATTATTTATACTCTTTTT
TTTTTAAGATCGAAGGACTGGATAGGATTTTTTACTATTTTTTTTGAGTC
CCCTTAATTGAGATAGATAGATATAAGTACTCTAGCAGGATGACGCGAGA
AAAGAAAATAGTCGGGATAGCTCAGTTGGTAGAGCAGAGGACTGAAAATC
CTCGTGTCACCAGTTCAAATCTGGTTCCTGACACGCGAATAATATACCGG
ATAGCTATTTTATTTTAATTGAAACGGATCGAGATACACATTCGTATTAT
TAGGACATGATGTATACTTATTGATCTAGGTGTATAGATATATACCTCTA
TTTTTGGAGATGGGTAAAAAATAAATATACGTATGGCAAAAAAAAATGAG
ATTATGCTCCCTCTTTCTTCTTTGTTCATACTTTGGTTTTTCTCACTCGA
AAAGAATGCTAAGTTATATATATATATATATAAAAAAAAAAAGAAATTAA
ATAAGTTAGTTGGCTAAAAAACTTAAAAATCTAGAAGAGTTGAAGGATAA
GAATAGACGAGATAGATTTTATACACAGTACAAATAAAATCCGATCCCTT
TTCATTTCTAAATTTCGTATTTTTTTTTCATATTTATTCTATTTATTCAT
TCCTACTTATGTTACTTTACGGTGTCCATCTAAGTGATGTGCGCGGTACA
AAGTTCATGATACGGAACTTTTTTTATTCATCCTATCCTATTTATTGTTT
CTGCTCATACAAAATGGATCTCCCAAATTGGGATTAATAAATCCTTTTTT
TTTAGCCCTTACATAATACGAATTCGAGTCCAGTTATTCTGTTTCATCTA
GAACAGAACATTAAAATATTTCTTGACTTAAATGAGATCTCGAGTCGTGT
CATATAAGTGAACATAAGTTTCTTATCATTCAACGAGCATCTTGTATTTC
ATAGAAATTGGGAGTAATATAGTCCTTACGTAGGGGCCAACCTATCCAAC
TTTCGGGCATCAAGATACGTTTAAGGTGTGGATGATTAGCATAAGAGATT
CCCAACATATCATAAGATTCTCGCTCTTGAAAATCAGCACTTTTCCAAAT
CCAGAAAACAGAAGGAATTCTAGGATTATTCCTTGAGACAAATACTTTTA
AGCATACCTCTTCCACTTTATCTATACCATATTGTATTCTTGTAAGATGA
TACACACTAGCTAAAAATCCGCCTGGTGCTACATCATAGGCACACTGGGA
GCGTAAATAATTGTAACCATATATATATGAAATGACAGCAATGGAGTCCC
AATCCTCCGTTTTTATTTGTAAAGTCTCTATTCCCTGGTAGTCGAAGCCC
AAGGATCTATGGACTAACTCATGCTTGACTAGCCAATCAGATAAACGGCT
CTGCATCTTCTTGATTTCTCCCACATTTATTTGTACTTATACTTATTATT
TATTTGTTATTTATTTGTACTTATACTTAATAAGGTAAGTATTTCTCAAA
TACTAATAAAAATAAAAATTTTTAAAGATTGACTGGCCCTTTCTTATTCT
ATACAACAGGACCCTGCCTAATTCACTAATTCGTGGGAAGATACTGAATT
TTTGGCTTTGAAAAATCTTTTAGAAGATATCTCTGAAGTATATGATGATT
GATAGAACAATCCTTGATCATAATTTCCAGTATGAGTACTGCGTCGAACA
TCAAACTTGTGATTGGTAGTAAAAGATCGATTTTCCCGTTGAGACATAGC
CCTATCTTCAGAGATTTCTCGAGATATCTTCTTACGAAGTTTCGTTATAG
CATCTATAACTGCCTCTGGTTTAGGGGGGCAGCCCGGCAAATAGACATCC
ACAGGAATTAGCTTATCGACTCCCCGAACAGTACTATAAGAATCAGTACT
GAACATCCCTCCCGTAATAGTACAGGCTCCCATAGCAATAACATATTTTG
GTTCAGCCATTTGCTCATATAATCTCACTAAAGAGGGAGCCATTTTCATT
GTTACTGTGCCGGCTGTTAAAATCAGGTCCGCTTGCCTAGGACTCGATCT
TGGTACCAATCCATAACGATCAAAGTCGAATCGTGAACCTATTAATGAAG
CAAATTCAATGAAACAACAACTGGTACCATAGAGAAGTGGCCATAAACTG
GATAGTCGTGACCAATTCGAAAGATCATTCGATGTAGTTGAGATAACTGA
ATTGGGGGTCGTTTGGTCAAGTGACGTAAACTCAATCAAATTCATAACTG
TCTCAATGTAATCTTTTTTTTCTTTTTTATTTTTATTGTCTGAATATTCA
GCTAAGACCATTCCAATGCTCCTTTTCGCCATGCATAAACTAAACCAACA
ATTAGGATAAGCACGAAAATGAAAGCTTCTATAAATACAGATATGCCCAA
TACATCGAAACTCATTGCCCATGGGTAAAGAAAGACCGTTTCAACATCAA
AAACAACAAAAACTAGAGCAAACATGTAATAGCGGATTCGGAATTGTAAC
CAAGCATTCCCCATAGGTTCTATACCCGATTCATAACTAGAGAGTTTCTC
TGATCCTTCCCTAATCGGGGTTAAAACTCCGGAAATTAGAAATGCCAAGA
TAGGAATAATGCTTGATATTATCAGAAATGCCCAGAAAATATCATATTCG
TGAAGCAAAAACATAAATGTACTCCTATTAATCTGGAATATACTGAATTA
TTCGATTCCGGATTGGGATTATCAATTGATTTATAGAACTTCTTAATCGA
AAGAAGAATTGATTTTGATTGAATCAAACCACATAACTTAGAGTTTGTTT
GCTGTGCGGCATGTCTTGTTTAAACATTCATCCAACGGAGTATCGCTTAC
ATTTACTTTGATTCTATGGATGCTCTTACACAAACAAAAACTCTTTGACT
TTATTTCATTTCGCTTTCTCTTTTTCTAATATTATTAGAAATAATTTTTT
AAAATAAAGATAGTATAAATACTAATAAACTAATAAAATAAATAGAACTA
TAATACTATGTTTCCTTATAATGAAAAGGAATATATATTATCAATATAAA
GAAAAGAATCGCACATTATTGAACAATTCGACAAAACAAATCCCCAAAAC
AACTCAACTCATAGCATAAAATAGAGTTGAAGAAACGTTGATACATTTAG
GGATCTCTGAAATAATCAATCGGGGTTCTTGTTTTACCAAAAAGCAATTA
GTCAAGGGACTTCTACAAATATACAAATACAAGACTAAGAATAGTTCTGA
ATCCATGTGACTTAAGATTATATTTGGTTGGGTATTGGAGTTTCTATACA
GGATCATGATTTTCACTTCATAAATTAACTGGGATTGGATATACCAAAAG
AAAATGTATCACTAATTCTTTGATCGCGAACAGGAAAAGAGAAAAAAGTC
ATATGTAATTCCATCCACGAAGATTTATTAATAAGTATGGATATTTTATC
CGATATTTCACAAATACCATACCGATTGAATCCATTAGATTAGAAAGAAT
GGATTATTTTTTTCTTGTCCCTACATATTTACATATGTATGTGGTAATGC
TTTCATTTCTATACTATAGATCGACTGACCATCTATCTATATCTATAGAA
ATGAGTAAATAAAAAATATTCTAAACTCAAATGGAATGTCTATATAAAAA
TAGACTGTATTAGGGCTATACGGATTCGAACCGTAGACCTTCTCGGTAAA
ACAGATCAAACTTATTATTATCGAAATGATTCGAACTGTTTCAAAGACCC
AACATGCATTTTGTTGCATTGGGCTCTTTCATCAATTGATGTAAAGATCA
GTTAGTCCACCATATTTTTTCTTCATAGGAAGATAATAAGATGGCTCCGT
GCACTCTGATTCATTATTTGAATTCTGATCTAGGAGTAATACCAAAGTCT
TTCAAAGAAGGATTACTTTGAATTAGGTCTGCTTCCGGTCTAGATCAATC
TAAGTTAAATGGACTCTCTATCACTCCTCCGCAAGAGTCAAATATGAGAC
TTCATACACCTTAAAGTTCATAGGACGAAAAAAGATTATTTTGAGGTCCT
TATACTCATTAAGCCTAGCATTGAATGGGCTGGGTATTTACCTTATCAAT
TAGAAAATCAACGATAGGTTCTATTTGGCACTTAAATCCGCACCTAAATC
GGACCGAACCAAACCACATATTTGTCAGGCTATTGTTCCCTCAAATCTAT
GGAGTAAGACATCGATTTTTCATCTCAATAAGATGAATTATATTCATTGT
ATAACTGACTTCTTTTGAAAAGCATTGGCGCACGTGTAAACGAGGTGCTC
TACCTAACTGAGCTATAGCCCTTGTCATAGATATCTTAACATATAGATAA
TTTCTTGTCAAGATGGGAAGCCGATGATCCCACATGATAGCTCTCCGAGC
CGTTTACTGTTAACGAATTAGGATTGCTTAGAAATTATATTCTATCTATA
ATCCCCGGAGTGACGAGTCTTTTGTGGTGATAAATGACCTACTTAACTCA
GTGGTTAGAGTATTGCTTTCATACGGCGGAAGTCATTGGTTCAAATCCAA
TAGTAGGTACAACTTATTAGATACCATTGACTGCGGTATCCAATAAGTTT
TTCTACCCATCTTCTTTTTTTCGTTGTATCAGATTACACTTGATTATGTT
CAATTGGTGGTGTAGTGTATAATAAAAATAAAGAACTTCTTTTGATTGTT
TTGATTTGATGTATTGCTGTTTGTCTAGGAGGAGATAACATTGATAGCCT
CTATTCGTGTCCTAGCTCGTCTGAGAGCTAGATTGGCTTCAATTACTTGT
CTTTTACCCTCAGCTCTACTCAAGTTAGCTTCAGCTATTTCAAGAGTTTG
TTGAGCTTCTTGCGGATCAATGTCAGTATTTATCTCCGCATCATTTCCTA
AAATGGTGATCTCATTATTACCTATTCTAGCGAAACCGCCCATCAGAGCC
ACCGTTAACCATTGGTCATTGAGGCGTATTCTCAAAAGACCTATATCTAC
GGCCGTGGCAATAGGTGCGTGGTTTGGTAATACGCCAATTTGGCCACTAT
TAGTAGATAAAATGATTTCTTTCACTTCTGAATCCCAAATAATTCGATTA
GGAGTCAGTACACAAAGATTTAAGGTCATTTCTTCAATTTGTTCTCCACT
TCTAAGTTCATAGCTTTCGCGGTAGCTTCGTCGATGTTACCCACCAAATA
AAAGGCCTGTTCGGGAAGACTATCTAATTCTCCGGAAAGAATGAGTTGAA
ACCCCCTAATTGTTTCTGCGAGACCAACATATTTTCCTGGAGAACCCGTA
AATACTTCTGCTACGAAGAAGGGTTGTGATAAGAAACGCTCAATTTTTCG
TGCTCTTGCTACAGTTAAACGATCTTCTTCGGATAATTCGTCCAACCCAA
GGATAGCTATAATGTCTTGAAGTTCTTTGTAACGTTGTGAAGTTTGCTTA
ACTTTTTGCGCAGTTTCATAATGTTCCTCGCCAACGATGCCAGGCTGTAA
CATAGTTGACGTTGAATCTAAAGGATCTACCGCTGGATAAATACCTTTGG
CAGCTAATCCTCTTGATAGTACGGTAGTAGCATCTAAATGTGCAAATGTC
GTGGCAGGAGCAGGGTCGGTCAAATCGTCCGCAGGTACATAAACTGCTTG
GATCGAAGTTATAGATCCCTCTTTGGTAGAAGTAATTCTTTCTTGCAAAG
AACCCATTTCTGTACTAAGGGTGGGTTGATAACCCACTGCAGAAGGCATT
CTCCCCAATAAGGCGGAGACTTCTGATCCTGCTTGGACGAAACGAAAAAT
ATTGTCAATGAATAGAAGCACGTCTTGTTCATTAACATCCCGGAAATATT
CCGCCATGGTTAGGGCAGTCAAACCAACTCTCATACGAGCTCCCGGTGGT
TCATTCATTTGACCATAGACTAGAGCCACTTTTGATTCTGCAATATTTTT
TTCATTAATCACTCCAGATTCTTTCATTTCGATGTAAAGATCATTTCCTT
CACGAGTACGTTCGCCTACTCCGCCAAATACAGACACACCCCCATGAGCT
TTGGCAATGTTGTTGATCAATTCCATGATGAGGACTGTTTTACCCACCCC
AGCTCCCCCAAATAGCCCGATTTTCCCCCCACGACGATAGGGAGCTAAAA
GATCCACCACTTTAATCCCTGTTTCAAAGATTGATAATTTCGTATCTAAC
TGTATAAAGGCAGGCGCAGATCTATGAATAGGAGATGTTGTGCGAGTATC
TACAGGCCCTAAATTATCAACGGGTTCTCCGAGAACGTTGAAAATTCGTC
CGAGAGTAGCCCCGCCAACCGGAACACTTAGAGGAGCTCCCGTGTCAATC
ACTTCCATTCCTCTCGTCAAACCATCTGTAGCACTCATAGCTACAGCTCT
AACTCGATTATTTCCTAATAATTGCTGTACCTCACAAGTCACATTAATTT
GTTGACCGGCTCGACCTTTAACTACCAAAGCGTTATAAATATTAGGCATC
TTTCCTGGGGGAAAAAGGGCATCCAGTACTGGGCCAATAATTTGAACGAT
ACGTCCTAAGTTTTTTTCTTCAAGTGTGGAAATCATAGGACCAGAAGTAG
TAGGATTGATTCTCATAATAAAGCGAAATATGTCGAAATTTTTTTGGAAT
AGTACCTAATCAAAAAAGAAATGTCCGATAGGAAGTTGATCGGTTAATTC
AATAAGAAATAAACGGGGTTAACACTGTATTTAGTTAGTACCGTCCAAAG
CAATCCAATTCCATTGTTTACTGACTAAATTTTCAAGTTCAACCAATCCT
TTTTTTAATATCAAGAACAGGAATCATGAGTTAAGTATGTTTCATTTTTC
TATCATTATAGAAAATACCGTCTATATTATCTATGGAATTCCAACCCGAA
CTCGATTTATGATTTAGTATTTCGATCTCATTGGTTATTGTTTTTTTGCA
TATACATTTCTGTCTATCCTTTTTTATACCTTTTCGTGGACGAATTATGC
CTATTTTCACATCTAGGATTTACATATACAACATATATCACTGTCAAGAG
TGCATTTTTGTTAGTATTTATAGATACTTAGATGAAAAATTAGAAGGGGA
TCAATTCAATTATAAACTTTCTAAACAAGGATTGGGTTGCGCCATATATA
TGAAAGAGTATAGAATAATGATGTATTTGTTGAATCAAATACATGGTCTA
ATAACGAACCATTTTATCATTTTAATTAGTTGATAATATTAGTTGACTAT
TTTTTGAAAGATTTTTCTCAGAGATTTTATTCACACGTAATCCATATTGA
GCAGACCTTGTCGTTGTGAGAATTCTTAATTCATGAGTTGTAAGGAGGAA
CTTATGTCACCACAAACAGAGACTAAAGCAAGTGTTGGATTCAAAGCTGG
TGTTAAAGATTATAAATTGACTTATTATACTCCTGACTACGAAACCAAAG
ATACTGATATCTTAGCGGCATTCCGAGTAACTCCTCAACCTGGGGTTCCG
CCCGAAGAAGCAGGAGCTGCAGTAGCCGCCGAATCGTCCACTGGTACATG
GACAAGTGTGTGGACTGATGGACTTACCAGTCTTGATCGTTACAAAGGAC
GATGCTACCACATCGAGGCCGTTGTTGGGGAGGAAGACCAATATATTGCT
TATGTAGCCTATCCTTTAGACCTTTTTGAGGAAGGTTCTGTTACCAATAT
GTTTACTTCCATTGTAGGTAATGTATTTGGTTTCAAAGCCCTACGAGCCC
TACGTCTGGAGGATCTGCGAATTCCTACTTCTTATTCCAAAACTTTCCAA
GGCCCACCACACGGCATCCAAGTTGAAAGAGATAAGTTGAACAAGTATGG
CCGTCCCCTATTGGGATGCACTATTAAACCAAAATTGGGGTTATCCGCAA
AGAACTACGGCAGAGCCGTTTATGAATGTCTACGTGGTGGACTTGATTTT
ACCAAGGATGATGAAAATGTGAACTCACAACCATTTATGCGTTGGAGAGA
CCGTTTCTTATTTTGTGCCGAAGCACTTTTTAAAGCACAGGCCGAAACGG
GCGAAATCAAGGGACATTACTTGAATGCTACTGCGGGTACATGTGAAGAA
ATGATCAAAAGGGCTGTATTTGCAAGAGAATTGGGAGCTCCTATCGTAAT
GCATGACTACTTAACAGGGGGCTTCACTGCAAATACTAGTTTGGCTCATT
ATTGTCGCGATAACGGCCTACTTCTTCACATCCATCGCGCAATGCATGCA
GTTATTGATAGACAGAAAAATCATGGTATGCATTTTCGTGTACTAGCTAA
AGCATTACGTATGTCTGGTGGAGATCATATTCACGCTGGTACAGTAGTAG
GTAAACTAGAAGGGGAACGCGAGATGACTTTGGGTTTTGTTGATTTATTA
CGTGATGATTTTATTGAAAAAGACCGAAGTCGCGGTATTTTTTTCACTCA
AGATTGGGTCTCTATGCCGGGTGTTATACCCGTGGCTTCTGGGGGTATTC
ATGTTTGGCATATGCCTGCTCTGACCGAAATCTTTGGGGATGATTCCGTA
CTACAGTTCGGTGGAGGAACTTTGGGGCACCCTTGGGGAAATGCACCTGG
TGCAGTAGCTAATCGGGTGGCTTTAGAAGCGTGTGTACAAGCTCGTAATG
AGGGACGTGACCTTGCTCGTGAAGGTAATGAAATTATCCGCGAAGCTAGC
AAATGGAGTCCTGAACTAGCTGCTGCTTGTGAAGTATGGAAGGAGATCAA
ATTCGAATTCAAGCCAGTAGATACACTAGACTTGTAGACATGTTAGATGA
AGAGAAAAATAATTTGGTAATTCTTGTTTGTTCTCCTAATTATAATTAAA
CTCGGCCCAATCTTTTACTAAAAAAGGATTGAGCCGAATAAAATAAAGAA
TGAGTATCTTATACTATGTATTTGTATATATCTTTGATATGTACACCTCT
TGGATCTTTGGATTGGCGGATTCTTTTTTATATTCCGCAATTTCATTTCA
TACCATAAATCAAGCCAACGAAAGGGCTCCTTTTACCCCATTCTGTATAT
TGTCTTTTTCGTTCCATGCTACAATAGAAACTTAATCTATTATTTGATTA
TATAATACGAGATTGTACGAGAATAAATTCTTTATTTTATATCATAGGAA
AAAACAACTATTTTTTATTTATCTTTTGATGATAAAATTTGTACATGACA
TGAGAGAAACCATTATTTTCTTCTATTTATAATGGAGAAGAAGATTGTAT
CAATATATAGTGATATTCCGGATTCACCAAAGGAGAATCATTTCTTTCAA
TACTCACTCATTATTAGTTAACAATCCTAATGATTAGATCCATATGCTTA
ATTTTGATAGGAAATCAAATAGTAAAATGATTATTCATCGAATGACTATT
CATTTATTGTATTTTTATCAAATAGGGGGCAGGAAGACTTTATGGAGAAA
TGGTGGTGGTTCAATTCGATATTGTCTAATGAGAGGTTAGAACATAGGTA
TGGTCTAAGTAAATCAATGGATAGTCTTGATGGTATTGAATATACCAATG
AAAGTGAAGACTCCATTCTAAATGATACGGAAAAAAACATTCTTGGTTGG
AGTGATAGTAGCAATTATAGTTTCAGTACTGTTGATTATTTATTTGAGAT
CAGGAATATTTGGAGTTTGATCTCTGATGACACTTTTTTAGTTAGGGATA
GTAATGGCGATAGTTATTCTGTATATTTTGATATTGAAAATCAGATTTTT
GAGATTGACAATAATAGTTCTTTTCTGGGTGAACTAGAAAGTTTCTTTTC
TAGTTATTTGAATAGGGGGTCTAAAAATGAGTACTATCACTACATGTATG
ATACTCAATTTAGTTGGAATAATCACATTACTAATTGTATTGATAGTTAT
CTTCGTTTTGAAATCGGTATTAGTATTACTAGTTACATTTCGGGTGATAT
TGTCAATTACAGTGATGGTTACATTTATAGTTTCATTTGTACTGAAAGTG
TAAGTAGTAATGAAAATGGTAGTTCTAGTATAAGAACTAGTAGTAATGGC
AGCGATTTCAATATGAGAGAAAATTCTAACGATTCTGATATAAATAAAAA
ATACAGACATTTATGGGTTCAATGCGAAAATTGTTATGGATTAAATTATA
AAAAATTTTTTAGGTCAAAAATGAATATTTGTGAACAGTGTGGATATCAT
TTGAAAATGAGTAGTTCAGATAGAATCGAAGTTTCGATTGATCCGGATAC
TTGGGATCCTATGGATGAAGATATGGTCTCTATAGACCCCATAGAATTTC
ATTCAGAGGAAGAACCGTATAGAGATCGTATTGATTCTTATCAAAGAAAG
ACAGGTTTAACTGAAGCTATTCAAACAGGCATAGGTCAACTAAATGGTAT
TCCTATAGCAATTGGGGTTATGGATTTCCAGTTTATGGGAGGTAGTATGG
GATCCGTAGTAGGCGAGAAAATCACCCGTTTGATCGAGTATGCTACGAAT
GAATCTCTACCTGTCATTATTGTGTGTGCTTCTGGGGGAGCGCGCATGCA
AGAAGGAAGTTTGAGCTTGATGCAAATGGCTAAAATATCTTCTGTTTCAT
ATAATTATCAATCAAATAAAAAGTTATTCTATGTATCAATTCTTACATCT
CCTACAACTGGTGGAGTGACAGCAAGTTTTGGTATGTTGGGAGATGTCAT
TATTGCTGAACCTAATGCCTACATTGCATTTGCGGGTAAAAGAGTAATTG
AACAAACATTGAATAAGACAGTGCCTGATGGTTCACAATCGGCTGAATAT
TTATTCCATAAGGGCTTATTCGATCCAATTGTACCACGTAATCCTTTAAA
AGGCGTTCTGAGTGAGTTATTTCAACTTCACGGTTTCCTTCCTTTGAATA
AAAATAAAAAAGAAAATTAAAATAGAGCACTAGACCCAGTTATTTGTAGC
TAACAAGTCTTTCATTCATCGTAATCAAAAAAACTCAGAAAAATGGTGAT
TTCTTTGGTAACATAAGTTCCATTTGTGGGAAGAGTCAGAAGGTGGAATT
ACTTTTTCTTTTTCCCTCTAGATCCATTTTTATTTTACTTCTATTCATAA
TTAGTACCAATCATTCTATCAACAGGATAAAAGGGTGAATCTTTTTCTTC
CTGAGCAATTGAATTGGGAAAAAGAAAAATACAAATTTTCTCTCACCTTC
TTAGGTATTAATACATTCTTAGGTAGCAATACAAACAATAATAAAAAATA
GAAAATATAGAAATAAAATAGAAAAATATAGAAAGAAGAAATAAAGAAGA
AATATAGAATAGAGATGATTTCTATATCTACCGAGAACCCCATTTTTACT
ATGAATCCCTCTTTGTTGGATCAGGTTAGTTAGAGTCGTGAACTGATAAG
AAACTCTTTTATATTCGTGTAAAAAGTAACTTAAATTTAGTTTTATATTA
GATCCCTTGCACTTATTAACTAGTTATTGTTATTTATAATAGATATAGTT
ATCATAAGACCTCTTTATAAGAGGTACAAATATTAAATCGAGGTACCCAT
TCTATGACAGATCTTAACTTCCCCTCTATTTTTGTGCCCTTAGTAGGCCT
AGTATTTCCGGCAATTGCAATGGCTTCATTATCTCTTTATGTCCAAAAAA
ATAAGATTGTCTAGATACGATGGGAACAAATCTTATCAATTTATTTGAAC
ACTGACTAGATTATAATACAGATATTTATTTAGTGTAATATGGTACGATA
TGTGGCTCTTTTTGAACACAAATGTTGTTATCCACGTAGATAGATTATAT
CTGCTGCAAGTTAATGTATTTGACTAATTACTACTAATACTTCGCATCAG
AATAGTGCTAGTTGATGAGAGTTACTTCAGCATCAAGAAAAGTAAAGTCA
AATTCCATTTGGATTATTTTATCCTCTCAATTCCAATCGAATACAAACAA
CTGGATCTAGTATAGTATGAACTGGCGATCAGAACATATATGGATAGAAC
TTATAACGGGGTCTCGAAAAACAAGTAATTTTTGCTGGGCCTGTATCCTT
TTTTTAGGTTCACTAGGATTCTTAGTGGTTGGAACTTCCAGTTATCTTGG
TAGGAATCTGATATCTGTATTTCCATCTCAGCAAATCATTTTTTTTCCAC
AAGGTATTGTCATGTCTTTCTATGGGATCGCAGGACTATTCATTAGCTCC
TATTTGTGGTGCACAATTTCGTGGAATGTAGGTAGTGGTTATGACCGATT
CGATAGAAAAGAAGGAATAGTGTGTATTTTTCGTTGGGGATTTCCTGGAA
TAAATCGCCGCATCTTCCTTCGCTTCCTTATGCGAGATATCCAATCAATC
AGAATGCAGGTTAAAGAGGGTCTTTATCCTCGTCGTGTCCTTTATATGGA
AATCAGAGGCCAAGGAGCCATTCCTTTGACTCGTACTGATGAGAATTTTA
CTCCACGAGAAATTGAACAAAAAGCTGCTGAATTGGCCTATTTCTTGCGT
GTACCGATTGAAGGAAAAAGAAACTGAAAAATAACTGTATTTCTCAGTAT
AAGGGAAATACTTGCTAACCCCCTTTTATTTACTACAACTGAAGTTTCTT
CAGAATGCTTTAATTAAATTCTATTTTATGTTGCTGTTCTGTTGGCGCGT
AGCGCCCCCTAGAATAAAACAAAAGCGGGGAACCATATGGGTAACTATAA
TGAAATTAACTATAAAAAAAAAAGAAAATATTCTTAAAAAGAATAAGTTT
TTGTATACCAAAACTATTTTGTATATGTACAGAGCCCAACTCCATTTTAA
AAATATATCCGAAATTTATTTCGTAATAATAAATTCGTCTTTTTAGGTTC
AAGATTTGGAATTGATACCCTATTTCCGGAATGTGTTTAGGCGGTGAAAG
TGAGACATTTCGAAAAAATTCATTGATCGAGGGGCTCGTCTTGAAATCGA
AATAATATTTCTTTCGTTACTTGAAGTAGTTTTTGAGTATTCATCAAAAG
AAAAAGGAAAAAATGAAGATGAAATTGGTTCGAATTTGCCCAATTGAAAT
ATCTGGAAATACTATTTTCTTTTCTTATTTTTTTTCATACGAATCCAAAA
GGAGTTTTATTCTATTTTTCTATTCTTTATAGATCCAAGGATTCAATTTT
TACACAAAAATGAGAATAGATCCATAGGCTCGATACCTTGTTATATAACT
CGTTCTTTAGAAAAATATCAGATAGAGTCAACGATTGAAGTAAGTTCATT
ACCAATTAATTCCCAGATAAAAAATGAAAAAAAAGAAAGCATTGATTTCC
ATACCATATCTTGTATCTATAGTATTTTTGCCCTGGTGGGTCTCTCTCTC
ATTTAATAAAAGTCTGGAACCTTGGATTACTAACTGGTGGAATAGCGGGC
AATCCGAAACCTTTTTGAATGATATTCAAGAGAAAAACGTTCTAGAAAGA
TTCATAGAACTAGAAGAACTATTCCTCTTGGACGAAATGATAAAAGAAAA
CCCAGAGACACATATACAAAAGTTTCGTATAGAAATACACAAGCAAACAA
TACAATTGATCAAAACACACAATGAATATAATCTCCATATCATTTTGCAT
TTCTCCACAAATATAATCTGTTTTGTTATTCTAAGTGGTTATTTTTTTCT
GAGTAATGAAGAACTAACCATTCTTAATTCTTGGATTCAGGAATTATTGT
ATAACTTAAGTGACACAATAAAGGCTTTTTCGATTCTTTTAATCACTGAT
TTATGGATCGGATTTCACTCCACCCACGGTTGGGAACTAATGATTGGTTC
GGTCTACAACGATTTTGGATTGGCTCATAACGATCAAATTGTATCTGGTC
TTGTTTCCACTTTTCCAGTTATTCTAGATACAATTGTGAAATATTGGATT
TTCCATTATTTAAATCGCGTATCTCCTTCACTTGTAATTATTTATCATTC
AATGAATGAATGAAGAACTCATTTGATCTCTCGATATCAATCAAATCATA
ACATAATCTTTTTTCGTGTATAAAAAAAGCATTTTCAATCTTACTTATTC
TTTATATTTCTTTTCTACCTGTTAAAGGTATTCATCCTATATATACTATA
TTCCACTACAATTATTCCAGTATAATAGCAGATTCATGGGTAGGGAACTA
TATTAGCTACCTATCTAATTTATTGTAGAAATTCCGTGATCAATGATTGT
ACCATGCAAAATAGAAATACTTTTTGGGGGGTAAAGGAACAGATAACTCG
ATCCATTTTTGTATCGATCATGATATATGTAATAACTCGGGCATCTATTT
CAAATGCATATCCCATTTTTGCACAACAGGGTTATGAAAATCCACGAGAA
GCAACTGGACGAATTGTATGTGCCAATTGCCATTTAGCTAATAAACCCGT
GGATATTGAAGTTCCCCAAGCTGTGCTTCCTGATACTGTATTTGAAGCAG
TTGTTCGAATCCCTTATGATATGCAACTGAAACAAGTTCTTGCTAATGGT
AAAAAAGGAGCTTTGAATGTGGGGGCTGTTCTTATTTTACCCGAAGGATT
CGAATTAGCCCCTCCCGATCGCATTTCTCCTGAGATGAAAGAAAAAATGG
GAAATCTGTCTTTTCAGAATTATCGTCCCAATAAAAAAAATATTCTTGTG
ATAGGTCCCGTTCCTGGTCAGAAATATAGTGAAATCGTCTTTCCTATTCT
TTCCCCCGACCCTGCTACGAAAAAAGACGTTCACTTTTTAAAATATCCTA
TATATGTAGGTGGGAACAGAGGAAGGGGACAGATTTATCCTGATGGAAGC
AAAAGTAACAATACAGTCTATAATGCTACATCAGCAGGTATAGTAAGCAA
AATAGTACGTAAAGAAAAGGGGGGATATGAAATAACTATAATTGATGCAT
CGGACGGACATCAGGTGGTTGATATTATACCTCGAGGACCAGAACTTCTT
GTTTCAGAGGGTGAATCCATCAAGCTTGATCAACCATTAACAAGTAATCC
AAATGTGGGGGGCTTTGGTCAAGGAGATGCAGAAATAGTGCTTCAAGATC
CATTACGCATCCAAGGTCTTTTATTCTTCTTGGCATCTGTGATTTTGGCA
CAAATTTTTTTGGTTCTTAAAAAGAAACAATTTGAAAAGGTTCAATTGTA
CGAAATGAATTTCTAGATCCAGACATTCCTTAATAGCAAAGCAAGTAAAA
AAAAAAGAGTTTAGTTTTTGAGATGTTTAGAATTCATTAATGGACAATAA
GCATACAAATAAAAAGGAAGAAAATACATATCGACAGGATAAATGAAAGG
AACAAATACTTATAGGGGGGGGTTCTAGTCTTCTTAATCTTCTATTCGAC
ACAAGAAAAAGGACTTTTCTTGTGTCGTTTTGTATCGAAAAAATAATGAT
TTTTTCTCTTGTTCATCAAAGATTACTATTCCTTCTTTTACGGGTCTATT
GGGACTCCTTTCTTTAGATTCATAAAAAGTATTGGACAAACAAAAAAACT
TTTCCTGTTCTAGTTGGTTAAAAACCAGATTCGATTTTTACGCATAAATC
CTTTATGAATTGATTATCATATCACAGTTTTATTTTCAATTTTTTTTCTA
TTATAGTTTCTATTATAGATATTATAGTTTCTATTATAGAGTAAGTTTTA
TTTAGTTTTTAGTATAGAAAAAAATTTTCAGGATCTCTCATCCGTAGAAA
TCGATGTAGAAATCCATAAATAATAAAAAAAAATAATATAAAAAATACTA
ATATTTAGTATATATACTAAATATTATATAAATAATTCTTATTTTATTAG
ATTATCTTATCCACAAGTTTCTTGGTAAGAAAGGATTTTATGGAGAAATG
ACAGCGACTATGAATCAATCAATAGATTAAATTATTCAAAAAAATTATAA
GAAATAAAAGATCCGTTTTGTCATTTCTATATTTTATAATTTGATTATGT
TGATTGAATCATTTTCTAAAATTGGTATGTTATGAAATAAATCAAAGTCT
CCCCTTAAAAGTAAGAACTCAGAGGGTTGAGGTCCCTCTGAGTTCTTACT
TTTTCATGTCTACAATCCTGTTCATGGGATTACTACAGAGATGAACCCAA
CCCCGAATATGAACCATAAAAGAAAATACCTATTGAACCGATCACAGGAA
TGCCAGTTACAGTACCTATTAGCCAAAGAGGAATCCTTCCAGTAGTATCG
GCCATTTCCCCCCTTTTTCCTCCACATTTTATCAAGTGTTCATGCTAGAG
ACAAAAACAGTCATGGATAATTATGAGGATAGTATCCTTCCGAATGGGAT
AAGAGAATTCCTGCTATTCCCCTTCTCTCAATTGAAAAAATAATTGGAAA
ATAAAACAGCAAGTACAAAAATAAGTAATAAACCCCAGTATAGACTGGTA
CGATTTAATTCAACATTTTGTTCATTCGGATTTGATTGTGTCATAGTTCT
ATAATTCGAATTAGTTTTATCGTTGGATGAACTGCATTGCTGATATTGAT
CCCAAAAAAAAAACAGTAGGTACGGCTAGTCCATGAACAGCCAACCACCG
CACTGTAAAAATTGGATAGGTTCGATCTATGGTCATTGGGGGCCTCCTAA
AAGGATCTACTAAATTCATCGAGTTGTTCCAAAGAGTCAAAACGGCCAGT
TATTAGTGGAATCCCCTGTCGGCTCTCTGTGAAATATTCATTTGGCCGAG
GACTTCCAAACACATCGTAAGCTAAACCTGTACTTACGAATAACCAACCC
GCAATGAATAGGGAAGGTATAGTAATACTATGAATGACCCAGTATCGAAT
ACTGGTAATAATATCAGCAAAAGAACGTTCTCCCGTGCTTCCAGACATGC
TGAGCTCCAAAAATTCTTGTACACATACAGTTAAAAAAAGGGAATCGATT
TCGTAAAAGATGGGATCAGTAAATAGAAAACTACTGATATTTCATCTTTG
TTTGTGAGATCGTCAATTTTGTACCAAAGGTGTATTTCGAGTATACCGAA
TCAGTATAGCCATCCTTCCTCCAGCACAGCAATGCTGTGTCCCATTATAT
AATTCTTCTCTTTTTGTTTCTTGTATGCATAATTGTATTCATATAGACCA
ATACAAAATTCCTAAAATTCCTTATTCCTTATAAGGTTTCGGTTTCCATT
ATTTATTGGATTCGTAATAGAAAATAAGGATGTTGATAAAATGTGAATCA
ATGGGTTCTAATAATTCATGAAAGATATTATCATATTCGTGCAATTCAAT
TATATGTGAAATATATACCTTTTTCTTTTACTTTATATTAATATTAGGGT
TAAAAGTTTTTTGTTCGAATCCTTTCATTTCAATTCGAGTAATTGGTTGG
TCATACAATAAATATACTATATATACTATAATAGTAGTGTGCTATTTGAT
GAAAAAAAAAGAACAAAGTAAGATTTGGTTTTATTTATTTTTGTATAGAT
TTAGATTGCGGGAAAACCTTTTTTCTTCTTATTCGAAATATTATGGCCAA
TTAACCAAGCTTTACTGTACGGAATCCAATGAGTTAAAATAAAAAAAAGT
AAAGGTGATATCGGGGTCGTTTACTCCAAACAAAATGGATTTAATTATAT
TGAAAAGAATAGAAATTATTGAAAAGAATAGAAATAATCCAAATTGAAGT
TCTTTTCAAATCTCATTTTTTCATTCCAAAATTACCTTTTTCTTTTACGT
ATAATCTGATTTTGTAATCAAGCTACACGACACACACAATTCTTATTACT
ATACCCAACTCACGAATTGAACAATGAACCTGTTGATTCGGAAAAATAGA
AACTTAGGTAAGTGTTTTATCAATGTATGTAGAAAAAAAAATATAGTTTC
AATTCATTTAGCTTTTTCATGCTTACTATAACTAGTTATTTTGGTTTTCT
GCTGGCTGCTTTAACTATAACCCCGGCTCTATTAATTAGTTTGAACAAGA
TACAACTTATTTGAAATGAATTGAATAAGCAATTCATAAAAATAAATATT
TCTCCAGAATTGTGGGTATTGTATGATTCCTTTCCGTATCAATTGTCATC
ATTGAGATTCATGAATAATTCAGATTAATATTTAGAGATAGATTTTACTT
CTACTTTTACCTCCTCAAAACAAAAAAATCGAAATGATTGAAGTTTTTCT
ATTTGGAATTGTCTTAGGTCTAATTCCTATTACTTTGGCAGGATTATTTG
TAACTGCATATTTACAATATAGACGCGGTGATCAGTTGGACCTTTAATTG
AGTAATATTTCTTTTTTTGATTGACCTCCTGCAAAGAGGAGGTCAAATTC
AAATTGTAATTCAACTTTTTAAAAATGAAGTTATTTTATTGTGATTCGAC
ATAAGATAAACAAAATCACGCTCTGTAGGATTTGAACCTACGACATCGGG
TTTTGGAGACCCGCGTTCTACCGAACTGAACTAAGAGCGCTTTCTTATGA
TAGGATATACGACTGTAAAGAAAAGAATTTTTCATACTCCGATACACCTT
GCATACATATAGTATGAAATAATTCAAAATTATATCAAATTTTAATCGAT
TTAAATTAATCCCTCCTTACTTCCTATGGAATAGAAGTAGTAATAGGTAG
GGATGACAGGATTTGAACCCGTGACATTTTGTACCCAAAACAAACGCGCT
ACCAAGCTGCGCTACATCCCTTTTCAAAATTGTTGTACAGTGGCCATTGT
ACAAAATCCTTGTTTTATTTTCCAGATCGTTATTTTTTCCTCTATCTATA
TACGATATACAATACAATTTTTCTGTCGTTTTTTTATTTTTCTTTCATAT
AATAAAAGAATTATATATATATATATCTGAAACTAACGTATAAAAAAAGA
ATGAATATTTATTATTGGTAATGCTCCGGAAGAAGGGGTCATCTGTTCCG
ACTTTTAGGTATAGGAAAATATCATCTACTGGTTTGTTCATTGTACATAT
TCATTTTAGTTAAGAATTCCACATAAGACTGAATACAAATGATCTTGAAC
TACAGCATCTGATCATATATGTTTTACACTAAAATAAAGAAGGAGGATTT
TCAATGCGAAATATAAAAACATATCTTTCCACGGTTCCTGTACTAACTAC
TCTATGGTTTGGATCTTTGGCGGGTCTCTTGATAGAAATTAATCGTTTAT
TTCCGGATGCCTTATTATTCCCTTTTTTTAATTCTAGTTATTGATATGTA
AAGAAATAAGGAGAATGAAAAATACATTTCCACGTGACTCAAATTTCGCC
CCTCTTTTTCAGTTCTTATTCTTAGGATAGGAAAGAAAAAGTATATTGAA
CCTAAGAAAAATGCAGTGGATCTAAGATTTCATTTTGTAGAACAGAAATA
GAAATGTGAGTCCGATATATTCTATGGCGGGCTCCACAAAATTATAAGAG
AGAAAAAAGATACTTAAATGAAATACTGAAATTAGGATAGTAGGATGCTG
GTTCGAAAGCAATTGTATTACTTAATTATTACTCAATTAATATTAATTTA
TTTACAACCAAATCTTTAGAAATTGAATTTCTAATTAGTAACTTCTATTG
ATTTTTTTATTCTTTTCTTCTTCTTCGGTTCGGATCGAAAATAGAAGAAT
TTAAGTCGATCCAAAGGAGGTTCATGGCCAAGGGTAAGGATGTCAGAGTC
AGAGTTATTTTGGAATGCGCCAGTTGTGTCCGAAATGGTATCAATAAAGA
ATTGCCGGGTATTTCTAGATATATTACTCAAAAGAGTCGACACAATACAC
CTAATCGATTAGAATTAAGAAAATATTGTCACTATTGTCGCACACATACA
ATTCATGGAGAAATAAAGAAATAGATCGAAAGGAACATGTGTACGATCTT
TCCAAGGAGCAGGAAGAGGAAAGGAAGAACTTAACATATATACAACACTA
TAACAACATATATAATAAAATGCTATTCGGTCGGATCTAAAATGAATAAA
GAAATAGAATTTTCGAGATAAGGAATAAAAAAAAATAACCCATGGATAAA
TTCAAGCAACCTTTTCGTAAATCCAAGCGATCTTTTCGTAGGCGTTTGCC
CCCAATAGGGTCGGGGGATCAAATCAATTATAGAAACATGAGTTTAATTA
GTCGATTTATTAGTGAACAAGGAAAAATATTATCTAGACGTGTCAATAGA
TTGACCTTGAAACAACAACGATTAATTACTATTGCTATAAAACAAGCTCG
TATTTTATCTTTGTTACCTTTTCTTAATAATGAGAAACAATTTGAGAGAG
TCGAGTCGATCCCTCGAACTACTGGTCCTAGAACCAGAAATAAATAGGCA
TACCCCTCAATTGACTCAAAACTCTCAAGCATCAAATTGCTGTTTTGTTA
AGGAAAAAAATGAAGGGAATTCTTGTATTGAAAGATTTCGTTCATTCCTA
CTACTTAATACTTATTTTATAAGTATCTTATAATTTATTTTCATTCTATC
TTCCCGGAGTTCATTCTCCGGGGACTTTTTTTCAATCATTCCTGTATATT
ACTAAATAATCTCTTTTATTTGAGAGATCTTATTCGAAATCATGTAAAGA
CAATTTTTATTCTCTATAGCTATTTGCGCAAGTATTTTACGATTAAGAAG
CAATTGCCTCTTGTACAGATTGTGTATGAATTTATTATAACTATGGAATA
CCCCATTGTCGCGAGTTACTGCATTTATACGAGTGATCCACAAACGGCGA
AAATCCCTCTTTTGCCTGTCTCTATCTCGATGAGAAGAAACTAAGGCTCT
CATTTTTTGTTGAGTAGTTGTTCGAGTAAGTCTTGAATGAGCCCCCCTAA
AAGTTGATGCAAATAAACGAATTTTTATTCGACGTCTCCGAGCTGTATAT
CCTCGTCTAACTCTGGTCATTGAATCAAATTAAACTTTAATGAATAACTA
ATTGATTTCTCTTCATTCAGTCATTCTTTTTTCCCTCCTCCGTTCGATTA
ATAACAAAGCGGATTATTCCAGTATATAAAAAAGAAATTCCCATGGCTTT
TGCTACTATGACCTTCCCAACCACGATTTTTTATTCCTTCCAGACATTTG
ACCTGGAAATAAGAAATTATACCGACACTAAAAAAAATAGTGAGTTTCAT
CGTTTCTATGGTTACTTCTTAAACGGTTAGGTACTTTCTATACACCGGAG
CCCCTTCTATCATGTAATCAAATATTATTGTGAACTTGTATAGTTCGCAC
CCTTTGGCTCTACCCATGAATTATACAGTAATATATCTTTTCACAATAAG
AGTTATCCATATAGTAACGGTATTTAATTATGAAAGTTGGCTAAGTAGCT
GGCCCTATTAGTCCGTTCTTTCAAGAATAAGAGCATAATCAATAACATTT
CCTCCGCTTAATGGATAACCATTTGCTACCAATGGATAATTGCTTCTCAT
CTCAAATCGAATTGATTGGATTTGCACCAATGGAAACCAAAAATTCTATA
CACAAGGAATATGATGGATCTTCCTTTTTAGTTTTAGATAGTAAATGACC
TTTTTCCAATCTATCTATCCTATTCATTGGTACTGATTGATCGTTGATAC
TAGAAAAATTGTTTCATTTGTTCAAGCTCATGATCTGAACGAGTCGCACA
TACACCCTAGTACATGTTCCTCGACGCTGAGGACATCCTCGAAGAGCGGG
GGATTTCGTGACATTTCTTATTTTCTGTCTTGTATTTCTAATAAGTTGTT
TAATAGTTGGCATATCATATATAGAATTAATTATAGAATAGCTTGGTTTA
GATCGATCTTAACCGGATGATAGTTGATGATTATGAATTATTTTTTATTT
CTATTCAATGTCCAATCAAAGAAAATTCTAATTATGGTTTGAAACGGAAT
CGTGGATTTACACGAAATCGTTCGTATTTTCATTTTCGACCGCTACAAGA
TCAACAATGCCATAAGCTTGGGCTTCTGTTGCTGACATAAAAGCATCCCT
TTCCATGTCTTCGGAGACAGCCCATAAGGGATTGCCCGTTCTTTGTACAT
AAACCTTTGTGAGTGTTTCACGAAGTTTCAGTAGTTCTTCTGCTTCCAGG
ATAAATTCCCCTGCTTGTGCCTCATAAAAAGAACTAGCAGGTTGGTGAAT
CATAACCCTGATGATACTGATATAACAGTATGAACGTTCTTCTATTTCCC
ATGATTTGGCTAAATAAGGGATAAAAAATAACAAGAAGAAAAAATAAATA
GAATTGAACAACCGTACAGGCATTTTTGTGCATTGCATACGGCTATACAA
TGGAATTGAATTTTCCCCTTTTCTCTTAAAGTAAAGGACGAGGGAAATAT
AATCCATCCGATCCAGATCGCTGAATGATCCATTTACCACCCTTCCTTTC
CTTGGAGTAAGAACTCCCTTTCGTCGGAGTACTAAAATACTATGATGGCT
CTGTTGCTTTCTATATTTATCTCGTCTATGATTTAGCAATCCCAAAGTTT
CTTTATGATACGATCAAATAGGGAAAAATGATCGTTTTTTTTTTCATTTT
TGTACTCTTTAATAAGGAATAATGTGACGCTGAAATGTACTCCCGATACG
TAAGATTAAATCGAAAATAACCTTTATTTCATATTACTATCTCGATACAT
AACCTCATGTTATGAAAAAACAATAATGGTTTATTCATATCGAACTCAAA
GTGCCATGCTATTATTACTTATAATTCATATTCGATATGGCGAAGGCATA
GTCTTCTTTCTTTTTTTTTCAAAAAAACAAACTCATTGGCGCCAAGCGTG
AGGGAATGCTAGGCGTTTGGTAATTTCTCCTCCGACTAGAATTAAGGATC
CCATCGAAGCGGCTAATCCCATGCATATTGTATGCACATCGGGTGGCACA
AATTGCATAGTATCATAAATGGCCATTCCTGGGATTACCCATCCGCCGGG
AGAGTTTATAAACAAATAAAGATCCCTAGTAGCATCTTCTATACTGAGAT
ATACCATGAGACCAACAAGTTGATTTGAGACCTCATTATCAACCTCTTGG
CCCAAAAAAAGTAATCTTTCTCGATGAAGTCGGTTGATTAGGACAAAATT
CTATCTCCCAGAAACCGTACGCGCACCTTTGGATGCATACGGTTCAAAAA
AAAAATTGCGAAAAAGAATCAATGTGTCGATTCCAGTTCCATTTCTTTTT
TTGTAACAGGTTTTAAAATGAAAGGATTTTTTTTTGAAGAAAAAAAAAGG
GTTTTTGGACCCCGCCTTATACTATAATATAAAAAATATAAAAACTATAA
AATAAGAAAAAAGAATTTACTGAACTTATTAAACTAACCTCTCATTGATA
TATTGTTTCATCACGATTTAAATCACAATGTCGTTTTCTTGTTCCTTAAT
GGGCCTTTTCAATTCTTTTAGGTTCATGTTCTACTCCGGGTAAAGATCTG
TCCGAATTCCATTTGTACATATAGGACAAATAATTTCAGTACCACTTCTT
TTTTTTTCAATTCGTTTCATGCTTTACTTACTTTCCCACAAACTATTCGT
TGTGTTCATCTATTATACAAGTGGTAATTGTAGATATATTACCAATTTGG
TATTTTCTGAACGAAGCCTGAATATTTTATCGGTCTAAGTCAACCATAAA
TTCTTCTAATCGATAATGTTGATCCCGAATATAAATTGATCTAATTGCAC
TTCACGCTACAAATAATTAACAGTAAATATTTCTTGGGCGAAGCGTAGGA
TATCTCGATCGGGGGAAAGAACGGGGTAAATCCCATATGACCCAATATGT
CTGACAAGTCGCACTATACGTCAACCCAAACCGCATCTTCCTCTCCAGGA
CTCCGAAAAGGTACTTTTGGAACACCAATAGGCATTAAATTAAACAAAAA
AAATTAAGCACTATACTTCACTTTAATATAGAAACGTAACAATGCAATGG
GTTTATTGTCTTCATCTTCCTTCTTTTTTTTTTCTGTTTATTCTATTTTA
TCCCTAAATTAGAAATTAGAAGGGAAAACTTAGTGAATAAAGAAAAATTT
TAATGAAAGGATCGATCGTTCGAATGATAAACAAGTTTCTATGCATTCGT
TCCCCCCAAATGGGACCAATCCTTCCATTGCGTATTCGTACTCATCGGGT
ATAGTATAGAATAGATCTGCTTCTCTTTGTTCTTAATAAACTGAACAGAA
TTGTTCCCTTATTTTCAAGGGAACGGAATAAAATAAATATTAATTTTTTC
TAATACAGAATCCACTGTAAAGGTTAAGTACATAGTATAGTCTTTTCCAA
TGCGATAAAGTTACATAGTGTTTATTTATTTATTTTTTGATAAAGGGGTA
TCTCCATGGGTTTACCTTGGTATCGTGTTCATACTGTCGTATTGAATGAT
CCCGGTCGATTACTTTCTGTCCATATAATGCATACAGCTCTAGTTTCTGG
TTGGGCCGGCTCGATGGCTCTATACGAATTAGCGGTTTTTGATCCCTCTG
ACCCTGTTCTTGATCCAATGTGGAGACAAGGTATGTTTGTTATACCCTTC
ATGACCCGTTTAGGAATAACCAATTCATGGGGTGGTTGGAGTATTTCAGG
GGGAAGTATAACGAATCCGGGTATTTGGAGTTATGAAGGTGTGGCAGGGG
CACATATTGTGTTTTCCGGCTTGTGCTTTTTGGCAGCTATCTGGCATTGG
GTGTATTGGGACCTAGAAATATTCTGTGATGAACGTACGGGAAAACCTTC
TTTGGATTTGCCCAAAATCTTTGGAATTCATTTATTTCTCTCAGGATTGG
CTTGTTTTGGCTTTGGCGCATTTCATGTAACAGGTTTGTATGGTCCTGGA
ATATGGGTGTCCGATCCTTATGGACTAACTGGAAAAGTACAATCTATAAA
TCCAGCATGGGGTGTGGAAGGTTTTGATCCTTTTGTTCCGGGAGGAATAG
CCTCTCATCATATTGCAGCGGGTACATTGGGCATATTAGCGGGTCTATTC
CATCTTAGTGTTCGTCCACCTCAACGTCTATACAAAGGATTACGTATGGG
AAATATTGAAACTGTACTTTCCAGTAGTATCGCTGCTGTTTTTTTTGCAG
CTTTCGTAGTTGCCGGAACTATGTGGTATGGTTCAGCAACTACCCCAATC
GAATTATTTGGCCCCACTCGTTATCAGTGGGATCAGGGATACTTCCAGCA
AGAAATATATCGAAGAGTTGGGGCTGGACTGGCCGAAAATCTGAGTTTAT
CGGAAGCTTGGTCTAAAATTCCCGAAAAATTAGCTTTTTATGATTATATT
GGTAATAATCCAGCAAAAGGGGGATTATTTAGAGCAGGCTCAATGGACAA
CGGGGATGGAATAGCTGTTGGATGGTTAGGACACCCCGTCTTTAGAGATA
AAGAAGGGCGTGAGCTTTTTGTACGTCGTATGCCTACCTTTTTTGAAACA
TTCCCGGTAGTTTTGGTAGATGTAGACGGAATTGTTAGAGCCGATGTTCC
TTTTAGAAGGGCGGAATCAAAATATAGTGTTGAACAAGTAGGTGTAACTG
TTGAGTTCTATGGTGGCGAACTCAATGGAGTCAGTTATAGTGATCCCACT
ACTGTGAAAAAATATGCTAGACGTGCCCAATTAGGTGAAATTTTTGAATT
AGACCGAGCTACTTTGAAATCCGATGGCGTTTTTCGTAGTAGTCCAAGAG
GTTGGTTCACTTTTGGGCACGCCTCATTTGCTCTGCTCTTCTTTTTCGGA
CACATTTGGCATGGTGCTAGAACCTTGTTCAGAGATGTTTTTGCTGGTAT
TGATCCAGATTTGGATGCTCAAGTGGAATTTGGAACATTCCAAAAAATTG
GAGATCCAACTACACGGAGACAGGCAGTCTGATACAACACTGTTGGGTTT
ATCTTCTGCCTATATATTTTTGTTTTATTTGATATAGTGTACTAAAGACA
ATGTACTGAATAAATTTTGACTTGAATCACCATCTTTTTTTTTTTACTCT
TTCACTTTCTTTATACGGTAAATGGTCCCAAATGAATAGGAATAGATGTG
GAAGCTATAATTGTAAATAACAATCGAATCTTATGGAAGCATTGGTTTAT
ACATTCCTCTTAGTCTCGACGTTAGGGATAATTTTTTTCGCTATCTTTTT
TCGAGAACCACCTAAGGTTCCAACTAAAAAAATGAAATAATTTTTCATTA
ACTTAATTGAAGTAATGAGCCCCCACCAATATTGGGGGGCTCATTACTTC
AATTAGTCCCCGTGTTCTTCGAATGGATCTCTTAGTTGTTGAGAAGGTTG
GCCAAAGGCGATATATAAAGCGTATCCAGTAAAGCTTACAAGTAAACCAG
ATATGAAGATGGTGACTAGGGTTGCTGTTTCCATTTTTAGATAATTTTAA
GATCACAATGGATCTACGATAAGATCGTTTAATAGTTTATTTACAACTAC
AACGGAATGGTATACAAAGTCAACAGATCTTAACCAATGATTAAATAAAA
TAAATAGGATTTATGGCTACACAAACCGTAGAGGGTAGTTCTAGATCTGG
GCCAAGACGAACTATTATAGGGGATTTATTAAAACCGTTGAATTCGGAAT
ATGGTAAAGTAGCTCCAGGCTGGGGTACTACACCCCTTATGGGGGTGGCA
ATAGCTTTATTTGCGGTATTTTTATCTATTATTTTGGAAATTTATAATTC
CTCCGTTTTACTGGATGGAATTTCAGTGAGTTAAGTTCATAAGAATTATG
AAGGAAGTCCTAGATTTTCAATCAAAAAAAATTACTTAAAACTCGGATTT
CTAGATCATTCCGGTAGTTCGACCGTGGAATTTATTTGTTTCGGTATTTC
CGGAATATGAGTGTGTGACTTGTTATAATTGATCCTATTGATAATACAGA
GAATGAGTCTGTCATCTTTACCAAGGCGATTCTACCCCGTCAGATATTTA
TTCTAATATCTTGAGCACGGAATATAATATATAGAATAGATCAAAAAAAG
AAATATTTGAACTATGATTCATACTCACTATTCAGACTTCGCGACCGGAC
TAAAAAAAAATAGGTATTTCCGAAATCAAATGATTTTTCTTCCTTCAGAC
TTATTTTCACCGAAATACAGCTCAGCTCTTTCTATAGATTTTGTTGAGTT
ATTACATCTATTTATTGAATAAGTGATGATCAAAGGATTCTTACTCAGAA
AACCTTTGAGTTTAGTTTGGGGCTTTCTTTATTCAATATCATCGCGGTTC
TAGTATGAATCTGAGGTTTCAATTGATTCATGGGGTCTCAACAAGAGAAT
TCCTATTCTATTATTCTATTAATAGTAAAACAAGAGTAAATCTGCATTAC
GTACAAAAAAAACAACAGATCAAATAAAAAAAATAGGGAAGAGAAGATTC
AAAACTCCTCTAACGATCAACATAAAGAAAGACGGATGAGCCAACTTGAT
TTGGTATTATCTTTCACAAAGAGAAAATTCCGGATTTTTGTTATTTCGTA
TTTTCGGGTAAAATAGAATCAAGTGGCTAAGAAGTTTTGAACTTTTTATT
ACATATCTGTTGAAAACCAGGATTTGTGTGTTACTGCTTGAGCCGTACGA
GATGAAATTCTCATATACGGTTCTCAGGGGGGGGTTCCTATCTCAATAAA
GTATATGATTGGTTCGAGGAACGTCTCGAGATTCAGGCGATTGCAGATGA
TATAACTAGTAAATATGTTCCTCCTCATGTTAACATATTTTATTGTCTAG
GAGGGATCACACTTACTTGCTTTTTAGTACAAGTAGCTACGGGTTTTGCT
ATGACTTTTTACTATCGTCCAACCGTTACGGAAGCCTTTTCCTCTGTTCA
ATACATAATGACTGAGGCCAACTTTGGCTGGTTAATCCGATCAGTTCATC
GATGGTCGGCAAGTATGATGGTTCTAATGATGATCCTGCACGTATTTCGT
GTGTATCTCACAGGTGGATTTAAAAAACCTCGCGAATTAACTTGGGTTAC
AGGCGTGGTTTTGGCTGTATTGACTGCATCTTTTGGTGTAACTGGTTATT
CCTTACCCCGGGACCAAATCGGTTATTGGGCTGTAAAAATTGTGACAGGT
GTACCTGAAGCTATTCCTGTAATAGGATCCCCTTTGGTAGAGTTGTTACG
TGGAAGTACTAGTGTGGGACAATCCACTTTGACTCGTTTTTATAGTTTAC
ACACTTTTGTATTGCCTCTTCTTACTGCTGTATTTATGTTAATGCACTTT
CTAATGATACGTAAGCAAGGTATTTCAGGTCCTTTATAGAGAAGATAGAT
CATAGATATTTGTGATTGATGATATATTATTTCGGGGAGGAAAATAGTGT
TTCATTGCTACAAATATGGATTATTGAAAAAAAAATAAGACATATTGTTT
GGATACTTCTCTTCAACTCCGAAGTATTGTATTCTTTAGTTTATATGAAT
AGTTGAAGTGGATTTTCCGAAGAGAAGGTGGGTTATGGGAGTGTGTGACT
TGAACTATTTGATTGGTTCCTGCAGATATATGCTTTTATCTGCCACATTA
GAATTCACAACCAAATGTGTCTCCATACCCAACCACCACGTAAGGTACTT
ACGTAGCAAAGGATAGGCTGGTTTGTGAAGAATCTTTTCTATGATCATAT
GTCATGCATGAATAGGCTCCGCAAGATCTCGTAGAATATGGAATTAAGTG
ATGTGGCATGAATCAGATTATGTTCTATTTATCCATTTCACTTATTTATA
GTATCGAAATGCATTCATTTCCTCTGCATCGCTCTAATCCATGATACTAT
CGGAGTGAGATAAAAGATCTAAAGAAAAACAGAGGTTGGACTTTATTAGA
TTAGTAACAAGTAAATATTTTGTATGTAATACAATTGAGATGTTGTGGGG
ATAAAAAAAGACATGAGATAATCCAGGAAGCACTTAATCATGATCAAGGA
TCAAATTACTAAGCCTACTTGGATATTGAGCATTTACCTTTAAAAACTGA
ATTCTTTGCAATGAATAGTTGTTTGCAAATTGAATCTGGTAAATCTTTTG
AGTCATTATACTTATACATTCTAATTATATTATGTGTGTGGATATGTATG
AAATGTATATATATATTTCATCATATGAATCTATTTCTGTTTTTCCTTTG
ATTCTTGCTCGAGCCGGATGATGAAAAATTATCATGTCCGGTTCCTTCGG
GGGATGGATCCATAAGAATTCATCTATCCCAATAACAAAGAAACCTGATT
TAAATGATCCTGTATTGAGAGCTAAATTGGCCAAAGGAATGGGGCATAAT
TATTATGGAGAACCTGCCTGGCCCAATGATCTTTTATATATTTTTCCAGT
AGTAATTCTAGGTACTATTGCATGTAACGTAGGCTTAGCAGTTCTAGAAC
CGTCAATGATTGGTGAACCGGCGGATCCATTTGCAACTCCTTTGGAAATA
TTACCCGAATGGTACTTTTTTCCCGTATTTCAAATACTTCGGACAGTACC
AAATAAGTTACTGGGTGTTCTTTTAATGGTTTCAGTACCAATAGGATTAT
TGACAGTGCCATTTTTGGAAAATGTGAATAAATTCCAAAATCCATTTCGT
CGTCCAGTAGCTACAACAGTTTTTTTGATCGGTACCGCAGTAGCTCTTTG
GTTAGGTATTGGAGCAACATTACCTATTGATAAATCTTTGACTTTAGGTC
TTTTTCAAATTGATTTAACTTCAATCATGAAATACCGTGGCGTAGGTATC
TAGGGGATAGTCGCTTTAAAGCGACTATCCCCTAGATACCTAAATTTTAT
TACGATTCATTCTGTAAAAAAAATGTGGGTATTGTGCCGAAGATGAAAAA
CGAATTTTCTTCTTTTTTTTCTTTCTAAAAAGAAGATGAAATAATTATAA
TGGATTTCAAATTAAAACTTTAGGTAAATCAACTGCAAAATGCTTCTGTA
GAGTGTCCAATATCTGTTTTACATCTTCTATGTGAAAATATTCCATTTTT
ATAAGATTTTCTTGACCCTTACTCAAAAGGTCCAATAATGTATGTATATT
GGACCTTTTGAGACAATTATAGGTCCTGGAAGGCAATTCTAATTGGTCAA
TAAAAATATATTTCAATGGAATTCCCTTTTTGTTTTTCTTTAGATTAGAT
AATCTATCTTGAAAGGTCAAAGAGGGTAAAGTAAACTTGTTTTTATTTTC
CTCGAAATTAATGTCTGCTTCCTCTGCATGGAGAAAAGGAACAAATAAAT
CAATTAAATTACGAGAAGCTTCATAAAGTGCTTCTTTAGGAGTTAAACTT
CCATTTGTCCATATTTCTAGAAAAAGTATTTCTTGTTTTTCATTCCCATT
ACCATAAGAATGAATACTATGATTTGCATTTCGAACGGGCATGAATACAG
CATCTATAGGATAACTTCCATCTTGAGAATTAGTTATGGGTTTCATACGA
TATCCGCGATCTCTCTTGATTTGTAATTCAATGCACAAATCAATTGGTTC
TGTCAGGTTAGCTATATACTGTGTCGTATCAACTATTTCCACGTAAGGTG
GTGAGATGATATCTTGAGCAGTTACGTACCTAGGACCTCTAACACAAATG
GATGCGTCTCTAATTTCATAGAGATTACTTCTCAATACAATTTCTTTCAA
ATTTAATAAAATTTCATGTACTGATTCTTCAATACCTACTACTGTAGAAT
ATTCATGTGGTACCTTCTCAGATTTTGCACGTGTGATACATGTTCCTTCT
ATTTCTCCAAGTAAAGCCCTCCGCATGGAGATACCTATAGTATCCGCCTG
TCCTTTCATAAGCGGGGACAGAATGAAACGTCCATAATAAAGACGCTTAC
TGTCTACTCGTGATTCAACACACTTCCACTGTAGTGTTCGAGTGGATTCT
ACTATTTCCTCTCGAACCATACTAATATTCTAATTTGATCAGATCATTGA
ATCATTTATTTCTCTTGATAATTGTTTAATTCTTATTTCTACACACGTCT
TTTTTGGGGAGGTCGACATCCATTATGTGGCATAGGTGTTACATCACGTA
CGAAACTTAATAGTATACCACTTCTACGAATGGCTCGTAATGCTGCATCT
CTTCCGAAACCAGCACCCTTTATCATAACTTCTGCTCGTTGCATATCCTG
ATCAATTATTGTACGAATAGCGTTTACTGCTGCAGCTTGAGCAGCATAGG
GTGTTCCTCTTCTTGTGCCTTTGAATCCAGAAGTACCCGCGGAGGCCCAA
GAAACCACCTGACCACGTACATCTGAAACAGTTACAATGGTATTATTGAA
ACTCGCTTGAACATGAATAACTCCTTTTGGTATTCTACGTACATTCTTGC
GTGAACCAATACGCCCATTCCTACGGGAACCAATTCTTGGTATAGGTTTT
GTCATATTTTATTATCTCATAATAATGAGTCAGAAATATATGTAAATATA
CGGAGATATCCATTTCATGTTAAAACAGGTCCCTTATACAATACAGGGAT
TAGAAAGAAAGTTCTTTTTTTTTTTTAAGGATTACCCTTGTCTCTGTTTA
TGTCTCGGATTGGAACAAATCACCATAATTCGTCCACGCCTACGAATCAG
TCGACATTTCTCACAAATTTTACGAACGGAAGCCCTTATTTTCATATTTA
TCATTCCTTTACTCCTGAATCTATTCCTTGGAAGAAAATGAGTCTCTTAA
ATTTTTGAACTTCGCATTGTATACCGTACCCTACCCCCGAAAGGAATGTT
TAAAAAAATCACTTAATCGTTTGAATCCTTGTTACGAAGTCTATAAATTA
TACGTCCCTTGGTTGAATCATAACGACTTACTTCGATTTTTACTCTATCT
CCAGGTAGTATCCGTATAAAACTGCGCCGTATCCTTCCTGAAACATAACC
TAGAATTAAATCTTCATTATCTAAACGTACCCGGAACATACCATTGGGAA
GTGATTCAATAATTACACCTTCATGAATCAATTTTTGTTCTTTCATTCCA
GGTAACCCCTTTTAAGTATCAACTAATGGAGAAGAGTTATATAACTGACT
TTTCCCCTATTTCACAAATGGGAATTTAGAGCTCAAATTAGGATACTGGA
GGAGGATCACCATATATAACACAAAATTTCTCCTCCAATTTTTTTTAGTC
GAGCTTCTCGATCTGTCATTATACCTTGAGAAGTAGAAAGAATTACAATC
CCTATTCCACCTAAAATCTTAGGAATTCGTTGATAGTTGGAATAGATTCG
TAGACCGGGTCGGCTGATACGCTTTAAAATAGTTCTATATACTCCTTTAC
TAGTCCTTCTATGCCGTAGGGTTGAAACCAAGAAAAATCTCTGATTTTCC
TGATGTTTTCGAACGTTTTCAATAAAACCTTCTCGTAGAAGTATTTTAAC
AATGTTTTCGGTGATATTAGTGGATGCTATTCGAACCGTTCCTTTTTTAT
CCATGTCAGCATTTCTTATAGAAGTTATTATATTGGCAATAGTATCCCTA
CCCATGACGAACTAGAATTATTGGTGTCTCCTAATTTTGATATAATCAAC
GTGTTTTTCTTTGTTTTATTTTTTTTTATTTAAAGTATATGCGTGAGACC
TAATCCACTAATAATTAATTGTTCTATTTTTGATACCCGAAACTATTATG
GGTTCATCTACTAATATTTATAATACCTCGGGAGCTAATGAAACTATTTT
AGTAAAATTAAACTGTCTCAATTCCCGAGGAATCGCACCAAAAACTCGAG
TTCCTTTTGGATTTCCTTCTTGATCAATGACAACTGCTGCATTGTCATCA
TATCGTATTATGATACCGTTGTTACGTTTGAGTTCTTTACATGTACGTAC
AATTACAGCTCTAATTACTTCTGATCTTTCTAGAGGCATATTGGGTACTG
CTTCTTTGATTACAGCAACAATAACGTCACCAATATGAGCATATCGGGGA
TTCCCTGTCCCTATGATTCGAATACACATCAATTCTCGAGCCCCGCTGTT
ATCTGCTACATTTAAAAGGGTTTGGGGTTGAATCATATGATTTTTCTTTT
TTTTTTATCTGTTATTTCAATACAAAGAATGTCAATGCAAGGAATGAAGG
AAAAAAGAAATATTGTCTTTCCAGAAATAAAGAAATCTGTGGTTGTTTGT
TTTTTCATCCTCAATATAATGAAATAACCCTTTTATTTTTGTTTAGTTCT
ATACTCCTATCCTGTAATAACAAATTGAGTTGGTATAGGCATTTTGGACG
CAGCTATTGAAATAGCGGTCCTAGCTACAGTTTCGGATACTCCGCTCATT
TCATAAAGTATTCGACCCGGTTTAACAACGGATACCCAATATTCGGGAGA
TCCCTTTCCTGAACCCATACGTGTTTCCGTGGGTCTTACCGTAACAGGTT
TGTCGGGAAATATACGTACCCATATTTTTCCACCACGACGCGCATATCGT
GTCATTGCTCTTCGCCCTGCTTCTATTTGTCTAGCTGTGATCCAAGCGGG
TTCAAGTGCCTGAAGAGCATATCTACCAAAACTAATATGATTGCCTCGAC
AAGATATTCCCCTCATTCTTCCTCTATGTTGTTTACGAAATCTGGTTCTT
TTGGGGTTATAGTTGACGGTCATTTCTTGATTCCATCTCTACTGCAGAAC
CGGACATGAGAGTTTCTTCTCATCCAGCTCCTCACGAATGAAATGATTCA
ATAATATTACATATTTCTAATAAATAATAAATAATGCACTCAACCACTAA
ACTAAGTAATGTCTTTGATATTTAATTTATTGAACTGTATATATAATCAA
GATACAAAGCTAGACATATATATTTATCTGTAAATATGGATAATGCTTTT
TTTATTTATATTATACCAAATAAATCATTCTTTCTTTTTTTTATCCCTAT
TGAATTACGCCAAATAAAAAATAAAATATGGTAATCCAATAAACAAGGGT
TTCGCGAGCGAATATTGACTCTTTTCTGCTTCATTCGTAGCTTCAATCCA
TGACTTCTCAAAATAAAATAAATCAATTTGTTTTTGGTTCGTTCCGCCAT
CCCGCTCAATGAATCATTAGCATTCGTTTTCAATAGAATCTATGCAGTCA
CAAGTTACACCGTTCCTATAGCTTCTCGATTAATGCCTAGGTCTGAATTC
TGCAATGGAGCTCTCAACAAAATTTGGTCCCCAGTCAATCTTCTCAGTTT
CTATTAACTCCAGGCTCTTTATTATTTTATACTTAATTTTTTTTAACTAT
TATTTTTATTTTATATTCAGTATTGATGCTTTATCACATTGCCCTTATAT
GACATGATTCATAGACCATACATATTTGGAATCATATATCATTTGTATTT
TTGTTCTCTCTTTCTATCATCCTTCCATTTATCCACATCCCCTTACTTTT
GCCTCACAACCCATAATAAGTTTTTTCTTATGGCAAAAATTGTAGTTGCT
ACAACTATATGATTGATCCGGTCATATAGTGACTCTTTCTTGGGATCTCG
ATAATACGAAGCAATAAGTTGCTTATTTCTTATTTATATGCTTATTAAGT
TCATAGTAGAGTTCAGTCTATATTTTTTTTCGGAATCTCAACTCTAAACT
GACTTTTAAGTTAAAGAAAAAATTAACGAGTCACACACTAAGCATAGCAA
TTCTAACAAAAAATGGTTAATCGAATTTTTATTCAACCCTATAGAATTAG
AATTGCTCTTTTTTTTTTTAATAGAAAAAGAATGAAATGTAATTTTTTGT
TCTATCACTATACATTAGCCAGAATAGTAAAACAAATAAAAGTCCATTAT
TCCTAGTCTACAAATATCCAAATTTTTATGCCTAATACTCCATAGATAGT
TCGAATTGTATAGGAACAATGATCAATTTTAGCACGAATTGTTTGTAGGG
GAACTCTCCCTTCTCTGATCCATTCAACACGTGCAATTTCTTTTCCGTCG
ATACGCCCTGCAATTTGCACTTGAATTCCTTTTGTATCCGTTTGTTCAGT
TAATTCAATAGCCTTTTTCATTGCCTTTCGAAATGAAACTCTATTTTTTA
ATTGTAAAGCTATATATTCTGCAAGAATATTTGCTTGTTCATAAGGTTTT
TCAACTCTTGTGATAGCAATTTTGAGTCTGCGATTCGAAAAATGAAACTC
TTTTTGCACATTTATCTGTAATTCTTCAATTCCTCGCGTTCGTCCTTCTA
TTAACAAATTTGGGAATCCAATGTGGATTATGACCTGAATCAAATCAATT
CTTTTTTTGATTTTTATACGTGCAATTCCTTCGAAACCCGAGGATATTCT
CCTATTTTTTTGTATATAGTTCTTGATACTATTTCGTATTTTTTCATCTT
CCTGTAGACCCATGGAAAAATTTCTTGGTTGTGCGAACCAAAAGGAATGA
TGACTTTGGGTTGTACCAAGTCTGAAACCAAGTGGATTTATTTTTTGTCC
CATATTTTTTTTTCTATTATCTTTCCATCCATATTTTTTTTCTAAATAGA
AATCTAAATCTTAGATCTTAGATTCATTTAAAAACGACTTTGATTTATCC
TTCAATACAATTGTTATATGACAAGTAGGTTTTTTTACCGGATAACTACG
CCCTTGAGCTCTAGGCCTTAACTTTTTCACAATAGTACCTCCATTGACTT
CGGCCTTACTAATGAATAAATCAGCTTTGTTCAAACCCATGTTATGATTC
GCGTTTGCTGCTGCAGAATAAACCAATTTCAAAATAGGATAAGATGCTCG
ATAAGGCATGAGTTCCAGTATCATAAGTGTTTCTTCATAGGAACGCCCAC
GAATCTGATTAATTATTCTTCGTGCTTTGAAAACAGACATACATATATGT
TGAGCTAAAACTTTAGCTTCTGCACCTGAAGTTGAGTTCTTTATCATAAG
GTTATCTCCTACTAATGAATGATAAGTCACTATTCCTTTAATATAATTAA
AAAAAAAAAATTAACGACGAGATTTATTATCATTTCTCGTATGTCTTGCG
AAAGTAAGAGTAGGGGAAAATTCTCCCAATTTGTGACCTACCATTTGATC
TGTTATGTAAATAGGGAAATGCTCCTTTCCATTATGAATGGCGATTGTAT
GTCCCATCATTGCGGGTATAATGGTAGATCCCCGAGACCAAGTTACTATT
ATCTCTTTCTCCTCCCTCATGTTGAGTTTTTCAATTTTTCCCGATAAATG
ATCAACTACAAAAGGATTTTTTTTTAGTGAACGTGTCACAGCGGATTACT
CCTTTATTTTTTACATTTTTAAGATTGGCATTCTATGTTCAATATCTCGA
TCTAATAAGGTAAGAATAAATTTAAATACAATAATGATGAATGGAAAAAG
AGAAAATCCTTTAGCTAGGGCGGATGTAGCCAAGTGGATCAAGGCAGTGG
ATTGTGAATCCACCATGCGCGGGTTCAATTCCCGTCGTTCGCCCATGACA
ATTCCTATTTACGGCGACGAAGAATAAAACTATCACTATATTTTTTTCTT
TTCCTACTTCTTCTTCCAAGCGCAGGATAACCCCAAGGGGTTGTGGGTTT
TTTTCTACCAATGGGGGCTCTTCCTTCACCGCCCCCATGGGGATGGTCTA
CAGGGTTCATAACTACTCCTCTTACTACAGGGCGCTTGCCTAGCCAACAC
TTAGATCCGGCTCTACCCAAACTTTTTTGATTCACCCCAACATTACCCAC
TTGTCCGACTGTTGCTAAGCAGTTTTTGGATATCAAACGGACCTCCCCGG
ATGGTAATCTTAATGTGGCCGATTTACCCTCTTTTGCAATCAGTTTCGCT
ACAGCACCCGCTGCTCTAGCTAATTGTCCACCCTTTCCAAGTGTGATTTC
TATGTTATGTATGGCCGTGCCTAAGGGCATATCGGTTGAAGTAGATTCTT
CTTTTTTTTTTATCAATAAAAACCCCTTCCCAAACTGTACAAGCTTCTTC
CAAAGCATACGGCTTTCTAGATGTATATGATGATATCTAGACAGATGGAT
CTTATATGAATCGTATGATGAAGTACCACATGAGTGGATATATAGGAATC
CAAATCTGCCGAATCACTCATGTTATGATCTTCTACATCCTAGGTCTCCC
CGTTCCGTCATCTGGCTTATGTTCTTCATGTAGCATTCAGACCGAATGAC
TCTATGAAATTACGTCGATACTTCCACATATTGCGGGTAACGTAGGAGAC
ATCTCTATTTTTCCCCCCAGGATCTTTATAATTACCACTGCTTAGCTTTC
AATTCGCCTCTGACCATCAAATTAAATGTGAATAACCCGTCCTCTTCTCT
TTGAAACAAGGGGTGCTTCCGGTTCTGTGCGTGCTTCAAACAATTTTGTC
TTCTCCATATTACCATATCTCTAGAGTCAATAATTTTCTATGAGGAACTA
CTGAACTCAATCACTTGCTGCCGTTACTCAACAGTTTTCTGTTGAGGTCT
ATCCCGTAGAGGTACTCAAATTGGATCAGTGATCGATTTCTAGGTTTCGT
CGTAAACCTAATTGGTTACTTCCAATTACGTAAATCAATAGTTCAAACCG
CACTCAAAGGTAGGGCATTTCCCATTGATATAGGAACTTCTGTACCAGAA
ACAATGGTATCTCCAATTATAGCCCCTCTGGGATGTAAAATATATCTCTT
CTCACCATCCCCATAGTGTATGAGACAAATGTATGCATTTCGATTAGGGT
CGTATTCTATGGTTACGATTCTACCAGATATGTCTTTTTCATTCCGTCGA
AAATCGATTTTACGGTATAGACGCTTATGACCTCCCCCTCTATGCCCTGC
GGTAATGATTCCTCTGGCATTACGACCTTTACCACAACGATGCTGTCCAG
AGATCAAATTATTTCGTAGATTGGATTTCACTTGACTGTCTACGGCTCCA
TTGCGTGTGCTCGGGGTAGAAGTTTTGTATAAATGTATCGCCGTGTTATT
AAGTATTTTCCTTTAAGTTCTTTTCTCTATAAGAGGTGGAATAGAATAAC
CCGGTTGAAGCGTAATGATCATACGTCTGTAATGCATTGTATGTCCCATA
ATAGGTCCCATTCTTCTACCCTTTCCCGGGAGTCGATGACTATTCATAGC
TATTACCTTGACACCAAAGAAGAGTTCGACCCAATGCTTTATTTCTGTCC
TAGTTGATCCTGATTCGACATTAGAAGTATATTGATTGTTCCCCAATAAC
CGAATACTTTTTTCTGTAAATACTGCATATTTGATTACATCCATAAATCC
ATTTTCTTCCCTATGAGTTCCAGTATCGATAAGAATTCTAGTTCTTACTG
TTCATATGTTATGGTATGAATATACCATACCCATTCGTTATGTATGGATG
ATGAGATTCCATTGATACAGAGCTAATTCCAATAGACTTATTGAACGTTC
CCATTGGCGTGCATCCAGCAGGAATTGAACCTACGAATTTGCCAATTATG
AGTTGGGCGCTTTAACCATTCAGCCATGGATGCTTAACAGGGATCATCGT
ACATCGTGAATAACCAAATTCCAATTGAAATGAAATCTTTAGGAGGAATC
AATGAAACGACATCAATTCAAATCCTGGATCTTCGAATTGAGAGAGATAT
GGAGAGAGATCAAGAATTCTCACTATTTCTTAGATTCATGGATCAAATTC
GATTCAGTGGGATTTTTCACTCACATTTTTTTCCACCAAGAACGTTTTAT
GAAACTCTTTGACCCCCGAATTGGGAGTATCCTACTTTCACGTGATTCAC
AGGGTTCAACACGCAATCGATATTTCACGATCAAAGGTGTAGTACTGCTT
GTAGTAGCGGTCCTTATATCTCGTATTAACAATCGAAAGATGGTCGAAAG
AAAAAATCTCTATTTGATGGGGCTTCTTCCTATACCTATGAATTCCATTG
GACCCAGAAATGAGACATTGGAAGAATCTTTTTGGTCTTCCAATATCAAT
AGGTTGATTGTTTCGCTCCTGTATCTTCCAAAAAGGAAAAAGATTTCTGA
GAGTTGTTTCATGGATCCGCAAGAGCGTACTTGGGTTCTCCCAATAAATA
AAAAGTGTATCATGCCTGAATCTAACCGGGGTTCGCGGTGGTGGAGGAAC
CGGATCGGAAAAAGGAGGGATTCTAGTTGTAAGATATCTAATGAAACCGT
AGCTGGAATTGAGATCTCATTCAAAGAGAAAGATAGCAAATATCTGGAGT
TTCTTTTTTTATCCCATACGGATAATCCGATCCACAAGGACCATGATTGG
GAATTGTTTGATCGTCTTTCTCCGAGGAAGAAGCGAAACATAATCAACTT
GAATTCGGGACAGCTATTCGAAATCTTAGGGAAAGACTTGATTTGTTATC
TCATGTCTGCTTTTCGTGAAAAAAGACCAATTGAAGGGGAGGGTTTCTTC
AAACAACAAGGAGCTGAGGCAACTATTCAATCAAATGATATTGAGCATGT
TTCCCATCTCTTCTCGAGAAACAAGTGGGGTATTTCATTGCAAAATTGTG
CTCAATTTCATATGTGGCAATTCCGCCAAGATCTCTTCGTTAGTTGGGGA
AAGAATCAGCACGAATCGGATTTTTTGAGGAACGTATCGAGAGAGAATTT
GATTTGGTTAGACAATGTGTGGTTGGTAAACAAGGATCGGTTTTTTAGCA
AGGTACGGAATGTATTGTCAAATATTCAATATGATTCCACAAGATCTATT
TTCGTTCAAGTAACGGATTCTAGCCAATGGAAAGGATTTTCTGATCAATC
CAGAGATCATTTCGATTCCATTAGAAATGTGGATTCAGAATATCACACAT
TGATCGATCAAACAGAGATTCAGCAACTAAAAGAAAGATCGATTCTTTGG
GATCCTTCCTTTCTTCAAACGGAACGAACGGAGATAGAATCAGATCGATT
CCCGAAATGCCTTTTTGGATCTTCCTCAATGTCCCGGCTATTCACGGAAC
GTGAGAAGCAGATGAATAATCATCTGCTTCCGGAAGAAATCGAAGAATTT
CTTGGGAATCCTACAAGATCAATTCGTTCTTTATTCTCTGACAGATGGTC
AGAACTTCATCTGGGTTCGAATCCTACTGAGAGGTCCACTAGAGATCAGA
AATTTTTGAAGAAAAAACAAGATGTTTCTTTTGTCCTTTCCAGGCGATCG
GAAAATAAAGAAATGGTTGATATATTCAAGATAATTACGTATTTACAAAA
TACCGTCTCAATTCATCCTATTTCATCAGATCCGGGATGTGATATGGTTC
CGAAGGATGAACCAGATATGGACAGTTCCAATAAGATTTCATTCTTGAAC
AAAAATCCATTTTCAGAAGAGAGATTTCAAGAAATGGCAGATCTATTCAC
TCTATCAATAACCGAGCCGGATCTGGTGTATCATAGGGGATTTGCCTTTT
CTATTGATTCCTACGGATTGGATGAAAAAAAATTCTTGAATGAGGTATTC
AACTCCAGAGATGAATCGAAAAAGAAATCTTTATTGGTTCTACCTCCTCT
TTTTTATGAAGAGAATGAATCTTTTTATCGAAGGATCAGAAAAAAATCGG
TCCGGATCTACTGCGGGAATGATTTGGAAGATCCAAAACTAAAAACAGCG
GTATTTGCTAGCAACAACATAATGGAGGCAGTCAATCAATATAGATTGAT
CCGAGATCTGATTCAAGTCCAATATAGAACCTATGGGTACATAAGAAATG
TATCGAATCGATTCTTTTTAATGAATAGATCCGATCGCAACTTCGAATAT
GGAATTCAAAGGGATCAAATAGGAAATGATACTCTGAATCATATAACTAT
AATGAAATATATGATCAACCAACATTTATCGAATCTGAAAAAGAGTAAAT
GGTTTGATTCTCTTATTTCTCGAACCGAGAGATCCATGAATCGGGATCCT
GATGCATATAGATACAAATGGTCCAATGGGAGCAAGAATTTCCAGAAACA
TTTGGAACATTTCATTTCTGAACAGAAGAACCGTTTTCAAGTAGTGTTCG
ATCGATTACGTATTAATCAATATTCGATTGATTGGTCCGAGGCTATCGAC
AAACAAGATTTGTCTAAGTCACTTCGTTTCTTTTTGTCCAAGTCACTTCT
CTTTTTGTCCAAGTCACTTCCCTTTTTGTCCAAGTCACTTCCCTTTTTCT
TTGTGAGTATCGGGGATATCCCCATTCATAGGTCCGAGATCCACATCTAT
GAATTGAAAGGTCCGAATGATCAACTCTGCAATCAGTTGTTAGAATCAAT
AGGTGTTCAAATCGTTCATTTGAATAAATTAAAACCCTTCTTATTGGATG
ATCATGATACTTCCCAAAGACCGAAATTCTTGATCAATGGAAGAACAATA
TTACCATTTTTGTTCAAAAAGATACAAAAGTGGATGATTGACTCATTCCA
TACTAGAAAGAATCGCAGGAAATCCTTTGATAACACGGATTTCTATTTCT
CAATGATATCCCACGATCGAGACGATTGGCTGAATACCGTGAAACCATTT
CATAGAAGTTCATTGATATCTTCTTTTTTTAAAGCAAATCGACTTCGATT
CTTGAATGATCCACATCACTTCTGGTTCTATTGTAACAAAAGGTTCCCTT
TTTATGTGGAAAAGACCCGTATCAATAATTATGATCTTACATATGGACAA
TTCCTCAATATCTTGTTCATTCGCAACAAAATATTTTCTTTGTGCGTCGG
TAAAAAAAAACATATTCTTTTGGAGAGAGAGACTATTTCGCCAATCGAGT
CACAGGTATCTGACATATTCATACCTAACGATTTTCCACAAAGTGGTGAC
GAAACATATAAATTGTACAAATCTTTCCATTTTCCAATTCGATCCGATCC
ATTCGTTCGTAGAGCTATTTATTCGATCGCAGACATTTCTGCAACACCTC
TAACAGAGGAACAAATAGCCAATTTTGAAAGAACTTATTGTCAGCCTCTT
TCAGATATGAATCTATTTGATTCAGAAGGGAAGAACTTGCATCAGTATCT
CAGTTTCAATTCAAACATGGGTTTGATTCACACTCTATGTTCTGAGAAAT
ATTTACCATCCGGAAAGAGGAAAAAACAGAGTCTTTGTCTAAAGAAATGC
GTTGAGAAACGGCGGATGTATAGAACCTTTCAACGAGATAGTGCTTTTTC
AAATCTCTCAAAATGGAATCTGTTCCAAACATATATGCCATGGCTCCTTA
CTTCGACAGGGTGCAAATATCTAAATTTCACCCTTTTAGATACTTTTTCA
GACCCATTGCCAATACCAAGTAGCAGTCAAAAATTTGTATCCATTTTTCA
TGATATTATGCACGGATCAGCATGGCCCATTCCTCAGAAAAAATTGTGGG
CGATTCTTCCACAATGGACTCTGATAAGTGAGATTTCGAGTAAGTGTTTA
CAGAATCTTCTTCTTCTGTCCGAAGAAATGATTCATCGAAATAATGAGTC
ACCCGTTCTATTGATATGGACACATCTGAGATCAACAAATGCTCGGGAGT
TCCTCTATTCAATCCTTTTCCTTCTTCTTGTTGCTGGATATCTCGTTCGT
ATACATCTTCTCTTTGTTTTCCGAGCCTCTAGTGAGTTACAGACAGGGTT
AGAAAAGATCAAATCTTTGATGATTCCATCATACATGATTGAGTTGCGAA
AACTTCTGTATAGGTATCCTACATCTGAACTGAATTCTTTCTGGTTAAAG
AATCTCCTTCTAGTTGCTCTGGAACAATTAGGAGATTCTCTGGAAGAAAT
ACGGGGTTCTGCTTCTGGTGGCAACATGCTATTGGGTGGCGGTCCCGCTT
ATGGGATCAAATCAATACGTTCTAAGAAGAAATATTTGAATATCAATCTC
ATCGATCTCATAAGTATCATACCAAATCCCATCAATCGAATCACTTTTTC
GAGAAATACGAGACATTTAAGTCGTACAAGTAAAGAGATCTATTCATTGA
TAAGAAAAAGAAAAAACGTGAACGGTGATTGGATTGATGATAAAATAGAA
TCCTGGGTCGCCAACAGTGATTCAATTGATGATGAAGAAAGAGAATTCTT
GATTCAGTTCTCCACCTTAACGACAGAAAAAAGGATTGATCAAATTCTAT
CGAGTCTGACTCATAGTGATCATTTATCAAAGAATGACTCTGGTTATCAA
ATGATTGAACAACCGGGATCAATTTACTTAAGATACTTAGTTGACATTCA
TAAAAAGTATCTAATGAATTATGAGTTCAATAGATCCTGTTTAGCAGAAA
GACGGATATTCCTTGCTCATTATCAGACAATCACTTATTCACAAACCTCG
TGTGGGGCTAATAGTTTTTATTTCCCATCTCATGGAAAACCCTTTTCGCT
CCGCTTAGCCCTATCCCCTTCTAGGGGTATTTTAGTGATAGGTTCTATAG
GAACTGGACGGTCCTATTTGGTCAAATACCTAGCGACAAACTCCTATGTT
CCTTTCATTACGGTATTTCCGAACAAGTTCCTGGATGACAAGCCTAAAGG
TTATCTTATTGATGATATCGATATTGATGAGAGTGACGATATTGATGATG
ACCTTGATACGGAGCTGCTAACTATGACGAATGTGCTAACTATGTATATG
ACGCCGAAAATAGACCAATTTGATATCACCCTTCAATTCGAATTAGCAAA
AGCAATGTCTCCTTGCATAATATGGATTCCAAACATTCATGATTTGTATG
TGAATGAGTCGAATTACTTATCCATCGGTCTATTAGAGAACTATCTCTCC
AGGGATTGTGAAAGATGTTCCACTAGAAATATTCTTGTTATTGCTTCGAC
TCATATTCCCCAAAAAGTGGATCCCGCTTTAATAGCTCCGAATAAATTAA
ATACATGCATTAAGATACGAAGGCTTCTTATTCCACAACGACGAAAGCAC
TTTTTCATTCTTTCATATACTAGGGGATTTCGTTTGGAAAAGAAAATGTT
CCATACTAACGGATTCGAGTCCATAACCATGGGTTCCAATGCACGAGATC
TTGTAGCACTTATCAATGAGGCCCTATCAATTAGTATTACGCAGAAGAAA
TCAATTATAGAAACTAATACAATTAGATCAGCTCTTCATAGACAAACTTG
GGATTTGCGATCCCAGGTAAGATCGGTTCAGGATCATGGGATCCTTTTCT
ATCAGATAGGAAGGGCTGTTGCACAAAACGTACTTCTAAGTAATTGCCCC
ATAGATCCTATATCTATCTATATGAAGAAGAAATCACGTAAGGAAGGGGA
TTCTTATTTGTACGAATGGTACTTCGAACTTGGAACGAGCATGAAGAAAT
TAACGATACTTCTTTATCTTTTGAGTTGTTCCGCCGGATCGGTCGCTCAA
GATCTTTGGTCTTCACCCGGACCCGATGAAAAAAATGGGATCACTTCTTA
TGGATTCGTTGAGAATGATTCTGATCTAGTTCATGGCCTATTAGAAGTAG
AAGGCGCTCTGGTGGGATCCTCACGGACAGAAAAAGATTGCAGTCAGTTT
GATAATAATCGAGTGACATTACTCGAACCAAAGAATCAGTTAGATATGAT
GCAAAATGGATCTTGTTCTATCGTTGATCAGAGATTTCAATATGAAAAAT
ACGAATCGGAGTTTGAAGAAGGGGAAGGAGAAGGAGCCCTCGACCCGCAA
CAGACAGAGGAGGATTTATTCAATCACATAGTTTGGGCTCCTAGAATATG
GCGCCCGTGTGGCAATCTATTTAATTGTATCGAAAGGCCCACTGAATTGG
GATTTCCCTATTGGGCTGGGTCATTTCGGGGCAAGCAGATCATTTATCAT
AAAGAGGATGAGCTTCAAGAGAATGATTCGGAGTTCTTGCAGAGTGGAAC
CATGCAGTACCAGACACGAGATAGATCTTCCAAAGAACAAGGCTTTTTTC
GAATAAGCCAATTCATTTGGGACCCTGCAGATCCATTCTTTTTCCTATTC
AAAGATCAGCCCTTTGTCTCTGTGTTTTCACGTCGAGAATTCTTTGCAGA
TGAAGAGATGTCAAAGGGGCTTATTACTTCCCAAACAAATCCTCCTACAT
CTATATATAAACGCTGGTTCATCAAGAATACGCAAGAAAAGCACTTCGAA
TTGTTGATTCATCGCCAGAGATGGCTTAGAACCAATAGTTCATTATCTAA
TGGATCTTTCCGTTCTAATACTCTATCCGAGAGTTATCAGTATTTATCAA
ATCTGTTCCTATCTAACGGAACGCTATTGGATCAAATGACAAAGACATTG
TTGAGAAAGAGATGGCTTTTCCCGGATGAAATGAAACATTTGATTCATGT
AACAGGAGAAAGATTTCCCATTCCTTAGCCGTAAAGATATGTGGCTAAGA
AAAGGGGGTTAAGTGGAACAGAATTGGCCGGGTGGTATGGTAGAGTCGTG
GAAACACTTGTTTATTCCATATTTTGGACCTTAGCTCCATGGAACAATAT
GCTACTGCTGAAACATGGAAGAATTGAAATCTTAGATCAAAACACTATGT
ATGGATGATATGAACTGCCTAAATAAGAATTCTTGAACGGCGAACAACCA
GGGCCTCTTACTCACTACATCAAACAATTTTCATTAATGAAACCATGTAA
ATCCATCGGAAAATCAAAAATACACATACATGTCCGATAAAATGGTTGTT
GCTATCTGCTCCAATAACGAATCATTGGTTTAACTGAATAACTAAAGAAA
ATAGATAGACCTTTCTTTTCGTCTCAGGTCGATGGATCTTCTCAATTGGA
AGATCCCCCATATGGATAATACACATTCCAGTTGACCGAGCCTAATTCTA
ATTGTTTTGTTCCGAAGCAAAGATATCCACGGAGGCCAGTTCGTCCTATT
CAGATATTCACGACCAAGAGGTACTGGATTCTCTTTCGGATAGGCCCTGA
AAGGAGAAGGGGGGCTGGAATGCCAACAGACGTCTGTCTATTCTCTAATT
CACCCGACCCGATAGTACCCATTTTTGGAACGTCCAGTGCCAAAGTCACT
GAATGGGTAAGTTGCCAATCCCTAAAACGGACTCCTCATTCATTAGATAG
AGAAGATCGCCAAGATTTCGTGATCCGCTGCCAAACCTATTCCAATTCCA
ACAGCCCGGACTCGGATCGTGGGGATCGCCGGAATACTTCGTATCAACAG
ATAAGATACTCGGTATATCAATATTGATTAGATCGGAAATCTGTTATTGA
ATTGCTCATTCAATGAGCATTCTCAATATTATGCCTTGAAGAGGATTCGA
ACCTCCACGCTCTTTAGCACGAGATTTTGAGTCTCGCGTGTCTACCATTT
CACCATCAAGGCATCTTGAAAGTGAATTGTATTCCATGAATATGATATCT
ATCTAGTGTCATATATGACAAAGGTGGAGTATTTCTATCGATCGGTCATA
TAGGCCCGAGTCAGACATCAAATTGCTTCGATTTGCATTATCCGGAGGAT
ACCTTATATATATCAAAAAGATGTACAATCAAACCTATTTCTCGATTCAA
TAGAAGCCCAAATGAATATGGTACCCAAATAACGATAGATATGGCAAAAG
CGGGTCTGATTACGCCTATTCCTAATCCTAAATAGAATGTAACGACGTAG
GGATCCATATGTAAACATAGTATCTATTTACATACGCTCGAATGACCCCT
TCTCATAATAAGAATATACATAACCCTATTCCGGTCTGGTCCGGTATGGA
ATGAACTTATAATCTGATGATCGAGTCGATTCCATGATTATAAGTTCATA
ACCCCAGCCCCTTCCCATTTTGGGCGGAACAGATCTATTAATTCTTTTAT
TCCAGTTAGTAAGAAAGAGGGATCTTGAACTAAGAAATAGACCTAGAAGC
TAAAAGAGGGTATCCTGAGCAATTGCAAGAATTGGGTTCATTGATATTCC
CGGTATAGTAGATGCTATCACACATACAGTCATACTCAATTCGATGGAAT
TGTTTGATCTTAAAGGAGATCTTCTATAATTTCGCACGTGAGGGGTTATT
TCTTGGTTTCGCCCAGTCATTAATAACTTGATTATTTTTAGATAATAGTA
GATAGAAACAACGCTCGTAAGGAGTCCTATTGAAACCAAGAAATATAGGC
CCGCCTGCCATCCACACCAGAATAGATGGAGTTTTCCGAAAAAACCTGCT
AGTGGAGGAAGACCTCCTAGGGATAAGAGACATAGGGCTAAAGAGAGGGC
CAAAAAAGGATCTTTCGTGTATAATCCTGCATAATCTCGAATGTTATCAG
TTCCGGTACGTAGACCAAATGATACAATGCAAGCAAAAGTTCCTAGATTC
ATGGAGATATAGAACAGCATATAAGTTATCATGCTTGCATATCCATCATT
TGAGTCTCCAACAATTATTCCAATAATTACATATCCAATTTGACCGATGG
ACGAATATGCAAGCATACGTTTCATGCTTGTTTGAGTAATAGCAATGAGA
TTCCCCAATATCATGCTAAGAATAGCTAGGATTTCCAGAAGAAGATGCCA
TTCATTTGATGAGAAATAAAAAGGAATATCGAAAATTCGCGTGGCTGAAG
CTGAAGCAGCTACTTTCGAAGTAACAGAAAGAAAAGCAACGACTGGAGTG
GGAGAGTCAGAGTCGAAAAGAGGATTCCTCACTTCTTTCTCTCATTCAAA
ACCGTGCATGAGACTTTCATCTCGCACGGCTCCTGAGTGAAAAAAGAAAG
AAGAACTCATCTTCTTTCTTTTTTGATTACCTTCCTCGCGTATGTATAAG
ACCGAATCCATTCGATTTCTAAAAAGGATTACTAATCCTTAACTTTTCGA
GGAATCCTTCATCAGTGGTTGTGAATGACTGACTTTTTCAATCTTTTCGA
CCTTGGTTCCGTAGGAGCAAGTCAGAAAGATTGAGAAATAGAACCATCTG
ATTTGATTCGTTCTCAATAGCCATGAGATGATCATCTTAGGGTGATCCTT
TTGTCAACGGATGCTCTTATTCCACTCGTAGTCTCTGAAGGATGAGAACT
AACTATGTAGCATCTACATCGATAATTCAAGTATTGTATACGTCATTAGT
CCGATCCTTTGTAGGAACTACCCGTAATAACGAACTTGCAAAATGATCTG
TTTATCATAAAGAGATTCGTTGTTCCTGACCCTGCTTCACCTTAATTGTT
ATTTGAACAAAAAGATCACAATAAACTTTTGGTAAAAGTTATGTCTTGGT
CCGAGTGGGGATAGCATTTCTCTTCTGCATGTCTATGGAGTTTTGAAAAA
TCCAAACATCTCAGAGATAGATATAGAGGTAGGAATTTGTCGAACGAACC
GCACTCCTTCGTATACGTCAGGAGTCCATTGATGAAAAGGGGCTGGGGAA
AGCTTGAACCCAATTCCTACAGTGATGGATATAAGCGCAATTGAAATTCC
TGGGGAGTTATACATTTGTGTATTGATAAGACCATTCACTATTTCTTGAA
GCTCGATCTCCCCCCCAGATGAACCATATAGCCAAGAGAAACCATGAACC
AGAATAGAAGAGCTTGCCCCACCCATGAGTAAATATTTCATAGTAGCCTC
ATTAGACCGTACATCTCTCTTGGTATATCCAGATAATAGGTAGGAACATA
AACTGAAACATTCTGGAGCTACAAAGAGAGTTATTAAATCGTTAGCACCA
CATAAAAACATTCCTCCTAGAGTAGCTGTTAATACGAATAACAGAAACTC
TGTTATAGCCATTTCTGTACATTCAATGTACTCTACGGATAGAGGAATAC
ATAGAGTTGAACATAGTAAAATAAGAAATTGAAAGATTTCGTTGAAATTG
TTCGTTTGGAAATTTCCCGAAAAGCTAATTATAGGTTCTTCTCTCCATCG
GAACAATAGGGCCGTTATGCTCATTACTAAAGTTGTTGAAGAGATGAAAT
AGAACCAAGGTCTATCTTTTTGATCAGAGGTTGAATCGATCATCAGAAGA
AGAATTAGGCCAAAAATTAGGATACATTCTGGGAAAATGAAACTTCCATG
GAAGAGAAGCAAATGGAACGCTTTCATAAAAATTCTCGTAGAATCGAGAA
TGAAGTTTTCATTCTGTACATGCCAGATCATGAATTAGTAACTGCATCCA
ATCTCCGAAAAAGTCCCATTCGAACTTTCTATTTTTGGAATGGGATCCCA
TGAATAAATAGAATCAAACCTTATTCTATGATATTTCCATAAGATTCCTC
TTTCTTATTCTTAAGCAAGCCCCCGAGAGGGCTTAGTTGATTCATGATTT
ATTTTCATCTTTCTTTTCCTTTTTTTTTTGTTTGTTTCGAGAAAGATATT
GATCAATTCCGATTCTTTCTTTTTCTATTGAATTGATTCTTTTCCGATCG
AGATGTATGGATCCATGGACTATATAGATCCTGTTCATGGATTAACGAAA
ATGTGCAAAAGCTCTATTTGCCTCTGCCATTCTATGAGTCTCTTCCTTTT
TACGTATGGCATCGCCACTCCCTTTGGCAGCATCTACTAATTCGGAACTT
AATTTGAAAGCCATATTTCGACCCGGACGTTTTCGGGATGCCCCTAATAA
CCAACGAATGGCAAGTGCTTTTCCTTGTGTAGATCCTATTTCAATAGGAA
CTTGATGAGTCGATCCGCCTACACGTCTTGCTTTTACTGCTATATCGGGA
GTTACTCCACGTATTGCTTGACGTAAAACAGATAGTGGATTTGTTTCTGT
CTTTTGTTGAATCTTTTTCACGGTTCGATAGATAATTTGATAAGCCAATG
ATTTTTTTCCGTGTTTCAGAATACGGTTAACCAACATGTTAACTAATCGA
TTACGATAAATTGGATCGGATTTTGCAGTTTTTTCTTCTGCAGTACCTCG
ACGTGACATGAGCGTGAAAGAGGTTCAAGAATCAGTTTTCTTTTTATAAG
GGCTAAAAACGAATCACTTATTTTGGCTTTTTTACCCCATATTGTAGGGT
GGATCCCGAAAGATATGAAAGATCTCCCTCCAAGCCGTACATACGACTTT
CATCGAATACGGCTTTCCACAGAATTCTATATGTATCTTATCTATAAGAT
CGAGTATGGAATTCTGTTTACTCACTTTAAATTGAGTATCCGTTTCCCTC
CCTTTCCTGCTAGGATTGGAAATCCTGTATTTTACATATCCATACGATCG
AGTCCTTGGGTTTCCGAAATAGTGTAAGAAGTGCTTCGAATCATTGCTAT
TTGACTCGGACCTGTTCTGAAAAAGTCGAGGTATTTCGAATAGTTTGTTG
ACACGGACAAAGTAAGGGAAAACCTCTGAAATGATTTCAATATTGGACCT
TGGACATATAATAGTTCCGAATCGAATCTCTTTAGAAAGAAGATCTTTTG
TCTCATGGTAGCCTGCTCCAGTCCCCTTGCGAAACTTTCGTTATTGGGTT
AGCCATACACTTCACATGTTTCTAGCTATTCACATGGCATCATCAAATGA
TACAAGTCTTGGATAATAATCTACAACGCACTAGAACGCCCTTGTTGACG
ATCCTTTACTCCGACAGCATCTAGGGTTCCCCGAACAATGTGATATCTCA
CACCCGGTAAATCTTTAACCCTTCCTCCTCTTACTAATACTACAGAATGT
TCTTGTAAATTATGGCCAATACCAGGTATATAAGCAGTGATTTCAAATCC
AGAGGTTAATCGTACTCTGGCAACTTTACGTAAGGCAGAGTTTGGTTTTT
TGGGGGTGATAGTGGAAAAGTTGACAGATAAGTCACTCTTACTGTCACTC
TACAGAACCGTACATGAGATTTTCGCCTCATACGGCTCCTCGTTCAATTC
TTTCGAAGTAATTGGATCCTTTTCTTCGTTTGAGAATCTCCTCCCTTCTT
CCACTCCGTCCCGAAGAGTAACTAAGACCAATTCAGTCAGGTTTTCATGT
TCCAATTGAACACTTTCCATTTATAATCAAAGGAGAAGATTATTCTTTTT
ACCAAACATATGCGGATCAAATCACGATCTTATAACTTATAATAAGAAGA
AGAGATCTTTCTTGATCAATCCCCTTGCCCCTCATTCTTCGAGAATCAGA
AAGATTCTTTTCGAGTTTGAATTTGTTCATTTGGAATCCGGGCTCTTCTA
TCTTCTACTTAATCTACTTAATTTATTTATATTTACTTATATTTTTTGTT
TTATTCTTTATTTCATTTCGATTTTCTTTCCCTCTATTTTTATTCCCTTC
CATCATTCCTTAAGTTCCATAGGTTTGTTAATCCTGTAGAATCTGACCCA
TTGATTTTTCGATCAAAAGTACTATGTGAAACCTTCGGCTTTTTTCCTCT
TCCTCTATCCCTATTCCATAGGTACAGCGTTTGAATCAATAGAGAACCTT
TTCTTCTGTATGAATCGATATTATTACATTCCAATTCCTTCCCGATACCT
ACCAAGGAAAATCCCGAATTGGATCCAAAATTGACGGGTTGGTGTGAGCT
TATCCATGCAGTTATGCACTCTTCAAATAGGAATCAATTTTCTGAAAGAT
CCTGGCTTTCGTGCTTTGGTGAGTCGTCCAAGATCCTTTCGATGACCTAT
GTTGTGTTGAAGGGATATCTATATGATCCGATCGATTGCGTAAGGCCGGC
GGTAGCAACGGAACCGGGGGAAGTATACAGAAAAGACAGTTCTTTTCTAT
TATATTAGTATTAGTTAGTGATCCCGGCTCGGCGAGTCCTTTCTTCCGTG
ATGAACTGTTGGTACCAATCCTACATTTTTTTTTGTCTCTGTGGACCGAG
GAGAAAGGGGGCTCAGCGGGAAGAGGGTTGTACCATGAGAGAAGCAAGGG
GGGTCAACCTGCTTCAAATATACAACATGGATTCTGACAATGGAGTTGGA
CCCTCATGTCGATCCGAATGAATCAGTCTTTCCACAGAGATAAATCTCTG
CCTGCTAGGTAAGAGTATAGCAAGTTACAAATTCTGTCTCGGTAGGACAT
GTATTTCTATTACTATTAAATTAATAAATGAAAATGAAGTGAAGTAGTTA
ATGGTGGGGTTACCATTATCCTTTTTGTAGTGACGAATCTTGTATGTGTT
CCTAAGAAAAGGAATTAGGAACTCTTGAATGGAAATTGAAAAGAAATGTA
GCTCCAGTTCCTTCGGAAATGGTAAGATCTTTGGCGCAAGAAGAAGGGGT
GATCCGTATCGTATCATCTTGACTTGGTTCTGCTTCCCCTCTTTTTTTAC
TAATACCGAGTCGGGTTCTTCTCCTACCAGTATCGAATAGAACATGCTGA
ACAAAATCTTCTTCATGTAAAACAAAACCTGCTCGATTTAGATGCAGTTG
ACAATTGAATCCAATTTTTCCCATTATTTTACTATCCATATCCATAATAA
TAATAATAGTAATAATGCGAAAAGAAGGCCCGGCTCCAAGTTGTTCAGGA
ATAGTGGCGTTGAGTTTCTCGACCCTTTGCCTTAGGATTAGTTAGTTCTA
TTTCTCGATGGGGCCGGGAAGGGATATAACTCAGCGGTAGAGTGTCACCT
TGACGTGGTGGAAGTCATCAGTTCGAGCCTGATTATCCCTAAACCCAATG
TGAGTTTTTCTATTTTGACTTGCTCCACCGCCGTGATCGAACGAGAATGG
ATAAGAGGCTCGTGGGATTGACGTGATAGGGTAGGGATGGCTATATTGCT
GGGAGCAAACTCCAGGCTAATATGAAGCGCATGGATACAAGTTATGCCTT
GGAATGAAAGACAGTTCCGAATCAGCTTTGTCCACGAACAAGGAAGCTAT
AAGTAATGCAACTATGAATCTCATGGAGAGTTCGATCCTGGCTCAGGATG
AACGCTGGCGGCATGCTTAACACATGCAAGTCGGACGGGAAGTGGTGTTT
CCAGTGGCGGACGGGTGAGTAAGGCGTAAGAACCTGCCCTTGGGAGGGGA
ACAACAACTGGAAACGGTTGCTAATACCCCGTAGGCTGAGGAGCAAAAGG
AGGAATCCGCCCGAGGAGGGGCTCGCGTCTGATTAGCTAGTTGGTGAGGC
AATAGCTTACCAAGGCGATGATCAGTAGCTGGTCCGAGAGGATGATCAGC
CACACTGGGACTGAGACACGGCCCAGACTCCTACGGGAGGCAGCAGTGGG
GAATTTTCCGCAATGGGCGAAAGCCTGACGGAGCAATGCCGCGTGGAGGT
AGAAGGCCCACGGGTCGTGAACTTCTTTTCTCGGAGAAGAAGCAATGACG
GTATCTGAGGAATAAGCATCGGCTAACTCTGTGCCAGCAGCCGCGGTAAG
ACAGAGGATGCAAGCGTTATCCGGAATGATTGGGCGTAAAGCGTCTGTAG
GTGGCTTTTCAAGTCCGCCGTCAAATCCCAGGGCTCAACCCTGGACAGGC
GGTGGAAACTACCAAGCTGGAGTACGGTAGGGGCAGAGGGAATTTCCGGT
GGAGCGGTGAAATGCGTAGAGATCGGAAAGAACACCAACGGCGAAAGCAC
TCTGCTGGGCCGACACTGACACTGAGAGACGAAAGCTAGGGGAGCAAATG
GGATTAGATACCCCAGTAGTCCTAGCCGTAAACGATGGATACTAGGCGCT
GTGCGTATCGACCCGTGCAGTGCTGTAGCTAACGCGTTAAGTATCCCGCC
TGGGGAGTACGTTCGCAAGAATGAAACTCAAAGGAATTGACGGGGGCCCG
CACAAGCGGTGGAGCATGTGGTTTAATTCGATGCAAAGCGAAGAACCTTA
CCAGGGCTTGACATGCCGTGAATCCTCTTGAAAGAGAGGGGTGCCCTCGG
GAACGCGGACACAGGTGGTGCATGGCTGTCGTCAGCTCGTGCCGTAAGGT
GTTGGGTTAAGTCCCGCAACGAGCGCAACCCTCGTGTTTAGTTGCCACCA
TTGAGTTTGGAACCCTAAACAGACTGCCGGTGATAAGCCGGAGGAAGGTG
AGGATGACGTCAAGTCATCATGCCCCTTATGCCCTGGGCGACACACGTGC
TACAATGGGCGGGACAAAGGGTCGCGATCCCGCGAGGGTGAGCTAACTCC
AAAAACCCGTCCTCAGTTCGGATTGCAGGCTGCAACTCGCCTGCATGAAG
TCGGAATCGCTAGTAATCGCCGGTCAGCCATACGGCGGTGAATTCGTTCC
CGGGCCTTGTACACACCGCCCGTCACACTATGGGAGCTGGCCATGCCCGA
AGTCGTTACCTTAACCGCAAGGGGGGGGATGCCGAAGGCGGGGCTAGTGA
CTGGAGTGAAGTCGTAACAAGGTAGCCGTACTGGAAGGTGCGGCTGGATC
ACCTCCTTTTCAGGGAGAGCTAATGCTTGTTGGGTATTTTGGTTTGACAC
TGCTTCACACCCAAAAAGAAGCGAGCTACGTCTGAGCTAAGCTTGGATAT
GGAAGTCTTCTTTCGTTTCTCGACGGTGAAGTAAGACCAAGCTCATGAGC
TTATTATCCTAGGTCGGAACAAGTTGATAGGATTCCCTTTTTTACGCCCC
CGTGTCCCTCCTGTGTGGCGACACGGGGGCGTAAAAAAGAAAGAGAGGGA
TGGGCTCGCTTTTGGCATAGCGGGCCTCCCACTGGGAGGCCCCCACGACG
GGCTATTAGCTCAGTGGTAGAGCGCGCCCCTGATAATTGCGTCGTTGTGC
CTGGGCTGTGAGGGCTCTCAGCCACATGGATAGTTCAATGTGCTCATCAG
CGCCTGACCCGGGGATGTGGATCATCCAAGGCACATTAGCATGGCGTACT
CCTCCTGTTCGAATCGGAGTTTGAAACCAAACTTCTCCTCAGGAGGATAG
ATGGGGCGATTCAGGTGAGATCCAATGTAGATCTAACTTTCTATTCACTC
GTGGGATCCGGGCGGTCCGGGGGGGACCACCACGGCTCCTCTCTTCTCGA
GAATCCATACATCCCTTATCAGTGTATGGACAGCTATCTCTCGAGCACAG
GTTTAGGTTCGGCCTCAATGGGAAAATGGAGCACCTAACAACGCATCTTC
ACAGACCAAGAACTACGAGATCACCCCTTTCATTCTGGGGTGACGGAGGG
ATCGTACCGTTCGAGCCTTTTTTCATGCTTTACCGGAGGTCTGGAGAAAG
CAGCAATCAATAGGATTTCTCTAATCCTCCCTTCCCGAAAGGAAGAAAAG
AACGTGAAATTCTTTTTCCTCTCCGCAGGGACCAGGAGATTGGATCTAGC
CATAAGAAGAATGCTTGGTATAAATAACTAACTTCTTGGTCTTCGACCCC
CTCAGTCACTACGAGCGCCCCCCGATCAGTGCAATGGGATGTGTCTATTT
ATTTATCTCTTGACTCGAAATGGGAGCAGAGCAGGTTTGAAAAAGGATCT
TAGAGTGTCTAGGGTTGGACCAGGAGGGTCTCTTAACGCCTTCTTTTTTC
TTCCCATCGGAGTTATTTCACAAAGACTTGCCATGGTAAGGGAGAAGGGG
GAACAAGCACACTTGAAGAGCGCAGTACGACGGAGAGCTGTATGCTGCGT
TCGGGAAGGATGAATCGCTCCCGAAAAAGAATTCTTGATTCTCTCCCAAT
TGGTTGGATCGTAGGTGCGATGATTTACTTCACGGGCGAGGTCTCTGGTT
CAAGTCCAGGATGGCCCAGCTGCGCCAGGGAAAAGAATAGAAGAAGCATC
TGACTCTTTCATGCATACTCCACTTGCCTCGGGGGGATATAGCTCAGTTG
GTAGAGCTCCGCTCTTGCAATTGGGTCGTTGCGATTACGGGTTGGATGTC
TAATTGTCCAGGCGGTAATGATAGTATCTTGTACCTGAACCGGTGGCTCA
CTTTTTCTAAGTAATGGGGAAGAGGACCGAAACATGCCACTGAAAGACTC
TACTGAGACAAAAAGATGGGCTGTCAAGAACGTAGAGGAGGTAGGATGGG
CAGTTGGTCAGATCTAGTATGGATCGTACATGGACGATAGTTGGAGTCGG
CGGCTCTCCTAGGGTTCCCTCATCTGGGATCCCTGGGGAAGAGGATCAAG
TTGGCCCTTGCGAATAGCTTGATGCACTATCTCCCTTCAACCCTTTGAGC
GAAATGTGGCAAAAGGAAGGAAAATCCATGGACCGACCCCATCGTCTCCA
CCCCGTAGGAACTACGAGATCACCCCAAGGACGCCTTGGGCATCCAGGGG
TCACGGACCGACCATAGGCCCTGTTCAATAAGTGGAACGCATTAGCTGTC
CGCTCTCCAGTTGGGCAGTAAGGGTCGGAGAAGGGCAATCACTCGTTCTT
AAAACCAGCATTCTTAAGACCAAAAAGTCGGGCGGAAAAAGGGGGAGAGC
TCTCCGTTCCTGTTCTCCTGTAGCTGGATTTTCCGGAACCACAAGAATCC
TTAGAATGGGATTCCAACTCAGCACCTTTTGAGAAGAGTTGCTCTTTGGA
GAGCACAGTACGATGAAAGTTGTAAGCTGTGTTCGGGGGGGAGTCATTGT
CTATCGTTGGCCTCTATGGTAGAATTAGTCGGGGAGGCCTGAGAGGCGGT
GGTTTACCCTGTGGCGGATGTCAGCGGTTCGAGTCCGCTTATCTCCAGCC
CGTGAACTTAGCTGATACTATGATAGCACCCAATTTTTCCGATTCGGTAG
TTCGATCTATGATTTCTCATTCATGGACGTTGATAAGATCCTTCCATTTA
GCAGCACCTTAGGATGGCATAGCCTTAACGTTAATGGCGAGGTTCAAACG
AGGAAAGGCTTACGGTGGATACCTAGGCACCCAGAGACGAGGAAGGGCGT
AGCAAGCGACGAAATGCTTCGGGGAGTTGAAAATAAGCATAGATCCGGAG
ATTCCCGAATAGGTCAACCTTTCGAACTGCTGCCGAATCCATGGGCAGGC
AAGAGACAACCTGGCGAACTGAAACATCTTAGTAGCCAGAGGAAAAGAAA
GCAAAAGCGATTCCCGTAGTAGCGGCGAGCGAAATGGGAGCAGCCTAAAC
CGTGAAAACGGGGTTGTGGGAGAGCAATACAAGCGTCGTGCTGCTAGGCG
AAGCGGTGGAGTGCTGCACCCTAGATGGCGAGAGTCCAGTAGCCGAAAGC
ATCACTAGCTTACGCTCTGACCCGAGTAGCATGGGGCACGTGGAATCCCG
TGTGAATCAGCAAGGACCACCTTGCAAGGCTAAATACTCCTGGGTGACCG
ATAGCGAAGTAGTACCGTGAGGGAAAGGTGAAAAGAACCCCCATCGGGGA
GTGAAATAGAACATGAAACCGTGAGCTCCCAAGCAGTGGGAGGAGAATGT
CATCTCTGACCGCGTGCCTGTTGAAGAATGAGCCGGCGACTCATAGGCAG
TGGCTTGGTTAAGGGAACCCACCGGAGCCGTAGCGAAAGCGAGTCTTCAT
AGGGCGATTGTCACTGCTTATGGACCCGAACCTGGGTGATCTATCCATGA
CCAGGATGAAGCTTGGGTGAAACTAAGTGGAGGTCCGAACCGACTGATGT
TGAAGAATCAGCGGATGAGTTGTGGTTAGGGGTGAAATGCCACTCGAACC
CAGAGCTAGCTGGTTCTCCCCGAAATGCGTTGAGGCGCAGCAGTTGACTG
GACATCTAGGGGTAAAGCACTGTTTCGGTGCGGGCCGCGAGAGCGGTACC
AAATCGAGGCAAACTCTGAATACTAGATATGACCCCAGAATAACAGGGGT
CAAGGTCGACCAGTGAGACGATGGGGGATAAGCTTCATCGTCGAGAGGGA
AACAGCCCGGATCACCAGCTAAGGCCCCTAAATGACCGCTCAGTGATAAA
GGAGGTAGGGGTGCAGAGACAGCCAGGAGGTTTGCCTAGAAGCAGCCACC
CTTGAAAGAGTGCGTAATAGCTCACTGATCGAGCGCTCTTGCGCCGAAGA
TGAACGGGGCTAAGCGATCTGCCGAAGCTGTGGGATGTAAAAATGCATCG
GTAGGGGAGCGTTCCGCCTTAGAGGGAAGCACCCGCGCAAGCAGGTGTGG
ACGAAGCGGAAGCGAGAATGTCGGCTTGAGTAACGCAAACATTGGTGAGA
ATCCAATGCCCCGAAAACCTAAGGGTTCCTCCGCAAGGTTCGTCCACGGA
GGGTGAGTCAGGGCCTAAGATCAGGCCGAAAGGCGTAGTCGATGGACAAC
AGGTGAATATTCCTGTACTACCCCTTGTTGGTCACGAGGGACGGAGGAGG
CTAGGTTAGCCGAAAGATGGTTATCGGTTCAAGGACGCAAGGTGACCTTG
CTTTTTCAGGGTAAGAAGGGGTAGAGGAAATGCCTCGAGCCAATGTCCGA
GTACCAGGCGCTACGGCGCTGAAGTAACCCATGCCATACTCCCAGGAAAA
GCTCGGACGACCTTCAACAAAAGGGTACCTGTACCCGAAACCGACACAGG
TGGGTAGGTAGAGAATACCTAGGGGCGCGAGACAACTCTCTCTAAGGAAC
TCGGCAAAATAGCCCCGTAACTTCGGGAGAAGGGGTGCCTCCTCACAAAG
GGGGTCGCAGTGACCAGGCCCGGGCGACTGTTTACCAAAAACACAGGTCT
CCGCAAAGTCGTAAGACCATGTATGGGGGCTGACGCCTGCCCAGTGCCGG
AAGGTCAAGGAAGTTGGTGACCTGATGACAGGGTAGCCGGCGACCGAAGC
CCCGGTGAACGGCGGCCGTAACTATAACGGTCCTAAGGTAGCGAAATTCC
TTGTCGGGTAAGTTCCGACCCGCACGAAAGGCGTAACGATCTGGGCACTG
TCTCGGAGAGAGGCTCGGTGAAATAGACATGTCTGTGAAGATGCGGACTA
CCTGCACCTGGACAGAAAGACCCTATGAAGCTTTACTGTTCCCTGGGATT
GGCTTTGGGCCTTTCCTGCGCAGCTTAGGTGGAGGGCGAAGAAGGCCTCC
TTCCGGGGGGGCCCGAGCCATCAGTGAGATACCACTCTGGAAGAGCTAGA
ATTCTAACCTTGTGTCAGGACCTACGGGCCAAGGGACAGTCTCAGGTAGA
CAGTTTCTATGGGGCGTAGGCCTCCCAAAGGGTAACGGAGGCGTGCAAAG
GTTTCCTCGGGCCGGACGGAGATTGGCCCTCGAGTGCAAAGGCAGAAGGG
AGCTTGACTGCAAGACCCACCCGTCGAGCAGGGACGAAAGTCGGCCTTAG
TGATCCGACGGTGCCGAGTGGAAGGGCCGTCGCTCAACGGATAAAAGTTA
CTCTAGGGATAACAGGCTGATCTTCCCCAAGAGTTCACATCGACGGGAAG
GTTTGGCACCTCGATGTCGGCTCTTCGCCACCTGGGGCTGTAGTATGTTC
CAAGGGTTGGGCTGTTCGCCCATTAAAGCGGTACGTGAGCTGGGTTCAGA
ACGTCGTGAGACAGTTCGGTCCATATCCGGTGCGGGCGTTAGAGCATTGA
GAGGACCTTTCCCTAGTACGAGAGGACCGGGAAGGACGCACCTCTGGTGT
ACCAGTTATCGTGCCCACGGTAAACGCTGGGTAGCCAAGTGCGGAGCGGA
TAACTGCTGAAAGCATCTAAGTAGTAAGCCCACCCCAAGATGAGTGCTCT
CCTATTCCGACTTCCCCAGAGCCTCCGGTAGCACAGCCGAGACAGCGACG
GGTTCTCTGCCCCTGCGGGGATGGAGCGACAGAAGTATTGGGAATCCAAG
ATAAGGTCACGGCGAGACGAGCCGTTTATCATTACGATAGGTGTCAAGTG
GAAGTGCAGTGATGTATGCAGCTGAGGCATCCTAACAGACCGAGAGATTT
GAACCTTGTTCCTACACGACCTGATCAATTCGATCAGGCACTCGCCATCT
ATTTTCATTGTTCAACTGTTTGACAACATGAAAAAACCAAAAAAAAGCCC
CGCCCTCCTTCTCTATCTATTCAAGGGATGGAAGGGCAGAGGCCTTTGGT
GTCCCCTCCAGTCAAGAATTGGGGCCTCACAATCACTAGCCAATATGCTT
TTCTCTCATCCTTTCTTCGTTCATGATTCGATATTCTGGTGTCCTAGGCG
TAGAGGAACCACACCAATCCATCCCGAACTTGGTGGTTAAACTCTACTGC
GGTGACGATACTGTGGGGGAGGTCCTGCGGAAAAATAGCTCGACGCCAGA
ATGATAAAAAGCTTAACACCCCTTTTAAATAAAAAAGAAAATAGGAAAAA
GATAAAAAGAAAAAATGCAAAGGTCGTCTTATTCAAAACCCCAATTATGA
CATCTCTTCTCTCCCACTTCACACCTCGGAACGCACTGTTCTTATAGTCT
TATAGAGAGAAACGCGCTTTCATATCTTCTTAACCCGAAATAGCTGAGGA
GAGGAAAGGTTCCTTTTTGAGGGTACTCCCGGGAACAGATCCAGTGGAGA
CGGGGTGGGGCCTGTAGCTCAGAGGATTAGAGCACGTGGCTACGAACCAC
GGTGTCGGGGGTTCGAATCCCTCCTCGCCCACAACCGGCCAAAAAGGGAA
GGACCTTTCCTTTACCTCTGGGGGTAGGAAAATCATGATCGGGATAGCGG
ACGCAAAGCTATTGAACTATGGGTCTTTTGTCGAAATGGAATGGCCTTAC
TTTTTCTTTTTATTTATCGTGAATGCTTCGATAATTACATATAGTAACCG
GGTGGGAATCAGCATATTTGTGTTTTACTCCCCGTAATTCTTCCTCAGCC
AGGCTTGGGCAGAATAGTAGAGCAAGTACAAGTATTAGTAGCATAGCTAA
AATGCGTTCCTCGTCATTGTCATTAATATGTTTGCTCGCGGTAATTGTGG
CCTATCGGGAGAATCGATGACTGCATCTTTGATGCACTGCTAGTACATCA
TCTGAGAATTCTTAATTGGCTAGTTGTAAGTAAATAGCCCCCAGGCTATT
TACAAGGTATTATCCCGGATCTACGCCGAGGACGGTGATTCTCAAATATC
GTAGAACAGAATGGGATACGATGAGATAGAATGCAATAGAAGGAACGGAA
CGGGTTATCTACTCCTAACGGTCAAAGCGAGCTCTTTAATTCAATTCTTC
ATTCTTTAATTACAAATCTCCCCAAGTAGGATTCGAACCTACGACCAGTC
AGTTAACAGCCAACCGCTCTACCACTGAGCTACTGAGGAACAACGGGAGA
TTCGACCTCATAGAGTTCAACTCCCGTTCTCAACCCATGAACAATATGAG
TCCGAAGCTTCCTTCGTAACTCGCGGAACTTCTTCGTAGTGGCTCCGTTC
CATGCCTCATTTCATAGGGAACCTAAAAGTGGCTCTATTTCATTATATTC
CATCTATATCCCAATTCCATTCATTTAATATCCCTTTGGTGTCAGTGACA
TAACATAAGAGATGTCATTTATAGTCTATCTCTTTCTATATATGGAAAGT
TAAGAAATCATCATATAATAATCGAGAAATTGCAATAGAAAAGAAAAAGG
GGAGGTTTGTGATGATTTTGAAATCTTTTCTACTAGGTAATCTATTATCC
TTATGCATAAAGATAATAAATTCGGTCGTTGTGGTCGGACTCTATTTTGG
ATTTCTGACCACATTCTCCATAGGGCCCTCTTATCTCTTCCTTCTCCGAG
CTCGGGTTATGGAAGAAGGAACCGAGAAGGAGGTATCAGCAACAACTGGT
TTTATTACGGGACAGCTCATGATGTTCATATCGATCTATTATGCGCCTCT
GCATCTAGCATTGGGTAGACCTCATACAATGACTGTCTTAGTTCTACCAT
ATCTTTTGTTTCATTTCTTCTGGAAAAATAAAAAAAACTTTACCAGTACC
AGAAATTCAATGCGTAATCTCCGAAATCTCAACATTCAATGTGTATTCTT
GAATAATCTAATCTTTCAATTATTGAACCATTTCATTTTACCAAGTTCAA
CGTTAACCAGATTAGTCAACATTTATATGTTTCGATGCAACAACAAGATC
TTATTTGTAACAAGTAGTTTTGTTGGTTGGTTAATTGGTCACTTTTTATT
CATGAAATGGCTTGGATTGGTATTATTCTGGATACCACAAAATTATTCTA
TTCGATCTAATAAGTATCTTGTGTCAGAATTGAGAAATTCTATGGGACGA
ATCTTTAGTATTCTCTTATTTATCACTTGTGTCTACTATTTAGGCAGAAT
GCCGTCGCCTATCGTCACTAAGAAACTGAAAGAAATCTCAGAAACGGAAG
AAGGAGGAGAAAGTGAGGAAGAAAGCGATGTAGAAACAACTTTCGATTTC
GAAACGAGGGATACTAAACAGGAACAAGAGGAATCCACCGAGGAAGACCG
TTACCCTTGTTGGGAAGGAAAGGAGGATCCGGAAAAAATAGATGAAAGAA
AAGAAATCGGAATAAATGAAAATGAATTCGACTTTCACTTTAAAGAAACA
TGCTATAAAGATAACCCAGTTCACGAAGATTCTTATTATCAAGATAATTT
GCAATTGGGAAGATTTAAAGAAGATAAAAAAGAAAAGACTTATTTAATAT
ATAAAAAACCTCTTGTGAATTTTCTTTTCGATTATAAACGATGGAATCGC
CCATTACGATATATAAAAAATGATCGATTTGAAAATGTTGTACGAAATGA
AATCTCACAATATTTTTTTTATACATGCCCAAGTGATGGAAAAAAAAGAA
TATCTTTTACATATCCACTCAGTTTATCCACTTTTTCGGAAATGATAGAA
CGGAAAATTTTTTTGTACACGACAGAAAAACTATCCCGTGAGGGCCTGTA
TAATTATTGGGTTTATACCAATGAACAAAAAAAGTACAACATGAATAATG
AATTACTAAGTCGAATAAAAGTTCTAGAAAAAGAAAAGAGATCTCTTGTT
ATAGATATGCTCGAAAAAAGGACCAGATTGTACAATGATGAAAATGAACA
AAAATGCTTGCACAAAACATATGATCCTCTTTTGAATGGACCATATCGCG
GAACAATAAAAAAATTACATTCAAAGAATGATTTAATCAGCAATAGAAAT
AGAACAACGGAGGATGCCATAGAAACGTTTTGGATAAATAAGATTCATGA
TATACTTTATATATATAATGATTACCAAAAATTTGAACATCAAAAAGATT
TACTTGATAGGGAATCAATATTGAATTTTATTGGAAATTCTTTATCCTCA
ATATCAATAGGGAAATTTTCTTTTGAATCCACACACAGTTTTAATTTGAA
AAGATTTTCTTTGTTGTCTTTATTAGCAGAACAAAAAACGATTGATTTAG
AAAGTCAAGCAAAACCTTTAAAATTTCGAATTAATGGAATTACAACTGAT
CTCAATGATGAAACAACAATTAAAAATAAATCCATTGGAATAGAAGAAAT
TTTGAAAAGGGTTCCCCGATGGTCATATAAATTGACTAATGGTTTAGAAG
AAGAGGACGAAAATGAAGAAGAATCAACGGAAGATCCCGGGCTTCGTTCA
AGAAAAGCCAAACGTGTGGTAATTTATACTGATAACGATCAAAATACCAA
TTCTATTACTACTAATAATAGTACTATTACTACTAATAATAGTAATAGTA
TTAGTAATAATGATGAAGTGGAAGAAGTAGCTTTGATACGTTACTCACAA
CAATCTGATTTTCGTCGGGATATAATTAAAGGATCCATGCGTGCTCAAAG
ACGTAAAACAGTTACTTGGGAAATGTTTCAAGCAAATATGCATTCTGCAC
TTTTTTTGGATCGAATAGACAAAACATTTTTTTTCTCTTTTTTTGATATA
TCTGAAATGAGAAATAGAATTTTTAGGAATTGGCTGAGAAGAGAACCAAA
ATTGAGAATTTCCGAATGTGAAGAAGAGACAAAAGAAAAGGGGAAAAAAT
ACAAGGAAAAGAAAGAGGAAAATAAACGGATACGGATAGCAATATCCGAA
ACTTGGGATACCATTATATTTGCTCAAGCAATAAGGGGTTCAATGTTAAT
AACGCAATCTTTTCTTAGAAAATGCATTATATTGCCCTTATTGATAATAG
CTAAAAATATCGGTCGTATATTATTATTCCAATTCCCCGAGTGGGACGAG
GATTTGAAAGAATGGAATAGGGAAATGCATGTTAAATGCACCTATAATGG
TGTTCAATTATCAGAAACAGAATTTCCAAAGGATTGGTTAACAGACGGTA
TTCAGATAAAGATTCTATTTCCTTTCTGTCTGAAACCTTGGCGAAAGCCT
AAGGTACGATCTAATCTAACGAAAAAAAAAAGAAAAAAAGAAAATTTTTG
TTTTTTAACAATCTGGGGAATGGAAGCAGAGCTTCCCTTCGGTTCTCCCC
GAAAACAATCTTCTTTTTTTGAACCTATTTATAAGGAACTCGAAAAAAAA
ATTCGAAAAGTAAAAAAGAAATTTTTTCGAGTTTTAAGAGTTTTCAAAGA
AAGAAAAAAATGGTTTCTGAAAGTTAGGAAAGAAAAAACGGGATGGATCC
TCCCAATAGTTCTAATTCGAAAACAAATAATGAAAGAATTTGAAAAAGTA
AACCCAATTTTCTTATTTAAATTGAGTAAAGTGAAAGTATATGAACCACA
TGAAAAGAAAAAAAATGACAAAACTCCTAATAAGATTTCTCGTGAATCGA
GTATTCAAATTCGATCTATGAATTGGACAAGTTATTCACTCATAGAAAAA
AAAATGAAAGATCTTGCCGATAGGACACTCACAACAAGGAATCAAATAGA
ACAAATTACAAAAGACAATAAAAAAATAACTATAATTTGTGATGGTAAAA
GATTGGAATCATGTAAAAATATTTTTCAGATACTCAAAAGACAATACATT
CGATTATTACGTAAATCAGATTATTTTATGAAATCTTTCATCGAAAAAAT
ATACATAAATATCTTCCATATTTTCAGTATCAATATACAACTTTTCTTTG
AATCAAAAAAAAAAAATTTGAATAAATCTACCATTTACAACGATGAAACA
AATCAAAATACAATGAACTTTATTTCGACTCTAAAAAAGTCCTTTTCTAA
TAGTATTAGTATTAATAGTACTACTCTTATTACTGAAATTAGTAATAATT
CAAATATTTATTACAACTTATCCTCCTTGTCTCAAGCATATGTATTTTAC
ATATTATCACAAACCCAATTATTTAACAAGTATCACTTGAAATCTGTACT
TCACTATGACAGAACTTATCCATTTCTTAGGGATACAATTAAGAATTATT
GTATGACACAAGGAATATTTGATACCAAATCAAGGTACAAGAAAATTAAT
AAGTCTGAAATAAATGAATGGAAAAACTGGTTAAGGGATCATTATCAATA
CAAATTATCTCAGACGAAATGGTTTCGATTAGTACCCCCAAAATGGGGAA
ATAAAGTCAATAAACATTATATAATTCAAAATAAAGATAAAGACTCAATA
AAATTGGATTCATATAAAAAAGAAAAAGATCAATTAATTCATTACATGAA
ACAAAATCATAATCATGATGCGGTGGATTCATTAACGAGTCAAAAAGAAA
AATTGAAAAAACACTACAGATATGATCTTTTATCACATGAATATATGAAT
TATGGGAATAGAGAGGACTCATATATTTATGAATCTACATTACAAGTAAA
TGGGAACCAAGAAATTCCATATAATTTATACACAATGAAAGCCGAATCAT
ATTATATATTAATAACTATAGTTATTAATGATTACCTAGAGGAAGGATAT
ATTGTTGATATGGATCAAAATATGAATAGAAAATATTTTGATTCTAGAAT
TCTTTGTTTTCCTATTAGAAAAAATATTGATATTGAAGCTTGGATCAATG
CGCATATCGACACCAAAATTAATAAAAATCTTAAGACTGAAACTAATAAT
TATCAAAAACTTAAAAAAAAAAAACTTTTTGTTTTTGATTGGATAGGAAT
GAATGAAGAAAGATTATATCATAAGATATCAAATCCAGAACCTTGGTTCT
TCCCAGAATTTGGGCTACTTTTTAATGCGTATAAAATTAAACCACAGATC
ATACCAATTCAATTACTTTTTTTAAATTTTGATTTCTATGAAAATCTTAG
TCAATCTAATAACATTAACTTAAATCAAAAAAGGAATCCTCATATATCAT
CTAATCAAAAAGAATATCTTGAATTTGAAAATTCCAACCAAGAAAAAAAT
GAACAACAAGACCAAGGAGATCTTAGATCAGATCTACGAAAAAAAAAAAA
AAAAAATGTTGAAGAGAATCATACGAAATCAGAAATTAAAAAACATAAAA
AGAAAAAACAATCCAAAAGCAATAAGGAAGCAGAACTCTATTTTTTCTTG
AAAAAATATTTCCTTTTTCAATTAAGATGGGATGACTCCTTGAATCAAAG
AATGATCGATAATATCAAGGTATATTGTCTCCTACTTAGACTAATAAATA
CAAAGGAAATTGTTATATCCTCGATTCAAAGAGGAGAGATGTGTCTGGAT
GTGATGCTGATTCAAAAGGATCTAGCTCTTACAGAACTAATAAAAAAAGG
AATATTGATTATCGAACCAATTCGTCTATTTCTAGAAAGGGGTGTAAAAT
TGATTATATATCAAACCATAGGTATTTCATTGATCAATAAAAACCAAACT
AATGGAAAATACCTAAAAAAAAGATATGTTGATAATAAAAGTTTCGATAG
ATACATTGGGCGATATAACAATATGCTTGCGAATGGAGACAAAAATCATT
ATGATTTTTTTGTTCCTGAAAATATTCTATCTCCTAGACGTCGTAGAGAA
TTAAGAATTCTAATTTGTTTCAATTCCTGTAATTGGAATGTTGTGGATAG
AAATCCAGCATTTTGCAATGAAAACAAGATAAAAAACTACAGACAATTTT
TGAATAAGCATCTTAATACAGATACAAATAAATTCACTAAATTCAAATTA
TTTCTTTGGCCCAATTACCGATTAGAAGATTTAGCTTGTATGAATCGTTA
TTGGTTTGATACCAATAATGGCAGTCGATTCAGTATGTCAAGGATACATA
TGTATCCGCGATTCAGAATTATCTAATTATATATTTCCTATCTAATCAGA
TAATATGCGAGATATCTAGTAGATAAAAGAAAAAAAAATATATACATCCT
GTTACATTCTAGTACATGATACTTGATTTAATAGCGTATTCATATCCATT
CAACCGGATCTAGGAGGAAATCCGCAGAATCTTTTTATATATATATACAA
AGAAATTATTCTCTTTCGTGAATGCAAAAATACCCTTTTCTATTTTGTAT
CTAATCAAATTTTCAATTTGATTTGGATGAAGTCAAAAAGTGGTATATGA
ATAAATCCAAATTTTTATCTGGTAGAGACAAAAATTACTGGCATAATAAT
TTATTATTTTTCCCGATCGGTAAAATCCACAAAAAAGAAAGAAAAAGATG
AAAAAAAAAAATTATGATCAAAAATTCATTCATCTCAGTTATTCCACAAG
AAGAAAAAGAGAAAAACAAGGGATCTGTTGAATTTCAAGTATTCAGTTTC
ACCAATAAGATACGTAGACTTACTTCCCATTTAGAATTGCACAAAAAAGA
TTTTTTATCGCAAAGAGGTCTACGAAAAATTCTGGGAAAACGTCAACGAC
TGCTGACTTATTTGTCAAAGAAAAATAGAGTACGTTATAAGAAATTAATT
GGTCAGTTGGACATTCGGGAACCAAAAATTCATTAATTTAAAAAATTTCA
AGATTCGTTTTGAATTTATTATTAGTTATGAGATTTTTCCTTTTAATGAA
CCTTGTTTTGATAAATTTAGGAAATAATGAATCGGGGAAGAAAAAATATG
ACTGTACCGGGTACAAGAAAGGGTTTGATGATAGTCAATATGGGTCCTCA
CCACCCATCAATGCATGGTGTTCTTCGACTGATTGTTACTCTCGAGGGTG
AAGATGTTATTGACTGTGAACCCATATTGGGCTATTTACACAGAGGAATG
GAAAAAATAGCAGAAAACCGAACAATTATACAATATCTGCCTTATGTAAC
ACGTTGGGATTATTTAGCTACTATGTTCACAGAGGCAATAACGGTAAATG
CGCCAGAACAGTTGGGAAATGTTCAAGTACCTCAAAGAGCGAGTTATATA
AGAGTAATTATGCTAGAGCTGAGTCGTATAGCTTCTCATCTGTTATGGCT
TGGACCTTTTATGGCGGATATTGGTGCACAGACTCCCTTTTTCTATATTT
TCAGAGAGAGGGAATTACTATATGATTTATTCGAAGCTTCTACAGGTATG
CGAATGATGCATAATTATTTCCGTATCGGAGGAGTAGCTGCTGATCTACC
TCATGGATGGATAGATAAATGTTTGGATTTCTGCGATTATTTTTTAACCA
GAGTTGCTGAATATGAAAAACTTATTACGTGGAATCCCATTTTTTTGGAC
CGAGTTGAAGGGGTGGGCATTATTGGTGGGGAGGAAGCAATAAATTGGGG
CTTATCAGGACCCATGTTACGAGCTTCTGGAATACCATGGGATCTTCGTA
AAGTTGATCATTATGAGTGTTACAATGAATTTGATTGGGAAGTCCAATGG
CAAAAAGAAGGAGATTCATTAGCTCGTTATTTAGTACGAATAGGTGAAAT
GACGGAGTCCATAAAAATTATTCAACAGGCTATAGAAGGGATTCCGGGGG
GGCCCTATGAGAATTTGGAAGTCCGACGCTTTGATTTTGATAGAGCAAAA
AATTCTGAATGGAATGATTTGGAATATGGATTCATTAGTAAAAAACCTTC
ACCCAATTTTGAATTGTCGAAACAAGAACTTTATATGAGAGTAGAAGCCC
CAAAAGGAGAATTAGGAATTTATATGATAGGAGATAATAGTGTTTTCCCT
TGGAGATGGAAAATTCGTCCACCCGGTTTCATCAATTTGCAAATTCTTCC
CCAATTAGTTAAAAGAATGAAATTGGCTGATATCATGACGATACTAGGTA
GTATAGATATCATTATGGGAGAAGTTGATCGTTGAAATGATAATTGATAT
GACAGAAGTGCAAGCTATCAATTCTTTTTCTAGTTCAGAATCCGTAAAAG
AAGTCTATGGACTTATATCGCTGTTTATCCCCATTTTGTCCCTTATATTA
GGAATCATAATAGGGGTACTAGTAATTGTGTGGTTAGAAAGAGAAATATC
CGCAGCGATACAACAACGTATTGGGCCTGAATATGCTGGCCCATTGGGAA
TTCTTCAAGCTATAGCGGATGGGACCAAACTACTTTTTAAAGAAGACCTT
TTCCCATCTAGAGGTAATATTCGTTTGTTTAGTGTTGGACCGTCTCTAGC
GGTTATATCGATTCTACTAAGTTATTTAGTAATGCCCTTCGGGTATCGTC
TTGTTTTAGCCGATCTCAGTATCGGTGTTTTTTTATGGATCGCCATTTCA
AGTATTGCCCCTATCGGGCTTCTTATGTCAGGATATGGCTCGAATAATAA
ATATTCCTTTTCGGGTGGTCTACGGGCTGCTGCTCAATCTATTAGTTATG
AAATACCATTAACTCTATGTGTGTTATCAATATCTCTACGTGTGATTCGT
TGAAACATGAACTTTTTCCTTCTCTACTCGAAATAAAGAAAAGAGCTTGA
ACGTATTGAATAGATATTCCCCTTTTTATTTATCATTCGACTTTTTATTT
ATCATTCGAGTTAAACCAAATAGTTATATGAGTGAAAGAAAACAGCCTCT
AAATTCGCAGTAAGAAGACAAAATCTCATTCCCTATGTACAAGAATAAAA
TGGAAGTAAACATAAGATAAGCAGTATAAACAGTTTGCCCCAAGATTAGA
TTCTTTGATTAATTATCATATCTTGAAGCGGGCACAAAAGATCAACTGTA
TGGAGTTTTCACTACTGTCTTGTATGTATTACCATACCTGGGATCAATCA
AAAATAGTGGACGGTTAGAAACACTAAGGTACACAAAAGATTAGTAATGG
AGATAGTCTTAGGTAGGAAAAAAGAGGTATTTCCACAAAAAAAGAATCAT
AAGAAGGGCTTTAAGTTGGTAGAAATGATCAAGCAGTACTCCCTCACAAT
TCCGATCTAGAGTATGCTCCTATTCACTGATTAAGGGAATGACTATCAAT
AACGAATTAATCCTTTTTTCGAAGTAAAGTAGCTTCTTCTCAGAAAGAAG
AACAGGAATAAAAGAAATGGAATACATGCAATAATACAGACAATAAAAAT
ATATATAGATAGAATAAAAAAAAATGAAGAAAAAAAATATTTCTTTTTTT
TTCTTCTATCCATACATATGGAATTCTTATCATGATTCATGAAATAAACT
AGTCTCTAATTCTTTAATATCGATTGACATAACAAGTATTTTTTTTTATT
AAAGGATTTAAGTTATTACTGATAAATTTGAATTCTAAAGATGAGAATGA
GATCAATTCGGAAGTTTTTTTTTCTTATTCTAGCAGACGGAATTTCATTG
GTCTAATTTTGGATTATGTGATGTATCTTTATTCTTCTATTTACCTACAA
AGATGTTGACTGAATCGATCCTTACATTTATTTGTAACCATAGAGGAGCC
GTATGAAGCTGAGGTCTCATGTACGGTTTTGGAATAGCGATAAGAACAGT
GATGCTATTATCGACTATGATTATCTAACAGTTTAAGTACAGTTGATATA
GTTGAGGCGCAGTCAAAATATGGTTTTTGGGGGTGGAATCTATGGCGTCA
ACCTATAGGATTTATAGTTTTTATAATTTCTTCTCTAGCAGAATGTGAGA
GATTACCTTTTGATTTACCAGAAGCAGAAGAAGAATTAGTAGCAGGTTAT
CAAACCGAATATTCAGGTATCAAATACGGTTTATTTTATGTTGCTTCTTA
CCTAAATTTATTAGTTTCTTCATTATTTGTAACAGTTCTTTACTTAGGTG
GGTGGAATTTATTTATTCCATACATATTCATTCCCGAGCTTTTCGTAAAA
AATAAAATGGTTGTAGTCTTTGGAATGACAATTGGTATCTTTATTACATT
AGTTAAAGCTTATTTGTTTCTGTTCATTTCTATCACAACAAGATGGACTT
TACCTAGGATGAGAATGGACCAGCTATTAAATCTTGGATGGAAATTTCTT
TTACCTATCTCCTTAGGTAATCTATTATTGACAACTTCTTTTCAACTTGT
TTCACTATAAATAATAGAATATGATAACGATATTCTAGATTCCTAACCTT
TCTCAAACAAGAAAAAGAAACATCACTTTATTCATGGATATCTACAATAT
GTTCCCTATGGTGACCGGGTTCATAAATTACGGTCAACAAACAATACGAG
CTGCAAGGTACATTGGTCAAAGTTTTATAATTACCCTATCTCACACAAAT
CGTTTACCTGTAACTATTCAATATCCTTATGAAAAATCAATCGCATCAGA
GCGTTTCCGTGGTCGAATTCACTTTGAATTTGATAAATGTATTGCTTGTG
AAGTATGTGTTCGTGTATGTCCAATAGATCTACCCGTTGTTGATTGGAGA
TTAGAAAAAAATATAAAAAAAAAACAATTGCTTAATTACAGTATTGATTT
TGGATTCTGTATATTTTGTGGTAACTGTGTCGAGTATTGTCCAACAAACT
GTTTATCAATGACTGAAGAATATGAACTTTCCACTTATGATCGTCACGAG
TTGAATTATAATCAAATTGCTTTGGGACGGTTACCGATATCAGTAATTGG
AGATTACACAATTCAAACAGTTCTGAATTGGACTCAAATCAAAATAGACA
AGGATAAGCTACCTGATTCGAGAACGATTACCAATTACTAAGATTTTGTT
TTAATATATAGAACTTTTTTTTTTCATTTTGGTTGATTAGTAACTCTTAA
TACTAACTATAATATAACCATTTAGTATTCAGAATTATTGTTTGATTTAA
GCTGAAAATACATTTTCCTCATAATTTATTTCGGAATAAACAATTTGAAT
TACTCTTTTTCGAATAAAAATAGGAATAAGATTTAATTCAATTAAAAACA
TTTCATATACAAGAAAAAAATAGAGTAACCCTTTTTCTGAATCATTCAGT
AAGGTTATGTTCTGAATCATTCAGTAAGGTCATGAAATATTTCGACTTAT
TTATCTCTTATTTTATACATAATGGATTTACTTGGACCAATACATGATAT
TCTTGTAATATTTCTGGGATCGGTTCTTATATTAGGGGGGTTGGGAGTAG
TATTACTTACCAATCTAATTTATTCTGCCTTTTCATTGGGATGGGTTCTT
TTTTGTATATCCTTATTCTATATTTCATCAAACTCCTATTTTGTAGCTGC
TGCGCAGCTCCTTATTTATGTGGGAGCCATAAATGTCTTAATTATATTTG
CTGTAATGTTCATAAGTGGTTCAGAATATTCTAATGATTCCCATCTTTGG
ACCGTTGGGGATGGGGTCACTTTAGTGGTTTGTACAAGTATCTTTTTTTC
ACTAATTACTACTATCCCAGATACATCATGGTACGGGATTATTTGGACTA
CAAGATCAAACCAAATTATAGAACAGGACCTAATAAGTAATGTTCAACAA
ATTGGGATTCATTTATCAACAAATTTTTATCTCCCGTTTGAACTTATTTC
GATAATTCTTTTAATTTCTTTAATAGGTGCAATTACTATGGCTCGTCAAT
AATAAATACTTAGAATTTGAAATTCTAAATCAAATAAAAAATAGAAAGGT
TTTCGTTAAATCTATTGCCAATACCCTCTTTGCTTTTGTAATTGTTCTAT
TTTAGTCAAGTCAATCAGTTGGTTGTTCATATTTAAATTTGATGAGGAAT
TAGTCAATGATGTTCGAACATGTACTAGTTTTGAGTGTATATTTATTTTC
TATCGGTATCTATGGATTGATCACAAGTCGAAACATGGTTAGAGCACTTA
TGTGTCTTGATCTTATACTAAATTCGGTTAATATTAATCTCGTAACATTT
TCTGATTTATTTGATAGTCGACAATTAAAAGGAGACATTTTCTCAATCTT
TGTTATAGCTGTTGCAGCTGCTGAAGCAGCTATTGGTCTAGCTATTGTTT
CGTCGATCTACCGTAACAGAAAATCAACTCGTATCAATCAATCCAACTTG
TTGAATAATTAGTAACAATAATCATAAATAATCATATAAATAAAGACAAA
GACATATTAAGACATATATATAATATTTATTGTATAATTTAGAATTTATT
TATATAATATATTCATATTGATCTGATTGACCAATTTGAATTCGCATGTG
CTATGACCACGTTTGTGAAAAGTCAGAATTTCTTAGCCCTTTCCTATGAA
CAGATTTAGAAATATTAATCCATCTTTAGATGGATTAATAAAATTTGATA
AACCACTGATTCGTCTGGTATTTATAATATTATAATATAAATATATGATT
CATTTACTATGGATTTTACCAGACCAGATCGAAAAGTTTTATGTTCAAAA
TTGGAATTTGTAGACCCAATGTCGCATTCAGTAAAAATTTATGATACATG
TATAGGGTGTACTCAATGTGTACGAGCCTGTCCCACAGATGTATTGGAAA
TGATACCTTGGAATGGATGTAAAGCTAAACAGATTGCTTCTGCGCCAAGA
ACCGAGGACTGTGTAGGTTGTAAGAGATGTGAATCTGCTTGCCCAACAAA
TTTTTTGAGTGTTCGTGTTTATTTATGGCATGAAACAACTCGGAGCATGG
GTCTATCTTATTGATACGTTACAAAAAACTCCACTTGAATCATTTGATTC
CTTTTTACCGACAAAAACCCGTACTCGATAAAATATATTATTCCGAGCAC
GGGTTTTTCTGGTCAAAGCGTATCTTGTCTTTATCACGAGTTATTTTCCT
TGGTTAACAATAATTGTCGTTTTGCCAATATTTGCAGCTTCTTCAATTTT
TTTTCTCCCCCATAAAGGGAATAAGGTCTTCCGATGGTATACTACTTGTA
TTTGTTTAATAGAACTCCTCCTAACAACCTATGTATTCTGTTATCATTTC
CAATTGGATGATCAATTAATCCAATTGGAGGAGGATTTTAAATGTATAAA
TATTTTTGATTTTCACTGGAGACTGGGAATCGACGGACTTTCCATAGGAC
CCATTTTACTAACAGGATTTATCACTACTTTGGCAACTTTAGCGGCTTGG
CCAGTTACTCGAAATTCGCGATTGTTCTATTTACTAATGTTAGTAATGTA
TAGTGGTCAAATAGGATTATTTTCTTCTCGAGACCTTTTACTTTTTTTCA
TCATGTGGGAGTTCGAATTAATTCCTGTTTACTTACTTCTATCTATGTGG
GGGGGAAAGAAACGTTTGTATTCGGCTACAAAGTTTATTTTGTACACTGC
AGGGGGTTCCGTTTTTCTCTTAATAGGAGTTTTAGGTATGGGTTTATATG
GTTCCAATGAACCAACATTAGATTTTGAAAGATTAGCTAATCAATCATAT
CCTGTAGCATTGGAAATAATATTCTATTTTGGTTTCCTTATTGCTTATGC
TGTCAAATCGCCGATTATACCCCTGCATACATGGTTACCAGATACCCATG
GAGAAGCACATTACAGTACATGTATGCTTTTAGCTGGAATCTTATTAAAA
ATGGGAGCATATGGATTGATTCGAATTAATATGGAATTATTACCCCATGC
TCATTCTCTATTTTCTCCCTGGTTGGTAATAGTTGGAACGATACAAATAA
TCTATGCAGCTTCAACCTCTTTCGGTCAACGCAATTTAAAAAAGAGAATA
GCCTGCTCCTCTGTATCTCACATGGGTTTCATAATTATAGGAATTGGTTC
TATAACCGACACAGGACTTAATGGGGCTATTCTACAAATACTCTCTCATG
GATTTATTGGTGCTGCACTTTTTTTCTTGTCGGGAACGAGTTGTGATAGA
ATACGTTTTGTTTATCTAGACGAAATGGGTGCGATATCTCTTCCAATGCC
AAAAATATTTACTATGTTTAGTAGTTTCTCGATGGCTTCTCTTGCATTGC
CGGGAATGAGTGGTTTTGTTGCCGAATTAGTAGTATTTTTGGGGATAATT
ACCAGTCCAAAATATCTTTTAATGCCAAAAATTCTAATTACTTTTGTAAT
GGCAATTGGAATGATATTAACTCCTATTTATTTATTGTCTATGTCACGTC
AGATGTTCTATGGATACAAGTTATTCAATGTCCCAAACTCCTTTTTTGTA
GATTCTGGACCGCGAGAACTATTTGTTTCGATCTGTATCTTTTTACCCGT
AATAGGTATTGGTATTTATCCGGATTGCGTTTTCTCACTATCAGTTGATA
AGATAGAAGGTATTTTATCTAATTATTTTCATAGATAGTTTTCATTAATG
AGAAAGTATTATAATTCTGTGGTTTTTATTTACTATTTTTTATTCCCCAT
ACAATGGAAAAAAGTGAATTAGAATTGTAATTAGATACATCTCGAGTTTT
GGAGAACTAGGGAAGTGGTTCTCCAAAACTCGCACAAACTTTCATTATAT
ATGGCCCGATATTCTTATCTTATGTATTCCTTTGTATTCTTTTTATGTTT
ATGTAATTTATTCAATTAGATTGCAATGTGAATGAACCATAACTATGTAG
ACCTATTCCTAATAGATTGATCCCAAAATAGCATATCCAAATTATAAGAA
ATCCTATAGAAGCTACAAGTGCTGGATTGGTACCTTGAAAATTTATATTT
ATTCTAATATGCGAATAAATCGCGAATATGGTCCAAGTAATAAATGCCCA
AGTTTCTTTTGGGTCCCAATTCCAATAGGATCCCCATGCCTCATTAGCCC
ATACTGCTCCCGAAAGTATACCCATGGTTAAGAAAATGAACCCTAAACTA
ATGATACGATAAGTCCAATAATCCAAACGCTGAGTCAATTGATATTTGTA
ATAATTTCGAAATGAAAGAAAAGAGGTGTTTTCAAAAACACCTCTTTTTT
TATTCAAATATTTGGTTTCAGCAAAGAAAAATGACTTAATTAATAAATTT
TTCCTTTTACAAAAAATATCCATGTTTTTTCGAAATGTAATAACTAAAAG
AGCGACAGATAATAATGATCCGCATAAAAGAGTTGCATAGCTCAATAACA
TCATACTTACGTGCATCATTAACCATTGAGATTTTAGAGCAGGTACTAAT
ATTGCAGATTGTCGCATTTCAGTTGAAAGACATGACGTGACGAAGCCTTG
AGTAAAAATAACACTTGGTACGGTTATTACGCTTAAATCATTTTTATAAT
TCCTAAGATAGGGAATCATATGAATAATGGAAAAACTCCACGAAAGGAAG
ATTAATGATTCGTATAGATTACTTAACGGGAAATGCCCCGAATAAATCCA
TCGAGTAATTAATAATCCTGTTATAGAGAAAAAAGTGGATATTATCCCTT
TTTCCGACGAATCACATAATCCTACAATTTTGTGGATTAATAAGGTCATC
AAATGAATCGTAATCACAATTGAAATGATCGAAAAAGAGATATGAGTTAA
TATATGTTCTAAAGTCACAAATATCATAAAAAAGGTCCCAGTGCCAAATG
GAAATCAGGAATTAAATATATTATAGAATGAATCTATTCTGCCCTTTTAT
GGGATGCCGCCACTCGGACTCGAACCGAGATGCTCTAGCACTGCTTCCTA
AGAGCAGCGTGTCTACCGATTTCACCATGGCGGCTTGGCTTACTTGAAAT
AATAATAGTCGATCCATGTTGAATCGTCGAGATTCGACGATTCAACATGG
ATCGATGAATAAATACTCGTGTCTAGTCTAACTAAATTAGACATATATAT
TATTTGAATGCTCAATCAATGATTTATCGTCATAGGGTTCAGTTTTAACA
ATCAATTTTCACGTTCTATAAAGTTTTTCCGTAACAGTTAGAACTGGATA
GTTTTGCTCTCATATGAGATATAGAACTCAGAATGGAATCGTCTTTTTTT
TTGATGATTTTTTTCATGGATTCAAAAAAAAAAAATGGATTTTAGTAACG
AACAAAATCAAATAACTATACCTACTATTTCATCATTAAATCAAGAAATT
TTTCTAGCAATTTCGATACCTTACTTAGTATTATTAAATATTACTATTCC
TTATTGTGTAAATAATTCTACATTTATGATAACATATTTCTCAAATCAAT
TAGGTTTTGGTTTTGGGGCTAGGCGTATAACAAAAGAATTTCAATCTCTA
TTACAATTGTACTTTTTTTCCAATTTATTCTATTGAAAAGTACAATTGAT
AGGAAAAAAAAACAACCATCTCATGAATTAAATACATATACTCTAATGAA
AAGAAAAAATAATACTTAGAACCCCGTAGCATCTGTCTATTGCTAATTCT
TTTGTCTTTTGTCTATAGTAATAATTCTGTCTATAGACAAAAGAATTGGT
ATTCCACATACCGCAACAGTTATTATTAACTAATATGCAAGAGTTCAATA
GATTAGTTAATGTGAATCATTCATCTTAAAAAGTTTGAATTTTTGCGTGT
TGTCTGTATTCAAATTATTCCAGGGCTTTATTATTTTTTTGTTGCACAAA
AAAACTTTTTGAATGCCTAGTAGAAACCGATTTAGCTAAAGAAAAAGCTT
TTATTGCAGCTAAATACCCCTTTTTCTTCCAAATATTTCTACGAATACGT
TTTTTTGATATAGAAGTGCGTTTTTTTGGAACCGCCATTTTTTTTTAAGT
TACTAATTTTTATTGTTCTATGTGAAAGACATGTATTGTTCAATAAAAAT
AGATTGTTCTTTCTTTTTATCTATACTTATTGCATCGATAATAGTTTTAT
TTTCGTTTTTTTTTCATTTTCATAAAACATTTCATAACATACAAATATAT
AATAATAAATCATAGATAAATTCTATATAACTATATAAATATATACATAT
ATATCATATAACATATCGTATTAACACTGGTTAATACTTGGTTAATATTA
AAGTAGTTAAACAAAAGATTTCCTGGATCTTAATAAACAAAAGTTTTATT
TATTAGATTTGAGGCCAATTAATAAAATTCGTAACATTTCAAATAAATTA
ACTATAAAATAACTAGGTTTTTCATTTTTTTGAGTCGAGTTATTAATGGC
CAATATAATATGATCCATATTCGAATCAAATATCAAATACTGTTTTGGTG
TAACTTTTTTCTCTACTTAAAATTTAGAATTTAGTATATACTAGTAGTAT
GATTAAAAATTTCATATTTTGTATCTTAATTAAGTATCTATCTTTACTTT
AGTTAAAGTTAATAATTGAGCAGTAATATTTTCTTAGTTATTTGATCATA
TTATTTGCTATTTGCTTTGCCAACCGATTGTAATTTTTTTTTGATTATTG
TTCCCTTGCAATAATTGGTGAATTGAAAACAATTAAATTTTCAATTTTTA
ATAAAATAAGAGAAAATTTCGAATTTCTTTTTTATGGAACATACATATCA
ATATGCGTGTATAATACTCTTTCTTCCACTTCCAGTTACTATGTCAATAG
GATTTGGACTTCTGTTTGTTCCGACAGCAACAAAAAATATTCGTCGTATG
TGGGCTTTTGTTAGTGTTTTACTGCTGAGTATGGTTATGGGGTTTTCGGT
CAATCTGGCTATTCAGCAAATAAATGGAAGTTTTATCTATCAATATCTAT
GTTCTTGGACCATCAATAATGATTTTTCCTTAGAGTTCGGATACTTGATC
GATCCACTTACTTCTATTATGTCATTACTAATTTCTACTGTTGGAATCAT
GGTTCTTATGTATAGTGACAATTATATGTCTCACGATCAGGGATATCTGA
GATTTTTTGCTTATATGAGTTTTTTCAATATTTCCATGTTGGGATTAGTC
ACTAGTTCCAATTTGATACAAATTCATATTTTTTGGGAACTAGTGGGAAT
GTGTTCCTATTTATTAATAGGTTTTTGGTTCACACGACCTATTGCAGCAA
GTGCTTGTCAAAAAGCTTTTGTAATTAATCGTGTAGGTGATTTTGGTTTA
TTATTAGGAATCTTAGGTTTTTATTGGATAACAGGTAGTTTAGAATTTAG
AGATTTGTTCGAAATAGTTAATAACTTGATCTATAATAATGGGGTTAATT
TAAAATTTGCTATTTTATGTGCCTGTTTATTATTTCTTGGTGCAGTTGCT
AAATCCGCACAATTTCCTCTTCACGTGTGGTTACCTGATGCTATGGAGGG
ACCTACTCCCATTTCAGCTCTTATTCATGCTGCTACTATGGTAGCGGCCG
GAATTTTTCTTGTAGCACGACTTCGTCCTCTTTTTATAGTCATACCTTAC
ATAATGAATCTCATTTCTTTAATAGGTATAATAACACTATTATTAGGAGC
TACTTTGGCTCTTGCTCAAGGAGACATTAAAAGAAGTTTAGCCTATTCGA
CAGTGTCTCAATTGGGTTATATTATGTTAGCCCTAGGTATAGGTTCTTAT
CGAGCTGCTTTATTTCATTTGATCACTCATGCCTATTCTAAAGCTTTATT
GTTTTTGGGATCCGGATCCATTATTCATTCAATGGAACCTGTTGTTGGAT
ATTCGCCGGATAAAAGTCAGAATATGGTTCTTATGGGTGGTTTAAAAAAA
TATGTTCCAGTTACAAGAATCACGTTTTTATTAGGTACACTTTCTCTTTG
TGGTATTCCACCTCTTGCTTGTTTTTGGTCCAAAGATGAAATTCTTACTG
ATAGTTGGTTGTATTCACCAATTTTCGCAATAATAGCTTATTTCACAGCA
GGATTAACCGCATTTTATATGTTTCGAGTGTATTTACTTACTTTTGATGG
CTGTTTGCGCGTTCATTTTCAAAATTATAGTAGCACTAAGCATAGTTTGT
TTTGTTCAATGTCTGTATCTGTATGGGGGAGAGAACCACTTAAAATAGAC
AATCAAAACTTACCTTTCTTAATCTTAAAAAGAAATATTAATAATAAGGT
ATTCTTTTTTTCATTTTTTTCAAAAGGTACATATAAAAATAAAATTTATA
ATAATGTAATAAATCGGATGCAATACTTTTTTCGTACGTACTTTCAAAAT
AAATACACTTACATGTATCCTCATGAATCGGAAAATACTGTGCTATTTCC
TCTGCTTGTATTGGTACTATTTACTTTGGTCGTTGGATTAATAGGAATTC
CTTTTGATCAAGGAATAATAGATTTTGATATATTATCGAAATGGTTAACT
ACATTGACAAACCCTTTCCAAAAGAATTCTGTGGATTGGTACGAATTTTT
GACGAATGCTATTTTTTCAGTAAGTGTATCCCTTTTCGGGCTATTCATAG
CATCTATTTTCTATGGGTCTGTTTATTCATCTTTCCAGAATTTGAACTTA
ATCAATTTTTTTGTAAAAAGGGGACCTAGGAGAATTCTATTGGATCAAAT
AAAAAATGTAATATACAATTGGTCATATAATCGTGGTTACATAGATATTT
TTTATACTAGGGGCTTAACTATGAGTATAAGACGACTGTCCAAATTAATT
CAGTTTTTTGATAGATATATAATTGATGGAATTACAAATGGGATTGGTGT
TGCAAGTTTCTTTCTAGGGGAAGGGATAAGATATATAGGTGGGGGGCGAA
TATCGTCTTATTTATTCTTGTATTTATCTTATGTATCAATATTTTTTATA
TTTTATCAATATTTTTATTTTTGATTTTTTCGGAGATTACGCATTGAATT
TCTGGTACTGGTAAAGTTTTTTTTATTTTTCCAGAAGAAATGAAACAAAA
GATATGGTAGAACTAAGACAGTCATTGTATGAGGTCTACCCAATGCTAGA
TGCAGAGGCGCATAATAGATCGATATGAACATCATGAGCTGTCCCGTAAT
AAAACCAGTTGTTGCTGATACCTCCTTCTCGGTTCCTTCTTCCATAACCC
GAGCTCGGAGAAGGAAGAGATAAGAGGGCCCTATGGAGAATGTGGTCAGA
AATCCAAAATAGAGTCCGACCACAACGACCGAATTTATTATCTTTATGCA
TAAGGATAATAGATTACCTAGTAGAAAAGATTTCAAAATCATCACAAACC
TCCCCTTTTTCTTTTCTATTGCAATTTCTCGATTATTATATGATGATTTC
TTAACTTTCCATATATAGAAAGAGATAGACTATAAATGACATCTCTTATG
TTATGTCACTGACACCAAAGGGATATTAAATGAATGGAATTGGGATATAG
ATGGAATATAATGAAATAGAGCCACTTTTAGGTTCCCTATGAAATGAGGC
ATGGAACGGAGCCACTACGAAGAAGTTCCGCGAGTTACGAAGGAAGCTTC
GGACTCATATTGTTCATGGGTTGAGAACGGGAGTTGAACTCTATGAGGTC
GAATCTCCCGTTGTTCCTCAGTAGCTCAGTGGTAGAGCGGTTGGCTGTTA
ACTGACTGGTCGTAGGTTCGAATCCTACTTGGGGAGATTTGTAATTAAAG
AATGAAGAATTGAATTAAAGAGCTCGCTTTGACCGTTAGGAGTAGATAAC
CCGTTCCGTTCCTTCTATTGCATTCTATCTCATCGTATCCCATTCTGTTC
TACGATATTTGAGAATCACCGTCCTCGGCGTAGATCCGGGATAATACCTT
GTAAATAGCCTGGGGGCTATTTACTTACAACTAGCCAATTAAGAATTCTC
AGATGATGTACTAGCAGTGCATCAAAGATGCAGTCATCGATTCTCCCGAT
AGGCCACAATTACCGCGAGCAAACATATTAATGACAATGACGAGGAACGC
ATTTTAGCTATGCTACTAATACTTGTACTTGCTCTACTATTCTGCCCAAG
CCTGGCTGAGGAAGAATTACGGGGAGTAAAACACAAATATGCTGATTCCC
ACCCGGTTACTATATGTAATTATCGAAGCATTCACGATAAATAAAAAGAA
AAAGTAAGGCCATTCCATTTCGACAAAAGACCCATAGTTCAATAGCTTTG
CGTCCGCTATCCCGATCATGATTTTCCTACCCCCAGAGGTAAAGGAAAGG
TCCTTCCCTTTTTGGCCGGTTGTGGGCGAGGAGGGATTCGAACCCCCGAC
ACCGTGGTTCGTAGCCACGTGCTCTAATCCTCTGAGCTACAGGCCCCACC
CCGTCTCCACTGGATCTGTTCCCGGGAGTACCCTCAAAAAGGAACCTTTC
CTCTCCTCAGCTATTTCGGGTTAAGAAGATATGAAAGCGCGTTTCTCTCT
ATAAGACTATAAGAACAGTGCGTTCCGAGGTGTGAAGTGGGAGAGAAGAG
ATGTCATAATTGGGGTTTTGAATAAGACGACCTTTGCATTTTTTCTTTTT
ATCTTTTTCCTATTTTCTTTTTTATTTAAAAGGGGTGTTAAGCTTTTTAT
CATTCTGGCGTCGAGCTATTTTTCCGCAGGACCTCCCCCACAGTATCGTC
ACCGCAGTAGAGTTTAACCACCAAGTTCGGGATGGATTGGTGTGGTTCCT
CTACGCCTAGGACACCAGAATATCGAATCATGAACGAAGAAAGGATGAGA
GAAAAGCATATTGGCTAGTGATTGTGAGGCCCCAATTCTTGACTGGAGGG
GACACCAAAGGCCTCTGCCCTTCCATCCCTTGAATAGATAGAGAAGGAGG
GCGGGGCTTTTTTTTGGTTTTTTCATGTTGTCAAACAGTTGAACAATGAA
AATAGATGGCGAGTGCCTGATCGAATTGATCAGGTCGTGTAGGAACAAGG
TTCAAATCTCTCGGTCTGTTAGGATGCCTCAGCTGCATACATCACTGCAC
TTCCACTTGACACCTATCGTAATGATAAACGGCTCGTCTCGCCGTGACCT
TATCTTGGATTCCCAATACTTCTGTCGCTCCATCCCCGCAGGGGCAGAGA
ACCCGTCGCTGTCTCGGCTGTGCTACCGGAGGCTCTGGGGAAGTCGGAAT
AGGAGAGCACTCATCTTGGGGTGGGCTTACTACTTAGATGCTTTCAGCAG
TTATCCGCTCCGCACTTGGCTACCCAGCGTTTACCGTGGGCACGATAACT
GGTACACCAGAGGTGCGTCCTTCCCGGTCCTCTCGTACTAGGGAAAGGTC
CTCTCAATGCTCTAACGCCCGCACCGGATATGGACCGAACTGTCTCACGA
CGTTCTGAACCCAGCTCACGTACCGCTTTAATGGGCGAACAGCCCAACCC
TTGGAACATACTACAGCCCCAGGTGGCGAAGAGCCGACATCGAGGTGCCA
AACCTTCCCGTCGATGTGAACTCTTGGGGAAGATCAGCCTGTTATCCCTA
GAGTAACTTTTATCCGTTGAGCGACGGCCCTTCCACTCGGCACCGTCGGA
TCACTAAGGCCGACTTTCGTCCCTGCTCGACGGGTGGGTCTTGCAGTCAA
GCTCCCTTCTGCCTTTGCACTCGAGGGCCAATCTCCGTCCGGCCCGAGGA
AACCTTTGCACGCCTCCGTTACCCTTTGGGAGGCCTACGCCCCATAGAAA
CTGTCTACCTGAGACTGTCCCTTGGCCCGTAGGTCCTGACACAAGGTTAG
AATTCTAGCTCTTCCAGAGTGGTATCTCACTGATGGCTCGGGCCCCCCCG
GAAGGAGGCCTTCTTCGCCCTCCACCTAAGCTGCGCAGGAAAGGCCCAAA
GCCAATCCCAGGGAACAGTAAAGCTTCATAGGGTCTTTCTGTCCAGGTGC
AGGTAGTCCGCATCTTCACAGACATGTCTATTTCACCGAGCCTCTCTCCG
AGACAGTGCCCAGATCGTTACGCCTTTCGTGCGGGTCGGAACTTACCCGA
CAAGGAATTTCGCTACCTTAGGACCGTTATAGTTACGGCCGCCGTTCACC
GGGGCTTCGGTCGCCGGCTACCCTGTCATCAGGTCACCAACTTCCTTGAC
CTTCCGGCACTGGGCAGGCGTCAGCCCCCATACATGGTCTTACGACTTTG
CGGAGACCTGTGTTTTTGGTAAACAGTCGCCCGGGCCTGGTCACTGCGAC
CCCCTTTGTGAGGAGGCACCCCTTCTCCCGAAGTTACGGGGCTATTTTGC
CGAGTTCCTTAGAGAGAGTTGTCTCGCGCCCCTAGGTATTCTCTACCTAC
CCACCTGTGTCGGTTTCGGGTACAGGTACCCTTTTGTTGAAGGTCGTCCG
AGCTTTTCCTGGGAGTATGGCATGGGTTACTTCAGCGCCGTAGCGCCTGG
TACTCGGACATTGGCTCGAGGCATTTCCTCTACCCCTTCTTACCCTGAAA
AAGCAAGGTCACCTTGCGTCCTTGAACCGATAACCATCTTTCGGCTAACC
TAGCCTCCTCCGTCCCTCGTGACCAACAAGGGGTAGTACAGGAATATTCA
CCTGTTGTCCATCGACTACGCCTTTCGGCCTGATCTTAGGCCCTGACTCA
CCCTCCGTGGACGAACCTTGCGGAGGAACCCTTAGGTTTTCGGGGCATTG
GATTCTCACCAATGTTTGCGTTACTCAAGCCGACATTCTCGCTTCCGCTT
CGTCCACACCTGCTTGCGCGGGTGCTTCCCTCTAAGGCGGAACGCTCCCC
TACCGATGCATTTTTACATCCCACAGCTTCGGCAGATCGCTTAGCCCCGT
TCATCTTCGGCGCAAGAGCGCTCGATCAGTGAGCTATTACGCACTCTTTC
AAGGGTGGCTGCTTCTAGGCAAACCTCCTGGCTGTCTCTGCACCCCTACC
TCCTTTATCACTGAGCGGTCATTTAGGGGCCTTAGCTGGTGATCCGGGCT
GTTTCCCTCTCGACGATGAAGCTTATCCCCCATCGTCTCACTGGTCGACC
TTGACCCCTGTTATTCTGGGGTCATATCTAGTATTCAGAGTTTGCCTCGA
TTTGGTACCGCTCTCGCGGCCCGCACCGAAACAGTGCTTTACCCCTAGAT
GTCCAGTCAACTGCTGCGCCTCAACGCATTTCGGGGAGAACCAGCTAGCT
CTGGGTTCGAGTGGCATTTCACCCCTAACCACAACTCATCCGCTGATTCT
TCAACATCAGTCGGTTCGGACCTCCACTTAGTTTCACCCAAGCTTCATCC
TGGTCATGGATAGATCACCCAGGTTCGGGTCCATAAGCAGTGACAATCGC
CCTATGAAGACTCGCTTTCGCTACGGCTCCGGTGGGTTCCCTTAACCAAG
CCACTGCCTATGAGTCGCCGGCTCATTCTTCAACAGGCACGCGGTCAGAG
ATGACATTCTCCTCCCACTGCTTGGGAGCTCACGGTTTCATGTTCTATTT
CACTCCCCGATGGGGGTTCTTTTCACCTTTCCCTCACGGTACTACTTCGC
TATCGGTCACCCAGGAGTATTTAGCCTTGCAAGGTGGTCCTTGCTGATTC
ACACGGGATTCCACGTGCCCCATGCTACTCGGGTCAGAGCGTAAGCTAGT
GATGCTTTCGGCTACTGGACTCTCGCCATCTAGGGTGCAGCACTCCACCG
CTTCGCCTAGCAGCACGACGCTTGTATTGCTCTCCCACAACCCCGTTTTC
ACGGTTTAGGCTGCTCCCATTTCGCTCGCCGCTACTACGGGAATCGCTTT
TGCTTTCTTTTCCTCTGGCTACTAAGATGTTTCAGTTCGCCAGGTTGTCT
CTTGCCTGCCCATGGATTCGGCAGCAGTTCGAAAGGTTGACCTATTCGGG
AATCTCCGGATCTATGCTTATTTTCAACTCCCCGAAGCATTTCGTCGCTT
GCTACGCCCTTCCTCGTCTCTGGGTGCCTAGGTATCCACCGTAAGCCTTT
CCTCGTTTGAACCTCGCCATTAACGTTAAGGCTATGCCATCCTAAGGTGC
TGCTAAATGGAAGGATCTTATCAACGTCCATGAATGAGAAATCATAGATC
GAACTACCGAATCGGAAAAATTGGGTGCTATCATAGTATCAGCTAAGTTC
ACGGGCTGGAGATAAGCGGACTCGAACCGCTGACATCCGCCACAGGGTAA
ACCACCGCCTCTCAGGCCTCCCCGACTAATTCTACCATAGAGGCCAACGA
TAGACAATGACTCCCCCCCGAACACAGCTTACAACTTTCATCGTACTGTG
CTCTCCAAAGAGCAACTCTTCTCAAAAGGTGCTGAGTTGGAATCCCATTC
TAAGGATTCTTGTGGTTCCGGAAAATCCAGCTACAGGAGAACAGGAACGG
AGAGCTCTCCCCCTTTTTCCGCCCGACTTTTTGGTCTTAAGAATGCTGGT
TTTAAGAACGAGTGATTGCCCTTCTCCGACCCTTACTGCCCAACTGGAGA
GCGGACAGCTAATGCGTTCCACTTATTGAACAGGGCCTATGGTCGGTCCG
TGACCCCTGGATGCCCAAGGCGTCCTTGGGGTGATCTCGTAGTTCCTACG
GGGTGGAGACGATGGGGTCGGTCCATGGATTTTCCTTCCTTTTGCCACAT
TTCGCTCAAAGGGTTGAAGGGAGATAGTGCATCAAGCTATTCGCAAGGGC
CAACTTGATCCTCTTCCCCAGGGATCCCAGATGAGGGAACCCTAGGAGAG
CCGCCGACTCCAACTATCGTCCATGTACGATCCATACTAGATCTGACCAA
CTGCCCATCCTACCTCCTCTACGTTCTTGACAGCCCATCTTTTTGTCTCA
GTAGAGTCTTTCAGTGGCATGTTTCGGTCCTCTTCCCCATTACTTAGAAA
AAGTGAGCCACCGGTTCAGGTACAAGATACTATCATTACCGCCTGGACAA
TTAGACATCCAACCCGTAATCGCAACGACCCAATTGCAAGAGCGGAGCTC
TACCAACTGAGCTATATCCCCCCGAGGCAAGTGGAGTATGCATGAAAGAG
TCAGATGCTTCTTCTATTCTTTTCCCTGGCGCAGCTGGGCCATCCTGGAC
TTGAACCAGAGACCTCGCCCGTGAAGTAAATCATCGCACCTACGATCCAA
CCAATTGGGAGAGAATCAAGAATTCTTTTTCGGGAGCGATTCATCCTTCC
CGAACGCAGCATACAGCTCTCCGTCGTACTGCGCTCTTCAAGTGTGCTTG
TTCCCCCTTCTCCCTTACCATGGCAAGTCTTTGTGAAATAACTCCGATGG
GAAGAAAAAAGAAGGCGTTAAGAGACCCTCCTGGTCCAACCCTAGACACT
CTAAGATCCTTTTTCAAACCTGCTCTGCTCCCATTTCGAGTCAAGAGATA
AATAAATAGACACATCCCATTGCACTGATCGGGGGGCGCTCGTAGTGACT
GAGGGGGTCGAAGACCAAGAAGTTAGTTATTTATACCAAGCATTCTTCTT
ATGGCTAGATCCAATCTCCTGGTCCCTGCGGAGAGGAAAAAGAATTTCAC
GTTCTTTTCTTCCTTTCGGGAAGGGAGGATTAGAGAAATCCTATTGATTG
CTGCTTTCTCCAGACCTCCGGTAAAGCATGAAAAAAGGCTCGAACGGTAC
GATCCCTCCGTCACCCCAGAATGAAAGGGGTGATCTCGTAGTTCTTGGTC
TGTGAAGATGCGTTGTTAGGTGCTCCATTTTCCCATTGAGGCCGAACCTA
AACCTGTGCTCGAGAGATAGCTGTCCATACACTGATAAGGGATGTATGGA
TTCTCGAGAAGAGAGGAGCCGTGGTGGTCCCCCCCGGACCGCCCGGATCC
CACGAGTGAATAGAAAGTTAGATCTACATTGGATCTCACCTGAATCGCCC
CATCTATCCTCCTGAGGAGAAGTTTGGTTTCAAACTCCGATTCGAACAGG
AGGAGTACGCCATGCTAATGTGCCTTGGATGATCCACATCCCCGGGTCAG
GCGCTGATGAGCACATTGAACTATCCATGTGGCTGAGAGCCCTCACAGCC
CAGGCACAACGACGCAATTATCAGGGGCGCGCTCTACCACTGAGCTAATA
GCCCGTCGTGGGGGCCTCCCAGTGGGAGGCCCGCTATGCCAAAAGCGAGC
CCATCCCTCTCTTTCTTTTTTACGCCCCCGTGTCGCCACACAGGAGGGAC
ACGGGGGCGTAAAAAAGGGAATCCTATCAACTTGTTCCGACCTAGGATAA
TAAGCTCATGAGCTTGGTCTTACTTCACCGTCGAGAAACGAAAGAAGACT
TCCATATCCAAGCTTAGCTCAGACGTAGCTCGCTTCTTTTTGGGTGTGAA
GCAGTGTCAAACCAAAATACCCAACAAGCATTAGCTCTCCCTGAAAAGGA
GGTGATCCAGCCGCACCTTCCAGTACGGCTACCTTGTTACGACTTCACTC
CAGTCACTAGCCCCGCCTTCGGCATCCCCCCCCTTGCGGTTAAGGTAACG
ACTTCGGGCATGGCCAGCTCCCATAGTGTGACGGGCGGTGTGTACAAGGC
CCGGGAACGAATTCACCGCCGTATGGCTGACCGGCGATTACTAGCGATTC
CGACTTCATGCAGGCGAGTTGCAGCCTGCAATCCGAACTGAGGACGGGTT
TTTGGAGTTAGCTCACCCTCGCGGGATCGCGACCCTTTGTCCCGCCCATT
GTAGCACGTGTGTCGCCCAGGGCATAAGGGGCATGATGACTTGACGTCAT
CCTCACCTTCCTCCGGCTTATCACCGGCAGTCTGTTTAGGGTTCCAAACT
CAATGGTGGCAACTAAACACGAGGGTTGCGCTCGTTGCGGGACTTAACCC
AACACCTTACGGCACGAGCTGACGACAGCCATGCACCACCTGTGTCCGCG
TTCCCGAGGGCACCCCTCTCTTTCAAGAGGATTCACGGCATGTCAAGCCC
TGGTAAGGTTCTTCGCTTTGCATCGAATTAAACCACATGCTCCACCGCTT
GTGCGGGCCCCCGTCAATTCCTTTGAGTTTCATTCTTGCGAACGTACTCC
CCAGGCGGGATACTTAACGCGTTAGCTACAGCACTGCACGGGTCGATACG
CACAGCGCCTAGTATCCATCGTTTACGGCTAGGACTACTGGGGTATCTAA
TCCCATTTGCTCCCCTAGCTTTCGTCTCTCAGTGTCAGTGTCGGCCCAGC
AGAGTGCTTTCGCCGTTGGTGTTCTTTCCGATCTCTACGCATTTCACCGC
TCCACCGGAAATTCCCTCTGCCCCTACCGTACTCCAGCTTGGTAGTTTCC
ACCGCCTGTCCAGGGTTGAGCCCTGGGATTTGACGGCGGACTTGAAAAGC
CACCTACAGACGCTTTACGCCCAATCATTCCGGATAACGCTTGCATCCTC
TGTCTTACCGCGGCTGCTGGCACAGAGTTAGCCGATGCTTATTCCTCAGA
TACCGTCATTGCTTCTTCTCCGAGAAAAGAAGTTCACGACCCGTGGGCCT
TCTACCTCCACGCGGCATTGCTCCGTCAGGCTTTCGCCCATTGCGGAAAA
TTCCCCACTGCTGCCTCCCGTAGGAGTCTGGGCCGTGTCTCAGTCCCAGT
GTGGCTGATCATCCTCTCGGACCAGCTACTGATCATCGCCTTGGTAAGCT
ATTGCCTCACCAACTAGCTAATCAGACGCGAGCCCCTCCTCGGGCGGATT
CCTCCTTTTGCTCCTCAGCCTACGGGGTATTAGCAACCGTTTCCAGTTGT
TGTTCCCCTCCCAAGGGCAGGTTCTTACGCCTTACTCACCCGTCCGCCAC
TGGAAACACCACTTCCCGTCCGACTTGCATGTGTTAAGCATGCCGCCAGC
GTTCATCCTGAGCCAGGATCGAACTCTCCATGAGATTCATAGTTGCATTA
CTTATAGCTTCCTTGTTCGTGGACAAAGCTGATTCGGAACTGTCTTTCAT
TCCAAGGCATAACTTGTATCCATGCGCTTCATATTAGCCTGGAGTTTGCT
CCCAGCAATATAGCCATCCCTACCCTATCACGTCAATCCCACGAGCCTCT
TATCCATTCTCGTTCGATCACGGCGGTGGAGCAAGTCAAAATAGAAAAAC
TCACATTGGGTTTAGGGATAATCAGGCTCGAACTGATGACTTCCACCACG
TCAAGGTGACACTCTACCGCTGAGTTATATCCCTTCCCGGCCCCATCGAG
AAATAGAACTAACTAATCCTAAGGCAAAGGGTCGAGAAACTCAACGCCAC
TATTCCTGAACAACTTGGAGCCGGGCCTTCTTTTCGCATTATTACTATTA
TTATTATTATGGATATGGATAGTAAAATAATGGGAAAAATTGGATTCAAT
TGTCAACTGCATCTAAATCGAGCAGGTTTTGTTTTACATGAAGAAGATTT
TGTTCAGCATGTTCTATTCGATACTGGTAGGAGAAGAACCCGACTCGGTA
TTAGTAAAAAAAGAGGGGAAGCAGAACCAAGTCAAGATGATACGATACGG
ATCACCCCTTCTTCTTGCGCCAAAGATCTTACCATTTCCGAAGGAACTGG
AGCTACATTTCTTTTCAATTTCCATTCAAGAGTTCCTAATTCCTTTTCTT
AGGAACACATACAAGATTCGTCACTACAAAAAGGATAATGGTAACCCCAC
CATTAACTACTTCACTTCATTTTCATTTATTAATTTAATAGTAATAGAAA
TACATGTCCTACCGAGACAGAATTTGTAACTTGCTATACTCTTACCTAGC
AGGCAGAGATTTATCTCTGTGGAAAGACTGATTCATTCGGATCGACATGA
GGGTCCAACTCCATTGTCAGAATCCATGTTGTATATTTGAAGCAGGTTGA
CCCCCCTTGCTTCTCTCATGGTACAACCCTCTTCCCGCTGAGCCCCCTTT
CTCCTCGGTCCACAGAGACAAAAAAAAATGTAGGATTGGTACCAACAGTT
CATCACGGAAGAAAGGACTCGCCGAGCCGGGATCACTAACTAATACTAAT
ATAATAGAAAAGAACTGTCTTTTCTGTATACTTCCCCCGGTTCCGTTGCT
ACCGCCGGCCTTACGCAATCGATCGGATCATATAGATATCCCTTCAACAC
AACATAGGTCATCGAAAGGATCTTGGACGACTCACCAAAGCACGAAAGCC
AGGATCTTTCAGAAAATTGATTCCTATTTGAAGAGTGCATAACTGCATGG
ATAAGCTCACACCAACCCGTCAATTTTGGATCCAATTCGGGATTTTCCTT
GGTAGGTATCGGGAAGGAATTGGAATGTAATAATATCGATTCATACAGAA
GAAAAGGTTCTCTATTGATTCAAACGCTGTACCTATGGAATAGGGATAGA
GGAAGAGGAAAAAAGCCGAAGGTTTCACATAGTACTTTTGATCGAAAAAT
CAATGGGTCAGATTCTACAGGATTAACAAACCTATGGAACTTAAGGAATG
ATGGAAGGGAATAAAAATAGAGGGAAAGAAAATCGAAATGAAATAAAGAA
TAAAACAAAAAATATAAGTAAATATAAATAAATTAAGTAGATTAAGTAGA
AGATAGAAGAGCCCGGATTCCAAATGAACAAATTCAAACTCGAAAAGAAT
CTTTCTGATTCTCGAAGAATGAGGGGCAAGGGGATTGATCAAGAAAGATC
TCTTCTTCTTATTATAAGTTATAAGATCGTGATTTGATCCGCATATGTTT
GGTAAAAAGAATAATCTTCTCCTTTGATTATAAATGGAAAGTGTTCAATT
GGAACATGAAAACCTGACTGAATTGGTCTTAGTTACTCTTCGGGACGGAG
TGGAAGAAGGGAGGAGATTCTCAAACGAAGAAAAGGATCCAATTACTTCG
AAAGAATTGAACGAGGAGCCGTATGAGGCGAAAATCTCATGTACGGTTCT
GTAGAGTGACAGTAAGAGTGACTTATCTGTCAACTTTTCCACTATCACCC
CCAAAAAACCAAACTCTGCCTTACGTAAAGTTGCCAGAGTACGATTAACC
TCTGGATTTGAAATCACTGCTTATATACCTGGTATTGGCCATAATTTACA
AGAACATTCTGTAGTATTAGTAAGAGGAGGAAGGGTTAAAGATTTACCGG
GTGTGAGATATCACATTGTTCGGGGAACCCTAGATGCTGTCGGAGTAAAG
GATCGTCAACAAGGGCGTTCTAGTGCGTTGTAGATTATTATCCAAGACTT
GTATCATTTGATGATGCCATGTGAATAGCTAGAAACATGTGAAGTGTATG
GCTAACCCAATAACGAAAGTTTCGCAAGGGGACTGGAGCAGGCTACCATG
AGACAAAAGATCTTCTTTCTAAAGAGATTCGATTCGGAACTATTATATGT
CCAAGGTCCAATATTGAAATCATTTCAGAGGTTTTCCCTTACTTTGTCCG
TGTCAACAAACTATTCGAAATACCTCGACTTTTTCAGAACAGGTCCGAGT
CAAATAGCAATGATTCGAAGCACTTCTTACACTATTTCGGAAACCCAAGG
ACTCGATCGTATGGATATGTAAAATACAGGATTTCCAATCCTAGCAGGAA
AGGGAGGGAAACGGATACTCAATTTAAAGTGAGTAAACAGAATTCCATAC
TCGATCTTATAGATAAGATACATATAGAATTCTGTGGAAAGCCGTATTCG
ATGAAAGTCGTATGTACGGCTTGGAGGGAGATCTTTCATATCTTTCGGGA
TCCACCCTACAATATGGGGTAAAAAAGCCAAAATAAGTGATTCGTTTTTA
GCCCTTATAAAAAGAAAACTGATTCTTGAACCTCTTTCACGCTCATGTCA
CGTCGAGGTACTGCAGAAGAAAAAACTGCAAAATCCGATCCAATTTATCG
TAATCGATTAGTTAACATGTTGGTTAACCGTATTCTGAAACACGGAAAAA
AATCATTGGCTTATCAAATTATCTATCGAACCGTGAAAAAGATTCAACAA
AAGACAGAAACAAATCCACTATCTGTTTTACGTCAAGCAATACGTGGAGT
AACTCCCGATATAGCAGTAAAAGCAAGACGTGTAGGCGGATCGACTCATC
AAGTTCCTATTGAAATAGGATCTACACAAGGAAAAGCACTTGCCATTCGT
TGGTTATTAGGGGCATCCCGAAAACGTCCGGGTCGAAATATGGCTTTCAA
ATTAAGTTCCGAATTAGTAGATGCTGCCAAAGGGAGTGGCGATGCCATAC
GTAAAAAGGAAGAGACTCATAGAATGGCAGAGGCAAATAGAGCTTTTGCA
CATTTTCGTTAATCCATGAACAGGATCTATATAGTCCATGGATCCATACA
TCTCGATCGGAAAAGAATCAATTCAATAGAAAAAGAAAGAATCGGAATTG
ATCAATATCTTTCTCGAAACAAACAAAAAAAAAAGGAAAAGAAAGATGAA
AATAAATCATGAATCAACTAAGCCCTCTCGGGGGCTTGCTTAAGAATAAG
AAAGAGGAATCTTATGGAAATATCATAGAATAAGGTTTGATTCTATTTAT
TCATGGGATCCCATTCCAAAAATAGAAAGTTCGAATGGGACTTTTTCGGA
GATTGGATGCAGTTACTAATTCATGATCTGGCATGTACAGAATGAAAACT
TCATTCTCGATTCTACGAGAATTTTTATGAAAGCGTTCCATTTGCTTCTC
TTCCATGGAAGTTTCATTTTCCCAGAATGTATCCTAATTTTTGGCCTAAT
TCTTCTTCTGATGATCGATTCAACCTCTGATCAAAAAGATAGACCTTGGT
TCTATTTCATCTCTTCAACAACTTTAGTAATGAGCATAACGGCCCTATTG
TTCCGATGGAGAGAAGAACCTATAATTAGCTTTTCGGGAAATTTCCAAAC
GAACAATTTCAACGAAATCTTTCAATTTCTTATTTTACTATGTTCAACTC
TATGTATTCCTCTATCCGTAGAGTACATTGAATGTACAGAAATGGCTATA
ACAGAGTTTCTGTTATTCGTATTAACAGCTACTCTAGGAGGAATGTTTTT
ATGTGGTGCTAACGATTTAATAACTCTCTTTGTAGCTCCAGAATGTTTCA
GTTTATGTTCCTACCTATTATCTGGATATACCAAGAGAGATGTACGGTCT
AATGAGGCTACTATGAAATATTTACTCATGGGTGGGGCAAGCTCTTCTAT
TCTGGTTCATGGTTTCTCTTGGCTATATGGTTCATCTGGGGGGGAGATCG
AGCTTCAAGAAATAGTGAATGGTCTTATCAATACACAAATGTATAACTCC
CCAGGAATTTCAATTGCGCTTATATCCATCACTGTAGGAATTGGGTTCAA
GCTTTCCCCAGCCCCTTTTCATCAATGGACTCCTGACGTATACGAAGGAG
TGCGGTTCGTTCGACAAATTCCTACCTCTATATCTATCTCTGAGATGTTT
GGATTTTTCAAAACTCCATAGACATGCAGAAGAGAAATGCTATCCCCACT
CGGACCAAGACATAACTTTTACCAAAAGTTTATTGTGATCTTTTTGTTCA
AATAACAATTAAGGTGAAGCAGGGTCAGGAACAACGAATCTCTTTATGAT
AAACAGATCATTTTGCAAGTTCGTTATTACGGGTAGTTCCTACAAAGGAT
CGGACTAATGACGTATACAATACTTGAATTATCGATGTAGATGCTACATA
GTTAGTTCTCATCCTTCAGAGACTACGAGTGGAATAAGAGCATCCGTTGA
CAAAAGGATCACCCTAAGATGATCATCTCATGGCTATTGAGAACGAATCA
AATCAGATGGTTCTATTTCTCAATCTTTCTGACTTGCTCCTACGGAACCA
AGGTCGAAAAGATTGAAAAAGTCAGTCATTCACAACCACTGATGAAGGAT
TCCTCGAAAAGTTAAGGATTAGTAATCCTTTTTAGAAATCGAATGGATTC
GGTCTTATACATACGCGAGGAAGGTAATCAAAAAAGAAAGAAGATGAGTT
CTTCTTTCTTTTTTCACTCAGGAGCCGTGCGAGATGAAAGTCTCATGCAC
GGTTTTGAATGAGAGAAAGAAGTGAGGAATCCTCTTTTCGACTCTGACTC
TCCCACTCCAGTCGTTGCTTTTCTTTCTGTTACTTCGAAAGTAGCTGCTT
CAGCTTCAGCCACGCGAATTTTCGATATTCCTTTTTATTTCTCATCAAAT
GAATGGCATCTTCTTCTGGAAATCCTAGCTATTCTTAGCATGATATTGGG
GAATCTCATTGCTATTACTCAAACAAGCATGAAACGTATGCTTGCATATT
CGTCCATCGGTCAAATTGGATATGTAATTATTGGAATAATTGTTGGAGAC
TCAAATGATGGATATGCAAGCATGATAACTTATATGCTGTTCTATATCTC
CATGAATCTAGGAACTTTTGCTTGCATTGTATCATTTGGTCTACGTACCG
GAACTGATAACATTCGAGATTATGCAGGATTATACACGAAAGATCCTTTT
TTGGCCCTCTCTTTAGCCCTATGTCTCTTATCCCTAGGAGGTCTTCCTCC
ACTAGCAGGTTTTTTCGGAAAACTCCATCTATTCTGGTGTGGATGGCAGG
CGGGCCTATATTTCTTGGTTTCAATAGGACTCCTTACGAGCGTTGTTTCT
ATCTACTATTATCTAAAAATAATCAAGTTATTAATGACTGGGCGAAACCA
AGAAATAACCCCTCACGTGCGAAATTATAGAAGATCTCCTTTAAGATCAA
ACAATTCCATCGAATTGAGTATGACTGTATGTGTGATAGCATCTACTATA
CCGGGAATATCAATGAACCCAATTCTTGCAATTGCTCAGGATACCCTCTT
TTAGCTTCTAGGTCTATTTCTTAGTTCAAGATCCCTCTTTCTTACTAACT
GGAATAAAAGAATTAATAGATCTGTTCCGCCCAAAATGGGAAGGGGCTGG
GGTTATGAACTTATAATCATGGAATCGACTCGATCATCAGATTATAAGTT
CATTCCATACCGGACCAGACCGGAATAGGGTTATGTATATTCTTATTATG
AGAAGGGGTCATTCGAGCGTATGTAAATAGATACTATGTTTACATATGGA
TCCCTACGTCGTTACATTCTATTTAGGATTAGGAATAGGCGTAATCAGAC
CCGCTTTTGCCATATCTATCGTTATTTGGGTACCATATTCATTTGGGCTT
CTATTGAATCGAGAAATAGGTTTGATTGTACATCTTTTTGATATATATAA
GGTATCCTCCGGATAATGCAAATCGAAGCAATTTGATGTCTGACTCGGGC
CTATATGACCGATCGATAGAAATACTCCACCTTTGTCATATATGACACTA
GATAGATATCATATTCATGGAATACAATTCACTTTCAAGATGCCTTGATG
GTGAAATGGTAGACACGCGAGACTCAAAATCTCGTGCTAAAGAGCGTGGA
GGTTCGAATCCTCTTCAAGGCATAATATTGAGAATGCTCATTGAATGAGC
AATTCAATAACAGATTTCCGATCTAATCAATATTGATATACCGAGTATCT
TATCTGTTGATACGAAGTATTCCGGCGATCCCCACGATCCGAGTCCGGGC
TGTTGGAATTGGAATAGGTTTGGCAGCGGATCACGAAATCTTGGCGATCT
TCTCTATCTAATGAATGAGGAGTCCGTTTTAGGGATTGGCAACTTACCCA
TTCAGTGACTTTGGCACTGGACGTTCCAAAAATGGGTACTATCGGGTCGG
GTGAATTAGAGAATAGACAGACGTCTGTTGGCATTCCAGCCCCCCTTCTC
CTTTCAGGGCCTATCCGAAAGAGAATCCAGTACCTCTTGGTCGTGAATAT
CTGAATAGGACGAACTGGCCTCCGTGGATATCTTTGCTTCGGAACAAAAC
AATTAGAATTAGGCTCGGTCAACTGGAATGTGTATTATCCATATGGGGGA
TCTTCCAATTGAGAAGATCCATCGACCTGAGACGAAAAGAAAGGTCTATC
TATTTTCTTTAGTTATTCAGTTAAACCAATGATTCGTTATTGGAGCAGAT
AGCAACAACCATTTTATCGGACATGTATGTGTATTTTTGATTTTCCGATG
GATTTACATGGTTTCATTAATGAAAATTGTTTGATGTAGTGAGTAAGAGG
CCCTGGTTGTTCGCCGTTCAAGAATTCTTATTTAGGCAGTTCATATCATC
CATACATAGTGTTTTGATCTAAGATTTCAATTCTTCCATGTTTCAGCAGT
AGCATATTGTTCCATGGAGCTAAGGTCCAAAATATGGAATAAACAAGTGT
TTCCACGACTCTACCATACCACCCGGCCAATTCTGTTCCACTTAACCCCC
TTTTCTTAGCCACATATCTTTACGGCTAAGGAATGGGAAATCTTTCTCCT
GTTACATGAATCAAATGTTTCATTTCATCCGGGAAAAGCCATCTCTTTCT
CAACAATGTCTTTGTCATTTGATCCAATAGCGTTCCGTTAGATAGGAACA
GATTTGATAAATACTGATAACTCTCGGATAGAGTATTAGAACGGAAAGAT
CCATTAGATAATGAACTATTGGTTCTAAGCCATCTCTGGCGATGAATCAA
CAATTCGAAGTGCTTTTCTTGCGTATTCTTGATGAACCAGCGTTTATATA
TAGATGTAGGAGGATTTGTTTGGGAAGTAATAAGCCCCTTTGACATCTCT
TCATCTGCAAAGAATTCTCGACGTGAAAACACAGAGACAAAGGGCTGATC
TTTGAATAGGAAAAAGAATGGATCTGCAGGGTCCCAAATGAATTGGCTTA
TTCGAAAAAAGCCTTGTTCTTTGGAAGATCTATCTCGTGTCTGGTACTGC
ATGGTTCCACTCTGCAAGAACTCCGAATCATTCTCTTGAAGCTCATCCTC
TTTATGATAAATGATCTGCTTGCCCCGAAATGACCCAGCCCAATAGGGAA
ATCCCAATTCAGTGGGCCTTTCGATACAATTAAATAGATTGCCACACGGG
CGCCATATTCTAGGAGCCCAAACTATGTGATTGAATAAATCCTCCTCTGT
CTGTTGCGGGTCGAGGGCTCCTTCTCCTTCCCCTTCTTCAAACTCCGATT
CGTATTTTTCATATTGAAATCTCTGATCAACGATAGAACAAGATCCATTT
TGCATCATATCTAACTGATTCTTTGGTTCGAGTAATGTCACTCGATTATT
ATCAAACTGACTGCAATCTTTTTCTGTCCGTGAGGATCCCACCAGAGCGC
CTTCTACTTCTAATAGGCCATGAACTAGATCAGAATCATTCTCAACGAAT
CCATAAGAAGTGATCCCATTTTTTTCATCGGGTCCGGGTGAAGACCAAAG
ATCTTGAGCGACCGATCCGGCGGAACAACTCAAAAGATAAAGAAGTATCG
TTAATTTCTTCATGCTCGTTCCAAGTTCGAAGTACCATTCGTACAAATAA
GAATCCCCTTCCTTACGTGATTTCTTCTTCATATAGATAGATATAGGATC
TATGGGGCAATTACTTAGAAGTACGTTTTGTGCAACAGCCCTTCCTATCT
GATAGAAAAGGATCCCATGATCCTGAACCGATCTTACCTGGGATCGCAAA
TCCCAAGTTTGTCTATGAAGAGCTGATCTAATTGTATTAGTTTCTATAAT
TGATTTCTTCTGCGTAATACTAATTGATAGGGCCTCATTGATAAGTGCTA
CAAGATCTCGTGCATTGGAACCCATGGTTATGGACTCGAATCCGTTAGTA
TGGAACATTTTCTTTTCCAAACGAAATCCCCTAGTATATGAAAGAATGAA
AAAGTGCTTTCGTCGTTGTGGAATAAGAAGCCTTCGTATCTTAATGCATG
TATTTAATTTATTCGGAGCTATTAAAGCGGGATCCACTTTTTGGGGAATA
TGAGTCGAAGCAATAACAAGAATATTTCTAGTGGAACATCTTTCACAATC
CCTGGAGAGATAGTTCTCTAATAGACCGATGGATAAGTAATTCGACTCAT
TCACATACAAATCATGAATGTTTGGAATCCATATTATGCAAGGAGACATT
GCTTTTGCTAATTCGAATTGAAGGGTGATATCAAATTGGTCTATTTTCGG
CGTCATATACATAGTTAGCACATTCGTCATAGTTAGCAGCTCCGTATCAA
GGTCATCATCAATATCGTCACTCTCATCAATATCGATATCATCAATAAGA
TAACCTTTAGGCTTGTCATCCAGGAACTTGTTCGGAAATACCGTAATGAA
AGGAACATAGGAGTTTGTCGCTAGGTATTTGACCAAATAGGACCGTCCAG
TTCCTATAGAACCTATCACTAAAATACCCCTAGAAGGGGATAGGGCTAAG
CGGAGCGAAAAGGGTTTTCCATGAGATGGGAAATAAAAACTATTAGCCCC
ACACGAGGTTTGTGAATAAGTGATTGTCTGATAATGAGCAAGGAATATCC
GTCTTTCTGCTAAACAGGATCTATTGAACTCATAATTCATTAGATACTTT
TTATGAATGTCAACTAAGTATCTTAAGTAAATTGATCCCGGTTGTTCAAT
CATTTGATAACCAGAGTCATTCTTTGATAAATGATCACTATGAGTCAGAC
TCGATAGAATTTGATCAATCCTTTTTTCTGTCGTTAAGGTGGAGAACTGA
ATCAAGAATTCTCTTTCTTCATCATCAATTGAATCACTGTTGGCGACCCA
GGATTCTATTTTATCATCAATCCAATCACCGTTCACGTTTTTTCTTTTTC
TTATCAATGAATAGATCTCTTTACTTGTACGACTTAAATGTCTCGTATTT
CTCGAAAAAGTGATTCGATTGATGGGATTTGGTATGATACTTATGAGATC
GATGAGATTGATATTCAAATATTTCTTCTTAGAACGTATTGATTTGATCC
CATAAGCGGGACCGCCACCCAATAGCATGTTGCCACCAGAAGCAGAACCC
CGTATTTCTTCCAGAGAATCTCCTAATTGTTCCAGAGCAACTAGAAGGAG
ATTCTTTAACCAGAAAGAATTCAGTTCAGATGTAGGATACCTATACAGAA
GTTTTCGCAACTCAATCATGTATGATGGAATCATCAAAGATTTGATCTTT
TCTAACCCTGTCTGTAACTCACTAGAGGCTCGGAAAACAAAGAGAAGATG
TATACGAACGAGATATCCAGCAACAAGAAGAAGGAAAAGGATTGAATAGA
GGAACTCCCGAGCATTTGTTGATCTCAGATGTGTCCATATCAATAGAACG
GGTGACTCATTATTTCGATGAATCATTTCTTCGGACAGAAGAAGAAGATT
CTGTAAACACTTACTCGAAATCTCACTTATCAGAGTCCATTGTGGAAGAA
TCGCCCACAATTTTTTCTGAGGAATGGGCCATGCTGATCCGTGCATAATA
TCATGAAAAATGGATACAAATTTTTGACTGCTACTTGGTATTGGCAATGG
GTCTGAAAAAGTATCTAAAAGGGTGAAATTTAGATATTTGCACCCTGTCG
AAGTAAGGAGCCATGGCATATATGTTTGGAACAGATTCCATTTTGAGAGA
TTTGAAAAAGCACTATCTCGTTGAAAGGTTCTATACATCCGCCGTTTCTC
AACGCATTTCTTTAGACAAAGACTCTGTTTTTTCCTCTTTCCGGATGGTA
AATATTTCTCAGAACATAGAGTGTGAATCAAACCCATGTTTGAATTGAAA
CTGAGATACTGATGCAAGTTCTTCCCTTCTGAATCAAATAGATTCATATC
TGAAAGAGGCTGACAATAAGTTCTTTCAAAATTGGCTATTTGTTCCTCTG
TTAGAGGTGTTGCAGAAATGTCTGCGATCGAATAAATAGCTCTACGAACG
AATGGATCGGATCGAATTGGAAAATGGAAAGATTTGTACAATTTATATGT
TTCGTCACCACTTTGTGGAAAATCGTTAGGTATGAATATGTCAGATACCT
GTGACTCGATTGGCGAAATAGTCTCTCTCTCCAAAAGAATATGTTTTTTT
TTACCGACGCACAAAGAAAATATTTTGTTGCGAATGAACAAGATATTGAG
GAATTGTCCATATGTAAGATCATAATTATTGATACGGGTCTTTTCCACAT
AAAAAGGGAACCTTTTGTTACAATAGAACCAGAAGTGATGTGGATCATTC
AAGAATCGAAGTCGATTTGCTTTAAAAAAAGAAGATATCAATGAACTTCT
ATGAAATGGTTTCACGGTATTCAGCCAATCGTCTCGATCGTGGGATATCA
TTGAGAAATAGAAATCCGTGTTATCAAAGGATTTCCTGCGATTCTTTCTA
GTATGGAATGAGTCAATCATCCACTTTTGTATCTTTTTGAACAAAAATGG
TAATATTGTTCTTCCATTGATCAAGAATTTCGGTCTTTGGGAAGTATCAT
GATCATCCAATAAGAAGGGTTTTAATTTATTCAAATGAACGATTTGAACA
CCTATTGATTCTAACAACTGATTGCAGAGTTGATCATTCGGACCTTTCAA
TTCATAGATGTGGATCTCGGACCTATGAATGGGGATATCCCCGATACTCA
CAAAGAAAAAGGGAAGTGACTTGGACAAAAAGGGAAGTGACTTGGACAAA
AAGAGAAGTGACTTGGACAAAAAGAAACGAAGTGACTTAGACAAATCTTG
TTTGTCGATAGCCTCGGACCAATCAATCGAATATTGATTAATACGTAATC
GATCGAACACTACTTGAAAACGGTTCTTCTGTTCAGAAATGAAATGTTCC
AAATGTTTCTGGAAATTCTTGCTCCCATTGGACCATTTGTATCTATATGC
ATCAGGATCCCGATTCATGGATCTCTCGGTTCGAGAAATAAGAGAATCAA
ACCATTTACTCTTTTTCAGATTCGATAAATGTTGGTTGATCATATATTTC
ATTATAGTTATATGATTCAGAGTATCATTTCCTATTTGATCCCTTTGAAT
TCCATATTCGAAGTTGCGATCGGATCTATTCATTAAAAAGAATCGATTCG
ATACATTTCTTATGTACCCATAGGTTCTATATTGGACTTGAATCAGATCT
CGGATCAATCTATATTGATTGACTGCCTCCATTATGTTGTTGCTAGCAAA
TACCGCTGTTTTTAGTTTTGGATCTTCCAAATCATTCCCGCAGTAGATCC
GGACCGATTTTTTTCTGATCCTTCGATAAAAAGATTCATTCTCTTCATAA
AAAAGAGGAGGTAGAACCAATAAAGATTTCTTTTTCGATTCATCTCTGGA
GTTGAATACCTCATTCAAGAATTTTTTTTCATCCAATCCGTAGGAATCAA
TAGAAAAGGCAAATCCCCTATGATACACCAGATCCGGCTCGGTTATTGAT
AGAGTGAATAGATCTGCCATTTCTTGAAATCTCTCTTCTGAAAATGGATT
TTTGTTCAAGAATGAAATCTTATTGGAACTGTCCATATCTGGTTCATCCT
TCGGAACCATATCACATCCCGGATCTGATGAAATAGGATGAATTGAGACG
GTATTTTGTAAATACGTAATTATCTTGAATATATCAACCATTTCTTTATT
TTCCGATCGCCTGGAAAGGACAAAAGAAACATCTTGTTTTTTCTTCAAAA
ATTTCTGATCTCTAGTGGACCTCTCAGTAGGATTCGAACCCAGATGAAGT
TCTGACCATCTGTCAGAGAATAAAGAACGAATTGATCTTGTAGGATTCCC
AAGAAATTCTTCGATTTCTTCCGGAAGCAGATGATTATTCATCTGCTTCT
CACGTTCCGTGAATAGCCGGGACATTGAGGAAGATCCAAAAAGGCATTTC
GGGAATCGATCTGATTCTATCTCCGTTCGTTCCGTTTGAAGAAAGGAAGG
ATCCCAAAGAATCGATCTTTCTTTTAGTTGCTGAATCTCTGTTTGATCGA
TCAATGTGTGATATTCTGAATCCACATTTCTAATGGAATCGAAATGATCT
CTGGATTGATCAGAAAATCCTTTCCATTGGCTAGAATCCGTTACTTGAAC
GAAAATAGATCTTGTGGAATCATATTGAATATTTGACAATACATTCCGTA
CCTTGCTAAAAAACCGATCCTTGTTTACCAACCACACATTGTCTAACCAA
ATCAAATTCTCTCTCGATACGTTCCTCAAAAAATCCGATTCGTGCTGATT
CTTTCCCCAACTAACGAAGAGATCTTGGCGGAATTGCCACATATGAAATT
GAGCACAATTTTGCAATGAAATACCCCACTTGTTTCTCGAGAAGAGATGG
GAAACATGCTCAATATCATTTGATTGAATAGTTGCCTCAGCTCCTTGTTG
TTTGAAGAAACCCTCCCCTTCAATTGGTCTTTTTTCACGAAAAGCAGACA
TGAGATAACAAATCAAGTCTTTCCCTAAGATTTCGAATAGCTGTCCCGAA
TTCAAGTTGATTATGTTTCGCTTCTTCCTCGGAGAAAGACGATCAAACAA
TTCCCAATCATGGTCCTTGTGGATCGGATTATCCGTATGGGATAAAAAAA
GAAACTCCAGATATTTGCTATCTTTCTCTTTGAATGAGATCTCAATTCCA
GCTACGGTTTCATTAGATATCTTACAACTAGAATCCCTCCTTTTTCCGAT
CCGGTTCCTCCACCACCGCGAACCCCGGTTAGATTCAGGCATGATACACT
TTTTATTTATTGGGAGAACCCAAGTACGCTCTTGCGGATCCATGAAACAA
CTCTCAGAAATCTTTTTCCTTTTTGGAAGATACAGGAGCGAAACAATCAA
CCTATTGATATTGGAAGACCAAAAAGATTCTTCCAATGTCTCATTTCTGG
GTCCAATGGAATTCATAGGTATAGGAAGAAGCCCCATCAAATAGAGATTT
TTTCTTTCGACCATCTTTCGATTGTTAATACGAGATATAAGGACCGCTAC
TACAAGCAGTACTACACCTTTGATCGTGAAATATCGATTGCGTGTTGAAC
CCTGTGAATCACGTGAAAGTAGGATACTCCCAATTCGGGGGTCAAAGAGT
TTCATAAAACGTTCTTGGTGGAAAAAAATGTGAGTGAAAAATCCCACTGA
ATCGAATTTGATCCATGAATCTAAGAAATAGTGAGAATTCTTGATCTCTC
TCCATATCTCTCTCAATTCGAAGATCCAGGATTTGAATTGATGTCGTTTC
ATTGATTCCTCCTAAAGATTTCATTTCAATTGGAATTTGGTTATTCACGA
TGTACGATGATCCCTGTTAAGCATCCATGGCTGAATGGTTAAAGCGCCCA
ACTCATAATTGGCAAATTCGTAGGTTCAATTCCTGCTGGATGCACGCCAA
TGGGAACGTTCAATAAGTCTATTGGAATTAGCTCTGTATCAATGGAATCT
CATCATCCATACATAACGAATGGGTATGGTATATTCATACCATAACATAT
GAACAGTAAGAACTAGAATTCTTATCGATACTGGAACTCATAGGGAAGAA
AATGGATTTATGGATGTAATCAAATATGCAGTATTTACAGAAAAAAGTAT
TCGGTTATTGGGGAACAATCAATATACTTCTAATGTCGAATCAGGATCAA
CTAGGACAGAAATAAAGCATTGGGTCGAACTCTTCTTTGGTGTCAAGGTA
ATAGCTATGAATAGTCATCGACTCCCGGGAAAGGGTAGAAGAATGGGACC
TATTATGGGACATACAATGCATTACAGACGTATGATCATTACGCTTCAAC
CGGGTTATTCTATTCCACCTCTTATAGAGAAAAGAACTTAAAGGAAAATA
CTTAATAACACGGCGATACATTTATACAAAACTTCTACCCCGAGCACACG
CAATGGAGCCGTAGACAGTCAAGTGAAATCCAATCTACGAAATAATTTGA
TCTCTGGACAGCATCGTTGTGGTAAAGGTCGTAATGCCAGAGGAATCATT
ACCGCAGGGCATAGAGGGGGAGGTCATAAGCGTCTATACCGTAAAATCGA
TTTTCGACGGAATGAAAAAGACATATCTGGTAGAATCGTAACCATAGAAT
ACGACCCTAATCGAAATGCATACATTTGTCTCATACACTATGGGGATGGT
GAGAAGAGATATATTTTACATCCCAGAGGGGCTATAATTGGAGATACCAT
TGTTTCTGGTACAGAAGTTCCTATATCAATGGGAAATGCCCTACCTTTGA
GTGCGGTTTGAACTATTGATTTACGTAATTGGAAGTAACCAATTAGGTTT
ACGACGAAACCTAGAAATCGATCACTGATCCAATTTGAGTACCTCTACGG
GATAGACCTCAACAGAAAACTGTTGAGTAACGGCAGCAAGTGATTGAGTT
CAGTAGTTCCTCATAGAAAATTATTGACTCTAGAGATATGGTAATATGGA
GAAGACAAAATTGTTTGAAGCACGCACAGAACCGGAAGCACCCCTTGTTT
CAAAGAGAAGAGGACGGGTTATTCACATTTAATTTGATGGTCAGAGGCGA
ATTGAAAGCTAAGCAGTGGTAATTATAAAGATCCTGGGGGGAAAAATAGA
GATGTCTCCTACGTTACCCGCAATATGTGGAAGTATCGACGTAATTTCAT
AGAGTCATTCGGTCTGAATGCTACATGAAGAACATAAGCCAGATGACGGA
ACGGGGAGACCTAGGATGTAGAAGATCATAACATGAGTGATTCGGCAGAT
TTGGATTCCTATATATCCACTCATGTGGTACTTCATCATACGATTCATAT
AAGATCCATCTGTCTAGATATCATCATATACATCTAGAAAGCCGTATGCT
TTGGAAGAAGCTTGTACAGTTTGGGAAGGGGTTTTTATTGATAAAAAAAA
AAGAAGAATCTACTTCAACCGATATGCCCTTAGGCACGGCCATACATAAC
ATAGAAATCACACTTGGAAAGGGTGGACAATTAGCTAGAGCAGCGGGTGC
TGTAGCGAAACTGATTGCAAAAGAGGGTAAATCGGCCACATTAAGATTAC
CATCCGGGGAGGTCCGTTTGATATCCAAAAACTGCTTAGCAACAGTCGGA
CAAGTGGGTAATGTTGGGGTGAATCAAAAAAGTTTGGGTAGAGCCGGATC
TAAGTGTTGGCTAGGCAAGCGCCCTGTAGTAAGAGGAGTAGTTATGAACC
CTGTAGACCATCCCCATGGGGGCGGTGAAGGAAGAGCCCCCATTGGTAGA
AAAAAACCCACAACCCCTTGGGGTTATCCTGCGCTTGGAAGAAGAAGTAG
GAAAAGAAAAAAATATAGTGATAGTTTTATTCTTCGTCGCCGTAAATAGG
AATTGTCATGGGCGAACGACGGGAATTGAACCCGCGCATGGTGGATTCAC
AATCCACTGCCTTGATCCACTTGGCTACATCCGCCCTAGCTAAAGGATTT
TCTCTTTTTCCATTCATCATTATTGTATTTAAATTTATTCTTACCTTATT
AGATCGAGATATTGAACATAGAATGCCAATCTTAAAAATGTAAAAAATAA
AGGAGTAATCCGCTGTGACACGTTCACTAAAAAAAAATCCTTTTGTAGTT
GATCATTTATCGGGAAAAATTGAAAA
