# Supplementary material for: Complete chloroplast genome sequences of Dioscorea: Characterization, genomic resources, and phylogenetic analyses
Source: PeerJ. 2018 Dec 4;6:e6032. doi: 10.7717/peerj.6032 (PMC6284424; doi:10.7717/peerj.6032)
Supplement: Supplemental Information 5 [file peerj-06-6032-s005.zip › 原始序列/MG267384.TXT]

>MG267384
CTTCTGTCTTGCGGTATACAATACACACAGTTAAATCAAACAAACAAAAA
AAAGGGGGGAGCAATACCAAACTTCTTGCTCAAACAAGATATTGGATATT
GCTCCTTCAACGATTCATATACATTAAGACAAAAGTCTTATCCATTTGTA
GATGGAGCTTCAACAGCGGCTAGGTCTAGAGGGAAGTTGTGAGCATTACG
TTCATGCATTACTTCCATACCAAGATTAGCGCGATTAATGATATCAGCCC
AAGTGTTAATGACACGGCCCTGACTGTCAACTACGGATTGGTTGAAATTG
AAACCATTTAGGTTGAAAGCCATAGTACTAATACCCAAAGCAGTAAACCA
AATACCTACTACAGGCCAAGCAGCCAAGAAGAAATGTAAAGAACGAGAAT
TGTTGAAACTAGCATATTGGAATATCAATCGACCAAAATAACCATGAGCA
GCTACGATATTATAAGTTTCTTCCTCTTGACCGAATCTGTAACCTTCATT
AGCAGACTCGTTTTCAGTGGTTTCCCTGATCAAACTAGAGGTTACCAAAG
AACCATGCATAGCACTGAATAGGGAGCCGCCGAATACACCAGCTACGCCT
AACATGTGAAATGGGTGCATAAGGATATTGTGTTCTGCCTGGAATACAAT
CATAAAGTTAAAAGTACCAGAAATTCCTAAAGGCATACCATCAGAAAAAC
TTCCTTGACCAATAGGGTAGATCAAGAAAACAGCAGTAGCAGCTGCAACA
GGAGCTGAATATGCAACAGCAATCCAAGGACGCATGCCCAGACGGAAACT
AAGTTCCCACTCACGACCCATATAACAAGCTACACCAAGTAAGAAGTGTA
AAACAATTAGCTCATAAGGACCACCATTGTATAACCACTCATCAACAGAT
GCTGCTTCCCATATCGGGTAAAAATGCAAACCTATAGCTGCAGAAGTCGG
AATAATGGCACCAGAGATGATATTGTTTCCATAAAGTAGAGACCCAGAAA
CTGGTTCACGAATACCATCAATATCTACTGGAGGAGCAGCAATGAAGGCG
ATAATAAATACAGAAGTTGCGGTCAATAAGGTAGGGATCATCAAAACACC
AAACCATCCAATGTAAAGACGGTTTTCAGTGCTGGTTATCCAGTTACAGA
AGCGACCCCATAGGCTTGTACTTTCGCGTCTCTCTAAAATTGCAGTCATG
GTAAGATCTTGGTTTATTCAATTTTCAAGGACTCCCAAGCACACGTATTA
ACTCTATCTATCTAAAAACTAGATATAGATAACAAAAGGCTTGTTATTTA
ACAGTATAACATACCCCATATGTTAATGTCAACCAATCTCCGCAGATAGA
TGATATAGATATCTCACTAAATCTACCAGAGCAATTTCTAATTCAAATGA
GTAAAAATAGAAAAAAAAGAAATCTTTTTTCCGTATGGGTTGCCCGGGAC
TCGAACCCGGAACTAGTCGGATGGAGTAGGTAATTTTTCCTTGTTGGATT
GGAATAGAAGAACAAAACCTCTCCCCAAACCGTGCTTGCATTTTTCATTG
CACACGACTTTCCCTATGTATACATATATAACTTATATCCTGAAAAGAAT
AAGAATTCTTAAGAAGAATTATTTTGAATAGTCAGTTGATTCAACCACTA
CACTATTACATGAGCATTTCAGAATGCAAATTCTTGAATTTTTCTTGATC
AGTTATAAATCATTTCCATGTTATTTGCATTCATTATAGGGGTTTCTGAT
CAATCATGAGATTCCGCAGGTCATTGATACAGATAATATCCAAATACCAA
ATGCGTCCTGTATGTGACGGAAAAAGGGCTTGGGGAAAGATCAAAGAAAG
AATTTCTTCTTCTTCCGTAAAGAATTCTTGTAATAATCCCGAACCTAATC
TTTGCAAAAAAGCGCGTACCGTACTTTTATGTTTACGAGCCAAAGTTCTA
GCACACGAAATCCGAAGTATATACTTTATTCGATACAAACTCTGTTTTTT
TGAGGATCCACTATGATAATGAGAAAGATTTCTACATATCCGACCAAATC
GATGAATAATATCCAAATCTGATAAATTTGTCCATATTGACTTACTAATG
GGATGACCAGATACGGTACAAAATTTCGCTTTAGACAATGATCGAATAAG
AGCAATAACTGAAACTATGGTATCGAATTTCTTAGTACGAGTATCTATTA
AAAATAAATTTTCTAGCATTTGACTCCTTACCACGGAAAGATTTATTAGT
ACATTTGAAAGATAACCCAGAAAACAGAAAGAATAATTTGATAATTGGTT
TATCTGAATCCTATGCGGGTGAGACCAAAATTGAAAATAATAGTGCCAGA
AATTAACAAGGTAAGATCTCCATTTCTTCATCAAAAGATAAGTTCCCTTT
GACACCAGAATTGCTTTTCCTTGATATCGAACATAATGCATGAAAGGGTC
CTTGAAGAACCATTGGGTCTTCTGAAAATAATTACGACACCCTACTAGAA
ACTGCTCTATTTTTCCATAGAAATGCGTTCGCTCAAGAAAGAATCCAGAG
GACGTTGATCGTAAATAAGAGGTTTGTTTATGAAAAAAAACTAATACAAA
TTCACATTCAAATACATAAGAATTATATAGGAATCGAAAAAATCTTTTAT
TTTCTTTTGAAATTGAAATAACGTAAATCGATTTTTTCGGAGTAATGAAA
CTATTTGAATTATGATATTCGTGGAGAAAGAATCGCAATAAATGTAAAGA
AGAAACATCTTGGGTCCAGCATTGAAGTATTTGAACCAAGATTTCCAGAT
GGATGGGATGGGGTATTAATATATCTGACACATAATTTAAATGGGATAAT
TTATCCTCTAAGAAGGGAAATATTGAATGAATAGATCGCAAATTTTGCGA
TTTAAGTATTTCTTTTTCTTCGAGGAAAGATCCTAATGGCAGTAAAAATG
GAATTTCCATACTGACTGCAAAACCTTCTGATATCATTTGAGAATAAAAA
AAATTGTTGTGCCCAACGATTCTATTTTGGTTCAAATCATCAACTGAATA
AATCAAATAATTCTGTTGATACATTCGAGTAATTAAATGTTTCACAAGTA
CTGAACTAGATTTATTGTCATAATCCAAAATTCCCACAAAAATCGAACCA
TTTAAATCATGATCATGAGCAAGTGTGTAAATATACTCCTGAAAGAGAAG
TGGATATAGGAATAGGAAGTACCTTTGCCTAGATCCATCTTTTTCTAAAT
ATCCTTGTAATTCTTCCATTTTAGTTTCCACTTAAATAGGAAGCAGGGGG
CATTTCTTGGGTTATAAAATGATACATAGTGCAATATGGTCAGAACAGGA
TATGTATTATGTATGTATATAGTACAGTAAGAAATATATACCCGGAAGAC
GAGGAGTCCAATCAACAGATTTTTTTCTCTCCTTTTCTATCCAATCGGTT
TATATTTATATTCGTTAGTAGAAAAATCCTTTATTTTTGCAACCTGATCG
TTCTTTTGACTTTGGAATAAACTCTCTTAATCAGTATACTATTTCTTATA
CACATCTGTCTCCAACCCATAATTCTAATATATTATAGTTAGGATTCATA
AAAAAAGGAATCAATGGTCCACTCACAGGAGAACCCTTTCCCCCATCAGG
TACTAATTAATTTTTAACATCTAATTAGATCGGGTAATTATTCAAATTTA
AGAACATAAGCTCGTTTCTTTTTATTTTACCCGAATTTGGGGCATAAGAC
TCTATCCATTTATTCACTAGACCTAACTTAACTGTAAATTGAGAATCAAT
TCTGTACCCTTCCCAAAAACAATATATTTTGTAATGATCCGGTAAGGATA
AACTCCCAATTCTACTAAAAAAAAATGAAAATTCAAAATTTCTTATTTTA
TTACGACATGCTGTTTTTTCCATTCATTACCTTTCAGGATCAGTCATGGT
CTTATAGACTCTACCAATAGTCTAAACGAATTCGTTGCTTCATCCAAATG
TGAAAAAGATCATAGTCGCACTTAAAAGCCGAGTACTCTACCGTTGAGTT
AGCAACCCGGATAAATATGATATGTAGATATGATCGAAATCAAAAAAGAT
TAATTGAATTTCACGGGGCGACCCCGACAAACCATTGAACTCGAAAAAAA
AAGAAGTATGTTCTAATCAATTAGAACCACCAAAATGGGTGGATCCAATT
AAATTATAAATTAAAAAACAACAAAGAAATTCCTAACAAATTATATTCCT
AATATAGATGTCAAAATTGACAGACTTATCTATTTATTTTATTTTTTTTT
TTTAATTTTCGTTAATAAAATACGCCTTGTCTTCTATAATTTAATTATAG
GGTAAATCCGTCAAACCATCATTTGGCTGAACTGAAGGAAAACCCAATCA
ATATAGGGTGGGTGTAAACAGATCTATTTATTTATGATCGAATTATATTT
GTTCAATACACCATTGTCAATATCAATGGAATGTTGAGAAAACAAATCAA
ATTATAAGTAAATCCAATAATGACTTGTGTTTGGACTTAAATAATGAATT
TGATGGGAAAAAATAAAGAATAGGAAGAAAAAAATCTCGGATTTATTCAA
TCAATAGAGATACAATAAACAAGATTAATCTCCTGTTTTGGATTCCACTA
ACAAAAGAAAAATAAAAATATGAATAGAGCAAAAAAAGGTAAATAGTGAG
GAAATAATTACACTAATTAAACAAAGATAAATACTAGTTACCCCTCCCCC
CCTTTTTTTTTCACTTTGCCTTGCTTAAAATCTCATGAACAGTTCCTATA
ATAGGTTAAATGCCTTTTTCAAGGAAATATAGAATAGTGGGAACATTTAA
ATAAGTTTGATTATTTATCGGATCGTAAAAACCCACTTTTTGAAGATCTC
TTACTTCTCTTGGGAATCGAACATCAATTGCAACGATTTGATAGATGACT
CATTGCACCCTTAGCAACCTCTAGGAGGTTTTCACTTCATAGGGCTCAAT
CAAGAAAAATGATTCTAATTTCTATTTAGATCCATAAAATCATAAATTAG
ACTACGATTTCAGTCGTTTTTTTCCATAAAGAAGAAAAAAGGAAATCTCA
TTCATACGCAGAACTCAAATTAGAAAATTCTGAATTCTGAAAGAGTTCGA
AGGGAAATTCTTAGACATTTATTGAGCAGTCTCGAATCACTGTCGAGCCA
AGAGGATCTTAATTCTTATAGAAGTAGAAGATGGCGGATATAAAAATCAA
TCCACAGCCAATAATGTCCCACGTCGCTTTCTACCACATCGTTTAAAACG
ATGTTTTACCATAAAATTCCTCTATCTAATTTCATTAGAACTGATATGGA
ATTGATTCAATATGTAATCATGAATAGTCCATTGGTTCAACCAGTATATA
ACGAGTATATAAAAATAGTGCCTATTTTCTTTTTCTATATATAGATTTCT
ATATATATAGATATATAGTATTTATCTAGAAGAAAAGTTTCAGCAAGAAT
CCAATTTATTATTTATTTAACCCCATATTGTATCATATGAATAATAAACA
TTTATAAAAAGAAGTTTAAGACTTATTTATATCTTCAACAGATTGTTCGG
TAAGGCTTCCATTAAGGAAGGATCCATTTTTCTCGAACAAATAAAAAACT
ATAGACCTCAAACAAAAGGACCTTTTAGATTTAAAAGTAATATAATAGAA
AAAGTAATATAATTATAATTGATTTTCAATCCCGAAAAATCAGTTATTTA
TCAAATAAGATATTCCAATGACTCCAATAACCAGGAAAGGTCATAAATTT
TTCAATAATATATAGATATATCACAGCTCTTCAAGTACCAAAGGTTCCTA
AAAAATCAAATAAAAAAAACATTAAAGAATCCCCCCGACTTCAACATCAT
AATTGGAAATTCCAGTCATGACTGACTGATATTTCTAAGTCAATCAACAA
ATCGACAGACACAATCGCAATGCGTAGATAAAAATTTTTAGCAGATATCT
CATTCACTAAATAGACGCAAACTTTACCATATCCAATTGAATTATCAATG
GTTTAATTTTAAGTGGGAAGGTAGATTGAAAATCGAGTTTATTTGTTTTC
ATGGATATGAAATAGAAAGGGTTTTGTGTAAGGTAAGATTCAGGTCGTTA
TTCTTTCATATGAAATGAAAGAATAACGACCTGAATCATAGGAGTATGAT
ACTTTCGTATCCATCATATACAACGAACAATTGTTACCCAAGGTAATCCT
GGATGGTTAAGGAATAGCGAATACTTTTCACTTAACTGAAAGGCTGTTGT
TAATGAAATAACAGAATGGAATAACAATGCATAACATCACAGGCCTTGTT
TATTCATTTTATACATTTATTTCGGATTCCAGAATCTTCTCATCAACTCC
ATCATCAATTTCAAATATATGGAATATATAAATGTCTCAGTCAACACACT
ACACTGATTTACAATTATTCATTTGAACCCATTTTTTTTATCTGCATTTT
ACACTGGATTACATTTGTGAAAAAGCAAATGAAAGAAAAGATATCATTCT
GATAATTTTTCTTAGAATTCATAACTGGGACGGAAGGATTCGAACCTCCG
AGTAACGGGACCAAAACCCGCTGCCTTACCGCTTGGCCACGCCCCATTTA
GATTTTTTTTTATTCGACACTAATAAACACTAATAATGATATTGGTTATT
CGTCAATTCCAACTCAAATACATATCATATACATTGTTACTAGGATTCGA
CACATATGATATAGAATAAAAAAAAGATTGATTGATCATTACATATAATT
CAATTAAGATATTGTGTGAGAGTATAATTCCTTATTATTTTTTTTTTTGA
ACGTAAGAAAGTTGGGAAAGTTCGGAGAAAAAAGGATTATTTTACCTTCT
TTTTTTTTATTTCACTTCTTAGAAAAATAAGTCAATCAAAATCAAATTAT
CTCATCTACAATAACAAAATGTTTGTTATGCTTAATATCTTTAGTTTAAT
GTGTATCTGTTTTAATTCTGTCTTTTATTCGAATAGTTTTTTCTTCGCCA
AATTACCCGAGGCTTATGCCCTTTTCAATCCAATCGTAGACGTTATGCCC
GTCATACCTGTACTCTTTTTTCTCTTAGCCTTTGTTTGGCAAGCTGCTGT
AAGTTTTAGATGAAATCTTTAATACTTTCCTAAATTCATGATTCATTCGA
AAAAAAAGATTTGAAAAATGGATAAGATCGGATACATACGCCTTACATTA
CTCGGTTCAAAAAGAGAAATTCTTGTATATGGAATTAAGGAACCCCGATT
GGTGATGAATTTGGATTAGCTTATTTCCTCATTTCGACCTTACGACGGGC
AACACTTTATTAGGTCACCACAATCACAATACCTAATTGTGAATATGATA
AGAAATTGTTGGTAAGAAAAGAATAAGAATCCTATTAGAAAAACAAAATT
CGTGAGATTTTGTTTTTTATTTTGGTGTGTCAAAATAGTGTGTATGGTAC
AAAAATAAGTAATCTATTCCCCTTTTCTAAAAAATGATCTTATCTTGGAG
ATTGTGTAATGCTTACTCTCAAACTCTTCGTTTACACCGTGGTGATATTC
TTTGTTTCTCTCTTCATCTTCGGATTCTTATCTAATGATCCGGGACGTAA
TCCTGGGCGTGAGGAATGAAAATAAGAGTTAGTCTTTCTTTGTTTTTTTT
TCGGAATTTTTTTTCATATTATCTATTCCCTAGATTTAACTAAGATAAAA
TAAAAAGAAAATCTAGGGATCGAGATTTTTTTAGAATTCAAAACTCTCAA
GTGATCATAAGAAACGGAGAGAGGGGGATTCGAACCCTCGGTACGAATAA
CTCGTACAACAGATTAGCAATCCGTCGCTTTAATCCACTCAGCCATCTCT
CCCAATTAATTCTAATTTGCAAATTTTTTATTTGATATGTGAAGTAAAGG
TTGATAAAAATCCTAGTTTTAACGAACGATATAGAAACGATATAGAAAAA
AAATGATATCTACAAATTCAATTTGATCAGCAATTCAATTTAGATTAATG
ATTCTAAACAGATATTCCCAATAGAAAGAATACCTTACTTCTTTTATTTT
GCACAAAAAGTTTCTTTTATTCCCCCAGCCCGGTTAAATACTGGCTGGGC
CAGAGTACTTCTTTTGATCCAATGAATCATTCATAGATCAAATGATTTCA
TTTATATTTATATATATAAATTTTTTTATTCTTATTTTTCTTACTTCTTT
TTTATTATTCTTTTTCTCAATTTATCTCAATTTACTTCACTTACTGGTAC
TGGAAAACCCTTACTTACTCTTACTGGAAAACTGTAATAAAAAATAGACA
TCATACATATATTATATATTAAATTAAACAATAGCCTATATTAAACTAAA
CATACATGTTTCTATAAATACATATTTATATAATAGAAAAAGACATTTAC
TTGCTCAAAGAACAAGCTTTATTTAAACACTTGAGATCCACAGTTGAAAA
TCAAATTGAAAAAAAAAGAACCACATATATATATGGAATTCATCATTTTT
ATGGTCTAGCTTCAATGACTTCTTCAGGTCTGGGCTCCCAGTAATAACTA
CTGACTTCCCAATAAATAAAAAGTATAATTCCTTAAGTTATCTAAATAAG
CTTTCTGCTATTATTCGCGCGTCCCCAGCGCACACGTAAACACGTGAATT
TTCCTGATTCTGATCCAATTTGGATTGCGTCTCACTCTTTTTTTGTTCGA
CAAACGGTCCATTTATATACAAAAATATATATTGTAGCGGGTATAGTTTA
GTGGTAAAAGTGCGATTCGTTCTTTTAACCCCTTAATCTTAATTATAGTT
AAGGGTTCTTTCAGTTTTTTTTTCATATTCCGATCAAAAACTTTATTTTT
AAATAAAAAAGGTTTAATCCTTTACCTTTTAATAGCATATTTTAAGAAAA
ATATACATTCTCACGATTTGTATCCAAAATTCAATAAAAAAAATTGATTA
TGGAGTCGCGAAGCATAATTTTTTTAGTTGGATCAACTCTTCTCTTCCAA
TTTTGAAGAATAAGTATGAGTATTAAGTATGAGTAAAGGATCTATGGATA
AAGATTCAAAAGTTTATTTCCAATCGTAACTAGATCCTCAATTTTTTTGT
TGTAAAAGAAAAATTGAAGCCAAATAGCTAGAGAAGGACGGTTTTGGTTT
ACTAGAACCGTCGGCATATTGTTTCAGCTCGGTGGAAACAAAATTCTTTT
CCTCAGGATCCCGCGAGTAGAAATAGGGAACGAAGTAACTAGACTAGACG
GATTTGGTATAATCTCCCTACTCTAGAAGGATCATCTATAAAGCGAGTAG
CTTTGGATGCATTCAGACAGATAAGCTGACGTAGATGCTATGGATCGAAT
TTTATTCTTCGGATTTAGGAAGACTCCCTTTTTTTATACATCGTAACTTT
TTGATTTCTGTTTTTCGTTTAGGCCTTAGATCTGAAAATACATCGATTTT
CCATAAAGGAGCCGAATGAAACAAAAATTTCATGTTCGGTTTTGAATTAG
AGGTGTTAAAAATGATCAACTAACGTCGACTATAACCCCTAGCCTTCCAA
GCTAACGATGCGGGTTCGATTCCCGCTACCCGCTCCAAATTTCTTATATA
CATACTTCATCAATTTGAATATGCATCCTTATTTATTTTTATTCCATAAA
AATAAATTTATGTGCAATTGGATTTTATCCGAAAAAAGGCAAAGGAAAGA
ATGCGAAAGAAGAAAATAGGAATAAAAAAGCGTCCATTGTCTAATGGATA
GGACAGAGGTCTTCTAAACCTTTGGTATAGGTTCAAATCCTATTGGACGC
AATTTTTTCCAACTATTTTTTTTATGGATATGTCAAGAAACCCATTTTAA
ATGATTCGAATCAAAAAGTTTTCTCAACAATTACTCTTGTGCTGAGGCTA
TTCTAGGAATAAGAATAATAAATTTATGTTTGTTCTTGAAGTAGAAAGAG
CTCGATCTGTTCCTGAACAGCGCCCTTCAAAAGGGCTTCCGCTTCTTCAG
TAAATGTCTTGGTAGAAGATATAATTTCTTGGAATTGAGATTTATTCTTT
TTTAAGTAGGTACGTAACTGAACTAGAAATCTCTTTACCTGCCCAATTTC
TAACGGATCAAGATATCCATTCGCTCCAGTATAAATAGTAGCTATTTGTT
CTTCTACCGCGAGAGGATCTGATTGGGATTGTTTGAGCAACTCGCGTAAT
CGTTGACCTCTTGCCAATTGATTCTGAGTAGCTTTATCGAGATCAGAAGC
GAATTGTGCAAAAGCTTCTAATTCTGCGAATTGAGCTAGTTCCAATTTTG
ATTTGCCGGCTACTTGTTTCATGGCTTTAATTTGAGCCGCGGATCCTACT
CTGGAAACAGAAATACCCACATTAATAGCAGGTCGTATTCCAGCATTGAA
TAGATCGGCGGATAAAAATATTTGTCCATCTGTAATGGAAATTACATTAG
TGGGAATATAAGCTGAAACGTCTCCAGATTGAGTCTCAACTATTGGTAAA
GCGGTCATACTTCCTTCACCTAAACGAGAACTTGATTTAGCAGCTCTTTC
CAAAAGGCGTGAATGCAAATAAAAAACATCTCCCGGATAAGCTTCACGAC
CGGGGGGTCTTCTTAATAGAAGAGACATTTGACGATAAGCTTGTGCTTGT
TTGGAGAGATCATCATAAATTATTGAAGTATGTTGCTCATTGTACATAAA
ATATTCAGCTAGAGCCGCTCCTGTATAAGGTGCGAGATATTGTAATGTAG
CGGGTGAATCTGCTGTTTCGGCTACCACAATAGTGTATTCCATCGCCCCT
CGCTCCTGAAAGGTAGTCACCACCTGAGCCACAGAAGATGCTTTTTGACC
AATAGCTACATAAACACATATTACATTTTGTCCCTTTTGGTTGAGAATCG
TATCTGTGGCTACTGCTGTTTTGCCGGTCTGCCTGTCACCAATAATTAAT
TCTCGTTGACCGCGTCCTATAGGGATCATAGAATCAATAGCAATAAGTCC
TGTTTGAAGAGGCTCATATACGGAGCGTCTCGAAATAATACCTGGGGCAG
GAGATTCAATTAAGCGAGATTCGGAAGCTGAAATTTCTCCCCTCCCATCA
ATAGGTTTAGCCAGAGCATTTATAACACGACCCAAATAAGCCTCACTCAC
AGGTATCTGGGCAATTCTTCCTGTTGCTTTTACAGAACTTCCCTCTTGTA
TCATCAAACCATCGCCCATTAATACAACGCCAACATTATTTGATTCCAAA
TTCAGAGCAATACCTACTGTACCCTCTTTAAATTCTACTAATTCGCCTGC
CATCACTTCATCAAGACCATGAATACGAGCAATACCATCCCCTACTTGAA
GTACGGTACCGGTATTCACAATCTTTACTTCTATATTATATTGTTCGATA
CGTTCACGAATAATATTACTAATTTCGTCGGCTCGAAGAGTTACCATTAG
TGTCTCTTTATTCTTTTTCGGAAGCAAAAAAAAAAAATAATGCCTAAAGT
TTAAACTAAAGCAAAAGTAGAAGGGTTAATCGGTTATTTCTTCCATGGCT
CCGAGGATAGCAATATTAGCACTGATGGTACGGAAATGTAAATCACTATT
CAAACAACTATTCAGAGTTCCTAGGGCTCCTTGTAAGGCTTCCTGGAAAA
CTCGTTGTCGTACTTTATTAATCGCTCTTTGTTGTTCAAAATGAAGGGTT
TCATTTTTGTAATTTTCTAATCGTTCCAAACTCTCATAAGTAGCATTAAT
CAAATTTGCTTTTTCTCGTTCTATCTCAGAGTATCCATTAATTCGATACT
CATCTGTTTCTATTTCCACTTTGCGTAAGCGATCTCGGGCTCTTTCGAGT
TGCTCAATGGTCTTTTTACGCAATTCTTCCGAATTTCGAATAGTATTCAA
GATCCTCTGTTTTCGATTATCTAATAAATCATTTAATGAAAGTAGATTAT
TTTATTAATTTTACAACTTCCATGATCTCTTCCCGAACCAAACATGAATC
TTTCGATTCATTTGGCTCTCACGCTCAATTATTTTATTTATTTTATGGGC
ATTGCCATATATATAATGTAATGAGCCTGCCCCATCTTTTCTGCTCGTAT
TTTATTTATCGAAACTCATACAAGACCAGAATATTCTAATAAAAGGACTC
TTCCGACCAGACCAAAATCTATAATTTCAGCAAAGTTGTTTCTTTATTTG
ATTTCTTCTTTATTTAATTTCAAATACAAATATCAAATATATAAAATATA
TATAATCAAAAATCAAATAGATATTTAGAATATCTAAAATATTTTAGTTA
ATTATTTAACTTTAACTATTTTATTTATTATTTTAATATTTTTTAATTAA
TTAAATATTAAAAATGAATTAATATTAAATAAAAAAAAAAATTCCTTTAT
TTTTTTTTTTCAAATCCAAAAGAATTCTTATTTTTTTTATACATAGGTCG
TCGATTTGGCATTGGATAAAAAGAGGTAAGGTGCCCATTTTTTTTTTAGT
AAATTTTTACTAGGAACTAGTAAATGGTTCAGTTCAAATCGTTTTATCGA
TATGAGTGTCTTATATCGAATAAATTACTAACTATTCTATTCATTTTTAA
GTCATTTCGATACTAACATAGTGGTAGAAAGAATACCCATGTTATGCTTT
GACTTCAAACAGTTTAGCTTTAACCATGTTAATGGTCTCACATTATTGGT
TGATAGAGAATCAAAGTTGATTTACCAATGAGTCACGAAATGCTACGGTT
CTTACATATATATATGATTTCGAAATTGAATTTCATTTATTCAGAAGTAA
TTCGTCGAGATTGTACACCTTTCTTTCCTATTTTTTATCCTATTAATAAA
TAATAAATAAATAAAAGAACAGAAATAAAGTACCGCCGGTTGGATCCAAC
CTATTCTTGAAATAGACAACTCGCACACACTCCCTTTCCAAAAAAAATCA
ATACACCAAGCACTATACTCAGATTTATTGGATTTGTTGCTAAAATATCG
GTATTAAACCCGAAACTTCCGGCGAATGGCCAGTGCCCCACCAAGTAAAC
AAAAGAATCGGTTACATTTTTCATATGCTCTCTTCATATAGATAGAACTA
ACAAAGAACCAGAATTCTTTTTCTATCACCTCACTTGTCTTTTTTTAATC
GATTTCTTTATTTTCTTTTTTTTTATTGAAGTTTCAAATAAGATATTATT
AGATTAGGTTTTAGGTTTCATGTCAATTGCGAAATATCTCGTTTGTTGAA
ACACTTTCTAAAAAAAGTAAAAAAAAAAAAAAGTTTCCGTTGTACTAAAC
TAAGGACGAGAAGGAAGAGAGCGAGCAGATCCGTGAATTCATCATCCTCA
AATCAGTCCTCGCTGGTGGTATTGTCTCAACAATACAAATTAAGTAATTC
TATTCTAGGAATAAAGTGTTGATATAATTCGAAGAAACAAAGGGCAAGTT
CGATTTAATCAAATAAAAAAAAGGTACGTAAGATACTTTTTCACATTTCT
AGGATTACATTAAACAAAAGGATTCGCAAATAAAAGCGCCAATGCCACGA
CCAACCCGTAAATTGTTAAAGCTTCCATAAAAGCTAGACTAAGCAATAAA
GTACCTCGTATTTTACCCTCTGCTTCTGGTTGCCTCGCAATACCTTCTAC
GGCTTGGCCTGCAGCAGTACCTTGACCAACTCCAGGTCCAATAGAAGCAA
GCCCTACAGCCAATCCAGCAGCAATAACGGAAGCGGCAGAAATCAGTGGA
TTCATAGGTAAGTTCCTCGCACAAAAAAAAAAGAAAAGAAATGGTTAATG
ATACAATTAACCAATGGATTATTACTTAATATTTTATTACTAAGATCCAT
CGGGTGGAAGTAACTAAAAATTATGAATTAAAATAAAAATTTTATTGAAT
CAACTGAATCATCAGAACTATTTCGATATCTCGTTTTTTTTAGTTTCTAC
CCACAATGGGGTTTTTGTAAATCCATATGCACACAGCTCTAGTTATTGCA
TTTCTTTCGAACCATTCTTTCATCAATTCTTCGTTCTTTATTCTATTCCA
TTCCCGAGTTCATCTGTTTTTTCATTCAATCCACGCATAGTCACAGACGA
AAGAAAAGAGAAGAAAATCTTATTGGAATCCATCTACATACATATAAATA
CAGTGGACTGTAAATTGTAAATAAAATAGATTTTATATTATATAGGAATT
ATCTATAGAGATAATCCCTATATAACTAATGAATATCTAATATCACATAT
ACATTTCTTTCTTCTATAACGTGTACTGCCCGCATTTCATATGGAATTGT
ATTCTATAATTATTTTTCGAAAGATACACATGAACTGAACTTATAGACAT
TACATATATCTAATTTGAGCTCCCTAAGCCATCCTTTTTCAATTCCGTAA
TATCGTCCATCTTTCCTCGTACGATTGATTTTAGACCATATATACTATGA
TATATATTTGTATCCGTATCTATTATGTTCCCAACCGACTGGATTCTCTT
GAGCCATGCATGAATTGGAATAAGTTTAAAAGAAAAAAACTATTTTGAAG
ACTAGTTAATGATGACCCTCCATGGATTCGCCTATATAAGCCGCAGCTAA
AGTTGCAAAAATAAGAGCTTGAATACCACTTGTAAATAAGCCAAGAAACA
TAACGGGTATAGGAACTAATGAAGGTACTAAAGAAACAAGAACAACAACT
ACTAATTCATCAGCCAATATATTCCCAAAAAGTCGAAAACTAAGAGATAA
AGGTTTTGTGAAATCTTCTAGGATATTTATTGGTAAAAGAATTGGAGTTG
GTTGAATGTATTTTCTGAAATAACCCAATCCTTTTTTGGTAAGACCCGCA
TAAAAATATGCTACTGATGTGGGTAAAGCTAAAGCAACAGTAGTATTTAT
ATCATTCGTGGGCGCAGCTAACTCCCCATGAGGTAACTGTATGATTTTCC
AAGGTAAAAGAGCACCTGACCAGTTAGAAACAAAAATAAATAGGAACATA
GTTCCAATAAAGGGAACCCAAGGACCATATTCTTCTCCGATTTGGGCTTT
GCTCAAATCTCGAATAAATTCAAGGACATATTCGAAGAAATTCTGACCAC
CGGTCGGAATGGTTTGTGGATTCCGAACAGCTATGATGACTGAACCTAAT
AAGATAGCAATTACGACCCAAGAAGTGATAAGTACTTGGGCATGGATTTG
TAAAGCCCCTATTTGCCAATATAAATGTTGGCCTACTTCTACACCCGATA
TATCATATAATCCTTTGAGTGTTTTAATGGAACATGGTATAACATTCATA
TTGTCCTCTGATAGAAATCGAACTTAAAAAAAAAGGAATTATTTTGATTC
AACCATCTCTTTATGAACTCACCCACTTTAATAATTAATCGATTATTTAC
AAGCAATCACATAAGATCAATATCCCCAGTACTTTTTTTTTATTTATCTC
TTTAAAATTTTTGAAATTCCGGAATAATAACCGATCCAATAAATCTATTG
TATGGAATTCCCAAATCAAATAATTAACCAATTTGATTATTTTGATTTTT
AATAATAATCAACGATTTCCTATATAGCTATAACGACCCTCACAAATTGC
AAATACTAATTTGTTAAGAATCAATCGGATTGAAGCTATAGCATCATCGT
TGGCTGGAATCGAAATATCTGCGAGATCTGGGTTACAATTTGTATCGATT
AAACAAATCGTCGGAATCCCCAAAATGACACATTCTTGAAGAGCCGTATA
TTCTTCTTCCTGATCAACGATCATTACAATATCGGGCAACCCCGTCATAT
ATTTGATCCCACCCAGATATGATTGCAGGGTAGATAATTTTCTCTTCAAC
ATCGCTGCATCTCTTTTGGGGAGACGGTTCAGTTTCCCCATGTTTTGTTC
TGCTCTTAAGTCCCTGAACTTATGAAGTCTCGTTTCCGTAGTGGACCAAT
TCGTTAACATACCACCGAGCCATTTTTTATTAACATAATGACACCGAGCC
CTTATTGCAGCCGATGCTACTGAATCCGCTGCTTTATTTTTGGTACCAAC
GATTAAAAAGCTTTTTCCCCTACTTGCTGCATCAAAAACTAAATCACAGG
CTTCTGATAAAAAACGAGCGGTTCTAGTAAGATTTGTAATATGAATACCT
TTACGCTTTGCGGAGATGTAAGGGGCCATTCTAGGATTCCATTTCCTAGT
ACCATGACCAAAATGAACTCCTGCTTCCATCATCTCCGGCAAATTGATGT
TCCAATATCTTCTTGTCATTTTACCCCACATTCCCTCTTTGTTTTTTTGC
AAATAGACGAGATACCCTAAAAAAATAATGATTGTTCCGAGGGAACCTTC
TAACGGGAATTGACCGTCGATACGAAAGTTCAAACCATTACATTAATTTC
TTTTTATTACTTATTTTATTATTTTTATTTATTACCAAATCAATGATCAG
ATCAGATAAAAAAAAATAGTTAAATTAAAGGAAAGGGGTAAAAAAAATGA
ATCTCCCCTTAGGAATCCATAAATGATTGTTCTGATGTCTCATATAAATT
GTTTTGGATGCAAGAACAAAAAAATTCTCTATGGTGTAACAAAATATCTC
TCATTTCTAACTCGAATAGATTATTCTTTTTAATTTCCAAATGAATGTTC
TTGTCTTGCCTTGAGCGGTGTACTAATTTTTGGAATCCGGTACCAACAGG
TATAATCCCCCCCAGAACAACGTTCTCTTTCAGTCCTTTCAACCAATCAA
TACGCCCTCGTAGAGCAGCTTTTGCTAAAACCCGAGCGGTTTCTTGAAAA
CTCGCTTCGGATATGAAACTTTGAGTATTCAGAGATGCCCTCGTTATTCC
CAATAAGATTGCCCGATAACAAATCGCTTCGTCCAAAGCACGTCCCGCGA
GTTCTGCTCGCAATAATCCGATTAATTCTCCAGGTGAAAAAACATTAGAC
ATTCCATCTTCTGAAACCAACACTTTTGATGTTACTTGACGTACAATAAT
TTCTATATGTCTATTATGGATCTGTACCCCCTGAGATCGATAAACCTTTT
GAATCCTATTAACCAAAGAGATACGACTTTGGGCTATGGTTAGCTCAGAT
CCAATCATGAATCCCCAGGGTCTTCCAAGAATTCTTGGTATACATTCGTT
CCAACTATCAACTCTCTTTTCGAGGTTCATCGATATGGAATCAATCGAAC
GCACTTCTAAGACTTGTTCCACTTTTGGAAGACCCTGCGTTATGTCACCA
GATCTCGATTTTTCATATATAAATGTAACTAATCTATCTCCTTCGTAAAG
TATTTTCCCATAATGACCATGAACAGTTGCTCCTAGAGTGACCAAATAGG
GCTTTGCTGATCTTATAACTAAGGAATCAACGTGAACAATTATAATTTGA
CCAGATTTTTTTATGTTCGGTCCGTATTTGAATAGACATAGATTTTCACA
AAAAAATTGTCCAAGGTTAATTATTGTGGATGTCTCTTCACAATAATTGT
GACGGAGAAAGCACCAATTCAAACGGAATGGATTCAAGATGATGTTACAG
CATAGATCGGGACTATAAATCCTATTATTTTCATCTATTAAACAGTATTT
AAGTACTTGGAAAGTCTGTTTAAAATTATCAAGTAGCGAAAATCTCTTTA
ACAAGATCTGATTATGAGTTATTAAATGGTAAGATGAATAAAAATTCGCT
ATTTTAGGTACAATAGTACCTAGAGAACCCAGAAAATCTATAATTGGAAT
TATGGGCTGCGATTCTTTTGTCACATTGTTATATTTCGAACCATTAAATG
GACCAATTTGAGAACAATTGGATGATGACAAAATAATCAAAGATTGGCAT
TCCTTATTTAGATTCAACAAGGTACCCATACCGATAGTTTCTTGATCTTG
AGTAAGTGATTGAATCTTCGACTTGGAATAAAAAGGATTGATATTGGTGC
TATTTAATCCATTATCGGGAATCAATCCCGAACCCACCGTATCATTCCTT
TTTTCGGTATACGAAATAGTGGACTTGATTAAGTCAATTCTTATGAAATC
GCGAATTAGATCATTTGCCCTTACCTCAATAAAGGAAGTATGAACCTCTT
CTATAGAATCATTTTGTTCTTGGTCCCAATTCAATACTAAGCAAGTCCGA
ACTAATTGAATACTTGTGTGATAAATTCCGCGAATTGACTTGCCATTTCC
ATAAAGGATATAATTGACAACCCTAAGTTGGATATTATCTTTTTCCTGTA
AGAGGTCCCGAGGGAAAAGTGTTGCTAAATTTATGCCATCAGCTATTTCA
TATGTGACTACAGGCCGAACTGAAACAAAATACTTTTTCTTGGTGGGTGT
GATTCGTTGAACATAGATCCAATTTTTCAATTCTTTTTTTGATTCATTAA
AATTTTTCTTTACCGCTCCTGGTGTTATCAAAATGCCGCTGTACCTGGAT
ATCTTATCTGTCTCTCCAGGAAAATGGATATTTCCAGAAAAGATTTTCAG
TTCAATACTTTTTTTTTTTCTCTCCACTCGGACCAATCCACCTACTTGAC
TTCTTGTATTTAAAGTGAGTCGTGTATCTACTCCAATGAGACTATTGTTC
CGGACCATTATGGACGAAGACCCAGGTAAGATATGCACCTCTTCGGGAAT
GAAAAAAAAGCGATCTACTTTTATTTGTATTTGGTTAAATTCTTTTGTTC
CTCGATACTCAATCAAATCCTCCTTTTTTACAATTGAATCTATCTCTACG
GCCCCATATTTAGTAATTCCTGAACTGCTTCTTCTATATACTGGATCATC
GAAATAAGCAAGAATACTATTTCTACGTAAAATACCATTTATGGGTATTT
CAATAGAAATATCAAAACAGGATATTAGTTCTTTCTCTCGTTCTTGATCA
TATTGTAATGGGATGATGAATCTATTTCTTCGTCTTTTCGCCAAGAAATC
CAAATTCTCTTGAAGAATAGAAGGAGATATGAAATTCCAATGACCATTGG
ATATGATTCGATCAGGTATTGAATATTCAAGAATTTCTCTATTTTTTTTA
CCAGAAGTATCCAACAATTTATGTCTTACTCGATGATTAGTCATTGAGAG
GTCAAAGATATAGATATATTTTTCTTCGACAGAAAGAGAATGAACATTCA
TTTGATCTTGATCCTTGTGTAGCGAAAAAGACACTATACTGGCTGTACGT
GACGCTCCTGCTAATATCCATAAATGACTTGTTTTTGGTAATAAATGAAT
ATTACCATATGGGTATTCGGGTGCATGGTAGACATTGGTACTCCAGTGCA
TTTCTCCCTCTGATTCAGAATAAATATGCTTTCGGACCCTCTCTTTAAAA
TTAAAAGTGAATGCTCCGGCACGAATCTCGGCAATCAATTGTTCTGATTC
CACATATTGACCATTTTGAACTAAAATCAAACCTTTTGGTGGAATATTCA
GATTATGTATAATATCCCGACCCTCAAGAGTTACATACAAGTCTATAGAG
CATAAAAAAGCAGGATGTCCATGACGGGTACGTGTGCGATGAACCAAATC
CTCATTGAATTTTATTTTTCCACTAGAAGGAGCTCGTACATGTTCGGCAG
TACCGCCTGTAAATACTCCACCCGTATGAAAAGTTCTTAATGTTAGTTGA
GTCCCCGGTTCCCCAATTGATTGACTCGCAATAATACCTACGGCTTCTCC
CAATTCAACCAGGTCCCCATGAGTGGAACTTCGACCGTAACATAATTGAC
AGATCCAAGATGTACTCCTACATGTAAAAGGGGTTCGAATATATATTGGT
CGTGCTCGAAAAGTTATGAATCGATTGACAAGTCCAATCCCAATCTCTTG
ATTTCGAACGGCAATGCATCGTAGACCCATATATATATCGTCTGCTAATA
CACGACCAATTAGTGTTTGGACAAAAATTTTTTCCGTCATCCCTTTTCGA
GGACTCACGGAAATACTTCGGATAGTACCACAATCCGTTCTACGTACAAT
AATGTGTTGAACTACTTCAACAAGTCTACGCGTGAGGTATCCAGCATCTG
ATGTTCGTACAGCAGTATCTACAACGCCTTTACGGGCTCCGTAGCAGGAA
ATTATATATTCCGTCAAAGAAAGTCCTTCGCGTAAATTGCTTTGAATGGG
TAAATCAATCATTTGTCCTTGGGGATCTGACATTAATCCTCTCATACCTA
CTAATTGGTGTACCTGAGATGCATTTCCTCGAGCTCCCGAAAAGGACATT
AAATGGACTGGATTAGAAGGATCAGTCATACGAAAATTAGGATTCATTTC
TTGTCTCAAATATTCACTTGTAGCATACCATATCTCAATGGATTGACGTA
ATTTTTCTACCGCGTGTACATTTGCATAATGATAGTGTTTTTCCAAAATA
AAACGTTGTTGTTCAGTGTCTTGGACTAACCATTCCTTAGAAGGTATTGT
TAAAAGATCATCAATCCCCAATGAAATAGACGTAGCAGTGGCTTGCTGGA
ACCCCAGAATTTTCGATTGATCCAGGATATGTGATGTATATGCCATTCCG
AAATGATCTATTAATCTGCTAATAAGTCGTTTCATAGCAGTTCCATCTAT
CACTTTATTGTGAAAGACCAGATCAGCCCGTTCCGCCATAAATACCCCCA
TATTATGCTTAATAGGATTCAACAATGGGCCTGAGTCAATGATTCGAAAA
CTTCTTTCCCCTAATCTTGATTCACGTAGAAATTCGAGTCTCGCCAATTT
AACTGGTATCAGAATTCCCGAATTCCCACGGCACAGATATCACCTAATCT
AATTTATTAGTTTAAATAACGTATGAGTAGGCCCGACAAAACCCCTGTAC
GGCTTCTTCTATTTCTCGATAAAAAGAAATATGACCAATGGTGGTTCGAA
TGTATATACAACGAATTTCTTTTTTTACACTTCTTACAATTAGATAGTGC
CTATAAATCTCATGATAAGTACCCAAAGATTCATATTGAATTTCGATGGG
AACTTCTCTTGAGCCAATGACACGTTGATCTAGTCGCCACCGGAGCCACA
AAGGACTATCTAAATCGATTCGTTTTTGCCGATAAGCTCCAAGTGCATCA
TAGGAACTACAACAATACGCCGCTTTCATATAGTTATACTTATTATTGTT
AACTATTTTATTTTGAGAATTTCTCCAATTATATGTATTATACCTATTTG
CACAAATACCTCGATGATTCCCGATCGTTAATACATAGAGCCCAATAAGC
ATATCTTGAGTTGGTACGGAAATGGGATCTCCAATAGCTGGAGACAAGAG
ATTCATATGGGAAAACATAAGTAAACGAGCCTCTGCTTGAGCTTCCAAAG
ATAAAGGTACATGAACAGCCATTTGATCCCCATCAAAGTCTGCATTGAAG
CCTCTACAAACTAATGGATGTAAACAAATAGCACGTTCCTCTACTAAAAT
GGGTTGGAACGCCTGTATACCCAATCTATGCAGGGTAGGTGCTCTATTCA
ACAATATAGGATGCCCCCGCATAACTTCTTGAAGTATTTCCCATACAATC
GGTTCTTTTTCTCCAATTTTACTTTTAGCAATCCCTATGTTAGAAGCAAT
ATGTTGTCTGATTAGACCATGAATTACAAATGTTTGGAAAAGCTCTATTG
CTATTTCGCGAGGTAATCCACATTGATGTAATGAAAGCGAAGGACCCACG
ACAATAACAGAACGCCCCGAATAATCGACCCGTTTGCCAAGGAGAGTCTC
ACGAAATCTTCCCTCTTTGCCTTCAATTACATCGGAAAATGACTTGTAAA
CCTTATTATGACCATCTTTCATGGGTTGCCCACGGATCCCATTATCAAGA
AGTGTATCCACGGCTTCTTGTACCAATTTCTCCTGACACATTACTAATTC
ACCTGGCATAGATCTACTTGTTGCTAATAGATCGGTAAGAGTATTGTTCC
GATAGATAACTCTTCTATAGAGTTCATTAATATCCGAACTCATTAATTTA
CCTCCATCTATCTGAATGATTGGTCTCAACTCGGGAGGAAGAACTGGTAA
TAGGCACAAAACCATCCGTTTTGGTTCTACATTTGTTCGAATAAAATGTT
TAGCTAATTCCATGCGTTTAACCAAAAAACCCTTTCTTCTTCTAATTTTT
CTATCTTCCCATTCATTTCCAGTTCCAGTCACCTCCTCATCTCCTAATTC
CTTCCATTCTACCAATGAATTATCTATAATAATTTGCAAATCCGAATCGG
CTAATTGTTCTCTGATAGCACCTGCTCCTGTCGAGATTTCTCGATTTCGA
AATGTCTCGAAGCTTTGGGTAGTAAAAAAAAGTGGGATGCTGTATTTCCA
GGATTGTATTTCATATTCGAATGAACCTCGTAATCGTAAGAAAGTTGGTT
TTTTAGATATGGGCCTAGCAAAAGAAAAATCGAGATAGGTTCCTATAAGA
TTGGATTCCCCCCTTAAAAATCGGACGTGAAGGTTTCCTCTCATCCGGCT
CAAGTAGTTATATCAAATAAAGAAAGAGAGGTTCTTTTAAACTTTGTTCA
ATAAAACCCACCCTCCAAAGGCTACTCCTTACTCAAGTTCACAAAGAGGA
CTAACCTTTCATTAATTCATTCTTCTTTTGACTTTGAGTTTCTGAATTAC
TTAATTTACGACAAAAAAAAAAATAAAATGTGAAATTATTGAGTAGTCTA
CTTCCCCTCAAATGCTGAATCCCTTAAAGTAAAGGAATACTTCGGGACTC
CTAAAGGATTTACTTGTCTATATATCGTCCGATTCGATCTTTTAGGTCTC
TACTCACCTCAATGGTTATGCTTATGCTACGATGTCCTTTGAAGCATATA
TGCGATATATAAACTCCTGTAACCATGCCATATTTACTTGCTTCAACAGA
ATCTCTCTCTCAAAGAAATGGAATGGCAAATCTCACGAAGAAAGTATTTT
GTTTTCACGAGGTATAACTAGTAATTCCTATTTATCTCTTACGGAATCGA
CCATGGATCAATTCCCCTTTCATTTGGAAGTATTGAATACACCCAACATT
CTGAGCTTCATGTTAGTCCTTCCAAGACACATGTCAGAGCGGGGACACCC
CAATCAGATTGAATGGGATGACAGTTTCTCAGTTCGAATCTGTAAAATGC
AAATTTCGATCAAATCACACATCACAGTATACTAGGCCTTCTAATTCCTT
AAGGGGTTTATCTAAAAGATTCGCGATATAACTAGGAAGACGTTTCAAAT
ACCACACATGAGTCACTGGACATGCGAGTTTGATGTATCCCATTTGATAT
CTTCGTATCCGAGAATCAACAAACTCCACTCCGCATTTTTCACAAAACTT
TGGGTCTTCTTTTTCAGCCCCAATCACTCGATAATTTCCACAAGCACAAA
TTCCACTTTTTATAGGTCCAGAGATTCTTTCACAAAACAATCCATCTTTT
TCCGGTTTATTGGTTTTGTAATGAAAAGTATACGGTTTTGTCACCTCACC
AACTATCTCTCCATTAGGTAGGATTTTGTTAGCCCAAGCCCTTATTTGTT
GAGGAGAAACTGGTCCAATTCGAAGTTGTTGATGTTTATATTGGTCGATC
ATAGAATAGAAATTCTAATTCATTCAGATCAAGCTTCCTTCCTATTAATC
TGGAAATTCTTCTCAGATATGAGGAAATGATTCAGTTCCAGAGCCAAAGA
TCGTAGTTCTCGAACGAGCAATCGAAAAGATTCTGGAGCATCTTCGGGGT
TAGGTACTGGTCCTCCAACAATTGTAGCACCAAGTACCTCTTGACGAGCT
CTAATATGATCAGATTTATAAGTAAGCATTTCTTGTAAAATATGAGCAAC
ACCAAATCCCTCTAGAGCCCAAACTTCCATTTCTCCTACTCGTTGTCCCC
CTTGCTTGGCCCTTCCTCTAAGGGGTTGTTGTGTAACAAGTGCATAATGT
CCACTGGAACGCCCATGGATTTTATCATCAACTTGATGGATTAATTTCAG
GATATAGGGTTTTCCTATTAGAACAGGTTGTTCAAAAGGATCTCCCGTTC
TTCCATCAAATATTCTGCTTTTTCCCGGATACTCGGGTTCAAATACCCAT
GGATTTTTTGTTTGCTTACTGGCTAAATATAATTCAGAAAACACTAGTTT
TCTCGAAGCCTCTTGCTCATATCTCTCATCAAAAGGTGCTATTCTATAAT
GTCTTTTTAGCAGATCCCCCGCTAACCCGAGGGAACATTCAAATATCTGT
CCTACATTCATTCGTGAGGGTACTCCTAATGGGTTGAAGACCATATCAAC
AGGTGTTCCATCTTGCAAATAGGGCATATCTTGCCTAGGCAAAATTTTTG
AAATGATACCTTTATTCCCATGTCTTCCAGCTACTTTATCACCTACTTTG
ATTTCACGTTTTTGTGAAATATATACACGAATCATCTCTGGATTATAACT
GGAACCACCCCTTTTCTGAATCCATCTCACATCAATAACTCGACCCCTTC
CACCTATAGATAGTTTTAGAGAAGTTTCTTTTGCAGCGGATACCTGAATG
CCAAGTATGGCTCGTAATAATCTATCTTCCGGGGCATACGACGATTCGGT
CGCTGTCTGAGGCGTTAATTTACCTACTAAAATATCACCTGTTTCTATCC
AAGATCCAAGCATCACAATTCCATTTCTGTCTAAATTGCGGAGTAAGTGA
TCCTCTAAATGTGGTATTTCCTTAGTGATTCTTTCAGGACCTTGGCTTGT
CACATGAGTCTGAATTTCATATTTCCGGATGTAAAAAGAAGTATAAATAT
CTTCATATACCAAACGTTCACTAATTAGTACTGCGTCCTCAGAATTGTAA
CCTTCCCATGGCATATGAGCTACTAATACGTTTTTTCCTAAAGCGAGTTC
CCCACCAACTGTAGCCGCACCCTCTGCTAAAATTTGTCCCTTTTTAATGT
ATTTACCCCTCGGAACCTGAGGTTTTTGATGCATACAAGTATTTTTGTTA
GAACGTTGATACATAACTAATGGAATGCTCATAGTGTCTCCATTACTTGA
GAAAATAATCTTGTGAGTATCAGTATAAATGATCTTTCCCTCCCGTTCGG
CTATAGCTGAAACCCCAGAATCTAGAGCCGTTTGGCGTTCCAGTCCAGTT
CCAACAATACACTTTTCGGATCGAGAAAGCGGAACTGCTTGACGTTGCAT
ATTAGAACTCATTAAAGCTCGATTTGCATCATTATGCTCAATAAAAGGAA
TGAGAGAAGCTCCAATAGAAAAATATTGGAAGGGAAAAATACTTCTAAGA
TGAATCTGTTCCCATGCAATGGTCAGGAATTCTTGACGGTATCGAGCTGA
CACAACCTGTTCTTCTTGAATACCCCGGTTCAAGGCCAACGAATTTCCTG
CTGCTACCATATAATATTCATCTCTACTTGGCGATAAATAAATCATCTGT
GCCTTTTTTGATCTCTCAGATATTTCATAAAAGGGACTCTCTATAGATCC
CCAATGACCAATCCTCACATGAATAGCTAAAGATCCAATAAGTCCAACAT
TGATTCCTTCGGACGTATCAATTGGGCAAATACGTCCATAGTGACTAGGA
TGGATGTCTCGTATCCGAAAACTAGCAGTTCGCCCCGTCAACCCCCCAGG
ACCCAAATAACTCAACCTACGCCCATGAGCAATTTGTGTCAATGGATTAG
TCCGATCCAAAACTTGAGATAAAGGGTGTAGGCCGAAAAACGATTCATAA
GTAGTTGTTAATGAAGTTGAAGTTACCAAATTTTGAGGATTCGGTATCAA
TTTATGCCTGATTGCCCCACATATAGTTCCTCGAACCGCATTTTCTAAAC
GAACAAGAGCCAATCCGAATTGATCCTGTAACAGATCCGCTACAGAACGA
ATACGTTTATTTTTCAAGTGATTCATATCGTCAAGCGTACCCATTCCAAA
TTTCATTCCGATCAAATGATCCGCAGCAACTAATACATCTCGTGGTAACA
AAAATATATTCTTCTGGGGTATATCAAGATTCAATCTCTGGTTCGTATTT
CGTCGACCAATCCTTCCTAATTCACATCTTTGTTGAAAAAATTTCTTTTG
TAATTCCTTACATAAGGACTCAGAAAATACCATATCCCCGCCTACACAAG
CAAATTGTTGATAAAACTCCAAAATAGCATTTTCTTTTGACCCAATTTTT
GTTTTTTCCTTATCATTCGGGAAAGACAAGAAAATTTCAGGGTAACAAAC
ATTATCTAGAATTTCTCTTAGATTCGAACCCATAGCCGATAATAGAACTA
GAATAGATATTTTTTGTTTCCTACTCACACGCGCCCATATCCTCGCTTTT
CTATCAATTTCTAATTCCAATCGCCCTCCCCAATCTGATATTATAGTACT
CGTATAGACAGAAATTCCGTTATGGTCTAATTCTGAACGGTAGTAAACAC
CGGGACTTTGCAATATTTGATTGATTACAATTCTGTATATTCCATTTATT
ATAGAAGTTCCTAACGAATTCATTAAAGGAATGTTTCCAATAAAAACGGT
TTGTTCTTGCATAGCTCTACCGGTTTTCCAAATTAATCCCGCGGATACAT
ATAATTCAGAAGAATATGTGAGTGATTCATACACAGCATCTCTTTCTTTT
ATCAAGGGTTCTACCAATTGATATGTTTCCACAAATAATTGAAATTCAAT
TTCTTGATCTGTATCTTCAATTTTTGGAAACTTATGAAGTTCTTCCATCA
AGCCCTGATTAATGAACCTACAAAATCCCTCAAATTGGATCTGATTAAAT
CCAGGTATTGTGTACATTCCCTCATTTCCATCCCGAATCATCTTAATCCT
AAGTTTCCTCTTTATCGAAAAATTCCTCACTCTTCATCGAGCCATACGAA
TCGATCTAGAGATGATGGAATGCATATTTTGTTTACTGAATCACATAAAA
TTGTAGCCAACTCCATATATTTATTTTATTCATAGGAATGAAGAATATTT
TTAACGCAAGTTCGAATTTGCGACAGGTACAAATGGAAATGAGTTGATAA
AACATTCCGGAAAAAATCCTGTCACTTACCTTACAAACACTTATAGAGTC
TTGTATAGAATATCTAAATTGATCCCATTTCTACCTATGTTGATATTAGG
ATCAACAGATTGGGTAGCAAAAAAAGAAATGGATTCAGAATTTCATCTGC
TTTTTATGAATTGAATACGATAAAGACAAAATAATTGGGGGCAGGATAGA
GTTTTTTAGCACACTTAATTTATTTAATTTTTAATTTAATGTTAAAAACA
AAGAATTCCAATTTCCAGATTCTTTTTTTTCATAGTACAATTTCGAGAAT
ACGATTGAATTGTATAATAAAAATAGTATTTATTAGACATATGCCGATAG
AGTTATCTAGCTATCTTCATATCGTATCCTTTATATTGTAGTTTTATTTT
GAGCAACCTAAGCATAGGTAGGGTCGCACTATATCACAATTCCCATTTTT
TATTCAATATATTCAATGAAAAATTCAGGCGGTTTTTTCTATAGGGATAT
GTGCATAAGAGGGAGACTCCACTCGATACGATATCTGTGTAATAATTTCT
GTTCTGGGGTTTACATATACACATATATATTGTTATAATGGAAATTGAAA
ACGATCTATTATTCAAAGTAATTTATACTGATTAGTCGTAAATCGATTTG
TTTTTCTTATACAATTAAGGAAACACAGTTTGTCCTGAATTTTTCAGTCT
GTGGCCGGAAATCCATTTTTCTTTTTTTTTTCAATAGAAAGAAAGGAAGT
TTTTTAGTGGTATGTGTGTTTTGAGATACAATCAATCGAAGAGAATAATC
TAAACGGGATTCAATTCAATAAAGAAAAGAATAGAGATTCATTTTTTGAA
TTCATTTTTGGAAAGGAAAAGGAATAAGTATAATGGAATTCAAAATCCAA
ATAAAAAAAAAAAGGGGTGTGGGGTTCTCAATAATTTTCAAAAGAATTGA
ATAATACAATTTAATAATATAGAATAGAATATAGATAATACTTTTATCCA
TTTTGAATCAGATTTGGCGGCATGGCCAAGTGGTAAGGCGGGGGACTGCA
AATCCTTTATCCCCAGTTCAAATCTGGGTGTCGCCTAATCAACAAAAGAC
TTGGAATTTCTTATCCTGTTAATTGTTCGACGAATTCTTGACCCGCAGAA
GCAGGAACAAAGGACTAGGCTAGGCCTGTTGATACTTGATTTTTAGAATA
CATAGATTCTCTAAAAAACTGTCAATTTTTGAGGAATTCTGTGCGTGGCC
CAAAATGATACCAACCAATAGGGTTGAAACAACTTCCGCTTATTAATGAT
TGTTTCAAGTCATTTTTTTTATCAAAAAAATGGAATCAAACAAATAAATA
GTGAGAGTCCATTTTGGGATTCAGAACTATCAAAGTAATACGTTGAAAAT
CCTATAAAGGTTCCTAAACTAAAGGACTCCCCTTTTTTCTTCTAGGAGAA
AGCATTATACGAAAGACTATCAAAACTTCCTAATTATCTTACACTACCTA
TACTAAGGTAGTGTTGATTCTATCTGGAATTAGATTAGATAGGCTAATCT
AATGGGAAATACATTTAGGAGTTGTGGAAAGGACTGAAAATACTTTATAT
CCAGGCTCACTAAAAGCTCTGAGTGTTCAGACATTCAAACAGAATGGGGC
TGTTCGACTTTTCTTTTATTCTTATTTATTTTTATTTATATAGTATAGTT
TTTCTTTTATTCTTACTATTCTTATCTTATATAGTACAGTAAAATATATA
TATATAATATATATAGTATATATAGTAAAAACTAAAGTTGAAGAAAAAAT
GTTCTTTGCCTTTACTTTGAAAGATAGTGGTGCCGTCTCCCGATTCTTTC
ACAGACAATAAGGGTTTAGATCAAAGAGGAAATGGAACTATCTGATAGAT
AGTTATCTATCTTGCTTGTTATGGGTGGATTCATTGGATTAATAGCCTTA
AGTCAGAATCCTTTTTGACTATGCGCCATTAATTCCACTATGATTATTGA
TCAATAATGGAATAATTCCTTCATAGAGATAGGGGGCATAATTCAACATG
GATATAGTAAGTCTCGCTTGGGCTGCTTTAATGGTGGTCTTTTCCTTTTC
CCTTTCACTTGTAGTATGGGGAAGGAGTGGACTCTAGGGGTAGTACTGAT
TGAGTAATCAATTTGGTAATCAAATTGTATTAATTCTTTAATTGATCGTT
TTGCGAAACCTTAAAAAAACGTCTCTCTTTCAAAATTATACTGGAATACA
ATAATGAACAAGAAAATACAATAATGAATAATAATCATTCGATTAAAGAA
TGAATGATTATCATAGTTATATTTCCAGATTCAAATCTACACATAACATA
ATGGGAAATTTTTTTCCAACTGAATGCTTCCTAAATATTCTATTTTAATG
GACCACTTCTTAACAGAATAATGGATATTACAATGAGAAAAATCAATCCC
TAATTCTATTTTTTTTTATAGTATATGGACATACTATTCTTCTATCGATT
CTTTCGATGGATCTCGGGATCCATATATCCTATATAAAATTAAAAGAAAC
CTAGGAATGAGAATAGAAGAGTTGGTCTTCGATTATTTTCTTTGGATTAA
TCGAAATCCATACAAATTGATCTATTGAAGAAGAGAAAATGGAATGCTAT
TTAATTTAGATAGAGGTACATCTAATATATGACATGCATATTGCGATCTA
TATATATATATATAAAAAATAACTGTATACAACTTTAACTAAAAAATACT
ATACAACTATAGAATAGTATCTGAGTATGTAGTTCTTTACTACATACTCA
GATACTTCTGATTCCACCCCCGATCATTTCATTTAAGACTTGGTGAATCC
CTTTCTTTCATTTCTTCAATCATTGATAAGAACTAATAATTCAAGTTTCA
GTGAAATTAATCATTTTGACTGACTGTTTTTACATAGATGATAAGTAAAA
AAGCAGTAGGAACTAGAATAAAGAGTGCAGTAGCAATAAATGCGAGAATA
TTTACTTCCATAATCTCATTGTTTTTTGTTTCACAATAACTCGGGATCTA
ATCCCATAGAGATGAGAAATTTCACTCCTGTAAATTCAATGGGATGAATT
GAATCCTGATGATCCTGAATCGGATCAATATTATGAATAATAATATCTGA
TCTATCAAATAGATTCATCGTCGAGAATTGAATAATATAATAACATAGGA
TAATTTTTTATCCATAAAAAATCAAAAATGGGATTCCTGATCCAAAAAGG
AATCCCATTGAATTTTTCATCTCATACTTTTCCACTTTTTTCTATAGACT
ACCGTCTTCTTTATACTTATACATACAATTACCATATGAAATAGCATATG
ACTGCTATTCTACGGGTCACACACATATCCAAAGAGTAGAGGTGAGATGG
AAAAAGGGCGGGTTAAGTATAAAAGATTTAATATTCCAACAAATTTACTA
AAAAAAAATGGGAAATTTGAATGAGAATGAAATAAACTGTTTCCAATTAG
TAATTGAGAATACACAACCAAAGTCAGAGCTAGAAAGAGTGTAATTCAAC
CCGAAAAGTAGTCTGCCGAGGTAATTATGGTAAGTGCATTCTGTATCGTA
CAATAAACCAATACAATTTATGTATGTACTCCCGATAAAAATATAGGCAT
CCTATTCCATTTCATTGATCAAGAACAATCAGTTAAACGGGTATCTCTTA
CCATACTATATTTAATATAGTAATACTGCCGCTTGTACCAATCTACCTAT
GTCTCCACCCCATCAATCGATACTGGTGAAGAAATGGAAATTTCCGTATT
TGTCTGATGAAAAATACGAAACAAAAAGCAAAAGAAAAAAAGATCCTCCA
CCTGGAGGGAATTAGATCTTGGTACCTGCCCCTTTTTCACAGAGAATAGA
GAGATGAATTGATGGTCCTAGTTCGGGACTGACGGGGCTCGAACCCGCAG
CTTCCGCCTTGACAGGGCGGTGCTCTGACCGATTGAACTACAATCCCAGT
GAGGTCTATGATGACATACATATGGTTTCATAAAAATATTCTTTTTGTTG
TGTTGTAAGCGAGATGTGAATGATATACTGATATCAACATAGATATGGAC
TGACTAGACTATAGTTAGCATAACATAGATTATTAGTAACTACTAGTTAT
TGCCTACAATGTATAATCAATTTTTCAATGAGGAGAAAAAGGACTCTTTT
TCTTTCTTGATACTTAAGGATCATCAATCTAAATCGTTAGAAAGATCAAA
ACGGATGAGAAAACTATATATGAATAGAGCAAAAAAGAAATTGACTCTTT
CTCTTTATTTCTACGTATTGGGCATTTCTGTAGAACAAATTGGTTATATC
ATACTCATGGGGCGGCAAACTTTTGGGCCGAGCTGGATTTGAACCAGCGT
AGACATATCGCCAACGAATTTACAGTCCGTCCCCATTAACCGCTCGGGCA
TCGACCCAGGAAGAATTAATTCTAGGCTTATTGATAATCTAATCGTAGTA
CCATACCCCTAGGGGAAGTCGAATCCCCGTTGCCTCCTTGAAAGAGAGAT
GTCCTGAACCGCTAGACGATAGGGGCATATCGGCCCGACCGTCATCATAC
TATCATGATAGTATGAGTAGTTTTTTGGAATTGTCAATATAATCTAATGT
AATGGTATGAGTAGATCCGAATAGTCTTTCCTATGTTTGGGATTCTAAAG
ACTATTTTTTTTGGATGGTTCATGAATGAACCTAATATATATATAAACGA
AATATAGGATTCCTTCAGTCTTGGTCCGACGGAAAAGAGGGGGTAAAAGC
TCATTTAATTTCATTTTTTCAATTTGAACTTATTGATTCGTTCATCATTC
AGATGAAATAGGCATATCTCAGACTAAACCAGAAAAGTCAAAAACGGTAG
AAATTTTCTTTTTTATTTTTTAATGAGAATTCGGTTCAGGGTATAAATCG
AATTCCATTATCACATGATTCGATAAAAATATCTTGAATTTTTTTATGTC
GATGTCAGATTGGTACACGTATTAATCAAGCCAATCTTATTCTGATTGAT
CATAAATCATATTGGTCTTGAAACAATTCACTGCATTTTTATTTACTAAA
AATAAGAATATTAAAATACCAATAATATTAAATATTCATAATCTTACCCA
CTTATTAGTATTAGACAAATCAAATTTATTGTCCTTGAATGAGTTCATAT
GCATATATATGTAGATATAGTACATATATAGAATGTACATATGGTATATA
TATATATATAGATATATGCAGTAAACTCGATACAGTAAACTCGTAATGGA
AGATGGCTAATTCATGAATTAAAAAAGAATAGGCCCTTTTAACTCAGTGG
TAGAGTAACGCCATGGTAAGGCGTAAGTCATCGGTTCAAATCCGATAAAG
GGCTTTTTCCACTAAACTCAAGCTTAGTCCTTAGTCTTCCTTTTTCAGCG
GGTAATAGAAATGAGTTGATACTTCTACAAAAAGAAAAGGTTAACTACCA
TTATAATCAGTTCTCATTATTAGAAGTTATAGTTACAAAGTTGAACATTT
ATTCATTATCATAATGAATAATTGTATCGAGTCTATCTTGTAGTGACATA
ATAGTCTCTCATTATTCAAATTATTGGGCCTAGGACATAAAAAATATTCT
AGATATCCAATCCTGATTATTAATCACCAAAGCAAACTCTTCCTAATTCT
TCCTATGAAACCTACCGTAAAATTCAAAATCAAGAAAAAGTAAGTGAACC
TGACTCATTGAGTCATGACTATATCAGCTATTCTGATATTTAAATTCGAT
ATACATTTTTTTTGTAAAAGCGGATTTTTTTATTTCCTTGGACCACGCAA
AAATTTGTTAATATTTCCGATTTCATCTTCTTGTTACCGGATGCTCCATA
GGAATAAATCATTATTCTTTTCCACTACAGATAAATATTTCAAAAATCTA
TTTTTTAATATTTTTATTTGATTCCAAAATTGGATATTGTTTTGTTGTTG
CAACAATGCAATAGAGAATAAATGTGAGAAGGGAAAGGGGCTTTCATTTC
CAGTCTACTATATATTTAATATTTAATTGGGGGTCAGGGAAAAATAGGGA
ATTTTCTTTTTTTTTTTGCCCATTAATATACTCGGTGGTATGAGTCATAG
GGCAATTAATTCGGGGTTCAAATGGTTATTAAGAATGGGAATAGTAAGGG
CTAATCGAATCGAACTGATGGATTTACCTAGGTTGGTTTATGGTCCAATA
GAAAAGAAGAATTTGTATCTTCGAAACCTATCGTAAAAGGCATTGAACGA
GGATCGAACTATTGTATGCCCCCAAAATGATATGAGGTGTTCGGAAATGG
TTGAAGTAGTTGAATAGGAGGATCACTATGACTATAACCGCTGGTAGATT
TACCAAAGAAGAAAATGATTTATTTGATATTATGGATGACTGGTTACGCA
GAGACCGTTTCGTTTTTGTAGGTTGGTCTGGTCTATTGCTCTTTCCTTGT
GCTTATTTCGCTTTAGGAGGTTGGTTCACAGGTACAACTTTTGTAACTTC
ATGGTATACCCATGGATTGGCCAGTTCCTATTTGGAAGGTTGTAATTTCT
TAACCGCTGCAGTTTCTACTCCTGCGAATAGTTTAGCGCATTCTTTGTTA
CTACTATGGGGTCCTGAAGCACAAGGAGATTTTACTCGTTGGTGTCAATT
AGGTGGTCTGTGGACTTTTGTTGCTCTCCATGGTGCTTTCGGACTAATAG
GTTTTATGTTACGTCAATTTGAACTTGCTCGATCTGTTCAATTACGACCT
TATAATGCAATTGCATTCTCTGCTCCAATTGCTGTTTTTGTTTCTGTATT
CCTGATTTATCCACTAGGTCAGTCTGGTTGGTTCTTTGCACCCAGTTTTG
GCGTAGCAGCTATATTTCGATTCATCCTCTTCTTCCAGGGGTTTCATAAT
TGGACGTTGAACCCATTTCATATGATGGGAGTTGCCGGAGTATTAGGCGC
TGCTTTGCTATGCGCTATTCATGGTGCTACCGTAGAAAATACTTTGTTCG
AAGATGGCGACGGTGCAAACACATTCCGTGCTTTTAACCCAACTCAAGCT
GAAGAGACTTATTCAATGGTGACTGCTAACCGCTTTTGGTCCCAAATCTT
TGGGGTTGCTTTTTCCAATAAACGTTGGTTACATTTCTTTATGTTATTTG
TACCAGTAACCGGTTTATGGATGAGTGCTCTTGGGGTAGTCGGTCTGGCT
CTGAACCTACGTGCCTATGATTTCGTTTCCCAAGAAATCCGTGCAGCGGA
AGATCCTGAATTTGAGACTTTCTACACCAAAAATATTCTCTTAAATGAAG
GTATTCGTGCTTGGATGGCAGCTCAGGATCAGCCTCATGAAAATCTTATA
TTCCCTGAGGAGGTTCTACCCCGTGGAAACGCTCTTTAATGGAACTTTAG
CTTTAGCTGGTCGTGACCAAGAAACTACCGGTTTCGCTTGGTGGGCCGGG
AATGCCAGACTTATCAATTTGTCTGGCAAACTACTTGGGGCTCACGTAGC
CCATGCCGGATTAATCGTATTCTGGGCCGGAGCAATGAACCTATTTGAAG
TGGCTCATTTCGTACCAGAGAAACCCATGTATGAACAGGGATTGATTTTA
CTTCCCCACCTAGCTACTCTTGGTTGGGGGGTAGGTCCGGGGGGGGAAGT
TATAGACACCTTTCCCTACTTTGTATCTGGAGTACTTCACTTAATTTCTT
CTGCAGTCTTAGGCTTTGGCGGTATTTATCATGCACTTCTCGGACCTGAG
ACTCTTGAGGAATCCTTTCCATTCTTCGGTTATGTATGGAAAGATAGAAA
TAAAATGACTACAATTTTAGGTATTCACTTAATTTTGTTAGGTATAGGTG
CTTTTCTTCTAGTACTCAAAGCTCTTTATTTTGGTGGGGTATACGATACC
TGGGCCCCAGGGGGAGGAGATGTAAGAAAAATTACCAACTTGACCCTTAG
CCCAAGCGTTATATTTGGTTATTTACTAAAATCCCCTTTTGGGGGAGAAG
GTTGGATTGTTAGTGTGGACGATTTAGAAGATATAATTGGAGGGCATGTA
TGGTTAGGTTCCATTTGTATACTTGGCGGAATTTGGCATATCTTAACCAA
ACCCTTTGCATGGGCTCGCCGTGCATTTGTATGGTCTGGAGAGGCTTACT
TGTCTTATAGTTTAGGTGCTTTATCTGTCTTTGGTTTCATCGCTTGTTGT
TTCGTCTGGTTTAATAATACCGCCTATCCTAGTGAATTCTATGGACCCAC
CGGACCAGAAGCTTCTCAAGCTCAGGCATTTACTTTTCTAGTTAGAGACC
AACGCCTGGGGGCTAACGTGGGATCTGCCCAAGGACCTACTGGTCTAGGT
AAATATCTAATGAGATCCCCGACCGGAGAGGTTATTTTTGGAGGAGAAAC
TATGCGTTTTTGGGATCTCCGTGCTCCTTGGTTGGAACCTCTAAGGGGTC
CCAATGGTTTGGACTTGGGTAGGCTGAAAAAAGACATACAACCTTGGCAA
GAACGACGTTCGGCGGAATATATGACCCATGCTCCCTTAGGTTCTTTAAA
TTCCGTGGGTGGTGTTGCTACTGAGATCAATGCAGTCAATTATGTCTCTC
CTAGAAGTTGGTTGGCTACCTCCCATTTTGTCCTAGGATTCTTCCTATTT
GTGGGGCATTTGTGGCATGCAGGAAGGGCCCGTGCAGCTGCAGCAGGATT
TGAAAAAGGAATCGATCGTGATTTGGAACCTGTTCTTTCCATGACCCCTC
TTAGTTGAGATTTTCTTATTTAATTCTTTTTTTTGTGTTCTGGCTCGGCT
AGGTGGAATAGCCGAGCCATTCTCTTTTATGATAGGATAGCGGGCCAGAC
CAAACGAATAAAGAAACAAATTTATTCAACAAAACAAGCAAAAGGAGAGA
GAGGGATTCGAACCCTCGATAGTTCTTTGTTAAAAACTATACCGGTTTTC
AAGACCGGAGCTATCAACCACTCAGCCATCTCTCCGATGGGTAATCTGTA
TTTTATTACTACGAATAGAACCTGACCATATGAGGCGATACACTATCTGT
AGAAACATCCCAGATGCAAATTTATATATATTTCTATGTATCTATATACT
ATATATACATGTATACATATACACATGATCAACTATGGGCCGTTTGTGAA
GTAAATTAAGTAAATACTAAACTTTCCCCGACCGCATGTCCGAATAAAAT
AAAGCGGTAATAAATAAGTTCTAAAGAATCAATTGATTCGCGATCAAATC
CCTCCATGATGCATTTTAGTAACATTTTTACTAAGGTAGGGATGAAATGG
TATAGTTTATAGTTCATTTGTTGGTAGCTTGGAGGATTACAAACATGACT
ATTGCTTTCCAATTAGCTGTTTTTGCATTAATTGCGACTTCATCAATCTT
ACTGATTAGTGTACCCGTTGTATTTGCCTCTTCTGATGGTTGGTCAAGTA
ATAAAAATGTTGTATTTTCAGGTACATCATTATGGATTGGATTAGTCTTT
CTAGTAGCTATCCTTAATTCTCTCATCTCTTGATCTCTTGAACTTAGTAT
TTCCCCGATCCAAAAATGCCACTTTTTTTAAGGATCCATATTCTAAGAAT
GAGATACATTAAGATTCAATCTGAGTTGAGTTCCGAAAATATATAATTAA
TTCTTATTAATTGATATAATAATCAAATTATCTTAATTGGAATCTTATTT
ACTATAGTCTATAGTATCTGGTCCTGCGCAAATATGATCCAGACGCATAT
ATGATATATCATATATGCGTGGACATATGCGTGCGTATTAGAAACGAATA
AAATGCGGATATGGTCGAATGGTAAAATTTCTCTTTGCCAAGGAGAAGAT
GCGGGTTCGATCCCCGCTATCCGCCGATAGTGAAGTAATGTACTCTAATA
AAAAATTCGGTATAGTTGACTGCGATAGTATCGTAGTTCTATCTTCCCCC
CCTCTTTTCCTCCCATACAAACAAAAAAAAATATTGCGGAGACAGGATTT
GAACCTGTGACTTCAAGGTTATGAGCCTTGCGAGCTACCAAACTGCTCTA
CCCCGCGCTAAAGAACTGGGGGGGCGATGAAAGATTAGATATGCCTCTCT
ACCATATCTATACAAATAGAATAGTCTATTTATAGAGAATGGTAAAGAGG
GCCCTCTATGATCATAGATCATAGAGATCTATACAAATATGAAAGAAAGG
CTATTTTGACCCTTACCAACTTGATCTTATTGCGCCCGGTAACAAACATG
CATAAACCATTTCACGAAGTATGTGTCCGGATAGCCCAAAGTCTCGATAG
TTAGCTCTAGGTCTTCCAGTCAAAAAACAACGTCGATGAAGACGTATAGG
TGCACTATTACGTGGTGGCGATTGCAATTTCCTATGAATTTCCCATTTTT
CACTCAACGGTAGAACTTTGCTTATTTCTTTTTTTGAGGATCGACGAATC
AAATGATATTTTTGTTCCAGTTTCTGTCGTTTCTTCTCCCTATGAATCAA
ACTTTTTCTTGCCATAATGTTCAGTTCCTATTCCTATTATTATCAATGAT
ACAGTTCGGGTCCTAGATGTAAAAATATAAGAAGGTCGGTCGATTACAGT
ACATAAATAAAAAAACTAAATAACTAAATTAACATTAACCAAATTTTCCA
GATGTAGAGGCAATCAAGAAAGCTGCATAAGTAAATATATAACCTACGGA
AAAGTGGGCTAATCCAACCAATCTTGCTTGAACAATGGAAAGAGCCACTG
GCTTATCTCTCCACCGAATCAAATTAGCCAAAGGTGTGCGTTCATGAGCC
CATGCTAAAGTTTCAATCAATTCCTGCCAATATCCACGCCAGGAAATTAA
GAACATAAATCCAGTAGCCCAAACAAGATGCCCAAATAAGAACATCCACG
CCCACACCGATAAACTATTCATACCAAAAGGGTTATATCCATTGATAAGT
TGTGAAGAGTTCAACCATAGATAATCTCTTAACCATCCCATCAAATAAGT
GGAGGATTCATTAAATTGTGAAACGTTACCCTGCCATAATGTGATGTGTT
TCCAATGCCAATAAAAAGTAACCCATCCAATGGTATTTAACATCCAGAAA
ATTGCCAAATAAAATGCATCCCAAGCGGAAATATCACAAGTACCGCCACG
TCCTGGGCCGTCGCAAGGAAAACTATAACCGAAATCCTTTTTATCTGGCA
TTAGCTTGGACCCACGTGCATCTAAAGCACCTTTTACTAAAATCAATGTA
GTTGTATGCAAACCTAGAGCAATAGCATGATGGACCAAGAAATCTCCAGG
ACCTATTGTTAAGAAGAGTGAATTACTATTCTCATTAACAGCATTCAACC
AGCCAGGTAACCATATGCTTCGACCCGCATTGAATGCTGGACCATTCGTT
GAAGATAAGAGTACATCGAACCCATATGAAGTCTTACCGTGAGCGGATTG
TATCCATTGGGCAAATATGGGTTCAATCAAGATTTGTTTTTCCGGAGTAC
CAAAAGCGAGCATGACGTCGTTATGAACATAAAGTCCCAAAGTATGGAAT
CCCAGAAACAAGCTGGCCCAACTTAAATGAGATATGATAGCTTCTTTATG
GTCTAACATTCTTGCCAATACATTATCTTCATTCTGTTCCGGATTGTAAT
CTCTAATGAAGAATATAGCTCCATGAGCAAAGGCTCCTGTAATGATGAAC
CCTGCAATGTATTGGTGATGAGTATATAACGCAGCTTGAGTAGTAAAGTC
TTGTGCTATGAATGCATAAGCAGGTAAAGAGTACATGTGTTGAGCTACTA
AGGAAGTAATAACCCCTAAAGAGGCTAGAGCAAGACCTAATTGAAAATGA
ATCGAATTATTGATTGTGTCATAAAGACCTTTATGCCCACGTCCTAATCG
ACCCCCGGGAGGAATATGTGCTTCTAAAAGATCTTTGATACTGTGCCCAA
TTCCGAAGTTAGTTCTATACATATGACCAGCAACGAGAAAAAGAAATGCA
ATAGCTAAATGATGATGAGCAATATCGGTCAGCCATAAACTTTGCGTTTG
GGGATGGAATCCTCCAAGAAGAGTTAGAATGGCAGTTCCCGCCCCCTTGG
AGGTACCAAATAAATGACTGCTGGAATCAGGGTTTTGGGCATAAAGATTC
CACTGACCCGTAAGAAGAGGTTCCAACCCTTGGGGATGTGGTAATACGTC
TAAGAAATTATTCCATCTGACGTACTCCCCCCGGGATCCGGGGATAGCAA
CATGAACTAAATGTCCTGCCCAAGCCAAGGAACTTACTCCGAAAAGTCCT
GACAAATGATGATTGAGACGAGATTCGGCATTTTTAAACCAGGAAACGCT
TGGTTTCCATTTGGGTTGTAGGTGTAACCAACCTGCTATTAAAGATATAG
CAGAAAGACATAATAGAAAAAGAGCTCCAGTATAAAGATCTTCATTGGTG
CGTAATCCAATTGTATACCACCACTGATAAACACCGGAATAAGCAATATT
CACGGGGCCGATAGCACCTCCTCGAGTAAAGGCCTCTACAGCGGGTTGAC
CAAAATGAGGATCCCAAATTGCATGAGCAATAGGTCTTACATGTAAAGGG
TCCTGTATCCATGACTCAAAATTTCCTTGCCAAGCTACATGAAACAGATT
TCCGGACGTCCACAGAAAAATTATTGCTAACTGCCCAAAGTGAGAAGCAA
AAATGTTCTGATAAAGACGTTCCTCAGTAATATCATCATGACTTTCGAAG
TCATGTGCGGTAGCAATACCAAACCAAATACGACGAGTAGTGGGGTCCTG
AGCTAAGCCTTGGCTAAACCTTGGAAATCTTAATGCCATAATGCTTTCAA
ATCCTCCCAGCCATTATCCTACTGCAATAATTCTTGCTAAGAAGAATGCC
CATGTTGTGGCAATTCCACCCAGAAGGTAATGGGTTACTCCTACAGCGCG
TCCTTGTACAATACTCAAGGCTCTAGGCTGAGTAGCAGGAGCAACTTTTA
ATTTGTTATGAGCCCAAACGATGGATTCAATAAGTTCTTGCCAATAACCA
CGGCCGCTGAATAGAAACATTAAACTGAAAGCCCAGACAAAATGAGCACC
TAAGAAAAAAAGACCATATGCAGATAATGAAGAACCATAAGATTGAATTA
CCTGAGATGCCTGTGCCCATAAGAAATCCCGTAACCACCCATTAATAGTA
ATGGAACTCTGTGCAAAGTTTCCTCCTGTGATATGGGTTACCACTCCTTG
ATCACTTATAGTACCCCAAACATCTGACTGCATTTTCCAACTGAAATGGA
AAATGACTACCGAAATTGCATTGTACATCCAGAATAGACCTAAGAAGATA
TGATCCCAGGCAGATACTTGACATGTTCCTCCTCTTCCAGGCCCATCACA
GGGGAAACGAAAACCAAGATTTGCTTTATCAGGTATCAAACGGGAACTGC
GAGCAAATAGAACGCCTTTCAGTAGTATCAATACAGTCACATGGATTGTA
AATGCATGAATGTGATGGACCAAAAAATCCGCAGTTCCTAATGGAATAGG
TAACAAAGCTACTTTGCCACCTACTGCTACTAACTGATTACCTCCCCAAG
TTAAGCTGGTACTTGTTGTTGCACCAGGAGCTGTTACACCCGGCGCTAAA
GCATGGGTGTTTTGTATCCATTGAGCAAAGACGGGTTGTAGTTGTATAGC
GGTATCTGAAAACATATCTTGGGGACGCCCTAAAGCGCTCATGGTATCGT
TATGAATATATAAGCCAAAACTGTGAAAACCTAAAAATATACATGCCCAG
TTAAGATGTGATATGATTGCATCACGGTGCCTAAGGACACGATCTAATAG
ATCGTTGTATCGAGTAGTTGGATCATAGTCTCTTACCATAAAAATGGCTG
CATGTGCAGCAGCACCAACTATGAGAAAGCCGCCGATCCACATGTGATGT
GTGAACAACGAAAGTTGTGTACCATAGTCAATAGCTAGGTATGGATAGGG
GGGCATGGAATACATATGGTGAGCTACAACAATTGTTAAAGAACCTAACA
TAGCCAGATTAAGAGATAATTGAGCATGCCATGATGTTGTTAGGATTTCA
TAAAGACCCTTATGACCCTGGCCTGTAAATGGACCCTTATGGGCTTCTAA
AATGTCTTTAAGGCTATGACCAATACCCCAGTTGGTCCTATACATATGAC
CGGCGATCAGGAAAAGAATTGCAATAGCTAAATGATGGTGTGCTATATCG
CTCAGCCACAGACCCCCTGTTATTGGATCTAATCCCCCACGAAAACTCAG
AAATTCTGCGTATTTTGACCAATTCAAGGTGAAAAAGGGGGTTGCTCCCT
CGGCAAAACTGGGATAAAGTTGAATCAAAAGATCCCGATTCAAGATAAAT
TCATGAGGAAGTGGTATTTCTTTAGGATCAACTCCAGCGTCGAGAAATTG
GTTAATCGGTAAAGATACATGGATTTGGTGCCCCGCCCAAGAAAGAGACC
CAAGTCCTAGTAACCCCGCTAAGTGGTGATTCAACATAGATTCCACATCT
TGGAACCAAGCCAATTTTGGGGCGACTTTGTGATAATGGAACCAACCGGC
AAAAAGCATTAACGATGCAAAGACCAATCCACCAATTGCGGTACAATAGA
GTTGTAATTCACTAGTTATTCCAGATGCTCGCCAAATCTGAAAAAAACCG
GAGGTTATTTGTATTCCCCGGAAACCTCCGCCCACATCACCATTCAATAT
TTCTTGACCTACTATTGGCCAAACCACCTGCGCACTGGGCCCAATGTGAG
TAGGATCACTTAGCCATGCTTCATAATTGGAAAAACGGGCACCATGGAAG
TACATGCCGCTCAGCCAAAGAAAGATAATGGAGAGTTGACCGAAATGAGC
ACTAAATACTTTTCGAGAAATCTCTTCCAAATCGCTGGTATGACTATCGA
AATCATGAGCATCGGCATGTAGGTTCCAGATCCAAGTGGTAGTATCGGGG
CCCTTAGCTATTGTTCTTGAGAAATGGCCGGGTCGGCCCCATTCCTCGAA
AGACGTTTTTATCGGATCCCTATCTACAACAATTTTCACTTCTGGTTCCG
GTGAACGAATAATCATTTAGTCCTCCTCTTTCTGGATAACACATACAAAG
AGACCTGCCAATAGTTATATTTTTAGCGAACCTCTAAAAGATGGATATTT
GATTTTATTTATGATTAGTCTCTCTTTTTCCTATCTCCCATCCATCTATT
TTATTTAGTTATTCACTAGAGCAATTAGGATATCCAAGTCGATCCGGGGC
AAGTGTTCGGATCTATTATGACATAACGATTAGGTGCCCAATGGACCTTT
TTATATCTTATAAAATCCTTTCCCAGAGCAGCGCAGCGGGACGAAAAGAC
TATTTTTTTTGCAACCTAACCTAGTCTAGTCTAGTGTATTTCTATCTGAA
TGTATAAATGCCTATATGGATCTACTTACTTTATTACAAATACAAAACAA
ATAAAAAAATTTAATTTAATAGGATCCATTTCGATATTTAGTCATTCGAA
GGTATCCTTTATTAGCTTTATTCTATACTGTATCTGTATCATTTATGCTA
TAAAATACCATACAATAATGATTTTAGAAGGAAGAGGGATATAATGAAAT
TCTTGATTGGATCTTATCATAGGATATGATCTATTTTATTTGATTAATGG
ATCCAACAACCCATTTAAATGAATTAAAAAAGAGAATGACCTTATTCGAA
TTCTAAACGCCTCGTAATCTTCAACCAATTATGTGCTTCAATATAATTAC
CTGGGGTAAGCGCTATAGCCTGTTTCCAATACTCAGCAGCCTGATCGAAC
CAAGCCTCTGCAATTTCAGAATCACCCCGTCGAATGGCCCGTTCTCCCTG
GTCGGAATAGGTAAGTAAATTCCTTTCCTTAGAACCGTACTTGAGAGTTT
CCTACCTCATACGGCTCAGCAATTGATTCTTTTGGCATCGCATTTTAATC
TATACTAACTGAATTAGATTTTTGAGAAATCTATCCCCCTTTTGGGGGGA
TTAGGCCGAAGAAGTTAATTACATAAGTTTCAAACTCTAATTTTTTTTGA
TCAAAAATCAGTTTTCTCTTTTTTCCCACCTTCAGAAGAATGAAACATAG
ATATCCCCCTATCTCATTACGTTAGATTTTTCTGAAAGGGAACTATCTCG
TTTTCATATATGAAATTTATATAGAATCTTTGAAAAAGACTTTCCCTCCA
TAAATAAGAAAAAATAACTTACTATCTTTGGGATCTGACACTACACCGCT
GCTCAATACCTTATACCTTAATGGATCAACTTTATTACATAAGTTGATTA
CCTCCCATATCATGATATGACATAAGTATAAGTAAGCAGTTCTTAACTGT
ATTGACCCAATAGTTCGCTAATTGATCTTTACGGTGCTTTATCTATCAAT
TCGATCCTTTATCCATAGAATAAAGTATATAGGCGTACCTATTTCTTCAT
ATTTTGTTTCTTGTGAAGTCTCTTTTCTTGCTACAGCTGAGAAAAATCGT
TTCTTTGTACGATGCATATGTAGAAAGCCTTTTTTATAGCATTTACTAGC
TAATTTAGTTGATCTTTTTTCCTTCTTTCTATAGTGTAGATAGCCACACG
TAATGACAGATCACGGCCATATTATTAAAAGCTTGCGGTAAGAATGGATT
TCGTTCTATTGCCTGGAAATAATATTCCAAAGCCTTTGTATGCTCTCCGT
TGCTTGTGTGTATAAGGCCTATGTTATAGAGTATATAACTTCGATCATAG
GGATCAATTTCTGATCGCGTAGCTTCATAATAATTCTGTAAAGCTTCCGC
ATAATTTCCTTCCGATTGAGCTGACATCCGTTACGGTCGTTCATTTTATG
CAAAGAATCTCCGTTCCAGAACTGTACGTGAAATTTTCATTTCATACGGC
TCCTCCCTTCAGTGCATAGTACTAAGTAATCCATGGAATCCAAATTTTAC
TAGTCTCATTATGAACTGACAGGGGCTAGTATTTTTACAAGAAATTTCTA
GCCAACCTCCCTGCCAGAGGTTTTTTCCTTTCTTAACACCAATCTAGTTC
TATATAGAAATAATAACTCCAACAATTTCTTTGTACTCAACGCCCCCTAT
TTTCAGGAATTAGTCACTTTAACGGTCTTTGATGGTTATATGGATATCCA
AAGTACAAACGAGATGGATGTTTGTTGTCCTAACCATTCTTGTTATTCCC
GATACCAATAAGGAAAAGGATAATTTAAAACAAAGTTTTCATGTTGTTGA
TTCCTAAGTGTAGTGCTTCTTTCCCTATGTATGCCGCCTATGGGTACTAG
TGAAGTAGGATTGACCTACAATACATAACCTATAGGTGTACCCTTTCGCT
CAATACTAAAATCGACAATTGAAGCATCTGAGGCTGCATCTCTTGAGAAT
ACACAAGAGAAAGAATTATTCTATATCCAAACTTCACCTTCATCAAGCGT
AGGTTTATTTCAATAATTTCTTTCTTTACATCTCAAACCTCAAACCGCGC
CCCTTTTTCGTAACGTAAGACTGAGAGTGAAAAAAAAAACACGAAAAAAG
AATCAAATCGCACCATCTCTGTAATAAGTAAATGCCTTTTTTTCTCCTGA
AGTTGTCGGAATTATTCGTAATAAGATATTGGCTACAATTGAAGAGGTCT
TATCAATAAAATTTCCATTGATCTGAGATCTAGGCATAATTAATTAGCAA
TCCATTCTATAATTCTTTTCATTACCCCGAAGGGAATGATCCCACAAACA
TAGGAATTGTACAGTACGAAATAACATAAAAACAAACAGACTAATTCGAA
AAAAAGATGTGGATCCTACACTCAAATTATTCTTTTTGGTAAGGAGAGAT
ATGAAATATTTGAATCAGATTGGATTTCATCCCAATGTACCTGTACTGCA
ATAATATGAATGATTCGCTATTCACTCGGTTTCTGGTCAATAATAACATT
ATATTATGTAGGAGAGATGGCCGAGTGGTTCAAGGCGTAGCATTGGAACT
GCTATGTAGGCTTTTGTTTACCGAGGGTTCGAATCCCTCTCTTTCCGTTT
CTGTTAATTGACTAATGTTACCGATCACAATATATCAAATAACAATCGAT
ACCGTTATTCCAATCTAAGACCCTCATTTGCTAGAGATTCTCTATTCCTA
ATTACATTACTTTGATACATAAAATACAACTATCGAAAAGAACGAAAAGG
AAAATCCTACTCTTGATCCATTTGTAATACGTAAATGGGAAAATGCGGAT
CAAAGCCCTTAGATCTATTTATTTTCCTTTACTTCATTCAGTAAAAAAGG
GGGCAAAAAATTGTCTGAATCTTTCCTTCTTATTTTCGTTAGGTTCAAGT
CTGACGGGAATAATATTCTACGACTAACAACTCATTTATTTTCAAACCAA
TCAATTTACTGTCTATTATTTGATTTACTAATCCTTTATATTGGAATGAG
TCAATAGTCAAATGTTTTGGCAATTCCTCATGGGGGGACGATTCAATAGA
ATTTTGAATCAGAGCTTTCGATCTTTGTTTATCCTTCGTAGTAATAATAT
CTCTGGGTTTGCAACGATAACTTGGTATATCCACTATACGACCATTAACT
AAAATATGTCTATGGTTAACTAATTGCCGGGCTCCAGGAATGGTCGAAGC
CATACCCAATCGAAAAAGGATGTTATCCAAACGCATCTCAAGTAGTTGTA
ATAAAACCTGATCTGTTGACCCTTTGGCTTTTCCAGCGATATGTACATAT
CTAAGTAATTGTTGTTCTGTCAGACCATAATGAAAACGCAATTTCTGTTT
TTCTTCTAGACGAATACGATATTGAGATTTTTTCCCAAAACGCGATTGGT
TTTTAAAATCACTTCCGGATCTAGGCCTTTTACTAGTGAGTCCTGGTAAA
GCCCCCAGACGGCGTATTTTTTTGAAACGGGGTCCTCGGTAACGAGACAT
AAAATAAAGACTCCTTTATTTTTTTTTATTTTATTGACATTTCATATTAT
AGAATAAGTCTAAATTAAGACTGAACTAAAAGATAAACAAAGTAAAGCTA
AATCTATTGAAGTACTACAAACTTTGAAGTAGTACAAACAAAGTAGAATG
GAATAAATTGTATCAATATCCGGATTTTTTGTATATGTGTAAAATGTATA
TATAAGAAATTTAGACTCTGTCTTCTGATTTGTTTTATAGAAATCTATCT
AATTCCCCCTCCTCCAATTAATTTTGTATTTGTAGTTACAAGTTATCACG
ACATAATAGATAGGATTGGCGACCCAACATTTGGAGAAAAGGAGAGGGTA
GATTATCAATCATGGAAAAAATAGATAGAGAAAAAAGCCGGCTATCGGAG
TCGAACCGATGACCATCGCATTACAAATGCGATGCTCTAACCTCTGAGCT
AAGCGGGCTTATATAACAAACAGAATATAGTGTATAGAAATACACTAAAC
TACCTGAGCTTAGTTAGCTATTAACTATTAATAATTTAATACTAAAATGT
AGTAAATTAACTTTAATTAGCACTAGTATAGAACTACTATAACTAGTATA
ATATATAGTTCAGTATTCTTAAATTTAATTGTTAATTTAACGATGATATG
GTTCTATAGTTAGTAGAAAAGTAATAAAAAATATCATATAACCAATTTTC
AAATATATGACTATATATGACTAATTAGAATTTGGATTATATCATCGTGG
ATATTATATTTTTATTTATTTTTTTTATTAAATTAAATTAATTTATTTTT
TTATTAATTTATTAAATATTAATATTTAATATATAATATATTATTATAGT
ATCAAACTTGAAATTATGACTAAAAAAAAATCTAATTATTTCTTAGAGGA
GTTATAGCAAATTATGTTAATTATATTAACTACCCGATCGGCCCTCAGAA
AAGGATAAGAATAAAGATACAATCCAAATTCTATTCTTCTGGTTTCATTT
AGATTAGAAACGTAGGGGATAAGAAAGAATAAATATCGACCGTTCCAGTA
TTGCCAATCATGACAGAAAAATGAAAGAGAGGGGAAACCTATATATGTGA
TATATATGTATCCATATTGAATTGCAGATTCATCAATGATAGAATCATTT
CTGATTGAAACAAATATAGTTTATCTAATAACTATAAAATAATAGAAGAT
GGCTAAAAAAATAGCAGTATACACTTTTTCGATATTAGAATCATTATCTA
ATGAATTCAACGTTTCCAATATAAATCAAAGAAGTGGATAAAATTATAAC
CGGATCCCGGTCTGAAGGGGGATATGGCGAAATTGGTAGACGCTACGGAC
TTGATTGAATTGAGCCTTGGTATGGAAACCTGCTAAGTGATAACTTCCAA
ATTCAGAGAAACCCTGGAATTAAAAATGGGCAATCCTGAGCCAAATCTTT
ATTTGATATGTTTTTTTATAAACCCTTGCTTGCTTGGTTTATAAAAAAAC
AAACTCGAATTTCAAATAAAAAAGGATAGGTGCAGAGACTCAATGGAAGC
TGTTCTAACGAATGGAATTGATTACGTTATGTTGGTAGTTGGAAAACCTA
CATCGAAATTATGAAAGGGGGAGCTCTATCTATATACCCAATACATACGT
ATACATATTGACATATTAAACGATTAGAATCCATTCATTATATATGAAAA
AATTCAAAGTTATTGGGAATCTATTTCAACCGAAGTTGAAGGAAGAATCA
AATATTTAATTTAATGATCAAATCATTGATTCTAGAGTCTGATAGATCTT
TTGAAAAAACGAATTAATCGGACGAGAATAAAGAGAGAGTCCTGTTCTAC
ATGTCAATACTGACAACAATGAAATTTATAGTAAGAAGAAAATCCGTCGA
CTTTAGAAATCGTGAGGGTTCAAGTCCCTCTATCCCCAAAAAGTCCATTT
TACTTCCTAATTATTTATACTCTTTTTTTTTGAAGATCTAAGAAATTCGG
GGACTGGATAAGATTTTTTAATATTTTTTTTTAGTCCCCTTAATTGGGAT
AGATATAAATATTCTAGCAGGATGATGCGAGAAAAGAAGATGGTCGGGAT
AGCTCAGTTGGTAGAGCAGAGGACTGAAAATCCTCGTGTCACCAGTTCAA
ATCTGGTTCCTGACACGCGAATAATATACCGGATAGCTATTCATACAAAT
TAATCGAAACGGATCGGGATACATATTCGTATTATATAGTATAGGGCATG
ATGCATACTTATTGATCTAGGTGTATAGATCTATACTTCTATCCCCCCAC
AAAAAAAATTAAATAGGTTGGCTAAAAAACTTCAAAATCTAGAAGAGTTG
AAGGATAGGAATAGACAAGATACATTTTCGACACAGTACAAATAAAATTC
GATCCCTCTTTATTTCTAAATTTCGTATTTATTTTTTTTTCATATTTATT
CTATTTCTTCACTCCTACTTATGTTACTTTCCGATGTCCATCTAAGTGAT
GTGCGCGGTACAAAGTTCATGGTACGGAACTTTTTTGATTCATCCTATTT
ATTGTTTCTGCTCATACGAAATGGATATCTTCCAAATTGGGAAATATCAA
TAAAGCCCTTTTATTTTTAACCCTTACATAATACGAATTCGAGTCCAGTT
ACTCTGTTTCATCTAGAATAGAACATAAAAATATTCAATGAAATCTCGAG
TCGTGTCATATAAGTAAACATAAGTTTCTTATCATTCAACGAGCATCTTG
TATTTCATAGAAATTGGGAGTAATATAGTCCTTACGTAGGGGCCAGCCTA
TCCAACTTTCGGGCATCAAGATACGTTTAAGGCGTGGATGATTAGCATAA
GAGATTCCGAACATATCATAAGATTCCCGCTCTTGAAAATCAGCACTTTT
CCAAATCCAGAAAACAGACGGGATTCTAGGATTATTCCTTGAAACAAATA
CTTTTAGGCATACCTCTTCCGCTTTATCTATACCATATTGTATTCTCGTA
AGATGATACACACTAGCTAAAAATCCGCCTGGTGCTACATCATAGGCACA
CTGAGAGCGTAAATAATTGTAACCATATATATATGAAATGACAGCAATGG
AGTCCCAATCCTCCGTTTTTATTTGTAAAGTCTCTATTCCCTGGTAGTCG
AAGCCCAAGGATCTATGGACTAGTTCATGCTTGACTAGCCAATCAGATAA
ACGGCTCTGCATCTTCTTGATTTCTCCCACATTTATTTGTACTTATACTT
ATAAGATTTGTACTTATACTTATAAGTAAGTATTTCTCAATTTATAATAA
AAATTTTTAAAGATTGGCTGGCAGTTTCTTATTCTATACAACAGAACCCT
GCCTAATTCACTAATTCCTGGGAAGATACTGCATTTTTGGATTTGAAAAA
TTTTTTATAAGATATCTCTGAAGTATATGATGATTGATAGAACAATCCTT
GATCATAATTTCCAGTATGAGTACTGCGTCGAACATCAAACTTGTGATTG
GTAGTAAAAGATCGATTTTCCCGTTGAGACATAGTCCTATCTTCAGAGAT
TTCTCGAGATATCTTCTTACGAAGTTTCGTTATAGCATCTATAACTGCCT
CTGGTTTAGGGGGGCAGCCCGGCAAATAGACATCCACAGGAATTAGCTTA
TCGACTCCCCGAACAGTACTATAAGAATCAGTACTGAACATCCCTCCCGT
AATAGTACAGGCTCCCATAGCAATAACATATTTTGGTTCAGGCATTTGCT
CATATAATCTCACTAAAGAAGGAGCCATTTTCATTGTTACTGTGCCGGCT
GTTAAAATTAGGTCCGCTTGCCTAGGACTCGATCTTGGTACCAATCCATA
ACGATCAAAGTCGAATCGCGAACCTATTAATGAAGCAAATTCAATGAAAC
AACAACTGGTACCATAGAGAAGTGGCCATAAACTGGATAGTCTTGACCAA
TTCGAAAGATCATTCGATGTAGTTGAGATAACTGAATTGGGGGTCGTTTG
GTCAAGTAATGGAAACTCAATCAAATTCATAACTGTCTCAATGTAATCTT
TTTTTTCTTTTTTATTTTGATTGTCTGAATATTCAGCTAAGACCATTCCA
ATGCTCCTTTTCGCCATGCATAAACTAAACCAACAATTGGGATAAGCACG
AAAATGAAAGCTTCTATAAATACAGATATACCCAATACATCGAAACTCAT
TGCCCATGGATAAAGAAAGACCGTTTCAACATCAAAAACAACAAAAACTA
GAGCAAACATGTAATAGCGGATTCGGAATTGTAACCAAGCATTCCCCATA
GGTTCTATACCCGATTCATAACTAGAGAGTTTCTCTGGTCCTTCCCTAAT
CGGGGTTAAAACTCCGGAAATTATAAATGCCAAGATAGGAATAATGCTTG
ATATTATCAGAAATGCCCAGAAAATATCATATTCGTGAAGCAAAAACATA
AAGGTACTCCTATTAATCTGGAATATACTGAATTATTCGATTCCGGATTG
GGATTATCAATTGATTTATAGAACTTCTTAATCAAAACAAGAATTGATTT
TGATTGAATCAAACCACATAACTTAGAGTTTGTTTGCTGTGTGGCATGTC
TTGTTTAAAGATTCATCCAAAGGAGCCTCGCTTACATTTATTTTGATTCT
ATGGATGCTCTTACACAAACAAAAAACTCTTTTACTTTGTTTCACTTTCT
CTTTTTCTAATATTATTAATATAATTAAATTAAATAGTACAAATATTAAT
AAACTAATAAAAACTAATAAATAAAACTATAATACTATCTTTCCTTATAA
TGAAAAGGAATATATATTATCAATATAAAGAATCACACATTATTGAAATT
GAACGATTCGACAAAACAAATCCAAAAAACAACTCAACTCATAGCATAGA
ATATAGTTGAAGAAACGTTGATACATTTAGGGACGATTCATTATCTCTGA
AATAATCAATTGGGGTTCTTGTTCTACCAAAAAGCAATTAGTCAAGGGAC
TTCTACAAATCCAAGACTAAGAATAGTTCTGAATCCATGTGACGTAGGAT
TCTATTTGGTTGGGTCTTGGAGTTTCTAGACAGGATCATGTCATGATTTT
TACTTCAAAAATTGACTGGGATTTGGTATACCAAAAGAAAATGTATCACT
AACTCTTTGATCGCGAACAGGAAAAGAGGAAAAAAGTCATATGTAATTCC
ATCCACGAAGATTAATTAATAAGTATGGATATTTTATCCGAGATTTTACA
AATACCATACCGATTGGATCCATTAGAAAGAATGGATTATTTTTTTTCTT
GTCCCTACATACATATGTATGTGGTAATGCTTTCATTTCTATAGATCGAC
TGACCATCTATAGAAATGAGTAAATGAAAACTATTGTAAACTCAAATAGA
ATGTCTATATAAAAATAGACTGTATTTAGGGCTATACGGATTCGAACCGT
AGACCTTCTCGGTAAAACAGATCAAACTTATTATTATCGAAATGATTCGA
ACTGTTTCAAAGACCCAACATGCATTTTGTTGCATTGGGCTCTTTCATCA
ATTGATGTAAAGATCAGTTAGTCCACCATATTTTTTCTTTACAGGAAGAT
AATAAGATGGCTCCATGTGCTCTGATTCATTATTTGAATTCTGATCTAGG
AGTAATACCAAAGTCTTTCAAAGAAGGATTACTTTGAATCAGGTCTGCTT
CTGGCCTAGATCAATCTAAGTTAAATGGACTCTCTATCGCTCCTCCGCAA
GAGTCAAATATGAGACTTCATACACCTTAAAGTTCATAGGACGAAAAAAG
ATTATTTTGAGGCCCTTATACTCATTATGCCTAGCATTGAATGTACTGGG
TATTTACCTTATCAATTATCAAATCAAGGGTAGGTTCTATTTGGCACTTA
AATTCGCACCTAAATCGGACCGAACCAAACCACATATTTGTCAGGCTATT
GTTCCCCCAAATCTATGGAGTAAGACATCGATTTTTCATCTCAATAAGAT
GAATGATATTCATTGTATAATTGGCTTCTTTTGAAAAGCGTTGGCGCACG
TGTAAACGAGGTGCTCTACCTAACTGAGCTATAGCCCTTGTCATATACAT
CTTAACATATAGATAATTTCTTGTCAAGATGGACAGCCGATGATCCCACA
TGATAGCTCTCCGATCCGTTTACTGTTAACGAATTAGGATTGCTTAGAAA
TAATATTCTATCTATAATCCCCGGAGTGATGGGTCTTTTTTTGTAGTGAT
AAATGACCTACTTAACTCAGTGGTTAGAGTATTGCTTTCATACGGCGGGA
GTCATTGGTTCAAATCCAATAGTAGGTACAACTTATTAGATACCGCAGTC
AATGGTATCTAATAAGTTTTTCTACCCATCTTCTTTTTTTCGTTGTATCA
GATTCCATTTGATTATGTTCAATTGGTGGTGTAGTCTATAATAAAGAACT
TCTTTTGATTATTTTGATGTTGTCTAGGAGGAGATAACATTGATAGCCTC
TATTCGTGTCCTAGCTCGTCTGAGAGCTAGATTGGCTTCAATTACTTGTC
TTTTACCCTCAGCTCTACTCAAGTTAGCTTCAGCTATTTCAAGAGTTTGT
TGAGCTTCTTGCGGATCAATGTCAGTACTCATCTCCGCATCATTTCCTAA
AATGGTGATCTCATTATTACCTATTCTAGCGAAACCGCCCATCAGAGCCA
CCGTTAACCATTGATCATTGAGGCGTATTCTCAAAAGACCTATATCTACG
GCCGTGGCAATAGGTGCGTGGTTTGGTAATATACCAATTTGACCACTATT
AGTGAATAAAATTATTTCTTTTACTTCTGAATCCCAAATAATTCGATTAG
GAGTCAGTACACAAAGATTTAACGTCATTTCTTCAATTTGCTCTCCACTT
CTAAGTTCATAGCTTTCGCGGTAGCTTCATCGATGTTACCCACCAAATAA
AAGGCCTGTTCGGGAAGACTGTCTAATTCTCCGGAAAGAATGAGTTGAAA
CCCCCTAATTGTTTCTGCGAGACCAACATATTTCCCTGGAGAACCGGTAA
ATACTTCTGCCACGAAGAAGGGTTGTGATAAGAAACGCTCAATTTTTCGT
GCTCTTGCTACAGTTAAACGATCTTCTTCGGATAATTCGTCCAACCCAAG
GATAGCTATAATGTCCTGAAGTTCTTTGTAACGTTGTGAAGTTTGCTTAA
CTTTTTGCGCAGTTTCATAATGTTCCTCGCCAACGATGCGAGGTTGTAAC
ATAGTTGACGTTGAATCTAAAGGATCTACCGCTGGATAAATACCTTTGGC
AGCTAATCCTCTTGATAGTACGGTAGTAGCATCTAAATGTGCAAATGTCG
TGGCAGGAGCAGGGTCGGTCAAATCGTCCGCAGGTACATAAACTGCTTGG
ATCGAAGTTATAGATCCCTCTTTGGTAGAAGTAATTCTTTCTTGCAAAGA
ACCCATTTCTGTACTAAGGGTGGGTTGATAACCCACTGCAGAAGGCATTC
TCCCCAATAAGGCAGATACTTCTGATCCTGCTTGGACGAAACGAAAAATA
TTGTCGATGAATAGAAGCACGTCTTGTTCATTAACATCCCGGAAATATTC
CGCCATGGTTAGGGCAGTCAAACCAACTCTCATACGAGCTCCCGGTGGTT
CATTCATTTGACCATAGACTAGAGCTACTTTTGATTCTGCAATATTTTTT
TCATTAATCACTCCAGATTCTTTCATTTCCATGTAGAGATCATTTCCTTC
ACGAGTACGTTCGCCTACTCCGCCAAATACAGATACACCCCCATGAGCTT
TGGCAATGTTGTTGATCAATTCCATGATGAGGACTGTTTTACCCACCCCA
GCTCCCCCAAATAGACCGATTTTTCCCCCACGACGATAAGGAGCTAAAAG
ATCCACCACTTTAATCCCTGTTTCAAAGATTGATAATTTCGTATCTAACT
GTATAAACGCAGGCGCAGATCTATGAATAGGAGATGTTGTGCGAGTATCT
ACAGGCCCTAAATTATCAACAGGCTCTCCAAGAACGTTGAAAATTCGTCC
GAGAGTAGCTCCGCCAACTGGAACACTTAGAGGAGCTCTCGTGTCAATCA
CTTCCATTCCTCTCATCAGACCATCTGTAGCACTCATAGCTACAGCTCTA
ACTCGATTATTTCCTAATAATTGCTGTACCTCACAAGTCACATTAATTTG
TTGACCGGTCGTATCTCGACCTTTAACTACCAAAGCATTATAAATATTAG
GCATCTTTCCTGGGGGAAAAACGACATCTAGTACGGGGCCAATAATTTGA
ACAATACGTCCTAAGTTTTTTTCTTCAAGTGTGGAAACCACAGGACTAGA
AGTAGTAGGATTGGTTCTCATAATCATAATAAAGTGAAATATGTCGAAAT
TTTTTTGGAATAGTACCTAATCAAAAAAAATGTCCGATAGGAAGTTGATC
GGTTAATTCAATAAGAAATAAATGGGGTTAGCACTGTATTTAGTTGGTAC
CGCATTTTCAAGTTCAACCAATCCTTTTTTTTTTTTAATATCAAGAATAG
GAATCATGAGCATGAGTAAGTTAAGTGTGTTTTATTTTTATAGCATTATA
GAAAATACCGTCTCGTCTATATTATATATGGAATTCCAACCCGAACTCGA
TTTATGATTTAGTATTTCGATCTCATTGCTTATTGTTTTTTTGCATATGC
ATTTCTGTCTATTCTTGTTTTATACCTTTTCGTGGACGAATTATGCCTAT
TTTCACATCTAGGATTTACATATACAACATATATCACTGTCAAGAGTGAA
TTTTTGTTAGTATTTATAGATACTTAGATGAAAAATGGGAAGGGGATCAA
TTCAATTATAAACTTTCGAAATAAGGATTGGGTTGCGCCATATATATCAA
AGAGTATACAATAATGATGTATTTGGTGAATCAAATACATGGTCTAATAA
CGAACCATTTTACCATTTTAATTAGTTGATAATATTAGTTGAATATTTTT
TGAAAGATTTTTCTCAGAGGTTTCATTCACACGTAATCCATATTGAGCAG
ACCTTGTCGTTGTGAGAATTCTTAATTCATGAGTTGTAAGGAGGGCCTTA
TGTCACCACAAACAGAGACTAAAGCAAGTGTTGGATTCAAAGCTGGTGTT
AAAGATTATAAATTGACTTATTATACTCCTGACTACGAAACCAAAGATAC
TGATATCTTGGCGGCATTCCGAGTAAGTCCTCAACCTGGGGTTCCGCCCG
AAGAAGCAGGAGCTGCAGTAGCCGCCGAATCGTCCACTGGTACATGGACA
ACTGTGTGGACTGATGGACTTACCAGTCTTGATCGTTACAAAGGACGATG
CTACCACATCGAGAGCGTTGTTGGGGAGGAAAACCAATATATTGCTTATG
TAGCTTATCCTTTAGACCTTTTTGAAGAAGGTTCTGTTACTAATATGTTT
ACTTCCATTGTAGGTAATGTATTTGGTTTCAAAGCCCTACGAGCCCTACG
TCTGGAGGATCTGCGAATTCCTACTTCTTATTCCAAAACTTTCCAAGGTC
CGCCGCATGGCATCCAAGTTGAAAGAGATAAGTTGAACAAGTATGGCCGT
CCCCTATTGGGATGCACTATTAAACCAAAATTGGGGTTATCCGCAAAGAA
CTACGGCAGAGCCGTTTATGAATGTCTACGCGGTGGACTTGATTTTACCA
AGGATGATGAAAATGTGAACTCACAACCATTTATGCGTTGGAGAGACCGT
TTCTTATTTTGTGCCGAAGCAATTTTTAAAGCACAGGCCGAAACAGGCGA
AATCAAGGGACATTACTTGAATGCTACTGCGGGTACATGTGAAGAAATGA
TCAAAAGGGCTGTATTTGCAAGAGAATTGGGAGCTCCTATCGTAATGCAT
GACTACTTAACAGGGGGCTTCACTGCAAATACTAGCTTGGCTCATTATTG
TCGCGATAACGGCCTACTTCTTCACATCCATCGCGCAATGCATGCAGTTA
TTGATAGACAGAAAAATCATGGTATGCATTTTCGTGTACTAGCTAAAGCA
TTACGTATGTCTGGTGGAGATCATATTCACGCTGGTACAGTAGTAGGTAA
ATTGGAAGGGGAACGCGAGATGACTTTGGGTTTTGTTGATTTACTACGTG
ATGATTTTATTGAAAAAGACCGAAGTCGTGGTATTTTTTTCACTCAAGAT
TGGGTCTCTATGCCGGGTGTTCTGCCCGTGGCTTCTGGGGGTATTCATGT
TTGGCATATGCCTGCCCTAACCGAAATCTTTGGGGATGATTCCGTACTAC
AGTTCGGTGGAGGAACTTTAGGGCACCCTTGGGGAAATGCACCCGGTGCA
GTAGCTAATCGGGTGGCTTTAGAAGCGTGTGTACAAGCTCGTAATGAGGG
ACGTGACCTTGCTCGTGAAGGTAATGAAATTATCCGTGAAGCTTGCAAAT
GGAGTCCTGAACTAGCCGCTGCTTGTGAAGTATGGAAGGAGATCAAATTC
GAATTCGCACCAGTAGATACACCAGACCTGTAGATACACTAGACAAGTAG
ATACACTAGACAAGTAGATATGGTAGATGAAGAGAAAAAGAATTTGGTAA
TTCTTGTTTGTTCTCCTAATTATAATTAAATTCGGCCCAATCTTTTACTA
AAAAAGGATTGAGCCGAATAAAATAAAGGATGAGTATCCTAATACTATGT
ATTTGTATATATCTTTGATATGTACAAATCTTACTATATATATACAAGAC
CTAAATACAAGAATAAGATCGAAGACTAAACAACTCAATACTTCTATTCA
TAGATCCATAATTAATTCTATGGATCTTTTGATTGGCGGATTATTTTTTA
TATTCCCCAATTTCATTTCAGACCATAAATCAAGCCAAGGAAAGGGCTCC
TTTTACCCATTCTGTATATTGTTTTTTTCGTTCCATGTTAGAATAGAAAC
TTAATTCTATTATTTGATTATATAATACGGAATTGTACGAAAATAAATTC
CTTTCCTTATTTTATAGTTATAGGAAGAAACAACTATTTTTTTATTTATC
TTTCGATGAAAAAATTTGTACATGACATGACAGAACCCATTATTTGCTAT
TTATAATGGAGGAAAAGATTATATCAATATATATTGAAGTGATACTTCGG
ATTCACAAAAAGAAAATCATTTCTTTCAATACTCACTCGTTATTAGTTAA
CAATCCTAATGATTAGATCCATATGTTTAATTCTGATAGGAAATCAAATA
GTAAAATGATTATTCATCGAATGACTATTCATTTATTGTATTTTCATCAA
ATGGGGGGCAGGAAGACTCTATGGAGAAATGGTGGTGGTTCAATTCAATA
TTGTCTAATGAGAGGTTAGAACATAGGTATGGTCTAAGTAAATCAATGGA
TAGTCTTGATGGTATTGGACATACCAATGGAAGTGAGAACCGCATTCTAA
ATGATACGGAGAAAAACATTCTTGATTGGAGTGATAGTAACAATTATAGT
TTCAGTACTGTTGATTATTTATTTGAGATCAGGAATATTTGGAGTTTGAT
CTCTGATGACACTTTTTTAGTTAGGGATAGTAATGGCGATAGTTATTCTG
TATATTTTGATATTGAAAATCAGATTTTTGAGATTGACAATAATAGTTCT
TTTCTGGGTGAACTAGAAAGTTTCTTTTCTAGTTATTTGAATAGGGGGTC
TAAAAATAAGAATAACTACTACTATCATTACATGTATGATACTCCATTTA
GTTGGAATAATCACATTACTAATTGTATTGATAGTTATCTTCGTTTTGAA
ATCGATAGTAGTATTACTAGTTACATTTCGGGTGATATCGTCAATTACAG
TGATGGTTACATTTATAGTTTCATTTGTACTGAAAGTGTAAGTAGTAGTC
AAAGTGGTAGTTCTAGTATAAGAACTAGTAGTAATGGCAGCGATTTCAAT
ATGAGAGAAAATTCTAACGATTATGATATAAATAAAAAATACAGACATTT
ATGGGTTCAATGTGAAAATTGTTATGGATTAAATTATAAAAAATTTTTTA
GGTCAAAAATGAATATTTGTGAACAGTGTGGATATCATTTGAAAATGAGT
AGTTCAGATAGAATCGAAGTTTCGATTGATCCGGATACTTGGGATCCTAT
GGATGAAGATATGGTCTCTATAGACCCTATAGAATTTCATTCAGAGGAGG
AACCTTATAGAGATCGTATTGATTCTTATCAAAGAAAGACAGGTTTAACT
GAAGCTGTTCAAACTGGCATAGGTCAACTAAATGGTATTCCTGTAGCAAT
TGGGGTTATGGATTTTCAGTTCATGGGAGGTAGTATGGGATCCGTAGTAG
GCGAGAAAATCACCCGTTTGATCGAGTATGCTACTAATAGATCTCTACCT
GTCATTATTGTGTGTGCTTCTGGGGGAGCGCGCATGCAAGAAGGAAGTTT
GAGCTTGATGCAAATGGCTAAAATATCTTCTGCCTCATATAATTATCAAT
CAAATAAAAAGTTATTCTATGTATCAATCCTTACATCTCCTACAACTGGT
GGGGTGACGGCAAGTTTTGGTATGTTGGGAGATGTCATTATTGCTGAACC
TAATGCCTACATTGCATTTGCGGGTAAAAGAGTAATTGAACAAACATTGA
ATAAGACAGTGCCTGATGGTTCACAATCGGCTGAATATTTATTCCATAAG
GGCTTATTCGACCCAATTGTACCACGTAATCCTTTAAAAGGTGTTCTGAG
TGAGTTATTTCAACTTCATGGTTTCCTTCCTTTGAATCAAAAAAAAAACA
ATTTTCTCTCACCTTCTTAGGTATTAATACAGACAATATTAAAAAATATA
AAATATAGAAATAAAATATCAAAATATAGAAAGAAGAAATATAGAATAGA
GATGATTTCTATATCTACCGAGAACCCCATTTTTACTATGAATCCCTGTT
TGTTGGATCGGGTTAGTTAGAGTCGTGAACTGATAAGAAATTCTTTGATA
TTCGTGTAAAAAGATGATATAAAAATGAATAGTAACTTAATTCATTTTTA
TATTAGATCCCTTGCACTTATTAACTAGTTATTATTATTTATAATAGATA
TAGTTATCATAAGACCTCTTTATAAGAGGTACAAATAGTAAATCGAGGTA
CCCATTCTATGACAGATTTTAACTTACCCTCTATTTTTGTGCCCTTAGTA
GGCCTAGTATTTCCGGCAATTGCAATGGCTTCGTTATCTCTTTATGTCCA
AAAAAATAAGATTGTCTAGATACGATGGAAACAAATCTCATCAATTTATT
TGAACACTGACTAGATTATAATACAGATATTTATTTAGTGTAATATGATA
CGATATGTGTCTCTTTCTGAACACAAATGTTGTTATGCACGTAGATAGAT
GATATCTGCCTACAAGTTAATGTATTTGACTAATTACTATTAATGCTTCG
CATCAGAATAGTGCTAGTTGATGAGAGTTACTTCAGCATCAAGACAAGTA
AAGTCAAATTTCATTTGGATTATTCTCTCAATTCCAATCGAATACAACTG
GATCTAGTATAGTATGAACTGGCGATCAGAACATATATGGATAGAACTTA
TAACGGGATCTCGAAAAACAAGTAATTTTTGCTGGGCCTGTATCCTTTTT
TTAGGTTCACTAGGATTCTTAGTGGTTGGAACTTCTAGTTATCTTGGTAG
GAATCTGATATCTGTATTTCCATCCCAGCAAATCATTTTTTTTCCACAAG
GTATTGTCATGTCTTTCTATGGGGTCGCGGGACTATTCATTAGCTCCTAT
TTGTGGTGCACAATTTCGTGGAATGTGGGTAGTGGTTATGACCGATTCGA
TAGAAAAGAAGGAATAGTGTGTATTTTTCGTTGGGGATTTCCTGGAATAA
ATCGCCGCATCTTCCTTCGCTTCCTTATGCGAGATATCCAATCAATCAGA
ATGCAGGTTAAAGAGGGTCTTTATCCTCGTCGTATCCTTTATATGGAAAT
CAGAGGCCAAGGAGCCATTCCCTTGACTCGTACTGATGAGAATTTTACTC
CACGAGAAATTGAACAAAAAGCTGCCGAATTGGCGTATTTCTTGCACGTA
CCGATTGAAGTATTTTGAAAAATAACGGTTTTCTCAGCATGAGGGAAAAA
ACTTGCTAACCCCCCTTTTATTTACTACAACTGAAGTTTATTCAGAATGC
TCATTCGAGCAAATTCTATTTTATGTTCCTGTTCTGTTGGCGCGCGGCGC
CACATAGAATAAAACAAAAAGCAGAGAACGTATATGGGTAACTATAATAA
AATTAACTATAAAAAAAAGAAAATATTCTTAAAAAGAATAAGTTTTTTGT
ATACCAAAACTATTTTGTATATGTACAGAGCCCAACTCAATTCTTTAAAT
ATATCCGAAATTTATTTCATAATAATAAATTCCTCTTTTTAGGTTCAAGA
TTTTGAATTGATACCTTATTTCTGGGATGTGTTTAGGCGGTGAAAGTGAA
ACATTTCGAAAAATTCATTGATCGGGGGGGGGGGCTCGTCTCGAAATATG
AATAATATTTGTTTCGTTATTTGAAGTGGTTTTTCGAGTATTCATCAAAA
GGAACAAATGAAGATGAAATTGGTTCGAATTTGCCCAATTGAGATATCTG
GAAATACTATTTGATAATTTTTTTTCATACGAATCCAAAAGGAGTTTTAT
TCTATTTTTCTATTCTTTATAGATTCAAGGACTAAATTTTTACACAAAAA
TGAGAATAGATCCATAGACTCGATACCTTGTTATATAACTCGTTCTTTAT
AAAAATATCAGATAGAGTCAACGATTGAAGCAAGTTCATTACCAATTCAC
AGATAAAAAATGAAAAAAAAGAAAGCATTGATTTCCATACCATATCTTGT
ATCTATAGTATTTTTGCCCTGGTGGGTCTCTCTCTCATTTAATAAAAGTC
TGGAACCCTGGATTACTAACTGGTGGAATAGTGGACAATCCGAAACCTTT
TTGAATGATATTCAAGAGAAAAACGTTCTAGAAAGATTCATAGAACTAGA
AGAACTATTCCTCTTGGACGAAATGATAAAAGAGTACCCAGAGACACATA
TACAAAAGTTTGGTATAGAGATACACAAGGAAACAATACAATTGATCAAA
ACACACAATGAATATAATCTCCATATCATTTTGCATTTCTCCACAAATAT
AATCTGTTTTGTTATTCTAAGTGGTTATTTTTTTCTGAGTAATGAAGAAC
TTATCATTCTTAATTCTTGGGTTCAAAAATTGTTGTATAACTTAAGTGAC
ACGATAAAGGCTTTTTCCATTCTTTTAATCACTGATTTATGGATCGGATT
TCACTCCACCCATGGTTGGGAACTAATGATTGGTTTGGTCTACAACGATT
TTGGATTGGCTCATAACGATCAAATTATATCTGGTCTTGTTTCCACTTTT
CCAGTTATTCTAGATACAATTGTGAAATATTGGATCTTCCATTATTTAAA
TCGTGTATCTCCTTCACTTGTAGTTATTTATCATTCAATGAATGAATGAA
GAACTCATTTGATCTCTCGATATCAATCAAATCATAATCTTTTTTCGTGT
ATAAAAAAAGCATTTTTAATCTTACTTATTCTTTATATTTTTTTTTCTAC
CTGTTAAAGGTATTCATCCTATGCTATATTCCAGTACAATAGCAGACTCG
TGGGTAGGGAAACTATATTAGTTACCTATCTAATTTATTGTAGAAATTCC
GTGATCAATGATTGGACCATGCAAAATAGAAATACTTTTTGGGGGGTAAA
GGCACAGATAACTCGATCCATTTTTGTATCGATCATGATATATGTAATAA
CTCGGGCATCTATTTCAAATGCATATCCCATTTTCGCACAACAGGGTTAT
GAAAATCCACGAGAAGCAACTGGGCGAATTGTATGTGCCAATTGCCATTT
AGCTAGTAAACCCGTGGATATTGAAGTTCCGCAAGCTGTGCTTCCTGATA
CTGTATTTGAAGCAGTTGTTCGAATCCCTTATGATATGCAACTGAAACAA
GTTCTTGCTAATGGTAAAAAAGGGGCTTTGAATGTGGGGGCTGTTCTTAT
TTTACCCGAAGGATTCGAATTAGCCCCTCCCGATCGTATTTCTCCTGAGG
TGAAAGAAAAGATGGGAAATCTCTCTTTTCAGAATTATCGTCCCAATAAA
AAAAATATTCTTGTGATAGGTCCCGCTCCTGGTCAGAAATATAGTGAAAT
CGTTTTTCCTATTCTTTCCCCCGACCCGGCTACGAAAAAAGACGTTCACT
TTTTAAAATATCCTATATATGTAGGTGGGAACAGAGGAAGGGGACAGATT
TATCCTGATGGAAGCAAAAGTAACAATACAGTCTATAATGCTACATCAGC
AGGTATAGTAAACAAAATAGTACGTAAAGAAAAGGGGGGATATGAAATAA
GCATAGTTGATGCATCGGACGGACATCAGGTGGTTGATATTATACCTCCA
GGACCAGAACTTCTTGTTTCAGAGGGTGAATCCATCAAGCTTGATCAACC
ATTAACAAGTAATCCCAATGTGGGGGGCTTTGGTCAGGGCGATGCAGAAA
TAGTGCTTCAAGATCCATTACGGATCCAAGGTCTTTTGTTCTTCTTGGCA
TCTGTGATTTTGGCACAAATTTTTTTGGTTCTTAAAAAGAAACAATTTGA
AAAGGTTCAATTGTACGAAATGAATTTCTAGATCCAGACATTCCTTAATA
GCAAGTTGTTACAAAGAGTTTAGTTTTTCGAGATGTATCGAATTCATTAC
TTATCTCCCATTCCTAGTAATGGACAATAAGCATACAAATAAAAAGGAAG
AAAATGCCGACGGGATAAATGAAAGGAACAAATACTTACTTATAAGGGCG
ATTACTAGTCTTCTTTATCTTCTATTCGACACAAGAAAAGTCCTTTTTCT
TGTGTCGTTTTGTATAAAAATAATGATTTTTTCTCCTGTTCATCAAAGAT
TACTATTCCTTTTTTCCGGGTCTATTGGGACTCCTTTGTTTAGATTCATA
AAAAGTATTGGACAAACAAAAAAGCTTTTCCTGTTCTGACTGGTTGAAAC
CCAGATTAGATTTTTACGCATAAATCCTTTATGAATTTATTATCTTATCA
CAGTTTTATTTTCAATTTTTTTTCTATTATATTCTATTTTTTCTATTATA
TTATACAGTAAGTTTTATTTAGTTTAGTATAGAAAAAATTTTCAGGATCT
CTCATCCGTAGAAATCCATAAAATAAATAAGAAATAAAATAATATAAAAA
TAATAATATATATTATATATACTAAATAATATATAAATAATTATTATTTT
ATTGGATTATCTTATCCACAAGATTCCTTCTTTCTTGGTAAGAATGAATA
TTCTGGAGAAATGACAGCGACTATGAATCAATCAATAGATTAAATTCTTC
AAAAAAATTATAAGAAATAAAAGATCCGTTTTGTCATTTCTATATTCTAT
AATTTGATTATGTTGATTGGATCATTTTCCAAAATTTGTTTCTATTTTAT
GGAATAAATCAAAGTTTTGTCTTAAGAGTAAGAACTCAGAGGGACTCAAC
CCTCTGAGTTCTTACTTTTTCATGTCTACAATCCTGTTCATCGGATTACT
ACAGAGATGAACCCAACCCTGAATATGAACCATAAAAGAAAATACCTATT
GAACCGATCACAGGAATGCCAGTTACAGTACCTATTAGCCAAAGAGGAAT
CCTTCCAGTAGTATCGGCCATTTCCCCCTTCTTTCCTCCACATTTTATCA
AGTGTTCATGCTAGAGACAAAAACAGTCATGGATAATTACGAGGATGGTA
TCCTTCCGAATGGTATAAGAGAATTCCTACTATTCTCTTTCTCTCAATTG
AAAAAATAATTGGAAAATAAAACAGCAAGTACAAAAATAAGTAATAAACC
CCAGTATAGACTGGTACGATTTAATTCAACATTTTGTTCATTCGGGTTTG
ATTGTGTCATAGTTCTATAAATTCGAATTAGGTTTATCGTTGGATGAACT
GCATTGCTGATATTGATCCCAAAAAAAAAACAGTAGGTACAGCTAGTCCA
TGAACAGCCAACCATCGCACTGTAAAAATTGGATAGGTTCGATCTATGGT
CATTGGGGGCCTCCTAAAAGGATCTACTAAATTCATCGAGTTGTTCCAAA
GAGTCAAAACGGCCAGTTATTAGTGGAATCCCCTGTCGGTTCTCTGTGAA
ATATTCGTTTGGCCGAGGGCTTCCAAACACATCGTAAGCTAAACCTGTAC
TTACGAATAACCAACCCGCAATGAATAGGGAAGGTATAGTAATGCTATGA
ATGACCCAGTATCGAATACTGGTAATAATATCAGCAAAAGAACGTTCTCC
CGTGCTTCCAGACATGCTGAGCTCCAAAAATTCTTGTACAGTCAAAAAAA
GGGAATCGATTTCGTAAAAGATGGGATCAGTAAATAGAAAACTACTGATA
TTTCATCTTTGTTTGTGAGATCGTCAATTTTGTACCAAAGGTGTATTTCG
AGTATACCGAATCAGTATAGCTATCCTTCCTCCGGCACAGCAACGCTCTA
TCCTGAAACGTTATATAATTCTTCTCTTTTTGTTTCTTGTATGCATAATT
GTATTCAATAGACCAATAAAAAATTCCTAAAATTCCTTATAAGGTTTGTT
TCCATTATTGGATTCGTAATGGAAAATAAAGATCTTGGTAAAATGTGAAT
CACTGGGTTCTAATAATTCATGAAAGATATTATCATATTCGTACAATTCA
ATTATATTATATGCGAAATATATAAGCCGCCTTTTTCTTTTTTTTTTTAC
TTTACTCTTATTAGGGTTAAAAGTTTTTTGTTCGAATCCTTTCATTTCAA
TTTAAGTAATTGGTTGGTCATACAATAAATCGACTATAATAGTAGTGTCC
TATTTGATGAAAAAAAAAGTAAAGGTGATATTGGGTCATTCACTCCAAAC
AAAATGGATTTAATTATATTGAAAAAGAATAGAAATAATCAAAATTGAAG
TTCTTTTCAAATCTAATTCTTTCATTCCAAAATTACTTTTTCTTAAGTAT
AATCTTATTTTGTAATCAAGTTACACGACACACATAATTCTTATTACTAT
ACCCAAACCCAACTCACGAATTGAACAATGAACCTGTTGATTCGGAATGG
AAAGATCGGTCGATGTTACCGTCGATGAATTGATTGATTTTATTCTATCT
ATTTCACTCTATCTTCTTTGAAGTCATCGGGGCCATCCATAATGACTGAT
AAATTAATGACTGATAAATTACAAACTTTCAATTGGAACTAATTTTCTGT
CAATTGTTTGTTTTCTTACCATCATATTCGACAAAAATGGAAACTTAGGT
AAGTGTTTTATCAATGTATGTAGCAAAAAAAAATATAGTTAAGTTAATTT
AGCTTTTTCATGCTTACTATAACTAGTTATTTCGGTTTTCTGCTAGCTGC
TTTAACTATAACCTCGGCTCTATTAATTAGTTTGAACAAGATGCAACTTA
TTTGAAATGAATTGAATGACCAATTCATAAAAATAAATATTTCGCCAGAA
TTGTGCGGGTATTGTATGATTCCTTTCCGCATCAATTGCCAGTTCTTAGT
CATTGAGATTCATGAATAATTCAGATTAATATTTAGAGATAGATCTTACT
TCTATTTTTATTCTCCTCAAAACAAAAAAATCAAAATGATTGAAGTTTTT
CTATTTGGAATCGTCTTAGGTCTAATTCCTATTACTTTGGCAGGATTATT
TGTAACTGCATATTTACAATACAGACGCGGTGATCAGTTGGACCTTTAAT
TGAGTAATATTTCTTTTTTTGATTGACCTCCTGCAAAGAGGAGGTCAAAT
ACAAATTGTAATTCAACTTTATTAAGATTAAGTTATTTTATTGTGATTCG
ACATAAGATAAACAGAATCACGCTCTGTAGGATTTGAACCTACGACATCG
GGTTTTGGAGACCCGCGTTCTACCGAACTGAACTAAGAGCGCTTTCTTAT
GATCCGAGATACGATTGTAAAGAAAAGGATTTTTCATACTCCAATACACC
TTGCATACATATACATATAGTATGCAATACGGCAAAATTATATCAAATTT
TAATCGATTTAAATTAATCCCTCCTTACTTCCTATAGAAGAAGTAATAGG
TAGGGATGACAGGATTTGAACCCGTGACATTTTGTACCCAAAACAAACGC
GCTACCAAGCTGCGCTACATCCCTTTCCAAATTGTTGTACAGTGGCATTG
TACAAAATCCTTGTCTTGTTTTCCAGATCGTTATTTTATCCTCTATCTAT
ATACAATTTTTCTGTCCTTTTTTTTTTCTTTTTCTTTCATCTTTCATATA
ATAAAAGATATATATATATATCAAACTAATCTATAAAAATATATATCTCA
AACTAATCTATAAAAAAAGAATGAATATTTATTTGTAATGCTCAGGAAGA
GGGGGTCATCTGTTCCGACTTTTAGGTATAGGAAAATCTCACCTACTGGT
TCGTTCATTGTACATATTCATCTTAGTTAAGAATTCCACATAAGACTGAA
TACAAATGATCTTGAACTACAGCATCTGATCATATATGTTTTACACTAAA
CTAAAATAAAGAAGGAGGATTTTCAATGCGAGATATAAAAACATATCTCT
CCACGGCTCCTGTACTAACTACTCTATGGTTTGGGTCTTTGGCGGGTCTC
TTGATAGAAATTAATCGTTTATTCCCGGATGCCTTATTATTCCCCTTTTT
TCATTCTAGTTATTGATATGCAAAGAAATGAGGAGAATTAAAGATACATT
TCTACGTGACTAAGATTGCGTTCCTCTTTTTTAGTTTAGTTCTTAGGATA
GGAAAGAAAAAGTGTATTGAACCTCAGAAAAATGCAGTGGATCTAAGATT
GAATTTTATTGAATTTTGGAGAACAGAAATAGAAATGTGAGTCCAATATA
TTCTATGGGCAGGCTCCACGAAATCAAATCAAATCATAAGAGAAAAAAGA
TACTTAAATGAAATACTGAGATTAGGGTAGTAGGATGCTGGTTCGAAAGT
AATTGTATTACTTAATTATTACTCAATTAATATTAATTTAATTACAACCA
AATCTTTAGAAATTCCATTTCTAGTTAGTAACTTCTATTGATTTTTTTGT
TCTTTTCTTCTTCTTCGGTTCGGATCGAAAATAGAAGAATTTAAGTCGAT
CAAAAGGAGGTTCATGGCCAAGGGTAAGGATGTCAGAGTCAGAGTTATTT
TGGAATGCGCCAGTTGTGTCCGAAATGGTATCAATAAAGAATTGCCGGGT
ATTTCTAGATATATTACTCAAAAGAGTCGACACAATACACCCAATCGATT
AGAATTAAGAAAATTTTGTCGCTATTGTCGCACACATACGATTCATGGAG
AAATAAAGAAATAGATCGAAAGGAACATGTGTACGATCTTTCCAAGGAGC
AGGAAGAGGAAAGGAAAAACTTAACATATATACAACACAATATATATAAC
AACATATATAATCAAACGCTATTCAGTCGGATCTAAAATGAATAAAGAAA
TAGAATTTTCGAGATAAGGAATAAAATAACCCATGGATAAATCCAAGCAA
CCCTTTCGTAAATCCAAGCGATCTTTTCGTAGGCGTTTGCCCCCAATTGG
ATCGGGGGATCGAATCAATTATAGAAACATGAGTTTAATTAGTCGATTTA
TTAGTGAACAAGGAAAAATATTATCTAGACGTGTCAATAGATTGACCTTG
AAACAACAACGATTAATTACTATTGCTATAAAACAAGCTCGTATTTTATC
TTTGTTACCTTTTCTTAATAATGAGAAACAATTTGAGAGAGCCGAGTCGA
TCCCTCGAACTACTGGTCCTAGAACCAGAAATAAATAGGCATACCCCTTC
AATTGACTCAAAACTCTCAAGCTCAAATTGATGTTTTGTTAAGAAAAAAA
TGGAGAAGGGAAAATCCTTCTTGTATTGAAAGATTTCGTTCATTCCTACT
ACTTATAAGTATCTTAATTTATTTTCATTCTATCTTCCCGGAGTTCATTC
TCCGGGGAATTTTGTTTCAATCATTCCTGTATATTACTTTAGAATCTTTT
TTATTTGAGAGATCTTATTCGAAATCATGTAAAGGCAATTTTTATTCTCT
ATAGCTATTTGCGCAAGTATTTTACGATTAAGAAGTAATTGCCTCTTGTA
CAGATTGTGTATGAATTTACTATAACTAGGGAATACCCCATTATCACGAG
TTACTGCATTTATACGAGTAATCCACAAACGACGAAAATCCCTCTTTTGC
CTACCTCTATCTCGATGAGAAGAAACTAAGGCTCTCATTTTTTGTTGAGT
AATTGTTCGAGTAAGTCTTGAATGAGCCCCTCTAAAAGTTGATGCAAATA
AACGAATTTTTCTTCGACGTCTCCGAGCTGTATATCCTCGTCTAACTCTG
GTCATTGAATCAAATTAAACTTTAATGAATAACTAATTGATTTCTCTTCA
TTCAGTCATTCTTTTTTTCCCTCCTCCGTTCGATTAATAACAAAGCGGAT
TATTCCGGTATATAAAAAATAAATTCCCATGGCTTTTGCTACTATGACCT
TCCCAACCACGATTTTTTATTCCTTCCAGACATTTGACCTGGAAATAAGA
AATTCTACTGATACTAAAAAAAAATAGTGAGTTTCATCGTTTCTATGGTT
ACTTCTTAAACGGTTAGGTACTTTCTATACACCGGAGCCTCTTCTGTCAT
TTAATCAAATGTTATTGTGAACTTGTATAGTTCACACCCTTTGGCTCTAC
CCATCAATTATACAGTAATATATCTTTTCACAATAAGAGTTATCCATATA
GTGACGGTATTTAAATTATGAAAGTTGGCTAGGTAGCTGACCCTATTAGT
CCGTTCTTTCAAGAATAAGAGCATAATCATAGCATTTCCTCCGCTTAATG
GATAATCATTTGCTACCAATGGAGAAGCGCTTCTCATCTCAAATCGAATT
GATTGGATTTGCACCAATGGAAACCAAAAATTCTATACACAATATAGGAG
ATAGATCTTTCTTTTTAGTTTTAGATAGTAAATAGCCTTCTTCGAATCTA
TCTATCCTATTCATTGGTACTGATTGATCGTTGATACTAGAAAAATTGTC
TCATTTGTTCGAGTTCATGATCTGAACGAGTCGCACATACACCCTAGTAC
ATGTTCCTCGACGCTGAGGACATCCTCGAAGAGCGGGGGATTTCGTGACA
TTTCTTATTTTCTGTCTTGTATTTCTAATAAGTTGTTTAATAGTTGGCAT
ATCGTATATATAGAATTATAGAATAGTTTGGTTTAGATCGATCTTAACCG
GATGGTTGATTATTATGAATTATTTCTATTCAATGTCCAATCAAAGAAAA
TTCGAATTATGATTTGAAATGGAATCATGGATTTACACGAAATCGTTCGT
ATTTTCATTTTCGACCGCTACAAGATCAACAATGCCATGAGCTTGGGCTT
CTGTTGCTGACATAAAAGCATCCCTTTCCATGTCTTCGGAGACAGCCCAT
AAGGGATTGCCCGTTCTTTGTACATAAACCCTTGTGAGTGTTTCACGAAG
TTTTAGTAGTTCTTCTGCTTCCAGGATAAATTCCCCTGCTTGTGCCTCAT
AAAAAGAACTAGCAGGTTGGTGAATCATAACCCTGATGTTACTGATATAA
CAGTATGAATGTTCTTCTATTTCCCATAATTGGGCTAAAGTAAGGGATAA
AAAATAAGAATAAGAAAAAAATAGAATTGAACAACCGTACAGGCATCTTT
TTGCATACGGCTCTACAATGGAATTGAATTTGACCCTCTTCTCTCAAAAG
ACGAGGGAAATATAATCCATCCGATCCAGATCGTTGAATGATCCATTTAC
CACCCTTCCTTTCGTTGGAGTAATAAAATACTATGATGGCTCTGTTGCTT
TCTATATTTATCTCGTCTATGATTTAGCAATCCCAAAGTTTCTTTCTGAT
ACGATCAAATAGGGAAAAATGATCGTTTTTTTTTTCATTTTTATACTCTT
TCTTTAATAAAATGAATATCAGAAAGAGACTTCCGGTTTGGAATAAAAGT
GGTTTGTGACGCTGAAATGTACTCCCGACACGTAAGATCAAATCGAAAAT
AACCTTTATTTCATATTACTATCTCGATACAAAACCTCATGTTATGAAAA
AACAATAATGGTTTGTTCATATCGAACTCAAAGTGCCATGCTATTATTAC
TTATAATTCATATTCGATATGGCGAAGGCATAGTCTTCTTTTTTTTTTTA
ACAAACTCATTGGCGCCAAGCGTGAGGGAATGCTAGGCGTTTGGTAATTT
CTCCTCCGACTAGAATTAAAGATCCCATTGAAGCGGCTAATCCCATGCAT
ATTGTATGTACATCAGGTGGCACAAATTGCATAGTATCATAAATGGCCAT
TCCTGGGATTACCCATCCGCCGGGAGAGTTTATAAACAAATAAAGATCCT
TAGTAGCATCTTCTATACTGAGATATACCATGAGACCAACAAGTTGATTT
GAGATCTCATTATCAACCTCTTGGCCCAAAAAAAGTAATCTTTCTCGATG
AAGTCGGTTGATTAGGACAAAATTGTATCCCTCAGAAACCGTACGTGCAC
CTTTGGATGCATACGGTTCAAAAAAAAAAATTGCGAAAAAAAAATCAATG
TGTCGATTCCAGTCCCATTTCTTTTTTTTGTAACAGGTTTTAAAATGGAA
TGAAAGGGTTTGTTTTTCTTTTTTTCTATTTTTCAAAAAAAAAAGAAAAG
GTTTTTTGGACCCCGCCCTATACTATAAAAACTATAAAATAAGAAAAAAG
AATTTACTGAACTTATTGAACTAATCTCTCATTGATATATTGTTTCATCA
CGATTTAAATCACAATGTCGTTTTCTTGTTCCTGAATGGGCCTTTTCAAT
TCTTTTAGGTTCATGTTCTACTCCGGGTAAAGATCTGTCCGAATTCCATT
TGTACATATAGGGCAAATAATTTCAGTACCACTTCTTGTTTTTTCAATTC
GTTTCATGCTTTACTTGCCTTCCCACAAACTATTCGCTGTATTCATCTAT
TATACAAGTGGTAATTGTAGATATATTACCAATTTGGTATTTTCTGAACG
GAGCCTGAATATTTTATCGGTCTAAGTCAACCATAAATTCTTCTACTTCT
AATTGATAATGTTGATCCCGAATATAAATTGATCTAATTGCACTTCACGC
TACAAATAATTGACAGTCAATATTTCTTGGGCGAAGCATAGAATATCTCG
ATCGGGGGAGAGAACGGGGTAAATCCCATATGACCCAATATGTCTGACAA
GTCGCACTATACGTCAACCCAAACCGCATCTTCCTCTCCAGGACTCCGAA
AAGGTACTTTTGGGACACCAATAGGCATTAAATTAAACAAAAAAATTAAG
CACTATACTTCACTTTAATATGGAAACGTAACAATGGGTTTATTGTCTTC
ATCATCCTTTTTTTTTCTGTTTATTCTATTTTATCCCTAAATTAGAAGGG
AAAACTTATTGAATAAAGAAAAATTTTAATGAAAGGATCGAGCGTTCGAA
TGATAAATAAGTTTCTATGCACTCGTTCCCCCAAAATAGGATCAATCCTT
CCATTGCGTATTCGTACTCATCGGGTATAGTATAGAATAGATCTGTTTCT
CTTTGTTCTTATGAACAGAATTGTTCCCTTATTTTCAAGGGAACGGAATA
AATATTAATCCTTTCTAAGACAGAATCCACTGTAAAGGTTAGGTACTATA
GTATAGTCTTTTCCAATGCGATAAAGTTACATAGTGTCTATTTATTTTTG
ATAAAGGGGTATCTCCATGGGTTTACCTTGGTATCGTGTTCATACTGTCG
TATTGAATGATCCCGGTCGATTACTTTCTGTCCATATAATGCATACCGCT
CTGGTTTCTGGTTGGGCCGGTTCGATGGCTCTATACGAATTAGCAGTTTT
TGATCCCTCTGACCCCGTTCTTGATCCAATGTGGAGACAAGGTATGTTTG
TTATACCCTTCATGACCCGTTTAGGAATAACCAATTCATGGGGTGGTTGG
AGTATTTCAGGGGGAACTATAACGAATCCGGGTATTTGGAGTTATGAAGG
TGTGGCAGGGGCACATATTGTGTTTTCCGGCTTGTGCTTCTTGGCAGCTA
TCTGGCATTGGGTGTATTGGGACCTAGAAATATTCTGCGATGAACGTACG
GGAAAACCCTCTTTGGATTTGCCCAAAATCTTTGGAATTCATTTATTTCT
CTCAGGATTGGCTTGTTTTGGCTTTGGCGCATTTCATGTAACAGGCTTGT
ATGGTCCCGGAGTATGGGTGTCCGATCCTTATGGACTAACTGGAAAAGTA
CAATCTGTAAATCCAGCATGGGGTGTGGAAGGTTTTGATCCTTTTGTTCC
GGGGGGAATAGCCTCTCATCATATTGCAGCGGGTACATTGGGCATATTAG
CGGGTCTATTCCATCTTAGTGTTCGTCCACCTCAACGCCTATACAAAGGA
TTACGTATGGGAAATATTGAAACTGTGCTTTCCAGTAGTATCGCTGCTGT
TTTTTTTGCAGCTTTCGTAGTTGCCGGAACTATGTGGTATGGTTCAGCAA
CTACCCCAATCGAATTATTTGGCCCCACTCGTTATCAGTGGGATCAGGGA
TACTTCCAGCAAGAAATATATCGAAGAGTTGGGGCTGGACTGGCCGAAAA
TCTGAGTTTATCGGAAGCTTGGTCTAAAATTCCCGAAAAATTAGCTTTTT
ATGATTACATTGGTAATAATCCCGCAAAAGGGGGATTATTTAGAGCAGGC
TCAATGGACAACGGGGATGGAATAGCTGTTGGATGGTTAGGACACCCCAT
CTTTAGAGATAAAGAAGGGCATGAACTTTTTGTACGTCGTATGCCTACCT
TTTTTGAAACATTCCCGGTAGTTTTGGTAGATGTAGACGGAATTGTTAGA
GCCGATGTTCCTTTTAGAAGGGCAGAATCAAAATATAGTGTTGAACAAGT
AGGTGTAACTGTTGAGTTCTATGGTGGCGAACTCAATGGAGTCAGTTATA
GTGATCCCACTACTGTGAAAAAATATGCTAGACGTGCCCAATTAGGTGAA
ATTTTTGAATTAGACCGGGCTACTTTGAAATCCGATGGTGTTTTTCGTAG
TAGTCCAAGAGGTTGGTTCACTTTTGGGCATGCTTCATTTGCTCTGCTCT
TCTTTTTCGGACACATTTGGCATGGCGCTAGAACCTTGTTCAGAGATGTT
TTTGCTGGTATTGATCCAGATTTGGATGCTCAAGTGGAATTTGGAACATT
CCAAAAAATTGGAGATCCAACTACACGGAGACAAGCAGTCTGATACAACA
TTGTTGGGGTATCTTCCGCTTATATATTTTTGTTTTATTTGATATAGTGT
ACTAAAGACAGTGTACTGAATAAATTTTGACTTGAATCACCATCTTTTTT
TTTTACTCTTTCACTTTCTTTATACGGTAAATGATCCCAAATGAATAGGA
ATAGATGTGGAAGCTATAATTGTAAATCACAATCGAATCTATGGAAGCAT
TGGTTTATACATTCCTCTTAGTCTCAACGTTAGGCATAATTTTTTTCGCT
ATCTTTTTTCGAGAACCACCTAAGGTTCCGACTAAAAAAATGAAATAATT
TTTCATTATCTTAATTGAAGTAATGAGCCCCCCCAATATGGGGGGCTCAT
TACTTCAATTAGTCCCCGTGTTCTTCGAATGGATCTCTTAGTTGTTGAGA
AGGTTGGCCAAAAGCGGTATATAAAGCGTACCCAGTAAAGCTTACAAGTA
AACCAGATATGAAGATGGCGATTAGGGTTGCTGTTTCCATTTATTTTTAG
ATGATTTTAAGATCACAATACAATGGATCTACAATAAGATCGTTTAATCG
TTTATTTACAACTACAACGGAATGGTATACAAAGTCAACAGATCTCAACC
AATGATTAAATAAAATAGGATTTATGGCTACACAAACCGTAGAGGGTAGT
TCCAGATCTGGGCCAAGACGAACTATTATAGGGGATTTATTAAAACCGTT
GAATTCGGAATATGGTAAAGTAGCTCCAGGCTGGGGTACTACGCTACTTA
TGGGGGTGGCAATAGCTTTATTTGCGGTATTCCTATCTATTATTTTGGAA
ATTTATAATTCTTCCGTTTTACTGGATGGAATTTCCGTGAGTTAAGTTCA
TAAGATCCTAGGTTTTCAATCAAAAAAAAATTACTTAAAACTCCGATTTC
TAGATCATTCTGGTAGTTCGACCGTGGAATTTATTTGTTTCGGTATTTCC
GGAATATGAGTGTGTGACTTGTTATAATTGATCCTATTGATAATACAGAG
AATGAGTCTGTCATCTTTATCAAGGCGATTCTACCCCGTCAGATATTTAT
TCTAGTATCTTGAGCACGGAATATAATATATACAATAGATAAAAAAAAGA
AATATTTGAACTATGATTCATACTCACTATTCAGACTTCACGACCGGACT
AAAAAAAATAGGTATTTCCGAAATCAAACGATTTTTCTTCCTTCAGACTT
ATTTTCACCGAAATACAGCTGTTTCTTTTCTATAGATTTTGTTGAGTTAT
TACATCTATTCATTGAATAAGTGATGATCAAAGGATTCTTACTCAGAAAA
CCTTTGAGTTTAGCTTGGGACTTTATTAAATATCATCGTGGTTCTAGTAT
GAATCTGAGGTTTCAATTGATTCATGGGGTCTCAACAAGAGAATTCCTAT
TATATTAATAGTAAAACAAGAGTCAATCTGCATTACGTACAAAAAAACAA
CAAATCAAATAACAAAAAAAATAGGGAAGAGAAGATTCAAAACTCCTGTA
ATGATCAACATAAAGAAAGACGGATGAGCCAACTTGATTTGGTATTATCT
TTCACAAAGAAGAAATTCCGGATTTTTGTTACTTCGTATTTTCGGGCAAA
ATAGAATCAAGTGGATAAGAAGTTTTGAACTTTTTATTACATATCTGTTG
AAAACCAGTATTTGTGTGTTACTGCTTGAGCCGTACGAGATGAAATTCTC
ATATACGGTTCTCGAGGGGGGGTTCCTATCTCAATAAAGTATATGATTGG
TTCGAGGAACGTCTCGAGATTCAGGCGATTGCAGATGATATAACTAGTAA
ATATGTTCCTCCTCATGTTAACATATTTTATTGTCTAGGGGGGATCACAC
TTACTTGCTTTTTAGTACAAGTAGCTACGGGTTTTGCTATGACTTTTTAC
TATCGTCCAACCGTTACGGAAGCCTTTTCCTCTGTTCAATACATAATGAC
TGAGGCCAACTTTGGCTGGTTAATCCGATCAGTTCATCGATGGTCAGCAA
GTATGATGGTTTTAATGATGATCCTGCACGTATTTCGTGTGTATCTCACA
GGTGGATTTAAAAAACCCCGCGAATTAACTTGGGTTACAGGCGTGGTTCT
GGCTGTATTGACTGCATCTTTTGGTGTAACTGGTTATTCCTTACCTCGGG
ACCAAATTGGTTATTGGGCCGTAAAAATTGTGACGGGTGTGCCTGAAGCT
ATTCCCGTAATAGGATCCCCTTTGGTAGAGTTATTACGTGGAAGTGCTAG
TGTGGGCCAATCCACTTTGACTCGTTTTTATAGTTTACACACTTTTGTAT
TGCCTCTTCTTACTGCTGTATTTATGTTAATGCACTTTCTAATGATACGT
AAGCAAGGTATTTCAGGTCCTTTATAGAGAAGATAGATCATAGATATTTG
TAAAAATGATATATTATTTGGGGGAGGAAAATAGTATTTCATTGCTACAA
ATATGGATTATTGAAAAAAAAATAAGACATATTGTTTGGATACTTCTCTT
CAACTCCGAAGTATTGTATTCTTTATTTTATATGAATAGTTGAAGTGGAT
TTTCCGAAGAGAAGATGGATTATGGGAGTGTGTGACTTGAACTATTGATT
GGTCCATGCAGATATATGATTTTATCTGCCACGTTAGAATTCACAACCAA
ATGTGTCTCCGTATCCAACCACCACGTAAGTACCTTACGTATCAAAGGAT
AGGCTGGTTTGTTTGCGAAGAATCTTTTCTATGATCATACCCGATCATGT
CATGCATGAACAGGCTCCGCAAGATCCCGTAGAATATGGAATTAAGTGAT
GTGGCATGATTCAGATTATGTTCTATCTATCTATTTCACTTATCTATTTA
TAGTATAGAAATGCATTCACTTCCTCTGCATCGACCTGATTTATGATACT
ATCGGAGTGAAATAAAAGATCTAAAGAAAAACAGAGGCTGGACTTTATTA
GATTAGTAACAAGTAAATACTTTGTATGTAATACAATCGAGAATCGAGAT
GTTGTGGGGATAAACACCAACCAAAAGACATGAGACAATCCAGGAAGCAC
TTAATCATGATCAAAGATCAAATTAGTAAGCCTACTTGGATATTGAGCAT
TTACCTTTCTTTAAGAACTGAAAGAACTGAATTCTTTGCACTGAATAGTT
TACAAATTGAGTCTGGTAAATCTTTTCTTATATAGAGTCATTATACATTA
TAATTATATTATGTGTGTGGATATGTATGAAAGATATTATATATATTTCA
TCATATGAATCTATTTCTGTTATTCCTTTGATTCTTGCTCGAGCCGGATG
ATGAAAAATTATCATGTCCGGTTCCTTCGGGGGATGGATCCATAAGAATT
CATCTATCCCAATAACAAAGAAACCTGATTTAAATGATCCTGTATTGAGA
GCTAAATTGGCCAAAGGAATGGGGCATAATTATTATGGAGAACCCGCCTG
GCCCAATGATCTTTTATATATTTTTCCAGTAGTAATTCTAGGTACTATTG
CATGTAACGTAGGCTTAGCAGTTCTAGAACCGTCAATGATTGGTGAACCG
GCGGATCCATTTGCAACTCCTTTGGAAATATTACCCGAATGGTACTTTTT
TCCCGTATTTCAAATACTTCGCACAGTACCAAATAAGTTATTGGGTGTTC
TTTTAATGGTTTCAGTACCAACAGGATTATTGATAGTACCATTTTTGGAA
AATGTGAATAAATTCCAAAATCCATTTCGTCGTCCAGTAGCTACAACAGT
TTTTTTGATCGGTACCGCAGTAGCTCTTTGGTTAGGTATTGGAGCAACAT
TACCTATTGATAAATCTTTAACTTTAGGTCTTTTTCAAATTGATTCAACT
TCAACCGTGAAATACCTTAGCGTAGGTATCTAGGGGATAGTCACTTTAAA
GTGACTATCCCCTAGATACCTTAATTTTATTACGATTCATTCTGTAAAAA
TATGGATTGTGCCGAAGATGAAAAACTAATTTTCTTCTTTTTTTTCTTTC
AAAAAAAAAAAAAGAAGATGAAATAATTATAATGGATTTCAAATTAAAAC
TTTTTCTTAGGTAAATCAACTGCAAAATGCTTCTGTAGAGTGTCCAATAT
TTGTTTTACATCTTCTATGCGAAAATATTCAATTTTTATAAGATTTTCTT
GACCCTTACTCAAAAGGTCCAATAATGTATGTATATCGCACCTTTTGAGA
CAATTATAGGTCCTGGAAGGTAATTCTGATTGGTCAATAAAAATATATTT
CAATGGAATTCCCTTTTTGTTTTTCTTTAGATTAGATAATCTATCTTGAA
AGGTAAAAGGGGGTAAAGTAAACTTGTTTTTATTTTCCTCGAAATTAATG
TTTTCTTCCTCTGCATGGAGAAAAGGAACAAATAAATCAATTAAATTACG
AGAAGCTTCATAAAGTGCTTCTTTAGGAGTTAAACTTCCATTTGTCCATA
TTTCTAGAAAAAGTATTTCTTGTTTTTCATTCCCATTACCATAAGAATGA
ATACTATGATTTGCATTTCGAACAGGCATGAATACAGCATCTATAGAATA
ACTTCCATCATGAGAATTAGTTATGGGTTTCATACGATATCCGCGATCTC
TCTTGATTTGTAATTCAATGCGCAAATCAATTGGTTCTGTCAGATTAGCT
ATATACTGTGTCGTATCAACTATTTCCACGGAAGGTGGTGAGATGATATC
TTGAGCAGTTACGTACCTAGGACCTCTAACACAAATGGATGCGTCTCTAA
TTCCATAGAGATTACTTCTCAATACAATTTCTTTCAAATTTAATAAAATT
TCATGTACTGATTCTTCAATACCTACTACTGTAGAATATTCATGTGGTAC
CTTCTCAGATTTTGCACGTGTGATACATGTTCCTTCTATTTCTCCAAGTA
AAGCCCTCCGCATGGCAATACCTATGGTATCGGCCTGCCCTTTCATAAGC
GGGGACAGAATGAAACGTCCATAATAAAGACGTTTACTGTCTACTCGTGA
TTCAACACACTTCCACTGTAGTGTTCGAGTGGATTCTGTTATTTCCTCTC
GAACCATACTAATATTCTAATTTGATCAGATTATTGAATCATTTATTTCT
CTTGATAGTTGTTTAATTCTTATTTCTACACACGTCTTTTTTTTGGAGGT
CGACATCCATTATGTGGCATAGGTGTTACATCACGTACGAAACTTAATAG
TATACCACTTCTACGAATGGCTCGTAATGCTGCATCTCTTCCGAAACCAG
GACCCTTTATCATAACTTCTGCTCGTTGTATATCCTGATCAATTATTGTA
CGAATAGCGTTTACTGCTGCAGCTTGAGCAGCATAGGGTGTTCCTCTTCT
TGTGCCTTTGAATCCAGAAGTACCCGCGGAGGCCCAAGAAACCACCTGAC
CACGTACATCTGTAACAGTTACAATGGTATTGTTGAAACTCGCTTGAACA
TGAATAACTCCTTTTGGTATTCTACGTCCATTCTTGCGTGAACCAATACG
TCCATTCCTACGTGAACCAATTCTTGGTATAGGTTTTGTCATATTTTATT
ATCTCATAAATATGAGTCAGAAATATATGTAAACATACGGAGATATCCAT
TTCATGTTAAAACAGATCCCTTTTTTTTTTACAGGGATCCCCATTTTAGA
AAGAAAGTTCTTTTTTTTTAAGGATTACCCTTGTCTCTGTTTATGTCTCG
GATTGGAACAAATCACCATAATTCGTCCACGCCTATGGATCAGTCGACAT
TTCTCACAAATTTTACGAACAGAAGCCCTTATTTTCATATTTCTCATTCC
TTTACCCCTGAATCTACTCCTTGGAAGAAAATAAGTCTCTTGAATTTTTG
AACTTCGAATTGTATACCATACCCTACGAAAGGAATGTTTAAAAAAATCA
TTTAATCGTTCGAATCCTTGTTACGAAGTCTATAAATTATACGTCCTTTG
GTTGAATCATAACGACTTACTTCGATTTTTACTCTATCTCCAGGTAGTAT
CCGTATAAAACTGCGCCGTATCCTTCCTGAAACATAACCTAGAATTAAAT
CTTCATTATCTAAACGTACCCTGAACATACCATTGGGAAGTGATTCAGTA
ATTAAACCTTCATGAATCAATTTTTGTTCTTTCATTCCAGGTAACCCCTT
TTAAGTATCAACTAATGGAGGAAGAGTTATATAACTCACTTTTCTTCTCT
ATTCTCTATTTCACAAATAGGAATTTAGAGGTAAAATTAGGATACCGGAG
GAGGATCACCATATATAACACAAAACTTCTCCTCCAATTTTTTTTAATCG
AGCTTCTCGATCTGTCATTATACCTTGAGAAGTAGAAAGAATTACAATCC
CTATTCCACCTAAAATCTTAGGAATTCGTTGATAGTTGGAATAGATTCGT
AGACCGGGTCGGCTGATACGCTTTAAAATAGTTCTATATACTCCTTTACT
AGTCCTTCTATGTCGTAGGGTTGAAACCAAGAAAAATCTCTGACTTTCCT
GATGTTTTCGAACGTTTTCAATAAAACCTTCTCGCAGAAGTATTTTAACA
ATGTTTTCGGTGATATTAGTAGATGCTATTCGAACCGTTCCTTTTTTATC
CATGTCAGCATTTCTTATAGAAGTTATTATATCGGCAATAGTATCCCTAC
CCATGATGAACTAGAATTATTGGTGTCTCCTAATTTTGATATAATCAACA
TGTTTTTTCTTTGTTTTTCTTTTTTTTTATTCAAAGTATATGCGTGAGAC
CTAATCTACTAAGAATTAATTGCTCTATTTTTGATACCCGAAACTATTAT
AGTTTCATCTACTAGTATTTATAATACCTCGGGAGCTAATGAAACTATTT
TAGTAAAATTCAACTGTCTCAATTCCCGAGGAATCGCACCAAAAACTCGA
GTTCCTTTTGGATTTCCTTCTTGATCAATGACAACCGCTGCATTGTCATC
ATATCGTATTATAATACCGTTGTCACGTTTGAGTTCTTTACATGTACGTA
CAATTACAGCTCTAATTACTTCTGATCTTTCTAGAGGCATATTGGGCACT
GCTTCTTTGATTACAGCAACAATAACGTCACCAATATGAGCATATCGGGG
ATTCCCTGCCCCTATGATTCGAATACACATCAATTCTCGAGCCCCGCTGT
TATCTGCTACATTCAAAAGGGTTTGGGGTTGAATCATATCATTTTTCTTT
TTTTATCTGTTATTTCAATGCAAAGAATGTCAATGCAAAGAATGAAGGAA
AAAAAGAGATATTGTCTTTCCAGAAATAAAGAAATCTGTGGTTGTTTGTT
TTTTCATCTCAATATAATGAAATAAAATAACCCTTTTGTTTTTGTTTAGT
TCTATGCCCCTATCCTGCAATAACAAATTGAGTTGGTATAGGCATTTTGG
ACGCAGCTATTGAAATAGCGGCCCTAGCTACAGTTTCTGATACTCCGCTC
ATTTCATAAAGTATTCGACCCGGTTTAACAACGGATACCCAATATTCGGG
AGATCCCTTTCCTGAACCCATACGTGTCTCTGTGGGTCTTACTGTAACTG
GTTTGTCGGGAAATATACGTATCCATATTTTTCCACCACGACGCGCATAT
CGTGTCATTGCTCTTCGCCCTGCTTCTATTTGTCTAGCTGTGATCCAAGC
GGGTTCAAGTGCCTGAAGAGCATATCGACCAAAACTAATATGATTACCTC
GACAAGATATCCCCCGCATTCTTCCTCTATGTTGTTTACGAAATCTGGTT
CTTTTGGGGTTATAGTTGATGGTCGTTTCTTGATTCCATCTCTACTGCAG
AACTGGACATGAGAGTTTCTTCTCATCCGGCTCCTCGCGAATGAAATGAT
TCAATAATATTAGATACTTCTAATAAATAATGCACTAAACTAAGTAATGT
TTTTTTTAATATTTAATTTGTTGAACTGTATATACAATACAATCAAGATA
CAAAGCTAGACATATATATTTATTTGTAAATATAGATAATGCTTTTTTTA
TTTATATTATAACGAATCATTCTTTTTTTTATATCCCTATTGAACTACGC
CAAACACAATATTGTAATCCAATAAACAAGGGTTTCGCGAGCGAATATTG
ACTCTTTTCTGCTTCATTCGTAACTTCAATCCAATCCATGACTTCTCAAA
ATAAATCAATTTGTTTTTGGTTCGTTCCGCCATCCCACTCAATGAATCAT
TAGCATTCGTTTTCAATAGAATCTATGCAGTCACAGGTTCCACCGTTCCT
ATAGCTTCTCCATTAATGGCTAGGTCTGAACTCTGCAACGGAGCTCTCAA
CAAAATTCGGTCCCGGGTCAACCTTCTCAGTTTCTATTAACTCCAGGCTC
TTTATTATTTTATACTTAATTTTTTTGTATACTAATATTTTATTTTATAT
TCAGTATTGATGCTTTATCACATTGCCTTTATATGAGATAATTCATAGAC
CATACATATTCAAATCATATATCATTGGTATTTTTGTTCTCTCTTTCTAT
CATCCTTCCATTTATCCACATCCCTTACTTTTGCCTCACAACCCTTCTTT
TTTATGGGATAAATTTCAGTTGCTACAACTATATGATTGATCCAGTCATA
TAGTGACTCTTTCTTGGGATCTAGACAATACGAAGAAATAAGTTGGTTAT
TTATATGGTTATTAAGTTCATAGTAGAGTTCAGTCTATATTTTTTAGAAA
TCCTAACTCTAAACTGACTTTTTTTTTAAGTTAAAGAAAAAATTAACGAG
TCACACACTAAGCATAGCAATTCTAACAAAAAATGGTCAATCGAATTTTT
ATTCAACCCTATAGAATTGGAATTGCTCTTTTTTTTTTAATAGAAAAAGA
ATGAAACAGTTTGTAATTTTTTGTTCTATCACTATAGATTAGCCAGAATA
GTACAACAAATAAAGGTCCATTATTCCTCGTCTACAAATATCCAAATTTT
TATGCCTAATACTCCATAGATAGTTCGAATTGTATAGGAACAATGATCAA
TTTTAGCGCGAATTGTTTGTAGGGGAACTCTGCCTTCTCTGATCCATTCA
ACACGTGCAATTTCTTTTCCGTCGATACGCCCTGCGATTTGTACTTGAAT
TCCTTTTGTGTCTGTTTGTTCAGTTAATTCAATAGCCTTTTTCATTGCCT
TGCGAAACGAAACTCTATTTTTTAATTGTAAAGCTATATATTCTGCAAGA
ATATTTGGTTGTTCATAAGGTTTTTCAAGTATTGTGATAGCAATCTTGAG
TCTACGATTCGAAAAATGAAACTTTTTTTGTACATTTATCTGTAATTCTT
CAATTCCTCGTGTTCGTCCTTCTATTAACAAATTTGGGAATCCAATGTAG
ATTATGACCTGAATCAAATCAATTCTTTTTTTTATTCTTATACGTGCAAT
TCCTTCGAAACCTGAGGATATTCTCCTATTTTTTTGTATATAGTTCTTGA
TACTATTTCGTATTTTTTCATCTTCCTGTAGACCCACGGAAAAATTTCTT
GGTTCTGCGAACCAAAAGGAATGATGATTTTGGGTTGTACCAAGTCTGAA
ACCAAGTGGATTTATTTTTTGTCCCATATTTTTTTTCTATTATCTTTCCA
TCCATATTTTTTTTTCTAAATGGAAATCTAAATCTTAGATTCATTTAAAA
ACGACTTCGATTTATCCTTCAATACAATTGTTATATGACAAGTAGGTTTT
TTTACTGGATAACTACGCCCTTGAGCTCTAGGTCTTAACTTTTTCACAAT
AGTACCTCCATTGACTTCGGCTTTACTAATGAATAAATCCACTTTGTTCA
AACCCATGTTATGACTCGCATTTGCTGCTGCAGAATAAACCAATTTCAAA
ATAGGATAAGATGCTCGATAAGGCATGAGTTCCAGTATCATAAGTGTTTC
TTCATAGGAACGCCCACGAATAGAATTAATTATTCTTCGTGCTTTGAAAA
CAGACATACATATATATTGAGCTAAAACTTTAACTTCTGTACCTGAAGTT
GAGTTCTTTATCATAAGGTTATCTCCTACCAATGAATGATAAGTCACTAT
TCTACATTAATAATTAATAAAAAATAATTAATAAGAAAAAAAATGAAAAA
AATTAATGACGAGATTTATTATCGTTTCTGGTATGTTTTGCAAAAGTAAG
AGTAGGGGAAAATTCTCCCAATTTGTGACCTACCATTTGATCTGTTATAT
AAATAGGGAAATGTTCTTTTCCATTATGAATGGCGATTGTATGTCCAATC
ATTGCGGGTATAATGGTAGATCCCCGAGACCAAGTTACTATTATTTCTTT
CTCCTCCCTCATATTGAGTTTTTCAATTTTTCCCGATAAATGATTAGCTA
CAAAAGGATTTTTTTTTAGTGAACGTTTCACAGTGGATTACTCCTTTATT
TTTTACTTACATTTTAAAGATTGGCATTCTATGTTCAATATCTCGATCTA
ATAAGGTAAGAATAAATATAAATACAATAATGATGAATGGAAAAAAGAGA
AAATCCTTTAGCTAGATAAGGGGCGGATGTAGCCAAGTGGATCAAGGCAG
TGGATTGTGAATCCACCATGCGCGGGTTCAATTCCCGTCGTTCGCCCATC
ACATTATTGCAAATTCCAAAAATTCGATTTTCAATATTCCTATTTACGGC
GACGAAGAATAAAACTATCACTATATTTTTTCCTTTTCCTACTTCTTCTT
CCAAGCGCAGGATAACCCCAAGGGGTTGTGGGTTTTTTTCTACCAATGGG
GGCTCTTCCTTCACCGCCCCCATGGGGATGGTCTACAGGGTTCATAACTA
CTCCTCTTACTACAGGGCGCTTACCTAGCCAACACTTAGATCCGGCTCTA
CCCAAACTTTTTTGGTTCACCCCAACATTACCCACCTGTCCGACTGTTGC
TAAGCAGTTTTTGGATATCAAACGGACCTCCCCAGATGGTAATCTTAATG
TGGCCGATTTACCCTCTTTTGCAATCAGTTTCGCTACAGCACCCGCTGCT
CTAGCTAATTGTCCACCCTTTCCAAGTGTGATTTCTATGTTATGTATTGC
CGTGCCTAAGGGCATATCGGTTGAAGTAGATTCTTCTTTTTTATCAATAA
AAACCCCTTCCCAAACTGTACAAGCTTCTTCCAAAGCATACGGCTTTCTA
GATGTATATGATGATATCTAGACAGATGGATCTTATATGAATCGTATGAT
GAAGTACCACATGAGTGGATATATAGGAACCAAAATCTGCCGAATCACTC
ATGTTATGATCTTCTACATCCTAGGTCTCCCCGTTCCGTCATCTGGCTTA
TGTTCTTCATGTAGCATTCAGACCGAATGACTCTATGAAATTACGTCGAT
ACTTCCACATATTGCGGGTAACGTAGGAGACATCTCTATTTTTCCCCCCA
GGATCTTTATAATTACCACTGCTTAGCTTTCAATTCGCCTCTGACCATCA
AATTAAATGTGAATAACCCGTCCTCTTCTCTTTGAAACAAGGGGTGCTTC
CGGTTCTGTGCGTGCTTCAAACAATTTTGTCTTCTCCATATTACCATATC
TCTAGAGTCAATAATTTTCTATGAGGAACTACTGAACTCAATCACTTGCT
GCCGTTAATCAACAGTTTTCTGTTGAGGTCTATCCCGTAGAGGTACTCAA
ATTGGATCAGTGATCGATTTCTAGGTTTCGTCGTAAACCTAATTGGTTAC
TTCCAATTACGTAAATCAATAGTTCAAACCGCACTCAAAGGTAGGGCATT
TCCCATTGATATAGGAACTTCTGTACCAGAAACAATGGTATCTCCAATTA
TAGCCCCTCTGGGATGTAAAATATATCTCTTCTCACCATCCCCATAGTGT
ATGAGACAAATGTATGCATTTCGATTAGGGTCGTATTCTATGGTTACGAT
TCTACCAGATATGTCTTTTTCATTCCGTCGAAAATCGATTTTACGGTATA
GACGCTTATGACCTCCCCCTCTATGCCCTGCGGTAATGATTCCTCTGGCA
TTACGACCTTTACCACAACGATGCTGTCCAGAGATCAAATTATTTCGTAG
ATTGGATTTCACTTGACTGTCTACGGCTCCATTGCGTGTGCTCGGGGTAG
AAGTTTTGTATAAATGTATCGCCGTGTTATTAAGTATTTTCCTTTAAGTT
CTTTTCTCTATAAGAGGTGGAATAGAATAACCCGGTTGAAGCGTAATGAT
CATACGTCTGTAATGCATTGTATGCCCCATAATAGGTCCCATTCTTCTAC
CCTTTCCCGGGAGTCGATGACTATTCATAGCTATTACCTTGACACCAAAG
AAGAGTTCGACCCAATGCTTTATTTCTGTCCTAGTTGATCCTGATTCGAC
ATTAGAAGTATATTGATTGTTCCCCAATAACCGAATACTTTTTTCTGTAA
ATACTGCATATTTGATTACATCCATAAATCCATTTTCTTCCCTATGAGTT
CCAGTATCGATAAGAATTCTAGTTCTTACTGTTCATATGTTATGGTATGA
ATATACCATACCCATTCGTTATGTATGGATGATGAGATTCCATTGGTACA
GAGCTAATTCCAATAGACTTATTGAACGTTCCCATTGGCGTGCATCCAGC
AGGAATTGAACCTACGAATTTGCCAATTATGAGTTGGGCGCTTTAACCAT
TCAGCCATGGATGCTTAACAGGGATCATCGTACATCGTGAATAACCAAAT
TCCAATTGAAATGAAATCTTTAGGAGGAATCAATGAAACGACATCAATTC
AAATCCTGGATCTTCGAATTGAGAGAGATATGGAGAGAGATCAAGAATTC
TCACTATTTCTTAGATTCATGGATCAAATTCGATTCAGTGGGATCTTTCA
CTCACATTTTTTTCCACCAAGAACGTTTTATGAAACTCTTTGACCCCCGA
ATTGGGAGTATCCTACTTTCACGTGATTCACAGGGTTCAACAAGCAATCG
ATATTTCACGATCAAAGGTGTAGTACTGCTTGTAGTAGCGGTCCTTATAT
CTCGTATTAACAATCGAAAGATGGTCGAAAGAAAAAATCTCTATTTGATG
GGGCTTCTTCCTATACCTATGAATTCCATTGGACCCAGAAATGAGACATT
GGAAGAATCTTTTTGGTCTTCCAATATCAATAGGTTGATTGTTTCGCTCC
TGTATCTTCCAAAAAGGAAAAAGATTTCTGAGAGTTGTTTCATGGATCCG
CAAGAGCGTACTTGGGTTCTCCCAATAAATAAAAAGTGTATCATGCCTGA
ATCTAACCGGGGTTCGCGGTGGTGGAGGAACCGGATCGGAAAAAGGAGGG
ATTCTAGTTGTAAGATATCTAATGAAACCGTAGCTGGAATTGAGATCTCA
TTCAAAGAGAAAGATAGCAAATATCTGGAGTTTCTTTTTTTATCCTATAC
GGATAATCCGATCCGCAAGGACCATGATTGGGAATTGTTTGATCGTCTTT
CTCCGAGGAAGAAGCGAAACATAATCAACTTGAATTCGGGACAGCTATTC
GAAATCTTAGGGAAAGACTTGATTTGTTATCTCATGTCTGCTTTTCGTGA
AAAAAGACCAATTGAAGGGGAGGGTTTCTTCAAACAACAAGGAGCTGAGG
CAACTATTCAATCAAATGATATTGAGCATGTTTCCCATCTCTTCTCGAGA
AACAAGTGGGGTATTTCATTGCAAAATTGTGCTCAATTTCATATGTGGCA
ATTCCACCAAGATCTCTTCGTTAGTTGGGGAAAGAATCAGCACGAATCGG
ATTTTTTGAGGAACGTATCGAGAGAGAATTTGATTTGGTTAGACAATGTG
TGGTTGGTAAACAAGGATCGGTTTTTTAGCAAGGTACGGGATGTATTGTC
AAATATTCAATATGATTCCACAAGATCTATTTTCGTTCAAGTAACGGATT
CTAGCCAATGGAAAGGATTTTCTGATCAATCCAGAGATCATTTCGATTCC
ATTAGAAATGCGGATTCAGAATATCACACATTGATCGATCAAACAGAGAT
TCAGCAACTAAAAGAAAGATCGATTCTTTGGGATCCTTCCTTTCTTCAAA
CGGAACGAACAGAGATAGAATCAGATCGATTCCCGAAATGCCTTTTTGGA
TCTTCCTCAATGTCCCGGCTATTCACGGAACGTGAGAAGCAGATGAATAA
TCATCTGCTTCCGGAAGAAATCGAAGAATTTCTTGGGAATCCTACAAGAT
CAATTCGTTCTTTTTTCTCTGACAGATGGTCAGAACTTCATCTGGGTTCG
AATCCTACTGAGAGGTCCACTAGAGATCAGAGATTTTTGAAGAAAAAACA
AGATGTTTCTTTTGTCCTTTCCAGGCGATCGGAAAATAAAGAAATGGTTG
ATATATTCAAGATAATTACGTATTTACAAAATACCGTCTCAATTCATCCT
ATTTCATCAGATCCGGGATGTGATATGGTTCCGAAGGATGAACCAGATAT
GGACAGTTCCAATAAGATTTCATTCTTGAACAAAAATCCATTTTCAGAAG
AGAGATTTCAAGAAATGGCAGATCTATTCACTCTATCAATAACCGAGCCG
GATCTGGTGTATCATAGGGGATTTGCCTTTTCTATTGATTCCTACGGATT
GGATGAAAAAAAATTCTTGAATGAGGTATTCAACTCCAGAGATGAATCGA
AAAAAAAATCTTTATTGGTTCTACCTCCTCTTTTTTATGAAGAGAATGAA
TCTTTTTATCGAAGGATCAGAAAAAAATCGGTCCGGATCTACTGCGGGAA
TGATTTGGAAGATCCAAAACTAAAAACAGCGGTATTTGCTAGCAACAACA
TAATGGAGGCAGTCAATCAATATAGATTGATCCGAGATCTGATTCAAGTT
CAATATAGAACCTATGGGTACATAAGAAATGTATCGAATCGATTCTTTTT
AATGAATAGATCCGATCGCAACTTCGAATATGGAATTCAAAGGGATCAAA
TAGGAAATGATACTCTGAATCATATAACTATAATGAAATATATGATCAAC
CAACATTTATCGAATCTGAAAAAGAGTAAATGGTTTGATTCTCTTATTTC
TCGAACCGAGAGATCCATGAATCGGGATCCTGATGCATATAGATACAAAT
GGTCCAATGGGAGCAAGAATTTCCAGAAACATTTGGAACATTTCATTTCT
GAACAGAAGAACCGTTTTCAAGTAGTGTTCGATCGATTACGTATTAATCA
ATATTCGATTGATTGGTCCGAGGCTATCGACAAACAAGATTTGTCTAAGT
CACTTCGTTTCTTTTTGTCCAAGTCACTTCTCTTTTTGTCCAAGTCACTT
CCCTTTTTGTCCAAGTCACTTCCCTTTTTCTTTGTGAGTATCGGGGATAT
CCCCATTCATAGGTCCGAGATCCACATCTATGAATTGAAAGGTCCGAATG
ATCAACTCTGCAATCAGTTGTTAGAATCAATAGGTGTTCAAATCGTTCAT
TTGAATAAATTAAAACCCTTCTTATTGGATGATCATGATACTTCCCAAAG
ACCGAAATTCTTGATCAATGGAGGAACAATATTACCATTTTTGTTCAAAA
AGATACAAAAGTGGATGATTGACTCATTCCATACTAGAAATAATCGCAGG
AAATCCTTTGATAACACGGATTTCTATTTCTCAATGATATCCCACGATCG
AGACGATTGGCTGAATACCGTGAAACCATTTCATAGAAGTTCATTGATAT
CTTCTTTTTATAAAGCAAATCGACTTCGATTCTTGAATGATCCACATCAC
TTCTGGTTCTATTGTAACAAAAGGTTCCCTTTTTATGTGGAAAAGACCCG
TATCAATAATTATGATCTTACATATGGACAATTCCTCAATATCTTGTTCA
TTCGCAACAAAATATTTTCTTTGTGCGTCGGTAAAAAAAAACATATTTTT
TTGGAGAGAGAGACTATTTCACCAATCGAGTCACAGGTATCTGACATATT
CATACCTAACGATTTTCCACAAAGTGGTGACGAAACGTATAAATTGTACA
AATCTTTCCATTTTCCAATTCGATCCGATCCATTCGTTCGTAGAGCTATT
TATTCGATCGCAGACATTTCTGCAACACCTCTAACAGAGGAACAAATAGC
CAATTTTGAAAGAACTTATTGTCAGCCTCTTTCAGATAGGAATCTATTTG
ATTCAGAAGGGAAGAACTTGCATCAGTATCTCAGTTTCAATTCAAACATG
GGTTTGATTCACACTCCATGTTCTGAGAAATATTTACCATCCGGAAAGAG
GAAAAAACAGAGTCTTTGTCTAAAGAAATGCGTTGAGAAACGGCGGATGT
ATAGAACCTTTCAACGAGATAGTGCTTTTTCAAATCTCTCAAAATGGAAT
CTGTTCCAAACATATATGCCATGGCTCCTTACTTCGACAGGGTGCAAATA
TCTAAATTTCACCCTTTTAGATACTTTTTCAGACCCATTGCCGATACTAA
GTAGCAGTAAAAAATTTGTATCCATTTTTCATGATATTATGCACGGATCA
GATATATCATGGCCCATTCCTCAGAAAAAATTGTGGGCGATTCTTCCACA
ATGGACTCTGATAAGTGAGATTTCGAGTAAGTGTTTACAGAATCTTCTTC
TTCTGTCCGAAGAAATGATTCATCGAAATAATGAGTCACCCGTTCTATTG
ATATGGACACATCTGAAATCAACAAATGCTCGGGAGTTCCTCTATTCAAT
CCTTTTCCTTCTTCTTGTTGCTGGATATCTCGTTCGTATACATCTTCTCT
TTGTTTTCCGAGCCTCTAGTGAGTTACAGACAGGGTTAGAAAAGATCAAA
TCTTTGATGATTCCATCATACATGATTGAGTTGCGAAAACTTCTGTATAG
GTATCCTACATCTGAACTGAATTCTTTCTGGTTAAAGAATCTCTTTCTAG
TTGCTCTGGAACAATTAGGAGATTCTCTGGAAGAAATACGGGGTTCTGCT
TCTGGTGGCAACATGCTATTGGGTGGCGGTCCCGCTTATGGGATCAAATC
AATACGTTCTAAGAAGAAATATTTGAATATCAATCTCATCGATCTCATAA
GTATCATACCAAATCCCATCAATCGAATCACTTTTTCGAGAAATACGAGA
CATTTAAGTCGTACAAGTAAGGAGATCTATTCATTGATAAGAAAAAGAAA
AAACGTGAACGGTGATTGGATTGATGATAAAATAGAATCCTGGGTCGCGA
ACAGTGATTCAATTGATGATGAAGAAAGAGAATTCTTGATTCAGTTCTCC
ACCTTAACGACAGAAAAAAGGATTGATCAAATTCTATTGAGTCTGACTCA
TAGTGATCATTTATCAAAGAATGACTCTGGTTATCAAATGATTGAACAAC
CGGGATCAATTTACTTAAGATACTTAGTTGACATTCATAAAAAGTATCTA
ATGAATTATGAGTTCAATAGATCCTGTTTAGCAGAAAGACGGATATTCCT
TGCTCATTATCAGACAATCACTTATTCACAAACCTCGTGTGGGGCTAATA
GTTTTCATTTCCCATCTCATGGAAAACCCTTTTCGCTCCGCTTAGCCCTA
TCCCCTTCTAGGGGTATTTTAGTGATAGGTTCTATAGGAACTGGACGGTC
CTATTTGGTCAAATACCTAGCGACAAACTCCTATGTTCCTTTCATTACGG
TATTTCCGAACAAGTTCCTGGATGACAAGCCTAAAGGTTATCTTATTGAT
GATATCGATATTGATGAGAGTGACGATATTGATGATGACCTTGATACGGA
GCTGCTAACTATGACGAATGTGCTAACTATGTATATGACGCCGAAAATAG
ACCAATTTGATATCACCCTTCAATTCGAATTAGCAAAAGCAATGTCTCCT
TGCATAATATGGATTCCAAACATTCATGATCTGTATGTGAATGAGTCGAA
TTACTTATCCATCGGTCTATTAGAGAACTATCTCTCCAGGGATTGTGAAA
GATGTTCCACTAGAAATATTCTTGTTATTGCTTCGACTCATATTCCCCCA
AAAGTGGATCCCGCTTTAATAGCTCCGAATAAATTAAATACATGCATTAA
GATACGAAGGCTTCTTATTCCACAACGACGAAAGCACTTTTTCATTCTTT
CATATACTAGGGGATTTCGTTTGGAAAAGAAAATGTTCCATACTAACGGA
TTCGAGTCCATAACCATGGGTTCCAATGCACGAGATCTTGTAGCACTTAT
CAATGAGGCCCTATCAATTAGTATTACGCAGAAGAAATCAATTATAGAAA
CTAATACAATTAGATCAGCTCTTCATAGACAAACTTGGGATTTGCGATCC
CAGGTAAGATCGGTTCAGGATCATGGGATCCTTTTCTATCAGATAGGAAG
GGCTGTTGCACAAAACGTACTTCTAAGTAATTGCCCCATAGATCCTATAT
CTATCTATATGAAGAAGAAATCACGTAAGGAAGGGGATTCTTATTTGTAC
GAATGGTACTTCGAACTTGGAACGAGCATGAAGAAATTAACGATACTTCT
TTATCTTTTGAGTTGTTCCGCCGGATCGGTCGCTCAAGATCTTTGGTCTT
CACCCGGACCCGATGAAAAAAATTGGATCACTTCTTATGGATTCGTTGAG
AATGATTCTGATCTAGTTCATGGCCTATTAGAAGTAGAAGGCGCTCTGGT
GGGATCCTCACGGACAGAAAAAGATTGCAGTCAGTTTGATAATAATCGAG
TGACATTACTCGAACCAAAGAATCAGTTAGATATGATGCAAAATGGATCT
TGTTCTATCGTTGATCAGAGATTTCAATATGAAAAATACGAATCGGAGTT
TGAAGAAGGGGAAGGAGAAGGAGCCCTCGACCCGCAACAGATAGAGGAGG
ATTTATTCAATCACATAGTTTGGGCTCCTAGAATATGGCGCCCGTGTGGC
AATCTATTTAATTGTATCGAAAGGCCCACTGAATTGGGATTTCCCTATTG
GGCTGGGTCATTTCGGGGCAAGCAGATCATTTATCATAAAGAGGATGAGC
TTCAAGAGAATGATTCGGAGTTCTTGCAGAGTGGAACCATGCAGTACCAG
ACACGAGATAGATCTTCCAAAGAACAAGGCTTTTTTCGAATAAGCCAATT
CATTTGGGACCCTGCAGATCCATTCTTTTTCCTATTCAAAGATCAGCCCT
TTGTCTCTGTGTTTTCACGTCGAGAATTCTTTGCAGATGAAGAGATGTCA
AAGGGGCTTATTACTTCCCAAACAAATCCTCCTACATCTATATATAAACG
CTGGTTCATCAAGAATACGCAAGAAAAGCACTTCGAATTGTTGATTCATC
GCCAGAGATGGCTTAGAACCAATAGTTCATTATCTAATGGATCTTTCCGT
TCTAATACTCCATCCGAGAGTTATCAGTATTTATCAAATCTGTTCCTATC
TAACGGAACGCTATTGGATCAAATGACAAAGACATTGTTGAGAAAGAGAT
GGCTTTTCCCGGATGAAATGAAACAGTTGATTCCTGTAACAGGAGAAAGA
TTTCCCATTCCTTAGCCGTAAAGATATGTGGCTAAGGAAAGGGGGTTAAG
TGGAACAGAATTGGCCGGGTGGTAGAGTCGTGGAAACACTTGTTTATTCC
ATATTTTGGACCTTAGCTCCATGGAACAATATGCTACTGCTGAAACATGG
AAGAATTGAAATCTTAGATCAAAACACTATGTATGGATGATATGAACTGC
CTAAACAAGAATTCTTGAACGGCGAACAACCAGAGCCTCTTACTCACTAC
ATCAAACAATTTTCATTAATGAAACCATGTAAATCCATCGGAAAATCAAA
AATACACATACATGTCCGATAAAATGGTTGTTGCTATCTGCTCCAATAAC
GAATCATTGGTTTAACTGAATAACTAAAGAAAATAGATAGACCTTTCTTT
TCGTCTCAGGTCGATGGATCTTCCAATTGGAAGATCCCCCATATGGATAA
TACACATTCCAGTTGACCGAGCCTAATTCGAATTGTTTTGTTCCGAAGCA
AAGATATCCACGGAGGCCAGTTCGTCCTATTCAGATATTCACGACCAAGA
GGTACTGGATTCTCTTTCGGATAGGCCCTGAAAGGAGAAGGGAGGCTGGA
ATGCCAACAGACGTCTGTCTATTCTCTAATTCACCCGACCCGATAGTACC
CATTTTTGGAACGTCCAGTGCCAAAGTCACTGAATGGGTAAGTCGCCAAT
CCCTAAAACGGACTCCTCATTCATTAGATAGAGAAGATCGCCAAGATTTC
GTGATCCGCTGCCGAACCTATTCCAATTCCAACAGCCCGGACTCGGATCG
TGGGGATCGCCGGAATACTTCGTATCAACAGATAAGATACTCGGTATATC
AATATTGATTAGATCCGAAATCTGTTATTGAATTGCTCATTCAATGAGCA
TTCTCAATATTATGCCTTGAAGAGGATTCGAACCTCCACGCTCTTTAGCA
CGAGATTTTGAGTCTCGCGTGTCTACCATTTCACCATCAAGGCATCTTGA
AAGTGAATCGTATTCCATGAATATGATATCTATCTAGTGTCATATATGAC
AAAGGTGGAGTATTTCTATCGATCGGTCATATAGGCCCGAGTCAGACATC
AAATTGCTTCGATTTGCATTATCCGGAGGATACCTTATATATATCAAAAA
GATGTACAATCAAACCCATTTCTCGATTCAATAGAAGCCCAAATGAATAT
GGTACCCAAATAACGATAGATATGGCAAAAGCGGGTCTGATTACGCCTAT
TCCTAATCCTAAATAGAATGTAACGACGTAGGGATCCATATGTAAACATA
GTATCTATTTACATACGCTCGAATGACCCCTTCTCATAATAAGAATATAC
ATAACCCTATTCCGGTCTGGCCCGGTATGGAATGAACTTATAATCTGATG
ATCGAGTCGATTCCATGATTATAAGTTCATAACCCCAGCCCCTTCCCATT
TTGGGCGGAAGAGATCTATTAATTCTTTTATTCCAGTTAGTAAGAGGGAT
CTTGAACTAAGAAATAGACCTAGAAGCTAAAAGAGGGTATCCTGAGCAAT
TGCAAGAATTGGGTTCATTGATATTCCCGGTATAGTAGATGCTATCACAC
ATACAGTCATACTCAATTCGATGGAATTGTTTGATCTTAAAGGAGATCTT
CTATAATTTCGCACGTGAGGGGTTATTTCTTGGTTTCGCCCAGTCATTAA
TAACTTGATTATTTTTAGATAATAGTAGATAGAAACAACGCTCGTAAGGA
GTCCTATTGAAACCAAGAAATATAGGCCCGCCTGCCATCCACACCAGAAT
AGATGGAGTTTTCCGAAAAAACCTGCTAGTGGAGGAAGACCTCCTAGGGA
TAAGAGACATAGGGCTGAAGAGAGGGCCAAAAAAGGATCTTTCGTGTATA
ATCCTGCATAATCTCGAATGTTATCAGTTCCGGTACGTAGACCAAATGAT
ACAATGCAAGCAAAAGTTCCTAGATTCATGGAGATATAGAACAGCATATA
AGTTATCATGCTTGCATATCCATCATTTGAGTCTCCAACAATTATTCCAA
TAATTACATATCCAATTTGACCGATGGACGAATATGCAAGCATACGTTTC
ATGCTTGTTTGAGTAATAGCAATGAGATTCCCCAATATCATGCTAAGAAT
AGCTAGGATTTCCAGAAGAAGATGCCATTCATTTGATGAGAAATAAAAAG
GAATATCGAAAATTCGCGTGGCTGAAGCTGAAGCAGCTACTTTCGAAGTA
ACAGAAAGAAAAGCAACGACTGGAGTGGGAGAGTCAGAGTCGAAAAGAGG
ATTCCTCACTTCTTTCTCTCATTCAAAACCGTGCATGAGACTTTCATCTC
GCACGGCTCCTAAGTGATAAAAGAAAGAAGAACTCATCTTCTTTCTTTTT
TGATTACCTTCCTCGCGTATGTATAAGACCGAATCCATTCGATTTCTAAA
AAGGATTACTAATCCTTAACTTTTCGAGGAATCCTTCATCAGTGGTTGTG
AATGACTGACTTTTTCAATCTTTTCGACCTTGGTTCCGTAGGAGCAAGTC
AGAAAGATTGAGAAATAGAACCATCTGATTTGATTCGTTCTCAATAGCCA
TGAGATGATCATCTTAGGGTGATCCTTTTGTCAACGGATGCTCCTATTCC
ACTCGTAGTCTCTGAAGGATGAGAACTAACTATGTAGCATCTACATCGAT
AATTCAAGTATTGTATACGTCATTAGTCCGATCCTTTGTAGGAACTACCC
GTAATAACGAACTTGCAAAATGATCTGTTTATCATAAAGAGATTCGTTGT
TCCTGACCCTGCTTCACCTTAATTGTTATTTGAACAAAAAGATCACAATA
AACTTTTGGTAAAAGTTATGTCTTGGTCCGAGTGGGGATAGCATTTCTCT
TCTGCATGTCTATGGAGTTTTGAAAAATCCAAACATCTCAGAGATAGATA
TAGAGGTAGGAATTTGTCGAACGAACCGCACTCCTTCGTATACGTCAGGA
GTCCATTGATGAAAAGGGGCTGGGGAAAGCTTGAACCCAATTCCTACAGT
GATGGATATAAGCGCAATTGAAATTCCTGGGGAGTTATACATTTGTGTAT
TGATAAGACCATTCACTATTTCTTGAAGCTCGATCTCCCCCCCAGATGAA
CCATATAGCCAAGAGAAACCATGAACCAGAATAGAAGAGCTTGCCCCACC
CATGAGTAAATATTTCATAGTAGCCTCATTAGACCGTACATCTCTCTTGG
TATATCCAGATAATAGGTAGGAACATAAACTGAAACATTCTGGAGCTACA
AAGAGAGTTATTAAATCGTTAGCACCACATAAAAACATTCCTCCTAGAGT
AGCTGTTAATACGAATAACAGAAACTCTGTTATAGCCATTTCTGTACATT
CAATGTACTCTACGGATAGAGGAATACATAGAGTTGAACATAGTAAAATA
AGAAATTGAAAGATTTCGTTGAAATTGTTCGTTTGGAAATTTCCCGAAAA
GCTAATTATAGGTTCTTCTCTCCATCGGAACAATAGGGCCGTTATGCTCA
TTACTAAACTTGTTGAAGAGATGAAATAGAACCAAGGTCTATCTTTTTGA
TCAGAGGTTGAATCGATCATCAGAAGAAGAATTAGGCCAAAAATTAGGAT
ACATTCTGGGAAAATGAAACTTCCATGGAAGAGAAGCAAATGGAACGCTT
TCATAAAAATTCTCGTAGAATCGAGAATGAAGTTTTCATTCTGTACATGC
CAGATCATGAATTAGTAACTGCATCCAATCTCCGAAAAAGTCCCAATTGT
TTCGAACTTTCTATTTTTGGAATGGGATATTTACGGAATCCCCATGAATA
AATAGAATCAAACCTTATTCCATGATATTTCCATAAGATTCCTCTTTCTT
ATTCTTAAGCAAGCCCCCGAGAGGGCTTAGTTGATTCATGATTTATTTTC
ATCTTTCTTTTCCTTTTTGTTTGTTTCGAGAAAGATATTGATCAATTCCG
ATTCTTTCTTTTTCTATTGATTCTTTTCCGATCGAGATGTATGGATCCAT
GGACTATATAGATCCTGTTCATGGATTAACGAAAATGTGCAAAAGCTCTA
TTTGCCTCTGCCATTCTATGAGTCTCTTCCTTTTTGCGTATGGCATCGCC
ACTCCCTTTGGCAGCATCTACTAATTCGGAACTTAATTTGAAAGCCATAT
TTCGACCCGGACGTTTTCGGGATGCCCCTAATAACCAACGAATGGCAAGT
GCTTTTCCTTGTGTAGATCCTATTTCAATAGGAACTTGATGAGTCGATCC
GCCTACACGTCTTGCTTTTACTGCTATATCGGGAGTTACTCCACGTATTG
CTTGACGTAAAACAGATAGTGGATTTGTTTCTGTCTTTTGTTGAATCTTT
TTCACGGTTCGATAGATAATTTGATAAGCCAATGATTTTTTTCCGTGTTT
CAGAATACGGTTAACCAACATGTTAACTAATCGATTACGATAAATTGGAT
CGGATTTTGCAGTTTTTTCTTCTGCAGTACCTCGACGTGACATGAGCGTG
AAAGAGGTTCAAGAATCAGTTTTCTTTTTATAAGGGCTAAAAACGAATCA
CTTATTTTGGCTTTTTTACCCCATATTGTAGGGTGGATCCCGAAAGATAT
GAAAGATCTCCCTCCAAGCCGTACATACGACTTTCATCGAATACGGCTTT
CCACAGAATTCTATATGTATCTTATCTATAAGATCGAGTATGGAATTCTG
TTTACTCACTTTAAATTGAGTATCCGTTTCCCTCCTTTTCCTGCTAGGAT
TGGAAATCCTGTATTTTACATATCCATACGATCGAGTCCTTGGGTTTCCG
AAATAGTGTAATGTAAAAAGAAGTGCTTCGAATCATTGCTATTTGACTCG
GACCTGTTCTGAAAAAGTCGAGGTATTTCGAATTGTTTGTTGACACGGAC
AAAGTAAGGGAAAACCTCTGAAATGATTTCAGTATTGGACCTTGGACATA
TAATAGTTCCGAATCGAATCTCTTTAGAAAGAAGATCTTTTGTCTCATGG
TAGCCTGCTCCAGTCCCCTTACGAAACTTTCGTTATTGGGTTAGCCATAC
ACTTCACATGTTTCTAGCGATTCACATGGCATCATCAAATGATACAAGTC
TTGGATAATAATCTACAACGCACTAGAACGCCCTTGTTGACGATCCTTTA
CTCCGACAGCATCTAGGGTTCCCCGAACAATGTGATATCTCACACCCGGT
AAATCTTTAACCCTTCCTCCTCTTACTAATACTACAGAATGTTCTTGTAA
ATTATGGCCAATACCAGGTATATAAGCAGTGATTTCAAATCCAGAGGTTA
ATCGTACTCTGGCAACTTTACGTAAGGCAGAGTTTGGTTTTTTGGGGGTG
ATAGTGGAAAAGTTGACAGATAAGTCACTCTTACTGTCACTCTACAGAAC
CGTACATGAGATTTTCTCCTCATACGGCTCCTCGTTCAATTCTTTCGAAG
TAATTGGATCCTTTTCTTCGTTTGAGAATCTCCTCCCTTCTTCCACTCCG
TCCCGAAGAGTAACTAAGACCAATTCAGTCAGGTTTTCATGTTCCAATTG
AACACTTTCCATTTATAATCAAAGGAGAAGATTATTCTTTTTACCAAACA
TATGCGGATCAAATCACGATCTTATAACTTATAATAAGAAGAAGAGATCT
TTCTTGATCAATCCCCTTGCCCCTCATTCTTCGAGAATCAGAAAGATTCT
TTTCGAGTTTGAATTTGTTCATTTGGAATCTGGGCTCTTCTATCTTCTAC
TTAATCTACTTAATTTATTTATATTTACTTATATTTTTTGTTTTATTCTT
TATTTCATTTCGATTTTCTTTCCCTCTATTTTTATTCCCTTCCATCATTC
CTTAAGTTCCATAGGTTTGTTAATCCTGTAGAATCTGACCCATTTTCTCA
TCGAGCGAAGGGTACGAAATAAATCAGATTGATTTTTCGATCAAGAGTAC
TATGTGAAACCTTCGGCTTTTTTCCTCTTCCTCTATCCCTATTCCATAGG
TACAGCGTTTGAATCAATAGAGAACCTTTTCTTCTGTATGAATCGATATT
ATTACATTCCAATTCCTTCCCGATACCTACCAAGGAAAATCCCGAATTGG
ATCCAAAATTGACGGGTTGGTGTGAGCTTATCCATGCAGTTATGCACTCT
TCAAATAGGAATCAATTTTCTGAAAGATCCTGGCTTTCGTGCTTTGGTGA
GTCGTCCAAGATCCTTTCGATGACCTATGTTGTGTTGAAGGGATATCTAT
ATGATCCGATCGATTGCGTAAGGCCGGCGGTAGCAACGGAACCGGGGGAA
GTATACAGAAAAGACAGTTCTTTTCTATTATATTAGTATTAGTTAGTGAT
CCCGGCTCGGTGAGTCCTTTCTTCCGTGATGAACTGTTGGTACCAATCCT
ACATTTTATTTTGTCTCTGTGGACCGAGGAGAAAGGGGGCTCAGCGGGAA
GAGGGTTGTACCATGAGAGAAGCAAGGGGGTCAACCTGCTTCAAATATAC
AACATGGATTCTGGCAATGGAGTTGGACCCTCATGTCGATCCGAATGAAT
CAGTCTTTCCACAGAGGTAAATCTTTGCCTGCTAGGTAAGAGTATAGCAA
GTTACAAATTCTGTCTCGGTAGGACATGTATTTCTATTACTATTAAATTA
ATAAATGAAAATGAAGTGAAGTAGTTAATGGTGGGGTTACCATTATCCTT
TTTGTAGTGACGAATCTTGTATGTGTTCCTAAGAAAAGGAATTTGTCCAT
TAGGAACTCTTGAATGGAAATTGAAAAGAAATGTAGCTCCAGTTCCTTCG
GAAATGGTAAGATCTTTGGCGCAAGAAGAAGGGGTGATCCGTATCGTATC
ATCTTGACTTGGTTCTGCTTCCCCTCTTTTTTTAACAATACCGAGTCGGG
TTCTTCTCCTACCAGTATCGAATAGAACATGCTGAACAAAATCTTCTTCA
TGTAAAACAAAACCTGCTCGATTTAGATCGGGAAAATCGTACGGATTTTT
TGAAACCATGTGCTATGGCTCGAATCCGTAGTCAATCCTATTTCCGATAG
GAGCAGTTGACAATTGAATCCAATTTTTCCCATTATTTTACTATCCATAT
CCATATCCATAATAGTAATAATATCCATAATAGTAATAATGCGAAAAGAA
GGCCCGGCTCCAAGTTGTTCAGGAATAGTGGCGTTGAGTTTCTCGACCCT
TTGCCTTAGGATTAGTTAGTTCTATTTCTCGATGGGGCCGGGAAGGGATA
TAACTCAGCGGTAGAGTGTCACCTTGACGTGGTGGAAGTCATCAGTTCGA
GCCTGATTATCCCTAAACCCAATGTGAGTTTTTCTATTTTGACTTGCTCC
ACCGCCGTGATCGAACGAGAATGGATAAGAGGCTCGTGGGATTGACGTGA
TAGGGTAGGGATGGCTATATTGCTGGGAGCAAACTCCAGGCTAATATGAA
GCGCATGGATACAAGTTATGCCTTGGAATGAAAGACAGTTCCGAATCCGC
TTTGTCCACGAACAAGGAAGCTATAAGTAATGCAACTATGAATCTCATGG
AGAGTTCGATCCTGGCTCAGGATGAACGCTGGCGGCATGCTTAACACATG
CAAGTCGGACGGGAAGTGGTGTTTCCAGTGGCGGACGGGTGAGTAACGCG
TAAGAACCTGCCCTTGGGAGGGGAACAACAACTGGAAACGGTTGCTAATA
CCCCGTAGGCTGAGGAGCAAAAGGAGGAATCCGCCCGAGGAGGGGCTCGC
GTCTGATTAGCTAGTTGGTGAGGCAATAGCTTACCAAGGCGATGATCAGT
AGCTGGTCCGAGAGGATGATCAGCCACACTGGGACTGAGACACGGCCCAG
ACTCCTACGGGAGGCAGCAGTGGGGAATTTTCCGCAATGGGCGAAAGCCT
GACGGAGCAATGCCGCGTGGAGGTAGAAGGCCCACGGGTCGTGAACTTCT
TTTCTCGGAGAAGAAGCAATGACGGTATCTGAGGAATAAGCATCGGCTAA
CTCTGTGCCAGCAGCCGCGGTAAGACAGAGGATGCAAGCGTTATCCGGAA
TGATTGGGCGTAAAGCGTCTGTAGGTGGCTTTTCAAGTCCGCCGTCAAAT
CCCAGGGCTCAACCCTGGACAGGCGGTGGAAACTACCAAGCTGGAGTACG
GTAGGGGCAGAGGGAATTTCCGGTGGAGCGGTGAAATGCGTAGAGATCGG
AAAGAACACCAACGGCGAAAGCACTCTGCTGGGCCGACACTGACACTGAG
AGACGAAAGCTAGGGGAGCAAATGGGATTAGATACCCCAGTAGTCCTAGC
CGTAAACGATGGATACTAGGCGCTGTGCGTATCGACCCGTGCAGTGCTGT
AGCTAACGCGTTAAGTATCCCGCCTGGGGAGTACGTTCGCAAGAATGAAA
CTCAAAGGAATTGACGGGGGCCCGCACAAGCGGTGGAGCATGTGGTTTAA
TTCGATGCAAAGCGAAGAACCTTACCAGGGCTTGACATGCCGTGAATCCT
CTTGAAAGAGAGGGGTGCCCTCGGGAACGCGGACACAGGTGGTGCATGGC
TGTCGTCAGCTCGTGCCGTAAGGTGTTGGGTTAAGTCCCGCAACGAGCGC
AACCCTCGTGTTTAGTTGCCACCATTGAGTTTGGAACCCTGAACAGACTG
CCGGTGATAAGCCGGAGGAAGGTGAGGATGACGTCAAGTCATCATGCCCC
TTATGCCCTGGGCGACACACGTGCTACAATGGGCGGGACAAAGGGTCGCG
ATCCCGCGAGGGTGAGCTAACTCCAAAAACCCGTCCTCAGTTCGGATTGC
AGGCTGCAACTCGCCTGCATGAAGTCGGAATCGCTAGTAATCGCCGGTCA
GCCATACGGCGGTGAATTCGTTCCCGGGCCTTGTACACACCGCCCGTCAC
ACTATGGGAGCTGGCCATGCCCGAAGTCGTTACCTTAACCGCAAGGAGGG
GGATGCCGAAGGCGGGGCTAGTGACTGGAGTGAAGTCGTAACAAGGTAGC
CGTACTGGAAGGTGCGGCTGGATCACCTCCTTTTCAGGGAGAGCTAATGC
TTGTTGGGTATTTTGGTTTGACACTGCTTCACACCCAAAAAGAAGCGAGC
TACGTCTGAGCTAAGCTTGGATATGGAAGTCTTCTTTCGTTTCTCGACGG
TGAAGTAAGACCAAGCTCATGAGCTTATTATCCTAGGTCGGAACAAGTTG
ATAGGATCCCCTTTTTTACGTCCCCATGTCCCTCCTGTGTGGCGACACGG
GGACGTAAAAAGGAAAGAGAGGGATGGGGTTTCTCTCGCTTTTGGCATAG
CAGGCCTCCCACTGGGAGGCCCACACGACGGGCTATTAGCTCAGTGGTAG
AGCGCGCCCCTGATAATTGCGTCGTTGTGCCTGGGCTGTGAGGGCTCTCA
GCCACATGGATAGTTCAATGTGCTCATCAGCGCCTGACCCGGGGATGTGG
ATCATCCAAGGCACATTAGCATGGCGTACTCCTCCTGTTCGAATCGGAGT
TTGAAACCAAACTTCTCCTCAGGAGGATAGATGGGGCGATTCAGGTGAGA
TCCAATGTAGATCTAACTTTCTATTCACTCGTGGGATCCGGGCGGTCCGG
GGGGGACCACCACGGCTCCTCTCTTCTCGAGAATCCATACATCCCTTATC
AGTGTATGGACAGCTATCTCTCGAGCACAGGTTTAGGTTCGGCCTCAATG
GGAAAATGGAGCACCTAACAACGCATCTTCACAGACCAAGAACTACGAGA
TCACCCCTTTCATTCTGGGGTGACGGAGGGATCGTACCGTTCGAGCCTTT
TTTCATGCTTTACCGTAGGTCTGGAGAAAGCAGCAATCAATAGGATTTCT
CTAATCCTCCCTTCCCGAAAGGAAAGGAAGAAAAGAACGTGAAATTCTTT
TTCCTCTCCGCAGGGACCAGGAGATTGGATCTAGCCATAAGAAGAATGCT
TGGTATAAATAACTCACTTCTTGGTCTTCGACCCCCTCAGTCACTACGAG
CGCCCCCCGATCAGTGCAATGGGATGTGTCTATTTATTTATCTCTTGACT
CGAAATGGGAGCAGAGCAGGTTTGAAAAAGGATCTTAGAGTGTCTAGGGT
TGGACCAGGAGGGTCTCTTAATGCCTTTTTTTTTCTTCCCATCGGAGTTA
TTTCACAAAGACTTGCCATGGTAAGGGAGAAGGGGGAACAAGCACACTTG
AAGAGCGCAGTACAACGGAGAGCTGTATGCTGCGTTCGGGAAGGATGAAT
CGCTCCCGAAAAAGAATTCTTGATTCTCTCCCAATTGGTTGAATCGTAGG
TGCGATGATTTACTTCACGGGCGAGGTCTCTGGTTCAAGTCCAGGATGGC
CCAGCTGCGCCAGGGAAAAGAATAGAAGAAGCATCTGACTCTTTCATGCA
TACTCCACTTGCCTCGGGGGGATATAGCTCAGTTGGTAGAGCTCCGCTCT
TGCAATTGGGTCGTTGCGATTACGGGTTGGATGTCTAATTGTCCAGGCGG
TAATGATAGTATCTTGTACCTGAACCGGTGGCTCACTTTTTCTAAGTAAT
GGGGAAGAGGACCGAAACATGCCACTGAAAGACTCTACTGAGACAAAAAG
ATGGGCTGTCAAGAACGTAGAGGAGGTAGGATGGGCAGTTGGTCAGATCT
AGTATGGATCGTACATGGACGATAGTTGGAGTCGGCGGCTCTCCTAGGGT
TCCCTCATCTGGGATCCCTGGGGAAGAGGATCAAGTTGGCCCTTGCGAAT
AGCTTGATGCACTATCTCCCTTCAACCCTTTGAGCGAAATGTGGCAAAAG
GAAGGAAAATCCATGGACCGACCCCATCCTCTCCACCCCGTAGGAACTAC
GAGATCACCCCAAGGACGCCTTCGGCATCCAGGGGTCACGGACCGACCAT
AGACCCTGTTCAATAAATGGAACGCATTAGCTGTCCGCTCTCCAGTTGGG
CAGTAAGGGTCGGAGAAGGGCAATCACTCGTTCTTAAAACCAGCATTCTT
AAGACCAAAGAGTCGGGCGGAAAAAGGGGGAGAGCTCTCCGTTCCTGTTC
TCCTGTAGCTGGATTCTCCGGAACCACAAGAATCCTTAGAATGGGATTCC
AACTCAGCACCTTTTGAGAAGAGTTGCTCTTTGGAGAGCACAGTACGATG
AAAGTTGTAAGCTGTGTTCGGGGGGGAGTTATTGTCTATCGTTGGCCTCT
ATGGTAGAATTAGTCGGGGAGGCCTGAGAGGCGGTGGTTTACCCTGTGGC
GGATGTCAGCGGTTCGAGTCCGCTTATCTCCAGCCCGTGAACTTAGCTGA
TACTATGATAGCACCCAATTTTTCCGATTCGGTAGTTCGATCTATGATTT
CTCATTCATGGACGTTGATAAGATCCTTCCATTTAGCAGCACCTTAGGAT
GGCATAGCCTTAACGTTAATGGCGAGGTTCAAACGAGGAAAGGCTTACGG
TGGATACCTAGGCACCCAGAGACGAGGAAGGGCGTAGCAAGCGACGAAAT
GCTTCGGGGAGTTGAAAATAAGCATAGATCCGGAGATTCCCGAATAGGTC
AACCTTTCGAACTGCTGCCGAATCCATGGGCAGGCAAGAGACAACCTGGC
GAACTGAAACATCTTAGTAGCCAGAGGAAAAGAAAGCAAAAGCGATTCCC
GTAGTAGCGGCGAGCGAAATGGGAGCAGCCTAAACCGTGAAAACGGGGTT
GTGGGAGAGCAATACAAGCGTCGTGCTGCTAGGCGAAGCGGTGGAGTGCT
GCACCCTAGATGGCGAGAGTCCAGTAGCCGAAAGCATCACTAGCTTACGC
TCTGACCCGAGTAGCATGGGGCACGTGGAATCCCGTGTGAATCAGCAAGG
ACCACCTTGCAAGGCTAAATACTCCTGGGTGACCGATAGCGAAGTAGTAC
CGTGAGGGAAAGGTGAAAAGAACCCCCATCGGGGAGTGAAATAGAACATG
AAACCGTGAGCTCCCAAGCAGTGGGAGGAGAATGTCATCTCTGACCGCGT
GCCTGTTGAAGAATGAGCCGGCGACTCATAGGCAGTGGCTTGGTTAAGGG
AACCCACCGGAGCCGTAGCGAAAGCGAGTCTTCATAGGGCGATTGTCACT
GCTTATGGACCCGAACCTGGGTGATCTATCCATGACCAGGATGAAGCTTG
GGTGAAACTAAGTGGAGGTCCGAACCGACTGATGTTGAAGAATCAGCGGA
TGAGTTGTGGTTAGGGGTGAAATGCCACTCGAACCCAGAGCTAGCTGGTT
CTCCCCGAAATGCGTTGAGGCGCAGCAGTTGACTGGACATCTAGGGGTAA
AGCACTGTTTCGGTGCGGGCCGCGAGAGCGGTACCAAATCGAGGCAAACT
CTGAATACTAGATATGACCCCAGAATAACAGGGGTCAAGGTCGACCAGTG
AGACGATGGGGGATAAGCTTCATCGTCGAGAGGGAAACAGCCCGGATCAC
CAGCTAAGGCCCCTAAATGACCGCTCAGTGATAAAGGAGGTAGGGGTGCA
GAGACAGCCAGGAGGTTTGCCTAGAAGCAGCCACCCTTGAAAGAGTGCGT
AATAGCTCACTGATCGAGCGCTCTTGCGCCGAAGATGAACGGGGCTAAGC
GATCTGCCGAAGCTGTGGGATGTAAAAATGCATCGGTAGGGGAGCGTTCC
GCCTTAGAGGGAAGCACCCGCGCAAGCAGGTGTGGACGAAGCGGAAGCGA
GAATGTCGGCTTGAGTAACGCAAACATTGGTGAGAATCCAATGCCCCGAA
AACCTAAGGGTTCCTCCGCAAGGTTCGTCCACGGAGGGTGAGTCAGGGCC
TAAGATCAGGCCGAAAGGCGTAGTCGATGGACAACAGGTGAATATTCCTG
TACTACCCCTTGTTGGTCACGAGGGACGGAGGAGGCTAGGTTAGCCGAAA
GATGGTTATCGGTTCAAGGACGCAAGGTGACCTTGCTTTTTCAGGGTAAG
AAGGGGTAGAGGAAATGCCTCGAGCCAATGTCCGAGTACCAGGCGCTACG
GCGCTGAAGTAACCCATGCCATACTCCCAGGAAAAGCTCGAACGACCTTC
AACAAAAGGGTACCTGTACCCGAAACCGACACAGGTGGGTAGGTAGAGAA
TACCTAGGGGCGCGAGACAACTCTCTCTAAGGAACTCGGCAAAATAGCCC
CGTAACTTCGGGAGAAGGGGTGCCTCCTCACAAAGGGGGTCGCAGTGACC
AGGCCCGGGCGACTGTTTACCAAAAACACAGGTCTCCGCAAAGTCGTAAG
ACCATGTATGGGGGCTGACGCCTGCCCAGTGCCGGAAGGTCAAGGAAGTT
GGTGACCTGATGACAGGGTAGCCGGCGACCGAAGCCCCGGTGAACGGCGG
CCGTAACTATAACGGTCCTAAGGTAGCGAAATTCCTTGTCGGGTAAGTTC
CGACCCGCACGAAAGGCGTAACGATCTGGGCACTGTCTCGGAGAGAGGCT
CGGTGAAATAGACATGTCTGTGAAGATGCGGACTACCTGCACCTGGACAG
AAAGACCCTATGAAGCTTTACTGTTCCCTGGGATTGGCTTTGGGCCTTTC
CTGCGCAGCTTAGGTGGAGGGCGAAGAAGGCCTCCTTCCGGGGGGGCCCG
AGCCATCAGTGAGATACCACTCTGGAAGAGCTAGAATTCTAACCTTGTGT
CAGGACCTACGGGCCAAGGGACAGTCTCAGGTAGACAGTTTCTATGGGGC
GTAGGCCTCCCAAAGGGTAACGGAGGCGTGCAAAGGTTTCCTCGGGCCGG
ACGGAGATTGGCCCTCGAGTGCAAAGGCAGAAGGGAGCTTGACTGCAAGA
CCCACCCGTCGAGCAGGGACGAAAGTCGGCCTTAGTGATCCGACGGTGCC
GAGTGGAAGGGCCGTCGCTCAACGGATAAAAGTTACTCTAGGGATAACAG
GCTGATCTTCCCCAAGAGTTCACATCGACGGGAAGGTTTGGCACCTCGAT
GTCGGCTCTTCGCCACCTGGGGCTGTAGTATGTTCCAAGGGTTGGGCTGT
TCGCCCATTAAAGCGGTACGTGAGCTGGGTTCAGAACGTCGTGAGACAGT
TCGGTCCATATCCGGTGCGGGCGTTAGAGCATTGAGAGGACCTTTCCCTA
GTACGAGAGGACCGGGAAGGACGCACCTCTGGTGTACCAGTTATCGTGCC
CACGGTAAACGCTGGGTAGCCAAGTGCGGAGCGGATAACTGCTGAAAGCA
TCTAAGTAGTAAGCCCACCCCAAGATGAGTGCTCTCCTATTCCGACTTCC
CCAGAGCCTCCGGTAGCACAGCCGAGACAGCGACGGGTTCTCTGCCCCTG
CGGGGATGGAGCGACAGAAGTATTGAGAATCCAAGATAAGGTCACGGCGA
GACGAGCCGTTTATCATTACGATAGGTGTCAAGTGGAAGTGCAGTGATGT
ATGCAGCTGAGGCATCCTAACAGACCGAGAGATTTGAACCTTGTTCCTAC
ACGACCTGATCAATTCGATCAGGCACTCGCCATCTATTTTCATTGTTCAA
CTGTTTGACAACATGAAAAAACCAAAAAAAAGCCCCGCCCTCCTTCTCTA
TCTATTCAAGGGATGGAAGGGCAGAGGCCTTTGGTGTCCCTTCCAATCAA
GAATTGGGGCCTCACAATCACTAGCCAATATGCTTTTCTCTCATCCTTTC
TTCGTTCATGATTCGATATTCTGGTGTCCTAGGCGTAGAGGAACCACACC
AATCCATCCCGAACTTGGTGGTTAAACTCTACTGCGGTGACGATACTGTG
GGGGAGGTCCTGCGGAAAAATAGCTCGACGCCAGAATGATAAAAAGCTTA
ACACCCCTTATTTTACTTTTAAAATAGGAAAAAGATAAAAATAAAAAATG
CAAAGGTCGTCTTATTCAAAACCCCAATTATGACATCTCTTCTCTCCCAC
TTCACACCTCGGAACGCACTGTTCTTATAGTCTTATAGAGAGAAACGCGC
TTTCACATCTTCTTAACCCGAAATAGCTGAGGAGAGGAAAGGTTCCTTTT
TGAGGGTACTCCCGGGAACAGATCCAGTGGAGACGGGGTGGGGCCTGTAG
CTCAGAGGATTAGAGCACGTGGCTACGAACCACGGTGTCGGGGGTTCGAA
TCCCTCCTCGCCCACAACCGGCCAAAAAGGGAAGGACCTTTCCTTTACCT
CTGGGGGTAGGAAAATCATGATCGGGATAGCGGACGCAAAGCTATGGCCT
TACTTTTTCTTTTTATTTATCGTGAATGCTTCGATCATTACATAGAGTAA
CCAGGTAGGAATCAGCATATTTGTGTTTTACTCCCCGTAATTCTTCCTCA
GCCAGGCTTGGGCAGAATAGTAGAGCAAGTACAAGTATACAAGTATTAGT
AGCATAGCTAAAATGCGTTCCTCGTCATTGTCATTAATATGTTTGCTCGC
GGTAATTGTGGCCTATCGGGAGAATCGATGACTGCATCTTTGATGCACTG
CTAGTACATCATCTGAGAATTCTTAATTGGCTAGTTGTAAATAGCCCCCA
GACTATTTACAAGGTATTATCCCGGATCTACGCCGAGGACGGTGGTTCTC
AAATATCGTAGAACAGAATGGGATACGATGAGATAGAATGCAATAGAAAC
AAAGACAGGGAACGGGTTACCTACTCCTAACGGTCAAAGCGAGCCCTTTA
ATTCAATTCTTCATTCTTTAATTAGGAGATTAATCAAATCTCCCCAAGTA
GGATTCGAACCTACGACCAGTCAGTTAACAGCCAACCGCTCTACCACTGA
GCTACTGAGGAACAACGGGAGATTCGACCTCATAGAGTTCAACTCCCGTT
CTCAACCCATGAACAATATGAGTCCGAAGCTTCCTTCGTAACTCCCGGAA
CTTCTTCGTAGTGGCTCCGTTCCATGCCTCATTTCATAGGGAACCTCAAA
GTGGCTCTATTTCATTATATTCCATCTATATCCCAATTCCATTCATTTAA
TATCCCTTTGGTGTCAGTGACATAAGAGATGTCATTTATAGTCTATCTCT
TTCTATATATGGAAAGTTAAGAAATCATCATATAATAATCGATAAATTGC
AATAGAAAAGAAAAAGGGGAGGTTTGTGATGATTTTGAAATCTTTTCTAC
TAGGTAATCTATTATCCTTATGCATAAAGATAATAAATTCGGTCGTTGTG
GTCGGACTCTATTATGGATTTCTGACCACATTCTCCATAGGGCCCTATTA
TCTCTTCCTTCTCCGAGCTCGGGTTATGGAAGAAGGAACCGAGAAGGAGG
TATCAGCAACAACTGGTTTTATTACGGGACAGCTCATGATGTTCATATCG
ATCTATTATGCGCCAATGCATCTAGCATTGGGTAGACCTCATACAATAAC
TGTCCTAGTTCTACCATATCTTTTGTTTCATTTCTTTTTGAAAAATCAAA
AAAACTTTTTTGATTATGGAGCAACTACCAAAAAGTCAATGCGTAATCTC
AGCATTCAATGTGTATTCTTGAATAATCTAATTTTTCAATTATTTAACCA
TTTTATTTTACCAAGTTCAACATTAGCCAGATTGGTTAATATCTATATGT
TTCGATGCAATAACAAGATGTTATTTTTAACAAGTAGTTTTGTTGGTTGG
TTAATTGGTCACATTTTATTCATGAAATGGGTTGGATTAGTATTATTCTG
GATACAGCAAAATCATTCTATTCGATCTAATAAGTACCTTGTGTCAGAAT
TGAGAAATTCTATGGGTCGAATTTTTAGTATTCTCTTATTTATCACCTGT
GTCTACTATTTAGGCAGAATACCATCCCCTATTGTCACTAAGAAACTGAA
AGAAACTTCAGAAACGGAAGAAGAGGGAGAAAGTGAGGAAGAAAACGATG
TAGAAACAATTTCAACTTCCGAAACGAGGAAGACTAAACAGGAACAAGAG
GTATTCACCGAAGAATACCCTTCCCTTTATTTGGAAGAAAAGGAGGATCC
GGACAAAATAGATGAAACGGAAGAGATCCGAGCAAATGGAAAGGAAAAAA
CAAAGGATGAATTGGACTTTCACTTTAAAGAGACATGCTATAAAGATAGC
TCAGTTTATGAGGATTCTTATCTTGATACCCATCAAGATAATTGGCAATT
GGGAAGACTTAAACTTAAAGAAGATAAAAAAGAAAAGACTTATATAATAT
ATAAAAAACCTCTTGTGAATTTTCTTTTCGATTATAAACGATGGAATCGT
CCATTGCGATATATAAAAAATGATCGATTTGAAAATGCTGTACGAAATGA
AATCTCACAATATTTTTTTTATACATGCCCAAGTGATGGAAAAAAAAGAA
TATCTTTTACATATCCACCCAGTTTATCGACTTTTTCGGAAATGCTAGAA
CGGAAAATTTTTTTGTACATGACAGAAAAACTATCCCATGAAGACCTGTA
TAATTATTGGATTTATACCAATGAACAAAAAAAGTACAACTTGAGTAATG
AATTACTAATTCGAATAAAAGTTCTAGAAAAAGAAAAGAGATCCCTTGTT
ATAGATATGCTCGAAAAAAGGACCAGATTGTACAATGATGAAAATGAACA
AAAATGCTTGCACAAAACATATGATCCTCTTTTGAATGGACCATATCGCG
GAACAATAAAAAAATTATATTCAAAGAATGATTTAATCAGTAGTAGAACG
GAAGATGTGTTTTGGATAAATAAGATTCATGATATACTTTATACGTATAC
TGATTTCCGAGAATTTGAACATAAAAAAAATTTACTTGATGGGGAATCAG
TACTGAATTTTATTGGAAATTCTTTACCCTCAATATCAATAGACAAATTT
TCTTTTGAGTCCACACACAGTTTGAATTTTAAAAGATTTTCTTTGTTGTC
TTTATTAGCAGAACAAAAAACGATTGATTTTGAAAGTCAAAGAAAATCTT
TTAAATTGCTAATTGATGGAATTACAACTGATCTCACTGAGCAAACGACA
ATTAGAAATAAATCTATTGGAATAGAAGAAATTTTGAAAAAGGTTCCTCG
ATGGTCATATAAATTAACCGATGGTTTAGAAGAGGAGGAAGAAAATGAAG
AAGAATCGACGGAAGATCCCGGACTTCGTTCAAGAAAAGCCAAACGTGTG
ATAATTTATACTGATAACGATCAAAATACCAATTCTATTACTACTACTAA
TAGTATTAGTAATAATGATGAAGTGGAAGAAGTAGCTTTAATACGTTACT
CACAACAATCCGATTTTCGTCGGGATATAATCAAAGGATCCATGCGTGCT
CAAAGACGTAAAACAGTTATTTGGGAAATGTTTCAAGCAAATGTGCATTC
TGCACTTTTTTTGGATCGAATAGACAAAACATTTTTTTTCTCTTCTTTTG
ATATATCTGAAATGAGAAATATTATTTTTAGGAATTGGTTGAGAAGAGAA
CCAGAATTTAGAATTTCCGAATGGGAAGAAGAGACAAAAGAAAAGGGGAA
AAAATACGAGGAAAAGAAAGAGGAAAATAAACGGATACGGATAGCAATAT
CCGAAACTTGGGATACCATTATATTTGCTCAAGCAATAAGGGGTTCAATG
TTAATAATGCAATCCTTTCTTAGAAAATACATTATATTGCCCTCATTGAT
AATAGCTAAAAATATCGGCCGTATTTTATTATTCCAATTCCCCGAGTGGG
GCGAGGATTTGAAAGAATGGAATAGGGAAATGCATGTTAAATGTACCTAT
AATGGTGTTCAATTATCAGAAACAGAATTTCCAAAGGATTGGTTAACAGA
CGGTATTCAGATAAAGATTCTATTTCCTTTCTGTCTGAAACCTTGGCGAA
AGCCTAAGGTACGATCTCATGATAGCAATCTAACGAAAAAAAAAAGAAAA
AAAGACAATTTTTGTTTTTTAACAATCTGGGGAATGGAAGCAGAGCTTCC
CTTCGGTTCTCCCCGAAAACAACCTTCTTTTTTTGAACCTATTTATAAGG
AACTCGAAAAAAAAATTCTAAAAGTAAAAAAGAATTTTTTTCGAGTTTTA
AGAGTTTTCAAAGAAAGAAAAAAATGGTTTATGAAAGTTAGGAAAGAAAA
AACAGTATGGATCTTCCCAATAGTTTTAATTCTAAAACGAATAATGAAAG
AATTTGAAAAAGTAAACCCAATTTTCTTATTTAAATTAAGTAAAGTGAAA
GTATATGAACCGAATGAAAAGAAAAAAAATTACAAAACTCCTACTAAAAT
AACTCGTGAATCGACTATTCAAATTCGATCTATGAATTGTACAAATTATT
CATTCATAGAAAAAAAAATGAAAGATTTTGCCGATAGGACACTCACAACA
AGGAATCAAATAGAACAAATCACAAAAGACAATAAAAAAATAGCTCTAAT
TTGTGATGGTAAAAGATTGGAATCGCGTAAAGATATTTTGCAGATACTCA
AAGGACAATACATTCGATTATTACGTAAATCACATTATTTTATGAAATCT
TTCATTGAAAAAATATACATAAATATCTTCCTACGTACCATTAATATTTT
CAGTATCAATATACAACTTTTCTTTGAATCAAAAAAAAAAATTATCAATA
AATCCACCATTTACAACGATGAAACAAATCAAAATACAATGGACTTTATT
TCGACTATAAAAAAGTCCTTTTCTAATACTATTAATAGTACTATTCCTAT
TACTAAAATAAGTAATAATTCAAATATTTATTACAACTTATCCTCCTTGT
CTCAAGCATATGTATTTTACATATTATCACAAACCCAATTATTTAATAAG
TATCACTTGAGATCTGTACTTCACGATAACGGAACTTATCCATTTCTTGG
GAATACAATTAAGGATTATTGTGTGTCACGAGGAATATTTGATACCAAAT
CAAGGTACAAGAGAATTCATAAGTCTGGAATAAATGAATGGAAAAACTGG
TTAAAGGGTCATTATCAATACAATTTATCTCAGACGAAATGGTCTCGATT
AGTACCCCAAAAATGGGGAAATAAAGTCAATAAACGTTATATAATTCAAA
ATCAAGACTCAATAAAATTGGATTCATATAAAAAAGAAAAAGACCAATTA
ATTCATTACATGAAACAAAATTGTAATTATGATACAGTGGATTCATTGAC
AAGTCAAAAAGAAAAATTGAAAAAACACTACAGATATGATCTTTTATCAC
ATGAATATATGAATTATGGGACTAGGGGGGACTCATATATTTATGAATCA
TTACAAGTAAATGGGAACCAAGAAATTCCATATAATTTCAATACAATGAA
AGCCGAATCATATTATATATTAATAACTATAGTTATTAATGATTACCTAG
AGGAAGGATATATTGTTGATATGGATCAAAATATGGATAGAAAATATTTT
GATTCTAGAATTCTTTGTTTTCCTATTAGAAAGAATATTGATATTGAAGC
CTGGATCAATGCGCATATCGACACCAAGATTAATAAAAATACTAATACTG
AAACTAATAATTATCAAAAACTTGAAAAAAAAAAACTTTTTGTTTTTGAT
TGGATGGGAATGAATCAAGAAAGATTATATCAGAAGATATCAAATCCAGA
ACCTTGGTTCTTCCCAGAATTTGGGCTACTTTTTAACGCATATCAGATTA
AACCACAGATCATACCAATTCAATTACTTTTTTTGAATTTCTATGAAAAT
AGTAATCAATCTAACAACATTAACTTAGATCAAAAAAAGAATCCTCATAT
ATCATATAATCAAGAAGAATATCTTGAATTAGAAAATTCCAACCAAGAAA
AAACTAAACAACAAGGCCAAGGAGATCTTAGATCAGATCTACGAAAACAA
AACAAAAAAAAAGATGTTGAAGAAAATCACACGAAATCAGAAATTAAAAA
ACGTAAAAAGAAAAAACAATCCAAAAGCAATAAGGAAGCAGAACTATATC
TTTTCTTGAAAAAATATTTCCTTTTTCAATTAAGATGGGATGACTCCTTG
AATCAACAAATGATTGATAATATCAAGGTATATTGTCTCCTACTTAGACT
AATAAATACAAAGGAAATTGCGATATCCTCGATTCAAAGAGGAGAGATGT
GTCTGGATGTGATGCTGATTCAAAAAGATCTAGCTCTTACAGAACTGATA
AAAAAAGGAATATTGATTATCGAACCAATTCGTCTATTTCTAGAAAGAGG
TGTAAAATTGATTATATATCAAACCGTAGGTATTTCATTGATCAATAAGA
ACCAAACTAATGGAAAATACCTAAAAAAAAGATATGTTGATAAGAAAAGT
TTCAATAGCTACATTGGACGATATAAGAATATGCTTGCGAATGGAGACAA
AAATCATTATGATTTTTTTGTTCCCGAAAATATTCTATCTCCTAGACGTC
GTAGAGAATTGAGAATTCTAATTTGTTTCAATTCCTGTAATTGGAATGTT
GCGGATAGAAATCCAGCATTTTGCAATGAAAACAAGATAAAGAACTACAG
ACAATTTTTGAATAAGCAGCTTAATACAGATGCAAATAAATTCAGTAAAT
TCAAATTGTTTCTTTGGCCCAATTACCGATTAGAAGATTTAGCTTGTATG
AATCGTTATTGGTTTGATACCAATAATGGGAGTCGATTCAGTATGTCAAG
GATACATATGTATCCGCGATTCAGAATTACTTAATGATATATTTCCTACC
TAGTCATATAATATGCGAGATATCTAGTAGATAAAAACCAAAAAAAATGT
ATACATATATTGTGTTACATTCTAGTACATGATACTGATTTAATAGTGTA
TTCATATCCATTCAACTGGATCTAGGAAGAAATATGCAGTGCCGAATCTT
TTTATTTATTTATATACAAAGAAATCATTCTCTTTCGCGAATACAAAAAT
ACCCTTTTCTATCTAATCAAATTTTCAATTCGATTTGGATGAAGTCAAAA
AATGGTATATGAATAAATCCAAATTTTTGTCTCTACCAGATTAAAATTAT
TGGCATAATAATTTATTATTTTTCCCGATCGGTAAAATCCATGAAAAAGA
AAGAAAAAGATGAAAAAAAAATTATGATAAAAAATTCATTCATCTCAGTT
ATTCCACAAGAAGAAAAAGAGGAAAACAAGGGATCTATTGAATTTCAAGT
ATTCAGTTTCACCAATAAGATACGTAGACTTACCTCCCATTTAGAATTGC
ACAAAAAAGATTTTTTATCGCAAAGAGGTCTACGAAAAATTTTGGGAAAA
CGTCAACGGCTGCTGACTTATTTGTCAAAGAAAAATAGAGTACGTTATAA
GAAATTAATTGGTCAGTTGGATATTCGGGAACCAAAAACTCATTAATTTC
AAAATTTCAAGATTCGTTTGAATTTTTTATTAGTTATGATATTTTTCCTT
TTAATAAACCTTGTTTTGAGAAATTCAGGAAATAATGAATCGGGGAAGAA
AAAATATGACTGTACCGGATACAAGAAAGGGTCTGATGATAGTCAATCTG
GGTCCTCACCACCCATCAATGCATGGTGTTCTTCGACTGATTGTTACTCT
CGAGGGTGAAGATGTTATTGACTGTGAACCCATATTGGGCTATTTACACA
GAGGAATGGAAAAAATAGCAGAAAACCGAACAATTATACAATATCTGCCT
TATGTAACACGTTGGGATTATTTAGCTACTATGTTCACAGAAGCAATAAC
GGTAAATGCACCAGAACAGTTGGGAAATGTTCAAGTACCTCAAAGAGCGA
GCTATATAAGAGTAATTATGCTGGAACTGAGTCGTATAGCTTCTCATTTG
TTATGGCTTGGACCTTTTATGGCGGATATCGGTGCACAGACTCCCTTTTT
CTATATTTTCAGAGAGAGGGAATTACTATATGATTTATTCGAAGCTTCTA
CAGGTATGCGAATGATGCATAATTATTTCCGTATCGGAGGAGTAGCTGCT
GATCTACCTCATGGCTGGATAGATAAATGTTTGGATTTCTGCGATTATTT
TTTAACCAGAGTTGCTGAATATGAAAAACTTATTACGCGGAATCCCATTT
TTTTGGAACGAGTTGAAGGAGTGGGCATTATTGGTGGGGAGGAAGCAAGA
AATTGGGGCTTATCAGGACCAATGTTACGAGCTTCTGGAATACCATGGGA
TCTTCGTAAAGTTGATCATTATGAGTGTTACAATGAATTCGATTGGGAAG
TCCAATGGCAAAAAGAAGGAGATTCATTAGCTCGTTATTTAGTACGAATA
GGTGAAATGACAGAATCCGTAAAAATAATTCAACAGGCTATAGAAGGGAT
TCCGGGGGGGCCCTATGAGAATTTGGAAGTCCGACGCTTTGATAGAGCAA
AAAATTCTGAATGGAATGATTTTGAATATAGATTCATTAGTAAAAAACCT
TCACCCAATTTTGAATTGTCGAAACAAGAACTTTATATGAGAGTAGAAGC
CCCAAAAGGAGAATTAGGAATTTATATGATAGGAGATAATAGTGTTTTCC
CTTGGAGATGGAAAATTCGTCCACCCGGTTTCATCAATTTGCAAATTCTT
CCCCAATTAGTTAAAAGAATGAAATTGGCTGATATCATGACGATACTAGG
TAGTATAGATATCATTATGGGAGAAGTTGATCGTTGAAATGATAATTGAT
ACGACAGAAGTGCAAACTATCAATTCTTTTTCTAGTTCGGAATCCGTAAA
AGAAGTCTATGGACTCATATCGCTGTTTGTCCCCATTTTGCCCCTGATAT
TAGGAATCATAATAGGGGTACTAGTAATTGTGTGGTTAGAAAGAGAAATA
TCCGCAGCGATACAACAACGTATTGGGCCTGAATATGCTGGTCCATTGGG
AATTCTTCAAGCTATAGCAGATGGGACCAAACTACTTTTTAAAGAGGACC
TTTTCCCATCTAGAGGTAATATTCGTTTGTTTAGTGTCGGACCGTCTCTA
GCGGTCATATCAATTCTACTAAGTTATTTAGTAATGCCCTTTGGGTATCG
TCTTGTTTTAGCCGACCTAAGTATCGGTGTTTTTTTATGGATCGCCATTT
CAAGTATTGCTCCTATTGGGCTTCTTATGTCAGGATATGGATCGAATAAT
AAATATTCCTTTTCGGGTGGTCTACGGGCTGCTGCTCAATCTATTAGTTA
TGAAATACCATTAACTCTATGTGTGTTATCAATATCTCTACGTGCGATTC
GTTGGAACATGAACTTTTCCCTTCTCTACTCGAAATAAAGAAAAGAGTTT
GAACATATTGAATAGATATCCCCCTTTTTATTTATCATTCGGGTTGATGA
GTTAAACCAGATAGTTATATGAGTGAAACAAAACAGCTTATAAATTCGCT
GTAAGAAGACAAAATCTCATTCCCTATGTACAACAATAAAGTGGAAGTAA
ACATAAGCAGTGTAAACAGTTTACCCCAAGATTAGATTCTTTGATTAGTT
ATCATATCTTGAAGCGGGCACAAAAGATCAACTGTATGGAATTTCTACTA
CTGTCTTGTATGTATTACCATACCGGGGATCAATCAAAAAAATTAGTGGA
CGGTTAGAAACACTAAGGTACACAAAAGATTAGTAATGGAGATAATCTTA
GGTAGCAAAAACGAGGTATGTCCACATAAAAGGAATCATAAGAAGGGCTT
TAAGTTGGTAGAAATGATTAAGCAGTACTCCCTCACAATTCCGATCTAGA
GTATGCTCCTACTCACTGATTAAGGGAATGACTATCAAGAACGAATTAAT
CCTTTTTTTTCAGAGTAGCTTCTTCTCAGAAAGAAGAACAGGAACAAAAA
AAAGAAATGGAATACATACAATACAATAATACAGTAAAATAATATATAGA
TAGATAGAATAAGAAAAATGAATAAAAAAATCTTTATTTTTTTTCTTCCA
TCCATACATATAGAATTCTTATCATGATTCATGAAATGCACTAGTCTCTA
ATTCTTTAATATCTATTGACGTAACAAGTATTTTATTAAAGGATTAAGTT
ATTACTGAACAAGGATAAATTTGAATTCTAAAGGATGAGAATGAGATCAA
TTCGGAAGTGCTTTTTTCTTATTCTAGCAGACGGAATTTCATTGGTCTAA
TTTGGGATTATGTGATGTATCTTTATTCTTCTATTTACCTACAAAAATGC
TGATAATACTGAATTGGTCCTTACATTTATTTGTAACCATAGAGGAGCCG
TATGAAGCTGAGGTCTCATGTACGGTTTTGGAATAGCGATAGGAACAGTG
ATGTTATTATCGACTATGATTATCTAACAGTTTAAGTACAGTTGATATAG
TTGAGGCACAGTCAAAATATGGTTTTGGGGGGTGGAATCTATGGCGTCAA
CCTATAGGATTTATAGTTTTTCTAATTTCTTCTCTAGCGGAATGTGAGAG
ATTACCTTTTGATTTACCAGAAGCAGAAGAGGAATTAGTAGCAGGTTATC
AAACCGAATATTCAGGTATCAAATACGGTTTATTTTACCTTGCTTCTTAC
CTAAATCTATTAATTTCTTCATTATTTGTAACAGTTCTTTACTTAGGTGG
GTGGAATTTATTTATTCCGTATATATTCATTCCCGAGCTTTTCGTAAAAA
ATAAAATGGTTGCAGTCTTTGGAATGACAATTGGTATCTTTATTACATTA
GTTAAAGCTTATTTGTTTCTGTTCATTTCTATCGCAACAAGATGGACTTT
ACCTAGGATGAGAATGGACCAGCTATTAAATCTTGGATGGAAATTTCTTT
TACCTATCGCTCTAGGTAATCTATTATTGACAACTTCTTTCCAACTTGTT
TCACTATAAATAATAGAATAGAATAACAATATTCTAGATTCCTAACCTCT
CTCAAACAAGAAAAAAAAACATCACTTTATTCATGGATATCCACAATATG
TTCCCTATGGTAACTGGGTTCATAAATTACGGTCAACAAACAATACGAGC
TGCAAGATACATTGGTCAAAGTTTTATAATTACCCTATCCCACACAAATC
GTTTACCTGTAACTATTCAATATCCTTATGAAAAATCGATCGCATCAGAG
CGTTTCCGTGGTCGAATTCACTTTGAATTTGATAAATGTATTGCTTGTGA
AGTATGTGTTCGTGTATGTCCCATAGATCTACCCGTTGTTGATTGGAGAT
TAGAAAAAAATATAAAAAAAAAACAATTGCTTAATTACAGTATTGATTTT
GGATTCTGTATATTTTGTGGTAACTGTGTCGAGTATTGTCCAACAAACTG
TTTATCAATGACTGAAGAATATGAACTTTCTACTTATGATCGTCACGAGT
TGAATTATAATCAAATTGCTTTGGGACGGTTACCGATGTCAGTAATTGGA
GATTACACAATTCAAACAGTTCTGAATTGGACTCAAATCAAAATAGACAA
GAATAAACTACTTGATTCGAGAACGATTACCAATTACTAAGAGTTTGTTT
TAATATAGAACTTCTTTCATTTTGTTTGATTAGTAACTACTAATACTAAC
TATAATATAACCATTTAGTATTGAGAATTATTGTTTGATTTAAGCTGAAA
AGAAAATACATTTTTCTGATATTTTCGAAATAAACAATTTGAATTACTCT
TTTTCGAATAAAAATAGGATAAGATTAAATTCAATTAGGAACATATCATA
TACAAGAAAAAATGGAGTAACCCTTTTTCTGAAACATTCAGTAAGATCAT
GAAATATTTCGACTTATTTATCTCTTATTTTATACATAATGGATTTACTT
GGACCAATACATGATATTCTTGTAATATTTCTTGGATCAGTTCTTATATT
AGGGGGTTTGGGAGTAGTATTACTTACCAATCTAATTTATTCTGCCTTTT
CATTGGGATGCGTTCTTTTTTGTATATCCTTATTCTATATTTCATCAAAC
TCCTATTTTGTAGCTGCTGCGCAGCTCCTTATTTATGTGGGAGCCATAAA
TGTCTTAATCATATTTGCTGTAATGTTCATAAATCATTCAGAATATTCTA
ATGATTCCCATCTTTGGATCATTGGGGATGGGGTCACTTCAGTGGTTTGT
ACAAGTATTTTTTTCTCACTAATTACTACTATCCCAGATACATCATGGTA
CGGGATTATTTGGACTACAAGATCAAACCAGATTATAGAACAGGACCTAA
TAAGTAATGTTCAACAAATTGGGATTCATTTATCAACAAATTTTTATCTT
CCGTTTGAACTTATTTCGATAATTCTTTTAATTTCTTTAATAGGTGCAAT
TACTATGGCTCGTCAATAATAAATACTTAGAATTAAAAATTCTAAATCAA
ATAAAAAATGGAAAGGTTGTTCATTAAATCTATTGCCAATACCCTCTTTT
GTTTTGTAATTGTTCTATTTTAGTCAAGCGAATCAGTTGAATTGTTGTTC
ATATTGAAATTTGATGAGGAATTAGTCAATGATGTTCGAATATGTACTTA
TTTTGAGTGTATATTTATTTTCTATCGGTATCTATGGATTGATCACAAGT
CGAAACATGGTTAGAGCACTTATGTGTCTTGATCTTATACTAAATTCGGT
TAATATTAATCTCGTAACATTTTCTGATTTATTTGATAGTCGACAATTAA
AAGGAGACATTTTCTCAATCTTTGTTATAGCTATTGCAGCTGCCGAAGCA
GCTATTGGTCTAGCTATTGTTTCGTCAATCTACCGTAACAGAAAATCAAC
TCGTATCAATCAATCGAATTTGTTGAATAATTAGTCACAATAATCATATA
AATAAAGACAAAGACATATAAGACATATACACATATAAGACATATAGATA
GACATATATAATTATATATACATAATTAATTTATTTATATATTTATATAA
TATATTCATATTGATCTGATTGACCAATTTGAATTCGCATGTGCTATGAT
CACGTTTGTGGAAAGTCAGAGTTTCTTAGCCCTTTCTTATGAACAGATTT
AGAAATATTAATCCATCCTTAGGTGGATTAATAAAATTTGATAAACCACT
GATTCGTCTGGTGTTTATATCTGGTGTTTATAATTATAATATAAATATAA
ATATATGATTCATATACTATGGATTTTACCAGATCGAAAAGTTTTATGTT
CAAAACTAGAATTTATAGACCCAATGTCGCATTCAGTAAAAATTTATGAT
ACATGTATAGGGTGTACTCAATGTGTACGAGCCTGTCCCACAGATGTATT
GGAAATGATACCTTGGGATGGATGTAAAGCTAAACAAATTGCTTCCGCGC
CAAGAACCGAGGACTGTGTAGGTTGTAAGAGATGTGAATCCGCTTGCCCA
ACAGATTTTTTGAGTGTCCGTGTTTATTTATGGCATGAAACAACTCGGAG
CATGGGTCTATCTTATTGATACGTTACAAAAAACTCCACTTGAATCATTT
GATTCCTTTTTACCGACAAAAACCCGTGCTCGATAAAATATTATTATTCC
GAGCACGGGTTTTTCTGGTCAAAGCGTATCTTGTCTTTATTACGAGTTAT
TTTCCTTGGTTAACAATAATTGTGGTTTTGCCGATATTCGCAGCTTCTTC
AATTTTTTTTCTCCCCCATAAAGGGAATAAGGTGTTTCGGTGGTATACTA
TTTGTATTTGTTTAATGGAACTCCTCTTAACAACCTATGTATTCTGTTAT
CATTTCCAATTGGACGATCAATTAATCCAATTGGAGGAGGATTTTAAATG
TATAAATATTTTTGATTTTCACTGGAGACTGGGAATCGACGGACTTTCCA
TAGGACCTATTTTACTAACAGGATTTATCACTACTTTGGCTACTTTAGCG
GCTTGGCCAGTTACTCGAAATTCACGATTGTTCTATTTACTGATGTTAGT
AATGTATAGCGGTCAAATAGGATTATTTTCTTCTCGAGACCTTTTACTTT
TTTTCATCATGTGGGAGTTAGAATTAATTCCTGTTTACTTACTTCTATCT
ATGTGGGGGGGAAAGAAACGTTTGTATTCGGCTACAAAGTTTATTTTGTA
CACTGCGGGAGGTTCCGTTTTTCTCTTAATAGGAGTTCTAGGTATGGGTT
TATATGGTTCCAATGAATCAACATTAGATTTTGAAAGATTAGCTAATCAA
TCATATCCTATGGCATTGGAAATAATATTATATTTTGGTTTCCTTATTGC
TTATGCTGTCAAGTCGCCGATTATACCCCTGCATACATGGTTACCAGATA
CCCATGGAGAAGCACATTACAGTACATGTATGCTTCTAGCTGGAATCTTA
TTAAAAATGGGAGCATATGGATTGATTCGAATTAATATGGAATTATTACC
CCACGCTCATTCTATATTTTCTCCCTGGTTGGTGATAGTTGGAACGATGC
AAATAATCTATGCAGCTTCAACCTCTTTCGGGCAACGCAATTTAAAAAAG
AGAATAGCCTGCTCCTCCGTATCTCACATGGGTTTCCTAATTATAGGAAT
TGGTTCCATAACCGACACAGGACTTAATGGGGCTATTTTACAAATACTCT
CTCATGGATTTATTGGTGCTGCACTTTTTTTCTTGTCGGGAACGAGTTGT
GATAGAATACGTCTTGTTTATTTAGACGAAATGGGTGGGATATCTCTTCC
AATGCCAAAAATATTTACTATGTTTAGTAGTTTCTCGATGGCTTCTCTTG
CATTGCCGGGAATGAGTGGTTTTGTTGCCGAATTAGTAGTATTTTTTGGA
ATAATTACCAGTCCAAAATATCTTTTAATGCCAAAAATCCTAATTACTTT
TGTAATGGCAATTGGAATGATATTAACTCCTATTTATTTATTGTCTATGT
CACGTCAGATGTTCTATGGATACAAGTTATTCAATGTACCAAACTCTTTT
TTTGTGGATTCTGGACCACGAGAACTATTTGTTTCGATCTGTATCTTTTT
ACCCGTAATAGGTATTGGTATTTATCCGGATTGCGTTTTCTCACTATCAG
TTGATAAGATCGAAGGTATCTTATCTAATTATTTTCATAGATAGTTTTCA
TTAATGAGAAAGTCTTATAATTCTGTGATTTTAATTTACTATTTTTTTTT
CCCGTACAATGGAAAAAAATAAAGTGAATTAGAATTGTAATTAGATACAT
CTCGAGTTTTGGAGAACTATGGAAGTGGTTCTCCAAAACTCGCACAAACT
CTCATTATATATGGTGTGATATTCTTATCTTATGTATTCCTTTGTATTCT
TTTTATGTTTATGTAATTTATTCAATTAGATGTTAATGTGAATGAACCAT
AACTATGTAGACCTATTCCTAATAGATTGATCCCAAAATAGCATATCCAA
ATTATAAGAAATCCTATAGAAGCTACAAGTGCCGGATTGGTACCTTGAAA
ATTTATATTTATTCTAGTATGCGAATAAATCGCGAATATGGTCCAAGTAA
TAAATGCCCAAGTTTCTTTTGGGTCCCAATTCCAATAGGATCCCCATGCC
TCATTAGCCCAAACTGCTCCCGAAAGTATGCCTATGGTTAAAAAAATGAA
CCCTAAACTAATGATACGATAAGTCCAATAATCCAAACGCTGAGTCAATT
GATATTTGTAATAATTTCGAAATGAAAGAAAAGAAGTGTTTTTAAAAACA
CTTCTTTTCTTATTCAAATATTCGGTCTCAGCAAAGAAAAATGACTTAAT
TAAGAATTTTTTTAAGAAATTTTTCCTTTTACAAAAAATATCCATGTTTT
TTCGAAATGTAATGACTAAAAGAGCGACTGATAATAATGATCCGGATAAA
AGAGTTGCATAGCTCAATAACATCATACTTACGTGCATCATTAACCATTG
AGATTTTAGAGCAGGTACTAATATTGCAGATTGCCGAATTTCAGTTGAAA
GACACGACGTGGCGAAGCCTTGAGTAAAAATGACACTTGGTGCGGTTATT
GCGCTTAAATCATTTTTATGATTCCCTATCTTAAGAATCATATGAATAAT
GGAGAAACTCCACGAAAGAAAGATTAATGATTCGTATAAATTACTTAACG
GGAAATGTCCCGAATAAATCCATCGAGTAATTAATAATCCTGTTATAGAG
AAAAAAGCGGATATTATCCCTTTTTCCGACGAATCACGTAATCCTGCAAT
TTTGTGGATTAATAAGGTCATCAAATGAATCGTAATCATAATTGAAATGA
TCGAAAAAGAGATATGAGTTAATATATGTTCTAAAGTCACAAATATCATA
AAAAAAAGGTCCCATTGCCAAATGGAAATCTGGAATTGAATATATTTATT
ATAGAATGAATCTATTCTGCCCCTTTTATGGGATGCCGCCACTCGGACTC
GAACCGAGATGCTCTAGCACTGCTTCCTAAGAGCAGCGTGTCTACCGATT
TCACCATGGCGGCTTACTTGAAATAATAATAGTCGATTCATGTTGAACCG
TCGATATTCGACGATTCAACATGAATCGATGAATAAATACTCATCTAAAT
TATATATATATATTTTATTTGAATGCTCAATCAATGATCCTTAGTTAGCA
TCGTCATAGGGTTCAGTTTTAACAATCAATTTTCAGGTATTATAAACTAA
GTTTTTCCGTATTAGAACTGGATAGTTTTGTTCTCATATGAGATATAGAA
GGCAGAATGGAATCGTCTTTTTTCTATCTTTTTTTGATGATTTTTTTTCA
TCCATGAAAAAAATGTATTTTAGTAATGAACAAAATCAAATAATTATAAC
TACTATTTCATATGTATCACAATTTCATCACTAAATCAAGAGATTTTTCT
AACAATTGCGATACCTTACTTAGTATTATTAAGTATTAATATTCCGTGTT
GCGTAAATAATTTTACATTTATGATAACATATTTATCAAATCAATTAGGT
TTTGGGGCTAGGCATATAACAAAAGAATTTCAATCTCTATTACAATTGTA
CTTTTTCCAATTTATTCGATTTTTCTATTGAAAAAAGTACAATTGATAGG
AAAAAAACAACCATTTCATGAGTTAAATATACTGTAATGAAAAGAACAAA
TAATACTTAGAACCCAATAGCAATAGACAGAAGAATTAGCAATATTGGTA
TTCTCCATACCGCAATAGTTAGTTTAATTAATATCCAAGAGTTCAATGCA
TTAGTTAATGTGAATCATTCATCTTAAAAAGTGAAAATTTTTTCGTGCCG
TGTGTAGTCAAATTATTCCAGGGCTTTATTACTTCTTTGTTGCACAAAAA
AGCTTTTTGAATGCCTAGTGGAAACCGATTTAGCTAAAGAAAAAGCTTTT
CCTGCAGCTAAATATCCCCTTTTCTTCCAAATATTTCTACGAATACGTTT
TTTTGATATAGAAGTGCGTTTTTTTGGAACCGCCATTTTTTTTTTTTTAA
GTTACTAATTTTTATTGTTCTATGTGAAAGACATGTATTGTTCAAAATAG
ATTGTTCTTTCTTTTTATCTATACTTATTCTTATTGCGCCAATAATAGTT
TTTTTATTTTAGTTTTTTTTTTCATTTTCTCAAAACAAAACATTTCATAA
CATACAAATATATAATAATAAATCAAAGATAAATTCTATATAAATAGATA
AATATATACATGTACATCATATAACATATGGTATTAACACTGGTTAATAC
TAGTGAAAAAAAAATTAAAATAAAATAAAAAAGAATTTTTTTCTATTAAT
TTAATTGATTAAGTTCAGGACAACGTGCCTATAATTGAAACTCAAATTTA
GAACTACAAAAAAGTAGTTAAACAAAACATTCTCTTACCTGATAAGGTAA
CCTTAGTCGTTTTTTATTTAAGTTTTATTTAATTTCAGGTTTATACGAAG
TATAAAGTATCATAGGATTTGGAATTTCCAATAAACAAAAGTTTTCCTTA
GTTAATAACTGAGCAGTAATCTTTTCTTAGTTATTTGATCATATCACTTG
ATATTTGCCAACCAATTGTAATTTTTTCTCAGATATAAAATATCTGAGAA
AAAAAAATCAGAATAATAAAAAAGAAAAATAGTTTGATTTTCATTTTTTA
TTATTGTTCTTCCTTGCAATAATTGGTGAATCGAAAACAACTAAATTAAA
AAAAAAAAAATAAGAGAAAAATTCGAATTTGTTTTTTTTATGGAACATAC
ATATCAATATGCGTGGATAATACCCTTTCTTCCACTTCCAGTTACTATGT
CAATAGGATTTGGACTTCTGCTTGTTCCAACAGCAACAAAAAATATTCGT
CGTATGTGGGCTTTTGTTAGTATTTTACTGCTAAGTATGGTTATGGGGTT
TTCGGCCAATCTGGCTATTCAGCAAATAAATGGAAGTTTTATCTATCAAT
ATCTATGTTCTTGGACCATCAATAATGATTTTTCCTTAGAGTTCGGATAC
TTGATCGATCCACTTACTTCTATTATGTCATTACTAATTTCTACTGTTGG
AATCATGGTTCTTATGTATAGTGACAATTATATGTCTCATGATCAGGGAT
ATCTTAGATTTTTTGCTTATATGAGTTTTTTCAATACTTCCATGTTGGGA
TTAGTTACTAGTTCCAATTTGATACAAATTCATATTTTTTGGGAACTAGT
GGGAATGTGTTCCTATTTATTAATAGGTTTTTGGTTCACACGACCTATTG
CAGCAAGTGCTTGTCAAAAAGCTTTTGTAATTAATCGTGTAGGTGATTTT
GGTTTATTATTAGGAATCTTAGGTTTTTATTGGATAACAGGTAGTTTAGA
ATTTCGAGATTTGTTCGAAATAGTTAATAACTTGATCCATAATAATGAGG
TCAATTTTAGATTTGTTATTCTATGTGCCTGTTTATTATTTCTTGGTGCA
ATTGCTAAATCCGCACAATTTCCCCTTCACGTATGGTTACCTGATGCCAT
GGAGGGACCTACTCCCATTTCGGCTCTTATTCATGCTGCGACTATGGTAG
CAGCAGGAATTTTTCTTGTAGCACGACTTCTTCCTCTTTTTATAGCCATA
CCTTACATAATGAATCTCATTTCTTTAATAGGTATAATAACACTAATATT
AGGAGCTACTTTGGCTCTTGCTCAAGGAGACATTAAAAGAAGTTTAGCCT
ATTCAACAGTGTCTCAATTGGGTTATATTATGTTAGCCCCAGGTATAGGT
TCTTATCGAGCTGCTTTATTTCATTTGATCACTCATGCCTATTCTAAAGC
TTTATTGTTTTTGGGATCCGGATCTATTATTCATTCAATGGAACCTGTTG
TTGGATATTCGCCGGATAAAAGTCAGAATATGGTTCTTATGGGTGGTTTA
ACAAAATATGTTCCAGTTACAAGAACTACGTTTTTATTAGGTACACTTTC
TCTTTGTGGTATTCCACCTCTTTCTTGTTTTTGGTCCAAAGATGAAATTC
TTACTGATAGTTGGTTGTATTCACCAATTTTCGCAATAATTGCTTATTTC
ACAGCAGGATTAACCGCATTTTATATGTTTCGGGTGTATTTACTTACTTT
TGATGGCTATTTGCGTGTTCATTTTCAAAATTATAGTAGCACTAAAAGTA
GCTCGTTCTCTTCAATGTCTGTATCTGTATGGGGGAGAGAAGCACTTAAA
ATAGACAATCCAAATTTACCTTTCTTAATACTAAATAGTAATAATAAGGT
ATTCCTTTTTTCAAAGGGTACATATAAAATTTATAATAATGTAATAAATC
GGATGCGATACTTTCATACGTACTTTCAAAATAAATACACTTACATGTAT
CCTCATGAATCGGAAAATACTGTGCTATTTCCTCTGCTTGTATTGGTACT
ATTTACTTCGGCCGTTGGATTAATAGGAATTCCTTTTGATCAAGGAGTAG
TAGATTTTGATATATTATCGAAATGGTTAACTACATCAACAACCCCTTTC
CAAAACAATTCGAATTATTCTGTAGATTGGTACGAATTTTTTACGAATGC
AATTTTTTCAGTAAGTCTATCCCTTTTCGGACTATTCATAGCATCTATTT
TCTATGGGTCGGTTTATTCATCTTTCCAGAATTTGGACTTAATTAATTTT
TTTGTAAAAATGGGACCCAGGAGAATTATATTGGATCAAATAAAAAATGT
AATATACAATTGGTCATATAATGGTGGTTACATAGATATTTTTTATACTA
GAGTTTTCACTGTGAGTATAAGACAACTGGGAAAATTAATTACGTTTTTG
GATAGACGTATAATTGATGGAATTACAAATACGATTGGTCTTTCGAGTTT
CTTTATAGGCGAAGGAATAAAATATATGGGTAGTGGACGAATATCATCTT
ATTTATTCTTGTATTTATCTTTTGTATCAATATTTTTATTAATCTTTTTA
TTTTATTTATAGGACAGCTAGGACAGTTATTGTATGAGGTCTACCCAATG
CTAGATGCATTGGCGCATAATAGATCGATATGAACATCATGAGCTGTCCC
GTAATAAAACCAGTTGTTGCTGATACCTCCTTCTCGGTTCCTTCTTCCAT
AACCCGAGCTCGGAGAAGGAAGAGATAATAGGGCCCTATGGAGAATGTGG
TCAGAAATCCATAATAGAGTCCGACCACAACGACCGAATTTATTATCTTT
ATGCATAAGGATAATAGATTACCTAGTAGAAAAGATTTCAAAATCATCAC
AAACCTCCCCTTTTTCTTTTCTATTGCAATTTATCGATTATTATATGATG
ATTTCTTAACTTTCCATATATAGAAAGAGATAGACTATAAATGACATCTC
TTATGTCACTGACACCAAAGGGATATTAAATGAATGGAATTGGGATATAG
ATGGAATATAATGAAATAGAGCCACTTTGAGGTTCCCTATGAAATGAGGC
ATGGAACGGAGCCACTACGAAGAAGTTCCGGGAGTTACGAAGGAAGCTTC
GGACTCATATTGTTCATGGGTTGAGAACGGGAGTTGAACTCTATGAGGTC
GAATCTCCCGTTGTTCCTCAGTAGCTCAGTGGTAGAGCGGTTGGCTGTTA
ACTGACTGGTCGTAGGTTCGAATCCTACTTGGGGAGATTTGATTAATCTC
CTAATTAAAGAATGAAGAATTGAATTAAAGGGCTCGCTTTGACCGTTAGG
AGTAGGTAACCCGTTCCCTGTCTTTGTTTCTATTGCATTCTATCTCATCG
TATCCCATTCTGTTCTACGATATTTGAGAACCACCGTCCTCGGCGTAGAT
CCGGGATAATACCTTGTAAATAGTCTGGGGGCTATTTACAACTAGCCAAT
TAAGAATTCTCAGATGATGTACTAGCAGTGCATCAAAGATGCAGTCATCG
ATTCTCCCGATAGGCCACAATTACCGCGAGCAAACATATTAATGACAATG
ACGAGGAACGCATTTTAGCTATGCTACTAATACTTGTATACTTGTACTTG
CTCTACTATTCTGCCCAAGCCTGGCTGAGGAAGAATTACGGGGAGTAAAA
CACAAATATGCTGATTCCTACCTGGTTACTCTATGTAATGATCGAAGCAT
TCACGATAAATAAAAAGAAAAAGTAAGGCCATAGCTTTGCGTCCGCTATC
CCGATCATGATTTTCCTACCCCCAGAGGTAAAGGAAAGGTCCTTCCCTTT
TTGGCCGGTTGTGGGCGAGGAGGGATTCGAACCCCCGACACCGTGGTTCG
TAGCCACGTGCTCTAATCCTCTGAGCTACAGGCCCCACCCCGTCTCCACT
GGATCTGTTCCCGGGAGTACCCTCAAAAAGGAACCTTTCCTCTCCTCAGC
TATTTCGGGTTAAGAAGATGTGAAAGCGCGTTTCTCTCTATAAGACTATA
AGAACAGTGCGTTCCGAGGTGTGAAGTGGGAGAGAAGAGATGTCATAATT
GGGGTTTTGAATAAGACGACCTTTGCATTTTTTATTTTTATCTTTTTCCT
ATTTTAAAAGTAAAATAAGGGGTGTTAAGCTTTTTATCATTCTGGCGTCG
AGCTATTTTTCCGCAGGACCTCCCCCACAGTATCGTCACCGCAGTAGAGT
TTAACCACCAAGTTCGGGATGGATTGGTGTGGTTCCTCTACGCCTAGGAC
ACCAGAATATCGAATCATGAACGAAGAAAGGATGAGAGAAAAGCATATTG
GCTAGTGATTGTGAGGCCCCAATTCTTGATTGGAAGGGACACCAAAGGCC
TCTGCCCTTCCATCCCTTGAATAGATAGAGAAGGAGGGCGGGGCTTTTTT
TTGGTTTTTTCATGTTGTCAAACAGTTGAACAATGAAAATAGATGGCGAG
TGCCTGATCGAATTGATCAGGTCGTGTAGGAACAAGGTTCAAATCTCTCG
GTCTGTTAGGATGCCTCAGCTGCATACATCACTGCACTTCCACTTGACAC
CTATCGTAATGATAAACGGCTCGTCTCGCCGTGACCTTATCTTGGATTCT
CAATACTTCTGTCGCTCCATCCCCGCAGGGGCAGAGAACCCGTCGCTGTC
TCGGCTGTGCTACCGGAGGCTCTGGGGAAGTCGGAATAGGAGAGCACTCA
TCTTGGGGTGGGCTTACTACTTAGATGCTTTCAGCAGTTATCCGCTCCGC
ACTTGGCTACCCAGCGTTTACCGTGGGCACGATAACTGGTACACCAGAGG
TGCGTCCTTCCCGGTCCTCTCGTACTAGGGAAAGGTCCTCTCAATGCTCT
AACGCCCGCACCGGATATGGACCGAACTGTCTCACGACGTTCTGAACCCA
GCTCACGTACCGCTTTAATGGGCGAACAGCCCAACCCTTGGAACATACTA
CAGCCCCAGGTGGCGAAGAGCCGACATCGAGGTGCCAAACCTTCCCGTCG
ATGTGAACTCTTGGGGAAGATCAGCCTGTTATCCCTAGAGTAACTTTTAT
CCGTTGAGCGACGGCCCTTCCACTCGGCACCGTCGGATCACTAAGGCCGA
CTTTCGTCCCTGCTCGACGGGTGGGTCTTGCAGTCAAGCTCCCTTCTGCC
TTTGCACTCGAGGGCCAATCTCCGTCCGGCCCGAGGAAACCTTTGCACGC
CTCCGTTACCCTTTGGGAGGCCTACGCCCCATAGAAACTGTCTACCTGAG
ACTGTCCCTTGGCCCGTAGGTCCTGACACAAGGTTAGAATTCTAGCTCTT
CCAGAGTGGTATCTCACTGATGGCTCGGGCCCCCCCGGAAGGAGGCCTTC
TTCGCCCTCCACCTAAGCTGCGCAGGAAAGGCCCAAAGCCAATCCCAGGG
AACAGTAAAGCTTCATAGGGTCTTTCTGTCCAGGTGCAGGTAGTCCGCAT
CTTCACAGACATGTCTATTTCACCGAGCCTCTCTCCGAGACAGTGCCCAG
ATCGTTACGCCTTTCGTGCGGGTCGGAACTTACCCGACAAGGAATTTCGC
TACCTTAGGACCGTTATAGTTACGGCCGCCGTTCACCGGGGCTTCGGTCG
CCGGCTACCCTGTCATCAGGTCACCAACTTCCTTGACCTTCCGGCACTGG
GCAGGCGTCAGCCCCCATACATGGTCTTACGACTTTGCGGAGACCTGTGT
TTTTGGTAAACAGTCGCCCGGGCCTGGTCACTGCGACCCCCTTTGTGAGG
AGGCACCCCTTCTCCCGAAGTTACGGGGCTATTTTGCCGAGTTCCTTAGA
GAGAGTTGTCTCGCGCCCCTAGGTATTCTCTACCTACCCACCTGTGTCGG
TTTCGGGTACAGGTACCCTTTTGTTGAAGGTCGTTCGAGCTTTTCCTGGG
AGTATGGCATGGGTTACTTCAGCGCCGTAGCGCCTGGTACTCGGACATTG
GCTCGAGGCATTTCCTCTACCCCTTCTTACCCTGAAAAAGCAAGGTCACC
TTGCGTCCTTGAACCGATAACCATCTTTCGGCTAACCTAGCCTCCTCCGT
CCCTCGTGACCAACAAGGGGTAGTACAGGAATATTCACCTGTTGTCCATC
GACTACGCCTTTCGGCCTGATCTTAGGCCCTGACTCACCCTCCGTGGACG
AACCTTGCGGAGGAACCCTTAGGTTTTCGGGGCATTGGATTCTCACCAAT
GTTTGCGTTACTCAAGCCGACATTCTCGCTTCCGCTTCGTCCACACCTGC
TTGCGCGGGTGCTTCCCTCTAAGGCGGAACGCTCCCCTACCGATGCATTT
TTACATCCCACAGCTTCGGCAGATCGCTTAGCCCCGTTCATCTTCGGCGC
AAGAGCGCTCGATCAGTGAGCTATTACGCACTCTTTCAAGGGTGGCTGCT
TCTAGGCAAACCTCCTGGCTGTCTCTGCACCCCTACCTCCTTTATCACTG
AGCGGTCATTTAGGGGCCTTAGCTGGTGATCCGGGCTGTTTCCCTCTCGA
CGATGAAGCTTATCCCCCATCGTCTCACTGGTCGACCTTGACCCCTGTTA
TTCTGGGGTCATATCTAGTATTCAGAGTTTGCCTCGATTTGGTACCGCTC
TCGCGGCCCGCACCGAAACAGTGCTTTACCCCTAGATGTCCAGTCAACTG
CTGCGCCTCAACGCATTTCGGGGAGAACCAGCTAGCTCTGGGTTCGAGTG
GCATTTCACCCCTAACCACAACTCATCCGCTGATTCTTCAACATCAGTCG
GTTCGGACCTCCACTTAGTTTCACCCAAGCTTCATCCTGGTCATGGATAG
ATCACCCAGGTTCGGGTCCATAAGCAGTGACAATCGCCCTATGAAGACTC
GCTTTCGCTACGGCTCCGGTGGGTTCCCTTAACCAAGCCACTGCCTATGA
GTCGCCGGCTCATTCTTCAACAGGCACGCGGTCAGAGATGACATTCTCCT
CCCACTGCTTGGGAGCTCACGGTTTCATGTTCTATTTCACTCCCCGATGG
GGGTTCTTTTCACCTTTCCCTCACGGTACTACTTCGCTATCGGTCACCCA
GGAGTATTTAGCCTTGCAAGGTGGTCCTTGCTGATTCACACGGGATTCCA
CGTGCCCCATGCTACTCGGGTCAGAGCGTAAGCTAGTGATGCTTTCGGCT
ACTGGACTCTCGCCATCTAGGGTGCAGCACTCCACCGCTTCGCCTAGCAG
CACGACGCTTGTATTGCTCTCCCACAACCCCGTTTTCACGGTTTAGGCTG
CTCCCATTTCGCTCGCCGCTACTACGGGAATCGCTTTTGCTTTCTTTTCC
TCTGGCTACTAAGATGTTTCAGTTCGCCAGGTTGTCTCTTGCCTGCCCAT
GGATTCGGCAGCAGTTCGAAAGGTTGACCTATTCGGGAATCTCCGGATCT
ATGCTTATTTTCAACTCCCCGAAGCATTTCGTCGCTTGCTACGCCCTTCC
TCGTCTCTGGGTGCCTAGGTATCCACCGTAAGCCTTTCCTCGTTTGAACC
TCGCCATTAACGTTAAGGCTATGCCATCCTAAGGTGCTGCTAAATGGAAG
GATCTTATCAACGTCCATGAATGAGAAATCATAGATCGAACTACCGAATC
GGAAAAATTGGGTGCTATCATAGTATCAGCTAAGTTCACGGGCTGGAGAT
AAGCGGACTCGAACCGCTGACATCCGCCACAGGGTAAACCACCGCCTCTC
AGGCCTCCCCGACTAATTCTACCATAGAGGCCAACGATAGACAATAACTC
CCCCCCGAACACAGCTTACAACTTTCATCGTACTGTGCTCTCCAAAGAGC
AACTCTTCTCAAAAGGTGCTGAGTTGGAATCCCATTCTAAGGATTCTTGT
GGTTCCGGAGAATCCAGCTACAGGAGAACAGGAACGGAGAGCTCTCCCCC
TTTTTCCGCCCGACTCTTTGGTCTTAAGAATGCTGGTTTTAAGAACGAGT
GATTGCCCTTCTCCGACCCTTACTGCCCAACTGGAGAGCGGACAGCTAAT
GCGTTCCATTTATTGAACAGGGTCTATGGTCGGTCCGTGACCCCTGGATG
CCGAAGGCGTCCTTGGGGTGATCTCGTAGTTCCTACGGGGTGGAGAGGAT
GGGGTCGGTCCATGGATTTTCCTTCCTTTTGCCACATTTCGCTCAAAGGG
TTGAAGGGAGATAGTGCATCAAGCTATTCGCAAGGGCCAACTTGATCCTC
TTCCCCAGGGATCCCAGATGAGGGAACCCTAGGAGAGCCGCCGACTCCAA
CTATCGTCCATGTACGATCCATACTAGATCTGACCAACTGCCCATCCTAC
CTCCTCTACGTTCTTGACAGCCCATCTTTTTGTCTCAGTAGAGTCTTTCA
GTGGCATGTTTCGGTCCTCTTCCCCATTACTTAGAAAAAGTGAGCCACCG
GTTCAGGTACAAGATACTATCATTACCGCCTGGACAATTAGACATCCAAC
CCGTAATCGCAACGACCCAATTGCAAGAGCGGAGCTCTACCAACTGAGCT
ATATCCCCCCGAGGCAAGTGGAGTATGCATGAAAGAGTCAGATGCTTCTT
CTATTCTTTTCCCTGGCGCAGCTGGGCCATCCTGGACTTGAACCAGAGAC
CTCGCCCGTGAAGTAAATCATCGCACCTACGATTCAACCAATTGGGAGAG
AATCAAGAATTCTTTTTCGGGAGCGATTCATCCTTCCCGAACGCAGCATA
CAGCTCTCCGTTGTACTGCGCTCTTCAAGTGTGCTTGTTCCCCCTTCTCC
CTTACCATGGCAAGTCTTTGTGAAATAACTCCGATGGGAAGAAAAAAAAA
GGCATTAAGAGACCCTCCTGGTCCAACCCTAGACACTCTAAGATCCTTTT
TCAAACCTGCTCTGCTCCCATTTCGAGTCAAGAGATAAATAAATAGACAC
ATCCCATTGCACTGATCGGGGGGCGCTCGTAGTGACTGAGGGGGTCGAAG
ACCAAGAAGTGAGTTATTTATACCAAGCATTCTTCTTATGGCTAGATCCA
ATCTCCTGGTCCCTGCGGAGAGGAAAAAGAATTTCACGTTCTTTTCTTCC
TTTCCTTTCGGGAAGGGAGGATTAGAGAAATCCTATTGATTGCTGCTTTC
TCCAGACCTACGGTAAAGCATGAAAAAAGGCTCGAACGGTACGATCCCTC
CGTCACCCCAGAATGAAAGGGGTGATCTCGTAGTTCTTGGTCTGTGAAGA
TGCGTTGTTAGGTGCTCCATTTTCCCATTGAGGCCGAACCTAAACCTGTG
CTCGAGAGATAGCTGTCCATACACTGATAAGGGATGTATGGATTCTCGAG
AAGAGAGGAGCCGTGGTGGTCCCCCCCGGACCGCCCGGATCCCACGAGTG
AATAGAAAGTTAGATCTACATTGGATCTCACCTGAATCGCCCCATCTATC
CTCCTGAGGAGAAGTTTGGTTTCAAACTCCGATTCGAACAGGAGGAGTAC
GCCATGCTAATGTGCCTTGGATGATCCACATCCCCGGGTCAGGCGCTGAT
GAGCACATTGAACTATCCATGTGGCTGAGAGCCCTCACAGCCCAGGCACA
ACGACGCAATTATCAGGGGCGCGCTCTACCACTGAGCTAATAGCCCGTCG
TGTGGGCCTCCCAGTGGGAGGCCTGCTATGCCAAAAGCGAGAGAAACCCC
ATCCCTCTCTTTCCTTTTTACGTCCCCGTGTCGCCACACAGGAGGGACAT
GGGGACGTAAAAAAGGGGATCCTATCAACTTGTTCCGACCTAGGATAATA
AGCTCATGAGCTTGGTCTTACTTCACCGTCGAGAAACGAAAGAAGACTTC
CATATCCAAGCTTAGCTCAGACGTAGCTCGCTTCTTTTTGGGTGTGAAGC
AGTGTCAAACCAAAATACCCAACAAGCATTAGCTCTCCCTGAAAAGGAGG
TGATCCAGCCGCACCTTCCAGTACGGCTACCTTGTTACGACTTCACTCCA
GTCACTAGCCCCGCCTTCGGCATCCCCCTCCTTGCGGTTAAGGTAACGAC
TTCGGGCATGGCCAGCTCCCATAGTGTGACGGGCGGTGTGTACAAGGCCC
GGGAACGAATTCACCGCCGTATGGCTGACCGGCGATTACTAGCGATTCCG
ACTTCATGCAGGCGAGTTGCAGCCTGCAATCCGAACTGAGGACGGGTTTT
TGGAGTTAGCTCACCCTCGCGGGATCGCGACCCTTTGTCCCGCCCATTGT
AGCACGTGTGTCGCCCAGGGCATAAGGGGCATGATGACTTGACGTCATCC
TCACCTTCCTCCGGCTTATCACCGGCAGTCTGTTCAGGGTTCCAAACTCA
ATGGTGGCAACTAAACACGAGGGTTGCGCTCGTTGCGGGACTTAACCCAA
CACCTTACGGCACGAGCTGACGACAGCCATGCACCACCTGTGTCCGCGTT
CCCGAGGGCACCCCTCTCTTTCAAGAGGATTCACGGCATGTCAAGCCCTG
GTAAGGTTCTTCGCTTTGCATCGAATTAAACCACATGCTCCACCGCTTGT
GCGGGCCCCCGTCAATTCCTTTGAGTTTCATTCTTGCGAACGTACTCCCC
AGGCGGGATACTTAACGCGTTAGCTACAGCACTGCACGGGTCGATACGCA
CAGCGCCTAGTATCCATCGTTTACGGCTAGGACTACTGGGGTATCTAATC
CCATTTGCTCCCCTAGCTTTCGTCTCTCAGTGTCAGTGTCGGCCCAGCAG
AGTGCTTTCGCCGTTGGTGTTCTTTCCGATCTCTACGCATTTCACCGCTC
CACCGGAAATTCCCTCTGCCCCTACCGTACTCCAGCTTGGTAGTTTCCAC
CGCCTGTCCAGGGTTGAGCCCTGGGATTTGACGGCGGACTTGAAAAGCCA
CCTACAGACGCTTTACGCCCAATCATTCCGGATAACGCTTGCATCCTCTG
TCTTACCGCGGCTGCTGGCACAGAGTTAGCCGATGCTTATTCCTCAGATA
CCGTCATTGCTTCTTCTCCGAGAAAAGAAGTTCACGACCCGTGGGCCTTC
TACCTCCACGCGGCATTGCTCCGTCAGGCTTTCGCCCATTGCGGAAAATT
CCCCACTGCTGCCTCCCGTAGGAGTCTGGGCCGTGTCTCAGTCCCAGTGT
GGCTGATCATCCTCTCGGACCAGCTACTGATCATCGCCTTGGTAAGCTAT
TGCCTCACCAACTAGCTAATCAGACGCGAGCCCCTCCTCGGGCGGATTCC
TCCTTTTGCTCCTCAGCCTACGGGGTATTAGCAACCGTTTCCAGTTGTTG
TTCCCCTCCCAAGGGCAGGTTCTTACGCGTTACTCACCCGTCCGCCACTG
GAAACACCACTTCCCGTCCGACTTGCATGTGTTAAGCATGCCGCCAGCGT
TCATCCTGAGCCAGGATCGAACTCTCCATGAGATTCATAGTTGCATTACT
TATAGCTTCCTTGTTCGTGGACAAAGCGGATTCGGAACTGTCTTTCATTC
CAAGGCATAACTTGTATCCATGCGCTTCATATTAGCCTGGAGTTTGCTCC
CAGCAATATAGCCATCCCTACCCTATCACGTCAATCCCACGAGCCTCTTA
TCCATTCTCGTTCGATCACGGCGGTGGAGCAAGTCAAAATAGAAAAACTC
ACATTGGGTTTAGGGATAATCAGGCTCGAACTGATGACTTCCACCACGTC
AAGGTGACACTCTACCGCTGAGTTATATCCCTTCCCGGCCCCATCGAGAA
ATAGAACTAACTAATCCTAAGGCAAAGGGTCGAGAAACTCAACGCCACTA
TTCCTGAACAACTTGGAGCCGGGCCTTCTTTTCGCATTATTACTATTATG
GATATTATTACTATTATGGATATGGATATGGATAGTAAAATAATGGGAAA
AATTGGATTCAATTGTCAACTGCTCCTATCGGAAATAGGATTGACTACGG
ATTCGAGCCATAGCACATGGTTTCAAAAAATCCGTACGATTTTCCCGATC
TAAATCGAGCAGGTTTTGTTTTACATGAAGAAGATTTTGTTCAGCATGTT
CTATTCGATACTGGTAGGAGAAGAACCCGACTCGGTATTGTTAAAAAAAG
AGGGGAAGCAGAACCAAGTCAAGATGATACGATACGGATCACCCCTTCTT
CTTGCGCCAAAGATCTTACCATTTCCGAAGGAACTGGAGCTACATTTCTT
TTCAATTTCCATTCAAGAGTTCCTAATGGACAAATTCCTTTTCTTAGGAA
CACATACAAGATTCGTCACTACAAAAAGGATAATGGTAACCCCACCATTA
ACTACTTCACTTCATTTTCATTTATTAATTTAATAGTAATAGAAATACAT
GTCCTACCGAGACAGAATTTGTAACTTGCTATACTCTTACCTAGCAGGCA
AAGATTTACCTCTGTGGAAAGACTGATTCATTCGGATCGACATGAGGGTC
CAACTCCATTGCCAGAATCCATGTTGTATATTTGAAGCAGGTTGACCCCC
TTGCTTCTCTCATGGTACAACCCTCTTCCCGCTGAGCCCCCTTTCTCCTC
GGTCCACAGAGACAAAATAAAATGTAGGATTGGTACCAACAGTTCATCAC
GGAAGAAAGGACTCACCGAGCCGGGATCACTAACTAATACTAATATAATA
GAAAAGAACTGTCTTTTCTGTATACTTCCCCCGGTTCCGTTGCTACCGCC
GGCCTTACGCAATCGATCGGATCATATAGATATCCCTTCAACACAACATA
GGTCATCGAAAGGATCTTGGACGACTCACCAAAGCACGAAAGCCAGGATC
TTTCAGAAAATTGATTCCTATTTGAAGAGTGCATAACTGCATGGATAAGC
TCACACCAACCCGTCAATTTTGGATCCAATTCGGGATTTTCCTTGGTAGG
TATCGGGAAGGAATTGGAATGTAATAATATCGATTCATACAGAAGAAAAG
GTTCTCTATTGATTCAAACGCTGTACCTATGGAATAGGGATAGAGGAAGA
GGAAAAAAGCCGAAGGTTTCACATAGTACTCTTGATCGAAAAATCAATCT
GATTTATTTCGTACCCTTCGCTCGATGAGAAAATGGGTCAGATTCTACAG
GATTAACAAACCTATGGAACTTAAGGAATGATGGAAGGGAATAAAAATAG
AGGGAAAGAAAATCGAAATGAAATAAAGAATAAAACAAAAAATATAAGTA
AATATAAATAAATTAAGTAGATTAAGTAGAAGATAGAAGAGCCCAGATTC
CAAATGAACAAATTCAAACTCGAAAAGAATCTTTCTGATTCTCGAAGAAT
GAGGGGCAAGGGGATTGATCAAGAAAGATCTCTTCTTCTTATTATAAGTT
ATAAGATCGTGATTTGATCCGCATATGTTTGGTAAAAAGAATAATCTTCT
CCTTTGATTATAAATGGAAAGTGTTCAATTGGAACATGAAAACCTGACTG
AATTGGTCTTAGTTACTCTTCGGGACGGAGTGGAAGAAGGGAGGAGATTC
TCAAACGAAGAAAAGGATCCAATTACTTCGAAAGAATTGAACGAGGAGCC
GTATGAGGAGAAAATCTCATGTACGGTTCTGTAGAGTGACAGTAAGAGTG
ACTTATCTGTCAACTTTTCCACTATCACCCCCAAAAAACCAAACTCTGCC
TTACGTAAAGTTGCCAGAGTACGATTAACCTCTGGATTTGAAATCACTGC
TTATATACCTGGTATTGGCCATAATTTACAAGAACATTCTGTAGTATTAG
TAAGAGGAGGAAGGGTTAAAGATTTACCGGGTGTGAGATATCACATTGTT
CGGGGAACCCTAGATGCTGTCGGAGTAAAGGATCGTCAACAAGGGCGTTC
TAGTGCGTTGTAGATTATTATCCAAGACTTGTATCATTTGATGATGCCAT
GTGAATCGCTAGAAACATGTGAAGTGTATGGCTAACCCAATAACGAAAGT
TTCGTAAGGGGACTGGAGCAGGCTACCATGAGACAAAAGATCTTCTTTCT
AAAGAGATTCGATTCGGAACTATTATATGTCCAAGGTCCAATACTGAAAT
CATTTCAGAGGTTTTCCCTTACTTTGTCCGTGTCAACAAACAATTCGAAA
TACCTCGACTTTTTCAGAACAGGTCCGAGTCAAATAGCAATGATTCGAAG
CACTTCTTTTTACATTACACTATTTCGGAAACCCAAGGACTCGATCGTAT
GGATATGTAAAATACAGGATTTCCAATCCTAGCAGGAAAAGGAGGGAAAC
GGATACTCAATTTAAAGTGAGTAAACAGAATTCCATACTCGATCTTATAG
ATAAGATACATATAGAATTCTGTGGAAAGCCGTATTCGATGAAAGTCGTA
TGTACGGCTTGGAGGGAGATCTTTCATATCTTTCGGGATCCACCCTACAA
TATGGGGTAAAAAAGCCAAAATAAGTGATTCGTTTTTAGCCCTTATAAAA
AGAAAACTGATTCTTGAACCTCTTTCACGCTCATGTCACGTCGAGGTACT
GCAGAAGAAAAAACTGCAAAATCCGATCCAATTTATCGTAATCGATTAGT
TAACATGTTGGTTAACCGTATTCTGAAACACGGAAAAAAATCATTGGCTT
ATCAAATTATCTATCGAACCGTGAAAAAGATTCAACAAAAGACAGAAACA
AATCCACTATCTGTTTTACGTCAAGCAATACGTGGAGTAACTCCCGATAT
AGCAGTAAAAGCAAGACGTGTAGGCGGATCGACTCATCAAGTTCCTATTG
AAATAGGATCTACACAAGGAAAAGCACTTGCCATTCGTTGGTTATTAGGG
GCATCCCGAAAACGTCCGGGTCGAAATATGGCTTTCAAATTAAGTTCCGA
ATTAGTAGATGCTGCCAAAGGGAGTGGCGATGCCATACGCAAAAAGGAAG
AGACTCATAGAATGGCAGAGGCAAATAGAGCTTTTGCACATTTTCGTTAA
TCCATGAACAGGATCTATATAGTCCATGGATCCATACATCTCGATCGGAA
AAGAATCAATAGAAAAAGAAAGAATCGGAATTGATCAATATCTTTCTCGA
AACAAACAAAAAGGAAAAGAAAGATGAAAATAAATCATGAATCAACTAAG
CCCTCTCGGGGGCTTGCTTAAGAATAAGAAAGAGGAATCTTATGGAAATA
TCATGGAATAAGGTTTGATTCTATTTATTCATGGGGATTCCGTAAATATC
CCATTCCAAAAATAGAAAGTTCGAAACAATTGGGACTTTTTCGGAGATTG
GATGCAGTTACTAATTCATGATCTGGCATGTACAGAATGAAAACTTCATT
CTCGATTCTACGAGAATTTTTATGAAAGCGTTCCATTTGCTTCTCTTCCA
TGGAAGTTTCATTTTCCCAGAATGTATCCTAATTTTTGGCCTAATTCTTC
TTCTGATGATCGATTCAACCTCTGATCAAAAAGATAGACCTTGGTTCTAT
TTCATCTCTTCAACAAGTTTAGTAATGAGCATAACGGCCCTATTGTTCCG
ATGGAGAGAAGAACCTATAATTAGCTTTTCGGGAAATTTCCAAACGAACA
ATTTCAACGAAATCTTTCAATTTCTTATTTTACTATGTTCAACTCTATGT
ATTCCTCTATCCGTAGAGTACATTGAATGTACAGAAATGGCTATAACAGA
GTTTCTGTTATTCGTATTAACAGCTACTCTAGGAGGAATGTTTTTATGTG
GTGCTAACGATTTAATAACTCTCTTTGTAGCTCCAGAATGTTTCAGTTTA
TGTTCCTACCTATTATCTGGATATACCAAGAGAGATGTACGGTCTAATGA
GGCTACTATGAAATATTTACTCATGGGTGGGGCAAGCTCTTCTATTCTGG
TTCATGGTTTCTCTTGGCTATATGGTTCATCTGGGGGGGAGATCGAGCTT
CAAGAAATAGTGAATGGTCTTATCAATACACAAATGTATAACTCCCCAGG
AATTTCAATTGCGCTTATATCCATCACTGTAGGAATTGGGTTCAAGCTTT
CCCCAGCCCCTTTTCATCAATGGACTCCTGACGTATACGAAGGAGTGCGG
TTCGTTCGACAAATTCCTACCTCTATATCTATCTCTGAGATGTTTGGATT
TTTCAAAACTCCATAGACATGCAGAAGAGAAATGCTATCCCCACTCGGAC
CAAGACATAACTTTTACCAAAAGTTTATTGTGATCTTTTTGTTCAAATAA
CAATTAAGGTGAAGCAGGGTCAGGAACAACGAATCTCTTTATGATAAACA
GATCATTTTGCAAGTTCGTTATTACGGGTAGTTCCTACAAAGGATCGGAC
TAATGACGTATACAATACTTGAATTATCGATGTAGATGCTACATAGTTAG
TTCTCATCCTTCAGAGACTACGAGTGGAATAGGAGCATCCGTTGACAAAA
GGATCACCCTAAGATGATCATCTCATGGCTATTGAGAACGAATCAAATCA
GATGGTTCTATTTCTCAATCTTTCTGACTTGCTCCTACGGAACCAAGGTC
GAAAAGATTGAAAAAGTCAGTCATTCACAACCACTGATGAAGGATTCCTC
GAAAAGTTAAGGATTAGTAATCCTTTTTAGAAATCGAATGGATTCGGTCT
TATACATACGCGAGGAAGGTAATCAAAAAAGAAAGAAGATGAGTTCTTCT
TTCTTTTATCACTTAGGAGCCGTGCGAGATGAAAGTCTCATGCACGGTTT
TGAATGAGAGAAAGAAGTGAGGAATCCTCTTTTCGACTCTGACTCTCCCA
CTCCAGTCGTTGCTTTTCTTTCTGTTACTTCGAAAGTAGCTGCTTCAGCT
TCAGCCACGCGAATTTTCGATATTCCTTTTTATTTCTCATCAAATGAATG
GCATCTTCTTCTGGAAATCCTAGCTATTCTTAGCATGATATTGGGGAATC
TCATTGCTATTACTCAAACAAGCATGAAACGTATGCTTGCATATTCGTCC
ATCGGTCAAATTGGATATGTAATTATTGGAATAATTGTTGGAGACTCAAA
TGATGGATATGCAAGCATGATAACTTATATGCTGTTCTATATCTCCATGA
ATCTAGGAACTTTTGCTTGCATTGTATCATTTGGTCTACGTACCGGAACT
GATAACATTCGAGATTATGCAGGATTATACACGAAAGATCCTTTTTTGGC
CCTCTCTTCAGCCCTATGTCTCTTATCCCTAGGAGGTCTTCCTCCACTAG
CAGGTTTTTTCGGAAAACTCCATCTATTCTGGTGTGGATGGCAGGCGGGC
CTATATTTCTTGGTTTCAATAGGACTCCTTACGAGCGTTGTTTCTATCTA
CTATTATCTAAAAATAATCAAGTTATTAATGACTGGGCGAAACCAAGAAA
TAACCCCTCACGTGCGAAATTATAGAAGATCTCCTTTAAGATCAAACAAT
TCCATCGAATTGAGTATGACTGTATGTGTGATAGCATCTACTATACCGGG
AATATCAATGAACCCAATTCTTGCAATTGCTCAGGATACCCTCTTTTAGC
TTCTAGGTCTATTTCTTAGTTCAAGATCCCTCTTACTAACTGGAATAAAA
GAATTAATAGATCTCTTCCGCCCAAAATGGGAAGGGGCTGGGGTTATGAA
CTTATAATCATGGAATCGACTCGATCATCAGATTATAAGTTCATTCCATA
CCGGGCCAGACCGGAATAGGGTTATGTATATTCTTATTATGAGAAGGGGT
CATTCGAGCGTATGTAAATAGATACTATGTTTACATATGGATCCCTACGT
CGTTACATTCTATTTAGGATTAGGAATAGGCGTAATCAGACCCGCTTTTG
CCATATCTATCGTTATTTGGGTACCATATTCATTTGGGCTTCTATTGAAT
CGAGAAATGGGTTTGATTGTACATCTTTTTGATATATATAAGGTATCCTC
CGGATAATGCAAATCGAAGCAATTTGATGTCTGACTCGGGCCTATATGAC
CGATCGATAGAAATACTCCACCTTTGTCATATATGACACTAGATAGATAT
CATATTCATGGAATACGATTCACTTTCAAGATGCCTTGATGGTGAAATGG
TAGACACGCGAGACTCAAAATCTCGTGCTAAAGAGCGTGGAGGTTCGAAT
CCTCTTCAAGGCATAATATTGAGAATGCTCATTGAATGAGCAATTCAATA
ACAGATTTCGGATCTAATCAATATTGATATACCGAGTATCTTATCTGTTG
ATACGAAGTATTCCGGCGATCCCCACGATCCGAGTCCGGGCTGTTGGAAT
TGGAATAGGTTCGGCAGCGGATCACGAAATCTTGGCGATCTTCTCTATCT
AATGAATGAGGAGTCCGTTTTAGGGATTGGCGACTTACCCATTCAGTGAC
TTTGGCACTGGACGTTCCAAAAATGGGTACTATCGGGTCGGGTGAATTAG
AGAATAGACAGACGTCTGTTGGCATTCCAGCCTCCCTTCTCCTTTCAGGG
CCTATCCGAAAGAGAATCCAGTACCTCTTGGTCGTGAATATCTGAATAGG
ACGAACTGGCCTCCGTGGATATCTTTGCTTCGGAACAAAACAATTCGAAT
TAGGCTCGGTCAACTGGAATGTGTATTATCCATATGGGGGATCTTCCAAT
TGGAAGATCCATCGACCTGAGACGAAAAGAAAGGTCTATCTATTTTCTTT
AGTTATTCAGTTAAACCAATGATTCGTTATTGGAGCAGATAGCAACAACC
ATTTTATCGGACATGTATGTGTATTTTTGATTTTCCGATGGATTTACATG
GTTTCATTAATGAAAATTGTTTGATGTAGTGAGTAAGAGGCTCTGGTTGT
TCGCCGTTCAAGAATTCTTGTTTAGGCAGTTCATATCATCCATACATAGT
GTTTTGATCTAAGATTTCAATTCTTCCATGTTTCAGCAGTAGCATATTGT
TCCATGGAGCTAAGGTCCAAAATATGGAATAAACAAGTGTTTCCACGACT
CTACCACCCGGCCAATTCTGTTCCACTTAACCCCCTTTCCTTAGCCACAT
ATCTTTACGGCTAAGGAATGGGAAATCTTTCTCCTGTTACAGGAATCAAC
TGTTTCATTTCATCCGGGAAAAGCCATCTCTTTCTCAACAATGTCTTTGT
CATTTGATCCAATAGCGTTCCGTTAGATAGGAACAGATTTGATAAATACT
GATAACTCTCGGATGGAGTATTAGAACGGAAAGATCCATTAGATAATGAA
CTATTGGTTCTAAGCCATCTCTGGCGATGAATCAACAATTCGAAGTGCTT
TTCTTGCGTATTCTTGATGAACCAGCGTTTATATATAGATGTAGGAGGAT
TTGTTTGGGAAGTAATAAGCCCCTTTGACATCTCTTCATCTGCAAAGAAT
TCTCGACGTGAAAACACAGAGACAAAGGGCTGATCTTTGAATAGGAAAAA
GAATGGATCTGCAGGGTCCCAAATGAATTGGCTTATTCGAAAAAAGCCTT
GTTCTTTGGAAGATCTATCTCGTGTCTGGTACTGCATGGTTCCACTCTGC
AAGAACTCCGAATCATTCTCTTGAAGCTCATCCTCTTTATGATAAATGAT
CTGCTTGCCCCGAAATGACCCAGCCCAATAGGGAAATCCCAATTCAGTGG
GCCTTTCGATACAATTAAATAGATTGCCACACGGGCGCCATATTCTAGGA
GCCCAAACTATGTGATTGAATAAATCCTCCTCTATCTGTTGCGGGTCGAG
GGCTCCTTCTCCTTCCCCTTCTTCAAACTCCGATTCGTATTTTTCATATT
GAAATCTCTGATCAACGATAGAACAAGATCCATTTTGCATCATATCTAAC
TGATTCTTTGGTTCGAGTAATGTCACTCGATTATTATCAAACTGACTGCA
ATCTTTTTCTGTCCGTGAGGATCCCACCAGAGCGCCTTCTACTTCTAATA
GGCCATGAACTAGATCAGAATCATTCTCAACGAATCCATAAGAAGTGATC
CAATTTTTTTCATCGGGTCCGGGTGAAGACCAAAGATCTTGAGCGACCGA
TCCGGCGGAACAACTCAAAAGATAAAGAAGTATCGTTAATTTCTTCATGC
TCGTTCCAAGTTCGAAGTACCATTCGTACAAATAAGAATCCCCTTCCTTA
CGTGATTTCTTCTTCATATAGATAGATATAGGATCTATGGGGCAATTACT
TAGAAGTACGTTTTGTGCAACAGCCCTTCCTATCTGATAGAAAAGGATCC
CATGATCCTGAACCGATCTTACCTGGGATCGCAAATCCCAAGTTTGTCTA
TGAAGAGCTGATCTAATTGTATTAGTTTCTATAATTGATTTCTTCTGCGT
AATACTAATTGATAGGGCCTCATTGATAAGTGCTACAAGATCTCGTGCAT
TGGAACCCATGGTTATGGACTCGAATCCGTTAGTATGGAACATTTTCTTT
TCCAAACGAAATCCCCTAGTATATGAAAGAATGAAAAAGTGCTTTCGTCG
TTGTGGAATAAGAAGCCTTCGTATCTTAATGCATGTATTTAATTTATTCG
GAGCTATTAAAGCGGGATCCACTTTTGGGGGAATATGAGTCGAAGCAATA
ACAAGAATATTTCTAGTGGAACATCTTTCACAATCCCTGGAGAGATAGTT
CTCTAATAGACCGATGGATAAGTAATTCGACTCATTCACATACAGATCAT
GAATGTTTGGAATCCATATTATGCAAGGAGACATTGCTTTTGCTAATTCG
AATTGAAGGGTGATATCAAATTGGTCTATTTTCGGCGTCATATACATAGT
TAGCACATTCGTCATAGTTAGCAGCTCCGTATCAAGGTCATCATCAATAT
CGTCACTCTCATCAATATCGATATCATCAATAAGATAACCTTTAGGCTTG
TCATCCAGGAACTTGTTCGGAAATACCGTAATGAAAGGAACATAGGAGTT
TGTCGCTAGGTATTTGACCAAATAGGACCGTCCAGTTCCTATAGAACCTA
TCACTAAAATACCCCTAGAAGGGGATAGGGCTAAGCGGAGCGAAAAGGGT
TTTCCATGAGATGGGAAATGAAAACTATTAGCCCCACACGAGGTTTGTGA
ATAAGTGATTGTCTGATAATGAGCAAGGAATATCCGTCTTTCTGCTAAAC
AGGATCTATTGAACTCATAATTCATTAGATACTTTTTATGAATGTCAACT
AAGTATCTTAAGTAAATTGATCCCGGTTGTTCAATCATTTGATAACCAGA
GTCATTCTTTGATAAATGATCACTATGAGTCAGACTCAATAGAATTTGAT
CAATCCTTTTTTCTGTCGTTAAGGTGGAGAACTGAATCAAGAATTCTCTT
TCTTCATCATCAATTGAATCACTGTTCGCGACCCAGGATTCTATTTTATC
ATCAATCCAATCACCGTTCACGTTTTTTCTTTTTCTTATCAATGAATAGA
TCTCCTTACTTGTACGACTTAAATGTCTCGTATTTCTCGAAAAAGTGATT
CGATTGATGGGATTTGGTATGATACTTATGAGATCGATGAGATTGATATT
CAAATATTTCTTCTTAGAACGTATTGATTTGATCCCATAAGCGGGACCGC
CACCCAATAGCATGTTGCCACCAGAAGCAGAACCCCGTATTTCTTCCAGA
GAATCTCCTAATTGTTCCAGAGCAACTAGAAAGAGATTCTTTAACCAGAA
AGAATTCAGTTCAGATGTAGGATACCTATACAGAAGTTTTCGCAACTCAA
TCATGTATGATGGAATCATCAAAGATTTGATCTTTTCTAACCCTGTCTGT
AACTCACTAGAGGCTCGGAAAACAAAGAGAAGATGTATACGAACGAGATA
TCCAGCAACAAGAAGAAGGAAAAGGATTGAATAGAGGAACTCCCGAGCAT
TTGTTGATTTCAGATGTGTCCATATCAATAGAACGGGTGACTCATTATTT
CGATGAATCATTTCTTCGGACAGAAGAAGAAGATTCTGTAAACACTTACT
CGAAATCTCACTTATCAGAGTCCATTGTGGAAGAATCGCCCACAATTTTT
TCTGAGGAATGGGCCATGATATATCTGATCCGTGCATAATATCATGAAAA
ATGGATACAAATTTTTTACTGCTACTTAGTATCGGCAATGGGTCTGAAAA
AGTATCTAAAAGGGTGAAATTTAGATATTTGCACCCTGTCGAAGTAAGGA
GCCATGGCATATATGTTTGGAACAGATTCCATTTTGAGAGATTTGAAAAA
GCACTATCTCGTTGAAAGGTTCTATACATCCGCCGTTTCTCAACGCATTT
CTTTAGACAAAGACTCTGTTTTTTCCTCTTTCCGGATGGTAAATATTTCT
CAGAACATGGAGTGTGAATCAAACCCATGTTTGAATTGAAACTGAGATAC
TGATGCAAGTTCTTCCCTTCTGAATCAAATAGATTCCTATCTGAAAGAGG
CTGACAATAAGTTCTTTCAAAATTGGCTATTTGTTCCTCTGTTAGAGGTG
TTGCAGAAATGTCTGCGATCGAATAAATAGCTCTACGAACGAATGGATCG
GATCGAATTGGAAAATGGAAAGATTTGTACAATTTATACGTTTCGTCACC
ACTTTGTGGAAAATCGTTAGGTATGAATATGTCAGATACCTGTGACTCGA
TTGGTGAAATAGTCTCTCTCTCCAAAAAAATATGTTTTTTTTTACCGACG
CACAAAGAAAATATTTTGTTGCGAATGAACAAGATATTGAGGAATTGTCC
ATATGTAAGATCATAATTATTGATACGGGTCTTTTCCACATAAAAAGGGA
ACCTTTTGTTACAATAGAACCAGAAGTGATGTGGATCATTCAAGAATCGA
AGTCGATTTGCTTTATAAAAAGAAGATATCAATGAACTTCTATGAAATGG
TTTCACGGTATTCAGCCAATCGTCTCGATCGTGGGATATCATTGAGAAAT
AGAAATCCGTGTTATCAAAGGATTTCCTGCGATTATTTCTAGTATGGAAT
GAGTCAATCATCCACTTTTGTATCTTTTTGAACAAAAATGGTAATATTGT
TCCTCCATTGATCAAGAATTTCGGTCTTTGGGAAGTATCATGATCATCCA
ATAAGAAGGGTTTTAATTTATTCAAATGAACGATTTGAACACCTATTGAT
TCTAACAACTGATTGCAGAGTTGATCATTCGGACCTTTCAATTCATAGAT
GTGGATCTCGGACCTATGAATGGGGATATCCCCGATACTCACAAAGAAAA
AGGGAAGTGACTTGGACAAAAAGGGAAGTGACTTGGACAAAAAGAGAAGT
GACTTGGACAAAAAGAAACGAAGTGACTTAGACAAATCTTGTTTGTCGAT
AGCCTCGGACCAATCAATCGAATATTGATTAATACGTAATCGATCGAACA
CTACTTGAAAACGGTTCTTCTGTTCAGAAATGAAATGTTCCAAATGTTTC
TGGAAATTCTTGCTCCCATTGGACCATTTGTATCTATATGCATCAGGATC
CCGATTCATGGATCTCTCGGTTCGAGAAATAAGAGAATCAAACCATTTAC
TCTTTTTCAGATTCGATAAATGTTGGTTGATCATATATTTCATTATAGTT
ATATGATTCAGAGTATCATTTCCTATTTGATCCCTTTGAATTCCATATTC
GAAGTTGCGATCGGATCTATTCATTAAAAAGAATCGATTCGATACATTTC
TTATGTACCCATAGGTTCTATATTGAACTTGAATCAGATCTCGGATCAAT
CTATATTGATTGACTGCCTCCATTATGTTGTTGCTAGCAAATACCGCTGT
TTTTAGTTTTGGATCTTCCAAATCATTCCCGCAGTAGATCCGGACCGATT
TTTTTCTGATCCTTCGATAAAAAGATTCATTCTCTTCATAAAAAAGAGGA
GGTAGAACCAATAAAGATTTTTTTTTCGATTCATCTCTGGAGTTGAATAC
CTCATTCAAGAATTTTTTTTCATCCAATCCGTAGGAATCAATAGAAAAGG
CAAATCCCCTATGATACACCAGATCCGGCTCGGTTATTGATAGAGTGAAT
AGATCTGCCATTTCTTGAAATCTCTCTTCTGAAAATGGATTTTTGTTCAA
GAATGAAATCTTATTGGAACTGTCCATATCTGGTTCATCCTTCGGAACCA
TATCACATCCCGGATCTGATGAAATAGGATGAATTGAGACGGTATTTTGT
AAATACGTAATTATCTTGAATATATCAACCATTTCTTTATTTTCCGATCG
CCTGGAAAGGACAAAAGAAACATCTTGTTTTTTCTTCAAAAATCTCTGAT
CTCTAGTGGACCTCTCAGTAGGATTCGAACCCAGATGAAGTTCTGACCAT
CTGTCAGAGAAAAAAGAACGAATTGATCTTGTAGGATTCCCAAGAAATTC
TTCGATTTCTTCCGGAAGCAGATGATTATTCATCTGCTTCTCACGTTCCG
TGAATAGCCGGGACATTGAGGAAGATCCAAAAAGGCATTTCGGGAATCGA
TCTGATTCTATCTCTGTTCGTTCCGTTTGAAGAAAGGAAGGATCCCAAAG
AATCGATCTTTCTTTTAGTTGCTGAATCTCTGTTTGATCGATCAATGTGT
GATATTCTGAATCCGCATTTCTAATGGAATCGAAATGATCTCTGGATTGA
TCAGAAAATCCTTTCCATTGGCTAGAATCCGTTACTTGAACGAAAATAGA
TCTTGTGGAATCATATTGAATATTTGACAATACATCCCGTACCTTGCTAA
AAAACCGATCCTTGTTTACCAACCACACATTGTCTAACCAAATCAAATTC
TCTCTCGATACGTTCCTCAAAAAATCCGATTCGTGCTGATTCTTTCCCCA
ACTAACGAAGAGATCTTGGTGGAATTGCCACATATGAAATTGAGCACAAT
TTTGCAATGAAATACCCCACTTGTTTCTCGAGAAGAGATGGGAAACATGC
TCAATATCATTTGATTGAATAGTTGCCTCAGCTCCTTGTTGTTTGAAGAA
ACCCTCCCCTTCAATTGGTCTTTTTTCACGAAAAGCAGACATGAGATAAC
AAATCAAGTCTTTCCCTAAGATTTCGAATAGCTGTCCCGAATTCAAGTTG
ATTATGTTTCGCTTCTTCCTCGGAGAAAGACGATCAAACAATTCCCAATC
ATGGTCCTTGCGGATCGGATTATCCGTATAGGATAAAAAAAGAAACTCCA
GATATTTGCTATCTTTCTCTTTGAATGAGATCTCAATTCCAGCTACGGTT
TCATTAGATATCTTACAACTAGAATCCCTCCTTTTTCCGATCCGGTTCCT
CCACCACCGCGAACCCCGGTTAGATTCAGGCATGATACACTTTTTATTTA
TTGGGAGAACCCAAGTACGCTCTTGCGGATCCATGAAACAACTCTCAGAA
ATCTTTTTCCTTTTTGGAAGATACAGGAGCGAAACAATCAACCTATTGAT
ATTGGAAGACCAAAAAGATTCTTCCAATGTCTCATTTCTGGGTCCAATGG
AATTCATAGGTATAGGAAGAAGCCCCATCAAATAGAGATTTTTTCTTTCG
ACCATCTTTCGATTGTTAATACGAGATATAAGGACCGCTACTACAAGCAG
TACTACACCTTTGATCGTGAAATATCGATTGCTTGTTGAACCCTGTGAAT
CACGTGAAAGTAGGATACTCCCAATTCGGGGGTCAAAGAGTTTCATAAAA
CGTTCTTGGTGGAAAAAAATGTGAGTGAAAGATCCCACTGAATCGAATTT
GATCCATGAATCTAAGAAATAGTGAGAATTCTTGATCTCTCTCCATATCT
CTCTCAATTCGAAGATCCAGGATTTGAATTGATGTCGTTTCATTGATTCC
TCCTAAAGATTTCATTTCAATTGGAATTTGGTTATTCACGATGTACGATG
ATCCCTGTTAAGCATCCATGGCTGAATGGTTAAAGCGCCCAACTCATAAT
TGGCAAATTCGTAGGTTCAATTCCTGCTGGATGCACGCCAATGGGAACGT
TCAATAAGTCTATTGGAATTAGCTCTGTACCAATGGAATCTCATCATCCA
TACATAACGAATGGGTATGGTATATTCATACCATAACATATGAACAGTAA
GAACTAGAATTCTTATCGATACTGGAACTCATAGGGAAGAAAATGGATTT
ATGGATGTAATCAAATATGCAGTATTTACAGAAAAAAGTATTCGGTTATT
GGGGAACAATCAATATACTTCTAATGTCGAATCAGGATCAACTAGGACAG
AAATAAAGCATTGGGTCGAACTCTTCTTTGGTGTCAAGGTAATAGCTATG
AATAGTCATCGACTCCCGGGAAAGGGTAGAAGAATGGGACCTATTATGGG
GCATACAATGCATTACAGACGTATGATCATTACGCTTCAACCGGGTTATT
CTATTCCACCTCTTATAGAGAAAAGAACTTAAAGGAAAATACTTAATAAC
ACGGCGATACATTTATACAAAACTTCTACCCCGAGCACACGCAATGGAGC
CGTAGACAGTCAAGTGAAATCCAATCTACGAAATAATTTGATCTCTGGAC
AGCATCGTTGTGGTAAAGGTCGTAATGCCAGAGGAATCATTACCGCAGGG
CATAGAGGGGGAGGTCATAAGCGTCTATACCGTAAAATCGATTTTCGACG
GAATGAAAAAGACATATCTGGTAGAATCGTAACCATAGAATACGACCCTA
ATCGAAATGCATACATTTGTCTCATACACTATGGGGATGGTGAGAAGAGA
TATATTTTACATCCCAGAGGGGCTATAATTGGAGATACCATTGTTTCTGG
TACAGAAGTTCCTATATCAATGGGAAATGCCCTACCTTTGAGTGCGGTTT
GAACTATTGATTTACGTAATTGGAAGTAACCAATTAGGTTTACGACGAAA
CCTAGAAATCGATCACTGATCCAATTTGAGTACCTCTACGGGATAGACCT
CAACAGAAAACTGTTGATTAACGGCAGCAAGTGATTGAGTTCAGTAGTTC
CTCATAGAAAATTATTGACTCTAGAGATATGGTAATATGGAGAAGACAAA
ATTGTTTGAAGCACGCACAGAACCGGAAGCACCCCTTGTTTCAAAGAGAA
GAGGACGGGTTATTCACATTTAATTTGATGGTCAGAGGCGAATTGAAAGC
TAAGCAGTGGTAATTATAAAGATCCTGGGGGGAAAAATAGAGATGTCTCC
TACGTTACCCGCAATATGTGGAAGTATCGACGTAATTTCATAGAGTCATT
CGGTCTGAATGCTACATGAAGAACATAAGCCAGATGACGGAACGGGGAGA
CCTAGGATGTAGAAGATCATAACATGAGTGATTCGGCAGATTTTGGTTCC
TATATATCCACTCATGTGGTACTTCATCATACGATTCATATAAGATCCAT
CTGTCTAGATATCATCATATACATCTAGAAAGCCGTATGCTTTGGAAGAA
GCTTGTACAGTTTGGGAAGGGGTTTTTATTGATAAAAAAGAAGAATCTAC
TTCAACCGATATGCCCTTAGGCACGGCAATACATAACATAGAAATCACAC
TTGGAAAGGGTGGACAATTAGCTAGAGCAGCGGGTGCTGTAGCGAAACTG
ATTGCAAAAGAGGGTAAATCGGCCACATTAAGATTACCATCTGGGGAGGT
CCGTTTGATATCCAAAAACTGCTTAGCAACAGTCGGACAGGTGGGTAATG
TTGGGGTGAACCAAAAAAGTTTGGGTAGAGCCGGATCTAAGTGTTGGCTA
GGTAAGCGCCCTGTAGTAAGAGGAGTAGTTATGAACCCTGTAGACCATCC
CCATGGGGGCGGTGAAGGAAGAGCCCCCATTGGTAGAAAAAAACCCACAA
CCCCTTGGGGTTATCCTGCGCTTGGAAGAAGAAGTAGGAAAAGGAAAAAA
TATAGTGATAGTTTTATTCTTCGTCGCCGTAAATAGGAATATTGAAAATC
GAATTTTTGGAATTTGCAATAATGTGATGGGCGAACGACGGGAATTGAAC
CCGCGCATGGTGGATTCACAATCCACTGCCTTGATCCACTTGGCTACATC
CGCCCCTTATCTAGCTAAAGGATTTTCTCTTTTTTCCATTCATCATTATT
GTATTTATATTTATTCTTACCTTATTAGATCGAGATATTGAACATAGAAT
GCCAATCTTTAAAATGTAAGTAAAAAATAAAGGAGTAATCCACTGT
